# Supplementary material for: Rapid Intraspecies Evolution of Fitness Effects of Yeast Genes
Source: Genome Biol Evol. 2022 Apr 28;14(5):evac061. doi: 10.1093/gbe/evac061 (PMC9113246; doi:10.1093/gbe/evac061)
Supplement: evac061_Supplementary_Data [file evac061_supplementary_data.zip › Supplementary file 2.xlsx]

## Sheet: Sheet
strains	SNP/kb(orf)
S288C, W303	0.513337
S288C, UWOPS03_461_4	2.65936
S288C, YPS606	2.74476
S288C, YIIc17_E5	1.76258
S288C, 22134S	1.51206
S288C, BC187	1.18094
S288C, YJM978	1.59121
S288C, DBVPG1106	1.13645
S288C, L_1528	1.57757
