# Supplementary material for: Rapid Intraspecies Evolution of Fitness Effects of Yeast Genes
Source: Genome Biol Evol. 2022 Apr 28;14(5):evac061. doi: 10.1093/gbe/evac061 (PMC9113246; doi:10.1093/gbe/evac061)
Supplement: evac061_Supplementary_Data [file evac061_supplementary_data.zip › Supplementary file 3.xlsx]

## Sheet: Sheet1
gene	name	gRNA	UPPER-50	DOWN-50
Q0045	Q0045_Plus_348	ACTTTAGTAGAATCAGGTGC	TTACCTATGGGGTTAGTATGTTTAGTTACATCAACTTTAGTAGAATCAGG	CAGGGTGAACTGTCTATCCACCATTATCATCTATTCAGGCACATTCAGGA
Q0045	Q0045_Plus_654	TCATTCTTTGAAGTATCAGG	ACAATGTTATTATTAGATAGAAACTTCAATACTTCATTCTTTGAAGTATC	GTGACCCAATCTTATACGAGCATTTATTTTGATTCTTTGGTCAAACAGTG
Q0045	Q0045_Plus_210	GTAATGCCTGCTTTAATTGG	TTACATTCAGATAGGTTTGCTACTCTACTCTTAGTAATGCCTGCTTTAAT	TTGGTAACCAAAAAAGATATGAAAGTAATAATAATAATAATCAAGTAATA
Q0045	Q0045_Plus_1032	TTATTCTTATTCACAATGGG	TTAGCACTACCTATGTTATATGCAATTGCATTCTTATTCTTATTCACAAT	TAACTGGTGTTGCCTTAGCTAACGCCTCATTAGATGTAGCATTCCACGAT
Q0045	Q0045_Minus_390	GCCTGAATAGATGATAATGG	AAAATTGCTAAATCTACACTAGGTCCTGAATGTGCCTGAATAGATGATAA	AGACAGTTCACCCTGTACCAGCACCTGATTCTACTAAAGTTGATGTAACT
Q0050	Q0050_Minus_382	TACTATATCCAAATGATAAG	GATTACCTCAACGTAAAATAATCAAACTTGTTTTACTATATCCAAATGAT	ATTGTAATCCTGATAAAGACTTGTAAGAAGTTCGTTAACCTAACCATGTA
Q0050	Q0050_Plus_837	ACAACATTAGAAACATTAGA	ATTAAGAGTAAACCTGGTAATATAACTCCAGGTACAACATTAGAAACATT	TAAATATAATATATTTAAATAAATTATCAAATGAATTAGGAACAGGTAAA
Q0050	Q0050_Plus_540	GGAAACTCTGGAGTTGACAG	GGAAATACGAAAAGTGAGGGATCAACTGAAAGAGGAAACTCTGGAGTTGA	TAGTAGTACCGAATACTCAAATAAAAATGAGATTTTTAAATCAAGTTAGA
Q0050	Q0050_Minus_174	AACGAAATATACGCACTGAG	TTGATGATTCATAATACTAATGCTAGACGCATCAACGAAATATACGCACT	CACCATTAAATAATTGTGAATTACCATGTAAATATTGTGAACCAGGTGCA
Q0050	Q0050_Minus_300	ACTCCACCTACACTAATCAT	AAGAAGTTCGTTAACCTAACCATGTAACACTTAACTCCACCTACACTAAT	TTTTATGACATGCTATTGTCCCCGTAAAGTTAGCCCCTACTGAGTTAGTC
Q0055	Q0055_Plus_1986	GGTATTTTAGGAAAACCCAG	ATAAAATTAAATAAACATGGCTATTGTTCTCATGGTATTTTAGGAAAACC	TTGGAAGATTAATTCATGAAGAAATGAAAACCATTTTAATGCATTACTTA
Q0055	Q0055_Plus_1987	GTATTTTAGGAAAACCCAGA	TAAAATTAAATAAACATGGCTATTGTTCTCATGGTATTTTAGGAAAACCC	TGGAAGATTAATTCATGAAGAAATGAAAACCATTTTAATGCATTACTTAG
Q0055	Q0055_Plus_579	AGTAAAAGTTGACATTTGGA	CACGAGTTAACCAAAAATGAATCATTAGCTTTAAGTAAAAGTTGACATTT	GTACGAGTTCAAATGGAAAATTAAGAAATACGGGATTGTCCGAAAGGGGA
Q0055	Q0055_Plus_2349	AGATCTTTATCATTATTTAG	GAAATTTTAGATAGATATAAATATATGTTACCTAGATCTTTATCATTATT	TTTGTCAAATTTGTGGTTCTAAACATGATTTAGAAGTACATCACGTAAGA
Q0055	Q0055_Minus_1023	GGAATTTCAACTCTTCTAAC	ACACTTAAAGGTCTAAATCCTCCAGATGTTTTAGGAATTTCAACTCTTCT	AAAATTTAAACATATTAGTGTTAATATCTTTAGATAATTTATTTAAATAT
Q0060	Q0060_Plus_333	TATTTAGCTGGATTAATTGA	AATTTAAAATTAAATTATGATAAGTTGGGACCTTATTTAGCTGGATTAAT	ATGGAACTATTCTAGTTCAAAATTCATCTTCAATAAAAAAATCTAAATAT
Q0060	Q0060_Plus_986	TTATAGTTATAAAGTAATAG	ATTAGTATCTCTTAATAATACGTATAAACTATATTATAGTTATAAAGTAA	AATCTATATAAAAATATTAAAGTAATAGAATACTTTAATAAATATTCTTT
Q0060	Q0060_Plus_1104	GTTATTTTAATTAATAATGA	AAACACTTAGATTTTTTAGATTGATCTAAATTAGTTATTTTAATTAATAA	AAAGTATAAAACTTAATGGTAGTTGAGAATTAGGTATAAATTTACGTAAA
Q0060	Q0060_Minus_411	TTAAATACTACAACAATTAA	CATAAATAATTAGCTAATTCTAAATCTTCTAATTTAAATACTACAACAAT	TATATTTAGATTTTTTTATTGAAGATGAATTTTGAACTAGAATAGTTCCA
Q0060	Q0060_Plus_735	GCTGGTATGACAGATGCAGA	GATACATCAGATATTGGTTCAAACGCTTGATTAGCTGGTATGACAGATGC	ATTTTTCTATTAATTTAATAAATGGTAAAAATCGTTCTAGTAGAGCAATG
Q0065	Q0065_Plus_978	TGATTAGCTGGATTAATTGA	TTAAATAATTCAATAAATAAAAAATTTAATCAATGATTAGCTGGATTAAT	ATGGATATTTTGGTATTGTAAGTAAGAAATATGTATCATTAGAAATTCTA
Q0065	Q0065_Plus_1434	TATTTTGATAAATCACAAAA	CAAGAATATAAAAATATTTTAGGTGGTAATATTTATTTTGATAAATCACA	ATTATAAATGATCCATTCAATCAAAAGATATAGTATTAAATTTTATTAAT
Q0065	Q0065_Plus_1143	TATAGATTACTTAATAAAAC	ATTAAATTAAGATCAGGTGTAAAAGCTATTAGATATAGATTACTTAATAA	TAATTAAATTAATTAATGCAGTTAATGGTAATATTAGAAATACTAAAAGA
Q0065	Q0065_Plus_851	CATATCTTATAATAATCAGC	TCTATTATTTAAAGCCTTATTTGTAAAAATATTCATATCTTATAATAATC	AAGATAATAAATAATCTTATATTAAAAAAAGATAATATTAAAAGATCCTC
Q0065	Q0065_Plus_707	TTGATTCTTTGGTCAAACAG	AGGTGGTGACCCAATCTTATACGAGCATTTATTTTGATTCTTTGGTCAAA	CTTATTATTATATTAATAATATATAATGATATGCATTTTTCTAAATGCTG
Q0070	Q0070_Minus_1218	TTTACAATATTAGTATATAG	TATAAAATATTATTAGGAATACCTACTATATGTTTTACAATATTAGTATA	TACCAACACAAGATTCTAAATTATAACCATATACTACTAATTCTTTATTA
Q0070	Q0070_Minus_978	TTATTTTTATCCTTGCTAAA	TGATAATTTCTGATCAACTTTTTATTTTTATTTTTATTTTTATCCTTGCT	TTATTAATCATGAGAAAATTTTAATTCCTGTTGGAATTGCAATAATCATT
Q0070	Q0070_Plus_1230	AATATTGTAAAACATATAGT	TTAGAATCTTGTGTTGGTATACCTCTATATACTAATATTGTAAAACATAT	TTCCTAATAATATTTTATATATTATAACAGGTATTTTATTAACAGATGGT
Q0070	Q0070_Plus_1281	ACAGGTATTTTATTAACAGA	GTAGGTATTCCTAATAATATTTTATATATTATAACAGGTATTTTATTAAC	GAATTGATTATCTATCTAAAAAAGATTTAGATAAAAAAACAATTATAGAA
Q0070	Q0070_Plus_1611	GCTCATATAATTATATGTGA	AATTTATATGATTTATTAAATTATGAATCTTTAGCTCATATAATTATATG	CATTTGTAAAAGGTGGAGGTTTATATTTAAATTTACAATCTTTTCTAACT
Q0075	Q0075_Plus_276	TCTGGATTATTTGAAGGAGA	AATTATACTGAAGAAGAAAAAGGTTATTATTTATCTGGATTATTTGAAGG	ATATTTATACTAGATGTTTTTCAATTACTTTTTCTTTAGAAGATGTTTTA
Q0075	Q0075_Plus_243	AATTATACTGAAGAAGAAAA	AAAGATAATATTAATAAATTAAAATTTTTAGATAATTATACTGAAGAAGA	ATTATTTATCTGGATTATTTGAAGGAGATGGTAATATTTATACTAGATGT
Q0075	Q0075_Minus_93	CCAGGGACCGGAACCCCAAA	AAATTCTTAATATCTTTAGTTTCGGGGGCCGGACCAGGGACCGGAACCCC	ATATTAATTGAAAATTAAATATTAAATAATAATATAAAGTTTCTATAAAA
Q0075	Q0075_Minus_117	ATATCTTTAGTTTCGGGGGC	TAATTATTTATAATTGATTCATATAAATTCTTAATATCTTTAGTTTCGGG	CAGGGACCGGAACCCCAAAAGGAGATATTAATTGAAAATTAAATATTAAA
Q0075	Q0075_Minus_121	CTTAATATCTTTAGTTTCGG	AATATAATTATTTATAATTGATTCATATAAATTCTTAATATCTTTAGTTT	GGACCAGGGACCGGAACCCCAAAAGGAGATATTAATTGAAAATTAAATAT
Q0080	Q0080_Minus_3	AAATAAAATGGAACTAATTG	ATTAATAAGAAACCATATGTTAATTGATTCATAAAATAAAATGGAACTAA	TTTTTATATATATTTTTTAATAAGATTAATAACAACATTATAATAATTTA
Q0080	Q0080_Minus_15	AATTGATTCATAAAATAAAA	AATAATAGAATCATTAATAAGAAACCATATGTTAATTGATTCATAAAATA	CTAATTGTGGCATTTTTATATATATTTTTTAATAAGATTAATAACAACAT
Q0080	Q0080_Minus_96	ACATATAATCTTAAGATCAT	ATATATTATAATTTAGAAATAAATAATCTAGATACATATAATCTTAAGAT	AAAAGAATTGTGAGAATAAAATTAATAATAGAATCATTAATAAGAAACCA
Q0080	Q0080_Plus_24	TTTATGAATCAATTAACATA	TATATAAAAATGCCACAATTAGTTCCATTTTATTTTATGAATCAATTAAC	TCTTATTAATGATTCTATTATTAATTTTATTCTCACAATTCTTTTTACCT
Q0085	Q0085_Minus_287	TAAATAATGTAAAGATCATA	TCATACTAATTAAATTAGCAATAAAAATAAACATAAATAATGTAAAGATC	ATATAAACCTCAATTTTTACCTCCAATTTGTCCTTTAAGCATATTTATAA
Q0085	Q0085_Minus_288	ATAAATAATGTAAAGATCAT	ATCATACTAATTAAATTAGCAATAAAAATAAACATAAATAATGTAAAGAT	AATATAAACCTCAATTTTTACCTCCAATTTGTCCTTTAAGCATATTTATA
Q0085	Q0085_Plus_243	ATGCTTAAAGGACAAATTGG	TCACAAGAAGCTATTTATGATACTATTATAAATATGCTTAAAGGACAAAT	AAAATTGAGGTTTATATTTCCCTATGATCTTTACATTATTTATGTTTATT
Q0085	Q0085_Minus_33	CTAATCTCAAATTGATCTAA	TCAATAAATGATGATTGTAAACCAAATAATAGTCTAATCTCAAATTGATC	ATGTAATATATGTATTTAATAAATTAAACATAATAATTATAAATTTATAA
Q0085	Q0085_Minus_345	GCTGATAATGCAAATGAGTA	ACAATACTTAAAGAGATAATAAATACTAAATGAGCTGATAATGCAAATGA	TCATACTAATTAAATTAGCAATAAAAATAAACATAAATAATGTAAAGATC
Q0105	Q0105_Plus_231	TTAAGATATTTACATGCAAA	CATATTATAAGAGATGTGCATAATGGTTATATTTTAAGATATTTACATGC	CATCATTCTTTTTTATGGTAATGTTTATGCATATGGCTAAAGGTTTATAT
Q0105	Q0105_Minus_1101	TTTTCAATAGTAGAGATAAC	TATTTATTAACTCTACCGATATAGAATAAAACATTTTCAATAGTAGAGAT	CAATAATTAAGAAATAAGCGAAGTAGATAAATGTAGCGATTTGTCCCATT
Q0105	Q0105_Plus_609	CATGGTTCATCTAATCCATT	ATGGTTATTATGCATTTAATGGCATTACATATTCATGGTTCATCTAATCC	TTACAGGTAATTTAGATAGAATTCCAATGCATTCATACTTTATTTTTAAA
Q0105	Q0105_Plus_921	ACTGATAGAAGTGTAGTAAG	GCAGCTATTTTAGTATTATTAGTTTTACCATTTACTGATAGAAGTGTAGT	ATACTTTTAAAGTATTATCTAAATTCTTCTTCTTTATCTTTGTATTCAAT
Q0105	Q0105_Minus_624	AAATTACCTGTAATACCTAA	AAAATAAAGTATGAATGCATTGGAATTCTATCTAAATTACCTGTAATACC	TAGATGAACCATGAATATGTAATGCCATTAAATGCATAATAACCATTGCA
Q0110	Q0110_Plus_702	CATGCTGAAAAAAGAAAAGG	TCAATTATTTATGGTTCAATATTAGGAGATGGTCATGCTGAAAAAAGAAA	AAGGAACAAGAATTGTATTTCAACAAGAATATTGTAATATTAATTATTTA
Q0110	Q0110_Plus_1011	GCTATTTGAATTATAGATGA	TCTTTAGACAATTATTTAACTCCTTTAGCTTTAGCTATTTGAATTATAGA	GTAAATTAGGTAAAGGTTTAAAATTCACAACTAATTGTTTTAGTTATAAA
Q0110	Q0110_Plus_699	GGTCATGCTGAAAAAAGAAA	TTATCAATTATTTATGGTTCAATATTAGGAGATGGTCATGCTGAAAAAAG	GTAAAGGAACAAGAATTGTATTTCAACAAGAATATTGTAATATTAATTAT
Q0110	Q0110_Plus_907	TTAATATGATTTATTCAGAA	ATTTAAAATTTAATACATGAACTTATGATTCATTTAATATGATTTATTCA	TATTAAAAATATATCTGGAAAAGGTAATATTAAAGTTATTCCTAAATCTT
Q0110	Q0110_Plus_678	TATGGTTCAATATTAGGAGA	GGTCCATTAAATATAAACATTTTATCAATTATTTATGGTTCAATATTAGG	ATGCTGAAAAAAGAAAAGGTGGTAAAGGAACAAGAATTGTATTTCAACAA
Q0115	Q0115_Plus_804	GGTGGTTTATTTGAAGGAGA	TTAAACACAGATAATCCTATTTATGCATATATTGGTGGTTTATTTGAAGG	GAATTACTATTTCAAAAAAAGGTAAATATTTATTATATGAATTAGGTATT
Q0115	Q0115_Minus_1038	ATAGGATATTTATCAAAAAT	AAATATAAATAATCATAATGTTTATTAGTTAATATAGGATATTTATCAAA	TAATAATATTCTTTAAATGATTTTTATTTCTTACATTAAATTTACATATT
Q0115	Q0115_Minus_1445	TATAACCTAATAATTTAATA	AATCTTTTAAGAATAATAAATATTGTAATTTTTTATAACCTAATAATTTA	ATTATTAATAAATATTACAACATTTTTAATACCATTAATACTTTTAAGTG
Q0115	Q0115_Minus_1161	ATATCTTCAAGAGTATTAAA	ATTAATCATGAAGAAAAATAATTTTTATTTAAAATATCTTCAAGAGTATT	TAATAGGACGTAAATAATAAGATAAATCATTATAATATTTAATATCTTTT
Q0115	Q0115_Minus_786	CCACCAATATATGCATAAAT	GAAATAGTAATTCAACCATCTCCTTCAAATAAACCACCAATATATGCATA	TATCTGTGTTTAATTTATGATTTTTATCATAAATAATAGTATTATTTATA
Q0120	Q0120_Plus_1383	TATAGATTACAAAATAAAGA	GTAAAATTAAGATCAGGTGTTAAGGCTATTAGATATAGATTACAAAATAA	TAATTAAATTAATTAATGCCGTTAATGGTAATATTCGTAATAGTAAAAGA
Q0120	Q0120_Plus_998	TTATAAAGAAGATAATCAGC	TGATTTATTTAATCCCAATAGAGTAAAATATTATTATAAAGAAGATAATC	ACCAATATAAATTCTTCTAATACTCACTTAACGAGTAATAAAAAGAATTT
Q0120	Q0120_Minus_1773	TTACCTTTATTAGATTTAGA	AAATAATAAAATTTATCAATTAAAAATAAACGTTTACCTTTATTAGATTT	AACTTTTATTATAAAGATAAAAAATATTATGTAATTCTTTATTATTAATA
Q0120	Q0120_Plus_1542	ATAGGGTTCTTTGATGCTGA	CCTATTAAATTAACTAAAGATAATGCTTGATTTATAGGGTTCTTTGATGC	CTATTAATTATTATTATTCCGGTAAATTAAAAATTAGACCTCAATTAACT
Q0120	Q0120_Minus_1605	GTAACGCTAATAGTTAATTG	CTATAGTATTCAACATCATGTAAATATTTATTTGTAACGCTAATAGTTAA	TAATTTTTAATTTACCGGAATAATAATAATTAATAGTACCATCAGCATCA
Q0130	Q0130_Plus_15	GCAGCTAAATATATTGGAGC	ATTTAATAAATAAATATTATGCAATTAGTATTAGCAGCTAAATATATTGG	TCTCAACAATTGGTTTATTAGGAGCAGGTATTGGTATTGCTATCGTATTC
Q0130	Q0130_Plus_45	ACAATTGGTTTATTAGGAGC	TTAGCAGCTAAATATATTGGAGCAGGTATCTCAACAATTGGTTTATTAGG	TTGGTATTGCTATCGTATTCGCAGCTTTAATTAATGGTGTATCAAGAAAC
Q0130	Q0130_Plus_39	ATCTCAACAATTGGTTTATT	TTAGTATTAGCAGCTAAATATATTGGAGCAGGTATCTCAACAATTGGTTT	CAGGTATTGGTATTGCTATCGTATTCGCAGCTTTAATTAATGGTGTATCA
Q0130	Q0130_Plus_84	GTATTCGCAGCTTTAATTAA	GGTTTATTAGGAGCAGGTATTGGTATTGCTATCGTATTCGCAGCTTTAAT	TATCAAGAAACCCATCAATTAAAGACCTAGTATTCCCTATGGCTATTTTA
Q0130	Q0130_Plus_9	GTATTAGCAGCTAAATATAT	TTAAATATTTAATAAATAAATATTATGCAATTAGTATTAGCAGCTAAATA	CAGGTATCTCAACAATTGGTTTATTAGGAGCAGGTATTGGTATTGCTATC
Q0140	Q0140_Minus_215	TATTCCCCGCGGGACCAATC	TTATATTATTTAAATGTTGTAATTTATTATTAATATTCCCCGCGGGACCA	AACAACCGGATTGGCGCCCGCGGGGTTTATATTATTATTATTTAATATTC
Q0140	Q0140_Plus_173	TAATAATAATATAAACCCCG	TAAAAAAATAAATAATATAAAAAGAATATTAAATAATAATAATATAAACC	GCCAATCCGGTTGTTCACCGGATTGGTCCCGCGGGGAATATTAATAATAA
Q0140	Q0140_Plus_174	AATAATAATATAAACCCCGC	AAAAAAATAAATAATATAAAAAGAATATTAAATAATAATAATATAAACCC	CCAATCCGGTTGTTCACCGGATTGGTCCCGCGGGGAATATTAATAATAAA
Q0140	Q0140_Minus_226	TTTATTATTAATATTCCCCG	ATTTCAATTATTTATATTATTTAAATGTTGTAATTTATTATTAATATTCC	CCAATCCGGTGAACAACCGGATTGGCGCCCGCGGGGTTTATATTATTATT
Q0140	Q0140_Minus_225	TTATTATTAATATTCCCCGC	TTTCAATTATTTATATTATTTAAATGTTGTAATTTATTATTAATATTCCC	CAATCCGGTGAACAACCGGATTGGCGCCCGCGGGGTTTATATTATTATTA
Q0160	Q0160_Minus_246	TTAACTCTTTCTTTTTTATG	GCTCCTCAGGTAATTACTAAATTACCTAAATGATTAACTCTTTCTTTTTT	GTGATAATACTCATTGATCATATAATAAACATACATGATCCATGTATGCC
Q0160	Q0160_Plus_87	AATATTGAACAATTTGAAGC	TTAAAAGAATATAAATCACAATTAATTGAATTAAATATTGAACAATTTGA	TTGGTTTAATTTTAGGAGATGCTTATATTCGTAGTCGTGATGAAGGTAAA
Q0160	Q0160_Plus_173	GCAATTTGAGTGAAAAAATA	TCGTAGTCGTGATGAAGGTAAACTATATTGTATGCAATTTGAGTGAAAAA	TACATGGATCATGTATGTTTATTATATGATCAATGAGTATTATCACCTCC
Q0160	Q0160_Plus_182	GTGAAAAAATAAGGCATACA	TGATGAAGGTAAACTATATTGTATGCAATTTGAGTGAAAAAATAAGGCAT	CATGTATGTTTATTATATGATCAATGAGTATTATCACCTCCTCATAAAAA
Q0160	Q0160_Minus_243	ACTCTTTCTTTTTTATGAGG	CCTCAGGTAATTACTAAATTACCTAAATGATTAACTCTTTCTTTTTTATG	ATAATACTCATTGATCATATAATAAACATACATGATCCATGTATGCCTTA
Q0250	Q0250_Plus_210	GCATATAAATATATTAAACA	ACAATTGTTATAACATATTCAAAAAATCCTATTGCATATAAATATATTAA	AAACTATTGAAGTTATTTGAACAATTTTTCCAGCTGTAATTTTATTAATT
Q0250	Q0250_Minus_204	TTAATATATTTATATGCAAT	ATTGTTCAAATAACTTCAATAGTTTGTCCATGTTTAATATATTTATATGC	TTTTTGAATATGTTATAACAATTGTATATAACATTCAAGATACTAAACCT
Q0250	Q0250_Plus_81	TCAGCAACACCAAATCAAGA	GTACCAACACCTTATGCATGTTATTTTCAGGATTCAGCAACACCAAATCA	TTTTAGAATTACATGATAATATTATGTTTTATTTATTAGTTATTTTAGGT
Q0250	Q0250_Plus_339	GCTATAACTATTAAAGCTAT	TTATTATATTTATGTGATGAAGTTATTTCACCAGCTATAACTATTAAAGC	ATCAATGATATTGAAAATATGAATATTCAGATTTTATTAATGATAGTGGT
Q0250	Q0250_Minus_336	ATAGCTTTAATAGTTATAGC	GAATATTCATATTTTCAATATCATTGATATCCAATAGCTTTAATAGTTAT	AAATAACTTCATCACATAAATATAATAAAATAAATGAAGGAAAAGCAATA
Q0255	Q0255_Plus_261	TGATTAGTAGGATTTACAGA	AAGAATAATTTAGAAATAGATAATTTTTATAAATGATTAGTAGGATTTAC	ATGGTAGTTTTTATATTAAATTAAATGATAAAAAATATTTAAGATTTTTT
Q0255	Q0255_Minus_132	ATATTTATATTTTTAATATA	TTATTTAAAGAAGTATGATAACCTCTTTTAATAATATTTATATTTTTAAT	ATTGAATAGAATATAAATCTATATCTTTATTATATTTAAGAATATTATTA
Q0255	Q0255_Plus_543	GCTATAATTAATAATTTAAA	ATTAAATATTATAGTTATTATAAATGAAAAATAGCTATAATTAATAATTT	TATCTTATAATAATAAAGATTTATTAAATATTAAAAATACAATTAATAAT
Q0255	Q0255_Plus_267	GTAGGATTTACAGATGGAGA	AATTTAGAAATAGATAATTTTTATAAATGATTAGTAGGATTTACAGATGG	GTTTTTATATTAAATTAAATGATAAAAAATATTTAAGATTTTTTTATGGT
Q0255	Q0255_Minus_402	AGTAGTTCTTCAAAATTAGA	TTCTTTTGTGAATTTACTAATATAATTGTTTTAAGTAGTTCTTCAAAATT	TATTTAATATATTTCTAATCTTTTCTAAACATGCTTTATCATCAATATGT
Q0275	Q0275_Plus_26	TCAACAACATCCATTTCATA	TAAATTTATGACACATTTAGAAAGAAGTAGACATCAACAACATCCATTTC	ATGCCTTCACCATGACCTATTGTAGTATCATTTGCATTATTATCATTAGC
Q0275	Q0275_Minus_376	TTGTACAGCTTCAATACCTA	GATAATAGTATTTAATAAAGGTAATTCGGTAGGTTGTACAGCTTCAATAC	GGTCAACATGCACCTAATAGTACATCAGGACTCATAGCTGAATGGAAATA
Q0275	Q0275_Minus_36	GAAGGCATAACCATATGAAA	AATAATGCAAATGATACTACAATAGGTCATGGTGAAGGCATAACCATATG	GTTGTTGATGTCTACTTCTTTCTAAATGTGTCATAAATTTATTGTTATAT
Q0275	Q0275_Minus_372	ACAGCTTCAATACCTACGGG	ATAGTATTTAATAAAGGTAATTCGGTAGGTTGTACAGCTTCAATACCTAC	AACATGCACCTAATAGTACATCAGGACTCATAGCTGAATGGAAATAAGCT
Q0275	Q0275_Plus_339	ATGAGTCCTGATGTACTATT	GCTGGTTTATTCTGAGCTTATTTCCATTCAGCTATGAGTCCTGATGTACT	CATGTTGACCACCCGTAGGTATTGAAGCTGTACAACCTACCGAATTACCT
YAL001C	YAL001C_Plus_1173	TTTCGCATATACGATTTTGA	AAGCAAAAAGAAAATACAGGGGGGTATAGGCTTTTTCGCATATACGATTT	AGAAGAAGTTTTTTAGGCTGTTCACAGCTCAGAACTTTCAAAAGTTAACA
YAL001C	YAL001C_Minus_1784	CCATCAAATCAACATCACCA	GCTCTGTTCTGGCTCCTAATTTTTCGCTTTCTACCATCAAATCAACATCA	AGTCTTTTTATCTAATGTCGTTGTGGAGCCCATATATTTAGAAACGCTTT
YAL001C	YAL001C_Plus_245	ATACTCGGTTGGGATTACTG	TGTGACTGATATTATAGGCGACGCTAATCATTCATACTCGGTTGGGATTA	AGCCTATGGACATTATTAACGGGATACACAAAAAAGGAGTCAACTATTGG
YAL001C	YAL001C_Plus_1572	GATAGTCCAAGTTCAAACGG	GTCAGCACTGCACAGGAGCCGAAATCTGCTGAAGATAGTCCAAGTTCAAA	CTGTTGTCAAAGGCAAGGTGGTTAACTTCGGCGGCTTTTCTGCCCGCTCT
YAL001C	YAL001C_Plus_1307	CGATTTGAAAACTCTCAACG	AAAAGGGTTTGATGAGCTAGGCAAATCTCGTACCGATTTGAAAACTCTCA	AATTTCGTCGCACTCAACAACACTGTTAGATTTACAACGGACAGCGATGG
YAL002W	YAL002W_Minus_1666	TATGGACCTGAAAAGAACTG	TTTTAAATTCTCCTCCTTAGCATAGTAATCAATTATGGACCTGAAAAGAA	ATTGACGTAACTGATCCTTGGGCAACAATATTTGCTACAACTTCAAAATA
YAL002W	YAL002W_Minus_280	AGTGCCCATCAAAAAATACG	ATTATAATTAAAAATGAGTACGCATCCTTTAGAAGTGCCCATCAAAAAAT	GTCGGATACAAGCACGTGGGCCCTCCATAAGCACCCAGGATGGAATATAC
YAL002W	YAL002W_Plus_651	GGTAAAGTATCACTCTATAA	CGGCATACAGCCCTGATTGTTAGTGATAGGACAGGTAAAGTATCACTCTA	ACAGAAGAGGCTTTTGGCAGTTGGTGTATAATTCAAAAAAAATTTTAGAT
YAL002W	YAL002W_Plus_1589	CTTTGAATTGAAGGACAACG	TCTAGACGTCTTTTTGGAACAGGGTCTGGAGTTCTTTGAATTGAAGGACA	TATTTTGAAGTTGTAGCAAATATTGTTGCCCAAGGATCAGTTACGTCAAT
YAL002W	YAL002W_Plus_1557	CTAGACGTCTTTTTGGAACA	CAATCTTCCAAAAAACTAGACTCAATTCCTTCTCTAGACGTCTTTTTGGA	TGGAGTTCTTTGAATTGAAGGACAACGCGGTATATTTTGAAGTTGTAGCA
YAL003W	YAL003W_Minus_433	GGTCAAACCTTCCATTTCGA	GAAACCAATTGGGATAAATTGGTGAGCACCCCAGGTCAAACCTTCCATTT	TTGACGTTAGCAACCATTTCTTCCAAATTGGTTTCATCATCCCATGGCTT
YAL003W	YAL003W_Minus_211	ATCTTCTTCTTCTTCGGCAG	TTCATCGTCGGAACCGAATAAATCGACATCGTCATCTTCTTCTTCTTCGG	GCAGAGGCAGCTGGGAAAGAGTCGAATTCATCGGCCTTGGAAGCGATGTG
YAL003W	YAL003W_Minus_361	CTTGACATCTAGAGTGACAA	CATTTCTTCCAAATTGGTTTCATCATCCCATGGCTTGACATCTAGAGTGA	TTAGCAGCTGGCTTAGCTGGCTTAGCAGCCTTCTTAGCGTTGTATGCGGC
YAL003W	YAL003W_Plus_462	GCTCACCAATTTATCCCAAT	AAGGCCATCGAAATGGAAGGTTTGACCTGGGGTGCTCACCAATTTATCCC	TCGGTATCAAGAAGTTGCAAATTAACTGTGTTGTCGAAGATGACAAGGTT
YAL003W	YAL003W_Minus_7	TTCAATCTTGGAGAAATCGG	GTCAGCCAAAGAAGCGTTTAATTGTTTCAAAGTTTCAATCTTGGAGAAAT	GCCATTATGTGTGTATATATTCGGTTGGACTCTTCAGTGCTGAAAGGTAG
YAL005C	YAL005C_Minus_103	GAAAGCGACAAAAGATGGAG	AGCAGCATCACCAATCAATCTTTCAGTGTCAGTGAAAGCGACAAAAGATG	CTGTTACCTTGATCGTTGGCAATAATGTCCACACGATCATTAGCAAAGTG
YAL005C	YAL005C_Minus_108	TCAGTGAAAGCGACAAAAGA	TTCTTAGCAGCATCACCAATCAATCTTTCAGTGTCAGTGAAAGCGACAAA	TGGTTCTGTTACCTTGATCGTTGGCAATAATGTCCACACGATCATTAGCA
YAL005C	YAL005C_Minus_180	GCGTCGAAAACGGTATTCGA	GGGTCGTTGAAGTTTCTACCGATCAAACGCTTAGCGTCGAAAACGGTATT	TCATAGCAGCTTGATTCTTAGCAGCATCACCAATCAATCTTTCAGTGTCA
YAL005C	YAL005C_Plus_224	CTTCAACGACCCAGAAGTGC	CGTTTTCGACGCTAAGCGTTTGATCGGTAGAAACTTCAACGACCCAGAAG	GACATGAAGCACTTCCCATTCAAGTTGATCGATGTTGACGGTAAGCCTCA
YAL005C	YAL005C_Minus_1690	CTCTTCAGCCTTCTTGGTGA	GGCAGTGGTGTTGCTGTCTAACCAAGAAATAGTCTCTTCAGCCTTCTTGG	TCCTTGTCAGCTTGTTCCAATTTGTCACCAGCTTCAGAAATGGTGTTCTT
YAL005C	YAL005C_Minus_1905	TAATCAACTTCTTCAACGGT	TTTCGTTATTATCAATTGCCGCACCAATTGGCTTAATCAACTTCTTCAAC	CTTCAGCCTCTGGAGCTGGAGGAGCACCACCTGGGAAACCGCCTGGAGCA
YAL007C	YAL007C_Minus_24	ATTAAAACAATGAAGAAAGA	GAAGATGCAGCCACTGAATTGACCAACGCCAAAATTAAAACAATGAAGAA	GAGCAATTGTAGATTTGATCATGGTTTTCCTTTACAATGAGTGTACTCCA
YAL007C	YAL007C_Minus_307	ATAGTTATTGGAAAAACAAA	TAGTGTAATTTCTACCTTTTTCAACGCTGTACCATAGTTATTGGAAAAAC	TACTTCCCCACTCCAAACGATTTTAATAAAAAGTCTGAGTACTTCTTTTG
YAL007C	YAL007C_Minus_187	ATCAATCTCAAAATTACCAC	AATCACAGATCCATCAGGAGCAGTAATATCAAAATCAATCTCAAAATTAC	AGAACTTGGTAACCCACAGCCAGGGAATCATCCTCAGTAACCATATCGTA
YAL007C	YAL007C_Plus_131	GTACTACGATATGGTTACTG	TATCAGTTTACCAGCATTCAGCAAAGAATGCCTGTACTACGATATGGTTA	GATTCCCTGGCTGTGGGTTACCAAGTTCTAACCGGTGGTAATTTTGAGAT
YAL007C	YAL007C_Minus_225	CTAGTAATCACAGATCCATC	AATAAAAAGTCTGAGTACTTCTTTTGTTTCTCACTAGTAATCACAGATCC	CAGTAATATCAAAATCAATCTCAAAATTACCACCGGTTAGAACTTGGTAA
YAL008W	YAL008W_Minus_277	TATTTTGTTCCTCCTTTCCT	TAATGATCCCAAAAACATCTGCTTGTGACTACTTATTTTGTTCCTCCTTT	ATTGCCGTACTGTTGCCCACAGTTGGTTCCAAGGGACCCTGTTGTTTGAC
YAL008W	YAL008W_Plus_196	TGATATTCAATGATTCTTTA	GCTTTTACTTGATGAATCGCCAGCCTTCTAAGTTGATATTCAATGATTCT	AGCTGTCAAACAACAGGGTCCCTTGGAACCAACTGTGGGCAACAGTACGG
YAL008W	YAL008W_Plus_64	TCAAGAACGTCCCCTTATGG	TGTTTCGTAATTTGAATGTTGGGAAGCGCATGTTCAAGAACGTCCCCTTA	TAATGTCGCCAATAAATTAGGAAAGCCCTTAACTCGCTCTGTAGGGTTAG
YAL008W	YAL008W_Plus_268	CGGCAATTACCGAGGAAAGG	AGGGTCCCTTGGAACCAACTGTGGGCAACAGTACGGCAATTACCGAGGAA	CAAAATAAGTAGTCACAAGCAGATGTTTTTGGGATCATTATTCGGTGTTG
YAL008W	YAL008W_Minus_76	GGCGACATTAAACCTCCATA	TACAGAGCGAGTTAAGGGCTTTCCTAATTTATTGGCGACATTAAACCTCC	ACGTTCTTGAACATGCGCTTCCCAACATTCAAATTACGAAACACCAACCG
YAL009W	YAL009W_Minus_308	TGAATTGCAAAATAACCCTA	AAAGAACTACAGTAATGGAAATGAAAGAAAGAGTGAATTGCAAAATAACC	GCCCTTGACATAATCTGAAGTGAAATAAAGTTCGTAGAAGGTAAATGCGC
YAL009W	YAL009W_Plus_354	GTAGTTCTTTTTCATATCAG	TTGCAATTCACTCTTTCTTTCATTTCCATTACTGTAGTTCTTTTTCATAT	AATATAGAAGAACTATCGTCATTCCAAGAAGATTTTTTACCTCTACTAAT
YAL009W	YAL009W_Plus_228	TTGTTCTTAGCGTCTATGGC	CACGAACAAAAGATACTGAAGTGGCAATTCACTTTGTTCTTAGCGTCTAT	TAGGCGCATTTACCTTCTACGAACTTTATTTCACTTCAGATTATGTCAAG
YAL009W	YAL009W_Minus_69	TTGCTAGTAGAACGCCTGCG	CTGGAGTTCCGTATATTCTTCGCACTGGATGTCTTGCTAGTAGAACGCCT	CGGACACTATACTGGCACTATCATCCTGGGCATGGTTCCCCACATCGCCT
YAL009W	YAL009W_Minus_265	AGTGAAATAAAGTTCGTAGA	AATAACCCTATGGAGGCCCTTGACATAATCTGAAGTGAAATAAAGTTCGT	AATGCGCCTACACCGGCCATAGACGCTAAGAACAAAGTGAATTGCCACTT
YAL010C	YAL010C_Minus_418	GTACATTCTACCATAATAAA	TATTATCATTGCTTCTAAATCAGAGCTGGGGTAGTACATTCTACCATAAT	TTTTTAACAAATTTCGAGTCATGTAGTAATTTCTTGTCATTGTCGACTGT
YAL010C	YAL010C_Plus_169	ATTCTTTAGATTTTTCTACG	AAATTTCCAACAAATCTACTCCCAATACATTCAATTCTTTAGATTTTTCT	CAGGATAAATGGTTCTCTGAGTTATTTATACTCCGATGCACAGCAATTGG
YAL010C	YAL010C_Minus_46	GCTATTTTGCGTACTCCAAT	TAATGTTCTCGATGTGGCCGTTATATCCTCGTAGCTATTTTGCGTACTCC	CTCTGATAAAATGCCCTTAGTACTTGGTCCATATAGGGTAGCATCAAGAT
YAL010C	YAL010C_Plus_8	CTATATGGACCAAGTACTAA	ACACGAACAGAGAAGACCGATCTTGATGCTACCCTATATGGACCAAGTAC	TTTTATCAGAGCACCCATTGGAGTACGCAAAATAGCTACGAGGATATAAC
YAL010C	YAL010C_Minus_646	GGTGTTAAACTTGGAAGGCG	ACCAAGCGACAACGAAGAATTATTGTACAGTGAGGTGTTAAACTTGGAAG	AGGAAATTGTGTAATACTCTATAACCACATAATAGATCACTGGTGGAAAA
YAL011W	YAL011W_Plus_275	GCAATCAATTAAAAATTCTG	GCTGCCCAACTATAACTCTTCGCTTACTCATCCGCAATCAATTAAAAATT	CTTTACGACTCTCTGGTCAGTTCCAGAAGAACCTGGGTTCAGGGTGAGAT
YAL011W	YAL011W_Plus_63	ACTAGAACGAGATCAAGAAG	GAATCCTCTATAGAGCAGAAGCCTGCTTCCAGAACTAGAACGAGATCAAG	AGCGTGGTCGTGACGATGATGATGATGACGACGATGAGGAAAGCGATGAT
YAL011W	YAL011W_Plus_647	GATGCAAAAGAAAATAGCCA	AAGATTGAGGATGGAGGAAAGGAAAAGGCAGCAGATGCAAAAGAAAATAG	CAAAAACTTCAATTGCAGAAGGAAAATAAAGCCAAGCAGAAGTTGGAACA
YAL011W	YAL011W_Plus_587	GAAACGAAAGAACGATGCAG	TGAGCAAGAGTTGAAGAAAAAGGAAAAGGAACTGAAACGAAAGAACGATG	AAAAGATTGAGGATGGAGGAAAGGAAAAGGCAGCAGATGCAAAAGAAAAT
YAL011W	YAL011W_Plus_72	AGATCAAGAAGGGGCAAGCG	ATAGAGCAGAAGCCTGCTTCCAGAACTAGAACGAGATCAAGAAGGGGCAA	GTGACGATGATGATGATGACGACGATGAGGAAAGCGATGATGCATACGAT
YAL012W	YAL012W_Minus_250	AAGCGATTGCAAGATTGTGG	ATCACCGATAGAGACCGCATGGGAGCCCTGAGGAAGCGATTGCAAGATTG	GTGGCAGAACCAGAGGAGAAAGCCAACCCGTATTGAGCGTTCTCTAAAGC
YAL012W	YAL012W_Minus_196	GTATTGAGCGTTCTCTAAAG	GGTGGTGGCAGAACCAGAGGAGAAAGCCAACCCGTATTGAGCGTTCTCTA	ACTGCTCTTTCCAAGTTCTCTCTGTTAGGATTTTGAGATCTGGAGTATTC
YAL012W	YAL012W_Plus_269	GCTTCCTCAGGGCTCCCATG	TGGTTCTGCCACCACCGCCACAATCTTGCAATCGCTTCCTCAGGGCTCCC	TCTATCGGTGATGTGTACGGTGGTACCCACAGATACTTCACCAAAGTCGC
YAL012W	YAL012W_Plus_461	GGTCACCGACATCCAAAAGG	CTGGATCGAAACCCCAACCAACCCAACTTTGAAGGTCACCGACATCCAAA	GACCTTATCAAGAAGCACGCTGCCGGCCAAGACGTGATCTTGGTTGTCGA
YAL012W	YAL012W_Plus_458	GAAGGTCACCGACATCCAAA	GGTCTGGATCGAAACCCCAACCAACCCAACTTTGAAGGTCACCGACATCC	GCAGACCTTATCAAGAAGCACGCTGCCGGCCAAGACGTGATCTTGGTTGT
YAL013W	YAL013W_Plus_437	TGAGGAGGAAAACAACGAGG	CGCCAGGGACGAGCAAGGGGACGAAGGTGATAATGAGGAGGAAAACAACG	AATGAAAACGAAAACGAGCATACAGCACCGCCTGCGCTGGTGATGCCCTC
YAL013W	YAL013W_Plus_434	TAATGAGGAGGAAAACAACG	CGACGCCAGGGACGAGCAAGGGGACGAAGGTGATAATGAGGAGGAAAACA	GATAATGAAAACGAAAACGAGCATACAGCACCGCCTGCGCTGGTGATGCC
YAL013W	YAL013W_Minus_267	GCCTCTTTCTCATCTTCGTG	CCCGGCACTTTCATCTTCTTGGCCTCATCTATCGCCTCTTTCTCATCTTC	TTTTCAAGCTCTCGGTGAGCGTCTCTTGCTTCACCAGGCTGGATAGCTTG
YAL013W	YAL013W_Plus_608	TCAATTGGTGCGGTTGCAAA	GTTCGCGCAATTGCGCCAAAAACTATATGACAATCAATTGGTGCGGTTGC	CTGCAGATGTGTCTGGAAGGGTCACACCCGGAATTGCAGGTCTACTACTC
YAL013W	YAL013W_Plus_152	AGAGAAGATGGATAGCGACG	ATCGGAATACTGTATATCCAGTGACGCAGGAACAGAGAAGATGGATAGCG	AAGTCGTTGGCCAATCTGCCGGAGTTGAAATACGCTCCCAAGCTATCCAG
YAL014C	YAL014C_Plus_341	GGATGACGATGAACAAGACG	CAAGAATGATGACGAGCTTACGGTCATGTATAAGGATGACGATGAACAAG	TCGCCGCTGCCTTCGACGCATACTCCATACAAGGATGAACCATTGCAATC
YAL014C	YAL014C_Plus_283	AAGAGTCTTTGAAAAAAGTG	AGCAGGTGGCAAGAAATACTGATGAGGTGTCCAAAGAGTCTTTGAAAAAA	CAAGAATGATGACGAGCTTACGGTCATGTATAAGGATGACGATGAACAAG
YAL014C	YAL014C_Plus_200	GGACAAAATTCCTGATACGG	TGATGAACTAATATCCCGATACAATACCATACTGGACAAAATTCCTGATA	GACAAGGAGTTGTATAGGTTCCAACAGCAGGTGGCAAGAAATACTGATGA
YAL014C	YAL014C_Plus_53	AGAAAGAACAAGGCTAGTGT	TTATGAACTGGACCAGCTCTCTGATCTGGTCGAAGAAAGAACAAGGCTAG	TTGAAGCTCGCCCCGACCTCAAACGATAACGTTACTTTGAAACGGCAATT
YAL014C	YAL014C_Minus_182	TGTCCAGTATGGTATTGTAT	ACAACTCCTTGTCAACCGCCGTATCAGGAATTTTGTCCAGTATGGTATTG	TATTAGTTCATCATTGGGCGCACACTTCTGCAATAACTCCAATATTGAGC
YAL015C	YAL015C_Plus_398	GAAAGAGCAGATATCACCGA	TCCTGTAACGGTTGCCTCTAAGTGTGGTATCTCGAAAGAGCAGATATCAC	TACAGATTACAGGTCCTTCTTGGGGTGATGCTATCATCGCAAACAAAAGA
YAL015C	YAL015C_Plus_71	GCCAGAATCAGAACTCCTAC	GAGGAAAAGACCGCTGGTAAAGACTGAAACTGGGCCAGAATCAGAACTCC	AAAAGGACCAAAATCAAACAAGAAGAGGTTGTCCCTCAACCCGTGGATAT
YAL015C	YAL015C_Plus_131	TCAACCCGTGGATATCGACT	AAGGACCAAAATCAAACAAGAAGAGGTTGTCCCTCAACCCGTGGATATCG	AAATCGCTGCCAAATAAGCAGTACTTCGAATGGATTGTGGTTAGAAACGG
YAL015C	YAL015C_Minus_135	TTAACCCAGTCGATATCCAC	ATCCATTCGAAGTACTGCTTATTTGGCAGCGATTTAACCCAGTCGATATC	GAGGGACAACCTCTTCTTGTTTGATTTTGGTCCTTTTCTCCGGTAGGAGT
YAL015C	YAL015C_Plus_19	ACTCATCTATGGCAATTCTG	AAAAAAAAAAAAATATGCAAAAGATCAGTAAATACTCATCTATGGCAATT	AAGACCGCTGGTAAAGACTGAAACTGGGCCAGAATCAGAACTCCTACCGG
YAL016W	YAL016W_Plus_2	GTCTGGAGCAAGATCAACAA	GAATAATTGAGTGGTCAGAAAGGAGCGAAATATGTCTGGAGCAAGATCAA	GGTGCCGTGCCCTCGGCAGCAACAACATCAACAACATCAACAACGTCAAA
YAL016W	YAL016W_Plus_859	AATTAATTGGTGACGAAGCG	CTCACACTCAAGATTTATTGAACTCTGCTGTCAAATTAATTGGTGACGAA	GGTACGTTACATGGCTGCCGATAGATTTTCAGATTTAGCCTCGCAATTCA
YAL016W	YAL016W_Minus_311	ATTGAGGACCGCCAATGTAG	AAATTTCCAAAACTGGTAATAGGATTGTGGCGTATTGAGGACCGCCAATG	AAATTTTCCTAACTGTTCGGCTAAAACGGCAAACACCTCATCTTCATCAT
YAL016W	YAL016W_Plus_863	AATTGGTGACGAAGCGTGGA	CACTCAAGATTTATTGAACTCTGCTGTCAAATTAATTGGTGACGAAGCGT	CGTTACATGGCTGCCGATAGATTTTCAGATTTAGCCTCGCAATTCAGTTC
YAL016W	YAL016W_Minus_31	TGTTGTTGCTGCCGAGGGCA	GTCCTTAGAGTTTGACGTTGTTGATGTTGTTGATGTTGTTGCTGCCGAGG	CCTGCCGTTGTTGATCTTGCTCCAGACATATTTCGCTCCTTTCTGACCAC
YAL017W	YAL017W_Plus_1635	TTTTGGGCAAAAAGGAAAAA	ACACTCAGCTCATCCAAAGTAGTATGGGCATCGTTTTGGGCAAAAAGGAA	TATTAGTTTGTGTTTTCGAAAAGGTTCCTTGCGATTATGTTGATGTACTT
YAL017W	YAL017W_Minus_267	GGTTGTTCAAAATCTAAAGG	TCAACGGATGAAGAAGCTGTCGAAGGAAGTCTTGGTTGTTCAAAATCTAA	GGGGTTTAGTCTTCCGAAAGCTCGCAAATGTATCTCTTAAACTTTGCTCG
YAL017W	YAL017W_Plus_1890	ACTTCAACAGAGAATCGCAA	AGGAAAATCCTGGAAAAGAGTTATACTAAGCCTACTTCAACAGAGAATCG	ATGAAAACCAACTTGATGGAGATAGTCATTCTGAACCATCGCTGTCATCA
YAL017W	YAL017W_Minus_801	GAATTATTATGTTTGAGCAG	CTTATGTTGTTTCCATAGTCGCCACGAAATAAAGAATTATTATGTTTGAG	CTTGCTCAGGTAAGATGGAAGGTAAATAAGCCAACGAGTTGGCTCTATGG
YAL017W	YAL017W_Plus_1530	CACAAATTACTTTCTACGGA	TTAATTCACACCGATAGCAGAAATTTTGTTTTACACAAATTACTTTCTAC	AAGAAATGGTTTTCACAGGCGAAATCATTGGTATAGTTCAACCAGAAACA
YAL018C	YAL018C_Minus_310	CCAATACACAAAGCTTACCA	CAAAAAAGCTGTGTACATTGGCGTAATTGTAGCCCAATACACAAAGCTTA	AACATTATCAAGTAACTCGATAATATACCTAACATAGTCGTTGAGTAACT
YAL018C	YAL018C_Plus_39	GGTTTGGTGTACAAGTTTGG	TTTACAGGTTCATTAGCGCTGGCAGGTATTGGTGGTTTGGTGTACAAGTT	GCCAATCGTATGAAAAACTGCCATATGTCAACATCCCCTTCAATCAGTAC
YAL018C	YAL018C_Plus_208	CATTCATGTACCCGTTCAAA	TGAACTTTTTCAAAGATGCATTCACAGGAGGTGCATTCATGTACCCGTTC	TTTAGAGTTCAACACCAATAAGAGCAGTTACTCAACGACTATGTTAGGTA
YAL018C	YAL018C_Plus_207	GCATTCATGTACCCGTTCAA	ATGAACTTTTTCAAAGATGCATTCACAGGAGGTGCATTCATGTACCCGTT	TTTTAGAGTTCAACACCAATAAGAGCAGTTACTCAACGACTATGTTAGGT
YAL018C	YAL018C_Minus_397	TTGCAAAAAGGAATGAAAAA	GAGTCTCATAAACAATAAAGTGAAAACATTTGCTTGCAAAAAGGAATGAA	ATGAAAAGCCCAATAGGGCCCAGCACAATCAAAAAAGCTGTGTACATTGG
YAL019W	YAL019W_Plus_758	GGAGGAAGAGAGTATGATGA	ATACGGTCGTCATGCAAACGACAACGATGAAGAGGAGGAAGAGAGTATGA	GATGACGATGCAAGTGGCGACGACTACACAGAATCCACGCCGCAGATAAA
YAL019W	YAL019W_Minus_484	GGACGTTTTCTGTTTGGCCA	CTGGTTGATGACGTTTGAGTAACGGTCAAAAATGGACGTTTTCTGTTTGG	ATCTTGGAGGATTTGTTGTTGATATTGCCATGGATAGATGATAAACGGCC
YAL019W	YAL019W_Minus_1485	TCATCTTCATGCTCAGACTG	TCGTTATAGTCTTCGTCCTCCTCTTCATAGTCATCATCTTCATGCTCAGA	ATTCGTCATCGATTGCCTCCAAATCTACATCGTCATCTTCATCTTCGACC
YAL019W	YAL019W_Minus_822	TGTTCATCCAGATTTATCTG	ACAATATCAGAGTCATTAATAAACTGTAAAACTTGTTCATCCAGATTTAT	TGGATTCTGTGTAGTCGTCGCCACTTGCATCGTCATCGTCCGTCATCATA
YAL019W	YAL019W_Minus_890	TATGCATCGTGGTATCTGAG	AATATGGCCTATGTGAGGCTATGAGTTGAGCCTTATGCATCGTGGTATCT	CGAGAGATCGACAATATCAGAGTCATTAATAAACTGTAAAACTTGTTCAT
YAL020C	YAL020C_Plus_174	GGATGTGGAGATAACAGACG	AGCGTGATGCTGACAAATGACGGGAATCTGGTAGGATGTGGAGATAACAG	AACTGGATAGTGCGCAAGCACTGCGGCAGGTGCATGACTGGAGGCCCGTG
YAL020C	YAL020C_Plus_407	ATGTTTCCAGAACTTTGTGG	GAATTCCAACGATGAGCGCATCGCAGTATACGGATGTTTCCAGAACTTTG	CAAGGCACCCGAGTATACGGCTGGGGCAGCAACACAAAGTGTCAATTGCA
YAL020C	YAL020C_Plus_153	ACAAATGACGGGAATCTGGT	ATAGCGTGCGGTGGGAACCACAGCGTGATGCTGACAAATGACGGGAATCT	GTGGAGATAACAGACGGGGAGAACTGGATAGTGCGCAAGCACTGCGGCAG
YAL020C	YAL020C_Minus_262	GCCGCACGCCACATCCACCA	GCCATCAGCATCCACAATAACTGTCGTGTCCCAGCCGCACGCCACATCCA	GCCGGTACTTCCACGGGCCTCCAGTCATGCACCTGCCGCAGTGCTTGCGC
YAL020C	YAL020C_Minus_73	TCCTGGCACAGACCTCTGTG	GCACGCTATCTTCCTGACTATTGCTCCATCATCTCCTGGCACAGACCTCT	TCCATATCCTCATCGTGCCCCAGTCCCAGTTGCCTTTGCCCATTAGACCC
YAL021C	YAL021C_Plus_343	CAGCCGCAGTAAATTCTATA	GCGGTGGAAGCGGGGTGATGATGAATGCCTCCACAGCCGCAGTAAATTCT	GGTTCCTACCGTTGGTACGCCTGTGAACATCAATGTGAACGCCAGTAACC
YAL021C	YAL021C_Minus_8	TAGGGTAGCCTAGTAAAGAA	GCTGCTGTTGCTGTTGCTGCTGCGGGCCCACATTAGGGTAGCCTAGTAAA	GTTCATTAGCGGTAGTTTGCAGGGATAACGTCAGTCGGAGTTCCCTTGCT
YAL021C	YAL021C_Minus_376	GATGTTCACAGGCGTACCAA	CGGGTGTAATAAAGGGTTACTGGCGTTCACATTGATGTTCACAGGCGTAC	GGAACCATCCCTATAGAATTTACTGCGGCTGTGGAGGCATTCATCATCAC
YAL021C	YAL021C_Plus_777	GCAAAGAAACAACAACCTAC	GAAATGGCCGACACTCTCACCGACAGCAAGACAGCAAAGAAACAACAACC	ATAGCACTCCCTCAGGCACGGCAACTAACAGTGCAGTTTCTACACCATTG
YAL021C	YAL021C_Minus_346	CATCCCTATAGAATTTACTG	ATTGATGTTCACAGGCGTACCAACGGTAGGAACCATCCCTATAGAATTTA	GTGGAGGCATTCATCATCACCCCGCTTCCACCGCCGTTGTTGTTGTTGTT
YAL022C	YAL022C_Plus_547	TTGTAGTGATCAGTTCCATG	CTAAATGGTTCAATTTCATGTTTATAATGATGCTTGTAGTGATCAGTTCC	AGCCATGACACAGAATGGTATCATGGCCATAGCCAACGTCTTCGGTTCCG
YAL022C	YAL022C_Plus_567	GGGACAGCCATGACACAGAA	TTTATAATGATGCTTGTAGTGATCAGTTCCATGGGGACAGCCATGACACA	TCATGGCCATAGCCAACGTCTTCGGTTCCGAGTACAGTCAAGGTGTCATG
YAL022C	YAL022C_Plus_545	GCTTGTAGTGATCAGTTCCA	ACCTAAATGGTTCAATTTCATGTTTATAATGATGCTTGTAGTGATCAGTT	ACAGCCATGACACAGAATGGTATCATGGCCATAGCCAACGTCTTCGGTTC
YAL022C	YAL022C_Plus_26	CATCAAGAAGCCAATCCTTG	TGCAAAAATGAGTACTAGTGCGGACACTGATACCATCAAGAAGCCAATCC	CCAGAGCCTGCACTGGCCGATACGCATTCAGAGGAGATATCACGCTCTGG
YAL022C	YAL022C_Minus_669	AGGGCAAAAAGCACTAGGGA	GTAGTAGACACAGAAGAGTTCTCGATGAAAGCTAGGGCAAAAAGCACTAG	GGACACCAGCAACGGCTTGCCCCACCATGACACCTTGACTGTACTCGGAA
YAL023C	YAL023C_Minus_550	GTTTTCAAACAAAACCAACA	CAAAAGAATGAACCTGCCCAAAGTACTATACGAGTTTTCAAACAAAACCA	ATCAGCCAAACTGTTGGTAAAGAAAATCCAATAGCTTTGGCAGTGAAGTA
YAL023C	YAL023C_Minus_610	GACAGTGAAGAAAAGTAGCA	GTTGTGGAACATAACAAAACTAAAGAACGATGCGACAGTGAAGAAAAGTA	TCCAAAAGAATGAACCTGCCCAAAGTACTATACGAGTTTTCAAACAAAAC
YAL023C	YAL023C_Minus_201	GCCAATGCAGTAAAGATCAC	TTGATGCCGATTTTGTACATCCTGGTAAACAACGCCAATGCAGTAAAGAT	TTACAACGGATTCCAGGCGTAACAGTGAGCTTTGTGCAGCGGGCTTTTCC
YAL023C	YAL023C_Plus_342	CCCCTAGGAAAAATGCTGGT	TTGAGACACGAATTTTACCACGATGTCCATCCTCCCCTAGGAAAAATGCT	TGTCTGGTTATTTGGCAGGCTACAACGGTTCTTGGGACTTCCCTTCTGGG
YAL023C	YAL023C_Minus_260	GCGCCTCATCCCAAACAACA	GTCTCAAGTAATAAGAACCAAATTTACCAAAGTGCGCCTCATCCCAAACA	GTTGATGCCGATTTTGTACATCCTGGTAAACAACGCCAATGCAGTAAAGA
YAL024C	YAL024C_Plus_996	GAAGATTTAAATGAACAAAG	GTTGAATTTATTCTGAATTCCTTATATATTCCTGAAGATTTAAATGAACA	CGCTTCAAGGTACATCGACGACATCATCTCTAGATAACAATAGCAACAGT
YAL024C	YAL024C_Minus_128	TGTAGTCTACACCTTCCAAA	TCCTATAAATAAGGAAAAAATCTGCAGATGCGTTGTAGTCTACACCTTCC	AGAAAGGTGTACAATTAACGCGGGCAGGTCTGCACTATTCACTGGTTTGG
YAL024C	YAL024C_Plus_1117	CTATTGGTCTTTTAGCTAAG	ATACATCTTCAATGTCTGTGTTACATCGCAGCGCTATTGGTCTTTTAGCT	GAAAAACCATAATCGCCATGATAGCAGTAATGATAAAAAATTTATGAGTG
YAL024C	YAL024C_Minus_1638	CGTTGCAGTGCATCATACGA	TAATATGCTGTCGTGAGACTTTTTACTTTCCTTCGTTGCAGTGCATCATA	ATGGCTGCATATTCGATTCATTGTTCTGCAGTTGCTTGTTTAAAGTATTA
YAL024C	YAL024C_Minus_860	CTAGAGTGACTTTTGACAAG	ACGGGTAGTCTACGCCTTTCATTAGTGTGGATACTAGAGTGACTTTTGAC	GATCTTTTGTTTACTATCTGACATGTCCTCGCTTTCATTATCAACTGAAG
YAL025C	YAL025C_Plus_85	GAAATGAGTATAACGTCACT	GAATTAAGGCACCTAATGGTCAAAATTTTTGCAGAAATGAGTATAACGTC	GTGTACAAGGCAATCATGCCCACTTGCCAACTCCAAGTATGCAACAGTGA
YAL025C	YAL025C_Plus_242	ACTATCCAAAAATTACACGA	GCACACTCCTGCCAAGTTATGGGAAAGAATCAAACTATCCAAAAATTACA	TTACAACAGATCGACGAACACCTACTACATTGGAGCAAGTTTTTCCGTCA
YAL025C	YAL025C_Plus_329	GAGATTTACAAAATTGACGC	TTGGAGCAAGTTTTTCCGTCATAAGTGTAAACAGAGATTTACAAAATTGA	ATGATAACAGAGAGACGTTTAGCATTAAGGGAGGAGGAGAGACACTACGT
YAL025C	YAL025C_Plus_209	GCACACTCCTGCCAAGTTAT	ACTGTACTTGTATATGAAGACGCCTGAAAGAGCGCACACTCCTGCCAAGT	AGAATCAAACTATCCAAAAATTACACGAAGGCTTTACAACAGATCGACGA
YAL025C	YAL025C_Plus_48	CATAGAATTAAGGCACCTAA	GTTTGGCAAGTGATTAATCAAAGTTTCTGCTCTCATAGAATTAAGGCACC	AAAATTTTTGCAGAAATGAGTATAACGTCACTGGGTTGTGTACAAGGCAA
YAL026C	YAL026C_Plus_1427	TTTATCGTACCTTTACCTGG	TAATGTTATTATGTCTACTGCAGATGCCAAACATTTATCGTACCTTTACC	ACCAACAAGGCTGGCTTATTCTTCAAAGACTTTTTAACATTTTGGATTCT
YAL026C	YAL026C_Minus_1537	ATAATATTTGATTAATTCAA	CAAATCTAGATCTGAACCTATCATAAAAGCCTGATAATATTTGATTAATT	ACAAATAGAGAAATAGGAACTAGATTCGAAAATAGAATCCAAAATGTTAA
YAL026C	YAL026C_Minus_1312	GTTGATAATTTTCTCAACCG	GATTAAAACTGTGAACAATGCAATAATCTGTCTGTTGATAATTTTCTCAA	CTTTTAATTGGGGTTGCAGTAGCATTACGCAATAACTTAGTTTCATGACC
YAL026C	YAL026C_Minus_1842	ATAGGTGAATCCTCATCAGA	CAGGTAGCCAGTAATGTTAAGAAGTCATTGATAATAGGTGAATCCTCATC	CATTTAACTTTTTCTTCAAATCGTCAAATTTTCTATAACCAACTTCAATC
YAL026C	YAL026C_Plus_966	TTGTCATCTTCGGAACCGGA	TCAGAGGAACCTATTCCTGCTGATACCATAATTTTGTCATCTTCGGAACC	TTTGCTACATTGAAACTGCCAACTTGGATGGTGAAACAAATTTGAAAATC
YAL027W	YAL027W_Minus_48	CTATTGACAAATATACGTAA	CTAGTCTTATCATTGGTTTGAAGGATCTGCTTTCTATTGACAAATATACG	AAACCATGTCCCTGGCTATCTTTACCGTTGCTATACTTGGTGCCATTTTT
YAL027W	YAL027W_Minus_239	GTTCGTAAACAATCAATAAC	TGAGTACGGAACTGATGATTTCCGGGGACGCTAGTTCGTAAACAATCAAT	CTCCTTGATCTCGTCACAAAGATTCTTCTTATCTTGTTGCGATAAATATA
YAL027W	YAL027W_Minus_268	TACGGAACTGATGATTTCCG	ATCAGTAGAATGACCAACTCTTATTTTGCTGAGTACGGAACTGATGATTT	GCTAGTTCGTAAACAATCAATAACAGGTCCTCCTTGATCTCGTCACAAAG
YAL027W	YAL027W_Plus_14	AGCAACGGTAAAGATAGCCA	TTCACAGTAACCGTGAAAAATGGCACCAAGTATAGCAACGGTAAAGATAG	ATGGTTTTGCCATTACGTATATTTGTCAATAGAAAGCAGATCCTTCAAAC
YAL027W	YAL027W_Plus_288	GTACTCAGCAAAATAAGAGT	TACGAACTAGCGTCCCCGGAAATCATCAGTTCCGTACTCAGCAAAATAAG	ATTCTACTGATTTCCAAATCAACGTTCTGCCCAAACTTTTTGCAGGTGCC
YAL028W	YAL028W_Minus_630	TTAGATTGCCCAGACGAAGA	GGATCGAAAGCCGGCGCCAGTGCAGACGAATCCTTAGATTGCCCAGACGA	CCATGGATTTCAAAAACCGGTGAACCAACCTTTTCTTGTCCTTCACGAAG
YAL028W	YAL028W_Plus_581	CGTGAAGGACAAGAAAAGGT	CAAGTACGGTCTTAAATCACCTTCCCGGTCCTTCGTGAAGGACAAGAAAA	CACCGGTTTTTGAAATCCATGGAGCCTTCTTCGTCTGGGCAATCTAAGGA
YAL028W	YAL028W_Minus_239	GCAGTTTATGACGAGCATGA	AGGCAGACGTGTAATCCGGAATAACTTGACGATGCAGTTTATGACGAGCA	CTCCATTTCATATTTCTGCTCTTTTTCGTGTAATGCAGCCAAATTACTGT
YAL028W	YAL028W_Plus_729	CATCATTCGCATTCATCAGA	AATGTTATATCTAAGCCTTCCAAGCGACCCACACATCATTCGCATTCATC	GTTCTAGCACGCAGACAGATATATCGTTACAGAGCTTGCTTTACCATGAT
YAL028W	YAL028W_Minus_87	ATTTGCTTTACATCTTCCAG	TTGTGGCCAACATCTGGTGTTCCAGCGTCAATCATTTGCTTTACATCTTC	TCTTTTCTACACCATCTTTGCTATTGCGATCTGTACCATCTATTCCGCTG
YAL029C	YAL029C_Minus_1759	GAAAACATCCAGATGACCTA	AATTTGTTTGAAAATTGGATTTGTCGTTGCTTTGAAAACATCCAGATGAC	ACGCTGTCTCTATTCTTTTCAATAAACCCTTCAACTTCATATTCTACATC
YAL029C	YAL029C_Plus_709	ATGAGAATACTACCATCAGG	CTCGTTTCGGCAAATATCTGCAAATTTTATTTGATGAGAATACTACCATC	CAAAATTAGAACCTATCTCTTGGAAAAATCCAGGTTAGTTTATCAGCCAG
YAL029C	YAL029C_Minus_1433	GCTCCAATTTGAAAACGTGC	ACCACTCAATTTCCTCCTTTACATATTCTTCTTGCTCCAATTTGAAAACG	GAACTCTTGTTGTAATTTTTCATTCGCATAGTTTATACAGAATTGTTCGA
YAL029C	YAL029C_Plus_416	GCACCTTTTTGCCATAGCAG	TTATTCTAGTAAGCGTAAAGATGAGCTGGAGCCGCACCTTTTTGCCATAG	GCGTACAGGTTCATGGTCCATGAAAAGGCTAACCAGACTGTTGTAGTCAG
YAL029C	YAL029C_Plus_2132	TCAAAGATATTTCCTCCTGA	CTTTCCATCAAGATGGACTTTTGACGAATTCGTTCAAAGATATTTCCTCC	TACAGCTTATGGAGTGGAATTCTTTATAATCCAGACCTCCCAAAAGAGGC
YAL030W	YAL030W_Minus_175	GTTATCGGCTTTATCTTCAA	ACCCCTCTTAAAGCCTTGGGCTGAGACCGCTAGGTTATCGGCTTTATCTT	GTTAATCTTTCACCTCTTTCTGCTACTTTATTTATGTTATCTCTCATTAT
YAL030W	YAL030W_Minus_115	GTTATCTCTCATTATTCCCA	TAATCTTTCACCTCTTTCTGCTACTTTATTTATGTTATCTCTCATTATTC	TCATCAATTTCCTAAAAATAAACACGAAGAACGTATATGAATGTATACGC
YAL030W	YAL030W_Minus_37	GGGTCGTTCTTCATCGTGCT	TTCCGCAGTCCTTGACTTAGACTGTACATTCTGGGGTCGTTCTTCATCGT	AGAGCATAAGGGTCAAAGGGAGTAGATGACGACATGGACAATGAATACGT
YAL030W	YAL030W_Plus_61	AGAATGTACAGTCTAAGTCA	ATGCTCTATCCGAGCACGATGAAGAACGACCCCAGAATGTACAGTCTAAG	TGCGGAACTACAAGCTGTAAGTACAGAAAGCCACAGAGTACCATCTAGGA
YAL030W	YAL030W_Minus_232	CATGGCTTTTCTGACCCTAT	CAGACACATCTTCATTTTTAGATCCTTGTACCACATGGCTTTTCTGACCC	CCCCTCTTAAAGCCTTGGGCTGAGACCGCTAGGTTATCGGCTTTATCTTC
YAL031C	YAL031C_Minus_619	TACTGGATCATTAATCAAAA	CAATTTGTAAAAGGAATGGGTGGACTTATCCCTTACTGGATCATTAATCA	AAATCTAGAATCAATGTCATTTCAACTGGATTTAACAAGTCTTCAATTAT
YAL031C	YAL031C_Minus_272	GGTACCTCTTAGCCAATACG	TTAGCTTTATCAGCTGGAATCGACAGAGCAAATGGTACCTCTTAGCCAAT	TACATTAAATATAGGACCCTCACAAAGTGATAAGATGAAATTAACGAGGG
YAL031C	YAL031C_Minus_219	GATAAGATGAAATTAACGAG	GGGCTTACATTAAATATAGGACCCTCACAAAGTGATAAGATGAAATTAAC	TAATTTTGTAGGACTCGTCATTGTCTCTTTTCTTCTTCAAATGCGGTACC
YAL031C	YAL031C_Minus_220	TGATAAGATGAAATTAACGA	GGGGCTTACATTAAATATAGGACCCTCACAAAGTGATAAGATGAAATTAA	ATAATTTTGTAGGACTCGTCATTGTCTCTTTTCTTCTTCAAATGCGGTAC
YAL031C	YAL031C_Minus_949	GTAATGGTACACGTTTTCGC	GAGCAAAGCCATCAGCTCACAAATTATCAAATCGTAATGGTACACGTTTT	AATCTTGTCTTGATGTCCAAGAAATGTTGTTTATTCGGTAGGAAAATTTG
YAL032C	YAL032C_Plus_466	GAGAAGCTGATCCAAATGAG	CTGTTCTCCATATGGATGGCAGCAATGATAGGGGAGAAGCTGATCCAAAT	GATACCTGCAGCTGTGTCAAACTGGAAAAATCCAAATGGTTATACCGTGG
YAL032C	YAL032C_Plus_242	ACTAGCCAACTCAAATAACA	CAAGTCATACATTCAGCGGCTTGTGAATGCGAAACTAGCCAACTCAAATA	TCATCAAGGTACGTCACCGAAACACATCAGGCACCCGCGAATCTATTATT
YAL032C	YAL032C_Plus_518	AAATCCAAATGGTTATACCG	GTGGAAGATACCTGCAGCTGTGTCAAACTGGAAAAATCCAAATGGTTATA	TTGGAAAGACGTGTAGGTAAAGCTCTTGACAACGAAAATAATACCATCAA
YAL032C	YAL032C_Minus_440	TATCATTGCTGCCATCCATA	GTATCTTCCACTCATTTGGATCAGCTTCTCCCCTATCATTGCTGCCATCC	AACAGGCACGACTTCGTCGTTTTCTGTGGGTGCTACAACCTTTCTCGCCT
YAL032C	YAL032C_Plus_537	GTGGCCTTGGAAAGACGTGT	GTGTCAAACTGGAAAAATCCAAATGGTTATACCGTGGCCTTGGAAAGACG	AAGCTCTTGACAACGAAAATAATACCATCAACGATGGGTTTATGAAGCTC
YAL033W	YAL033W_Minus_26	GTGGGAATATAATTTCAAAA	TCGACACAGATTCCTCAACGTTGGTGTCTGTAGGTGGGAATATAATTTCA	ATATCTACTTTTTAAACGTACCATTTATCGACTTGTTTCTTTGTTGCACT
YAL033W	YAL033W_Plus_227	CTTTTCAAATAAGACGTCTA	TGCAAAATGTAACTCTCTCTTGCAGTTGAAATACTTTTCAAATAAGACGT	ATAATCCGATGCCATCGAGAGGATTGCGACCTTGTTATCATGGCATTGAT
YAL033W	YAL033W_Minus_44	CAACGTTGGTGTCTGTAGGT	AAAGCAAGATGTCTGCTTTCGACACAGATTCCTCAACGTTGGTGTCTGTA	TATAATTTCAAAAAGGATATATCTACTTTTTAAACGTACCATTTATCGAC
YAL033W	YAL033W_Minus_48	TCCTCAACGTTGGTGTCTGT	TGCGAAAGCAAGATGTCTGCTTTCGACACAGATTCCTCAACGTTGGTGTC	GGAATATAATTTCAAAAAGGATATATCTACTTTTTAAACGTACCATTTAT
YAL033W	YAL033W_Plus_229	TTTCAAATAAGACGTCTACG	CAAAATGTAACTCTCTCTTGCAGTTGAAATACTTTTCAAATAAGACGTCT	AATCCGATGCCATCGAGAGGATTGCGACCTTGTTATCATGGCATTGATGT
YAL034C	YAL034C_Minus_594	GGTAATCTAGAAGAAGAGGA	TGTCTATTCAAATTCGGAGATGCTAACGGGGAAGGTAATCTAGAAGAAGA	GAGGAGGAGGAGTCATATCATCATTGTATTTGGAATATTTATGTCTAGCA
YAL034C	YAL034C_Minus_598	GGAAGGTAATCTAGAAGAAG	TGCTTGTCTATTCAAATTCGGAGATGCTAACGGGGAAGGTAATCTAGAAG	GGCAGAGGAGGAGGAGTCATATCATCATTGTATTTGGAATATTTATGTCT
YAL034C	YAL034C_Minus_588	CTAGAAGAAGAGGAAGGCAG	TTCAAATTCGGAGATGCTAACGGGGAAGGTAATCTAGAAGAAGAGGAAGG	GAGGAGTCATATCATCATTGTATTTGGAATATTTATGTCTAGCATTATAG
YAL034C	YAL034C_Plus_157	ATAGCAATAATTCACCCTAT	ATAGTAATAAAAACGGTTTAAACATGAGTGATTATAGCAATAATTCACCC	CTCGTACGACGTAAGAATTAACCAGAACTCACAAAATAATGGCAATGGAT
YAL034C	YAL034C_Minus_294	CTAATTTTCGACTCCAGCTT	ACTGAAGAGGCCATGCGGGGTGAGCCATTGTGGCTAATTTTCGACTCCAG	ACAAAGGTGGCGATGGTATTATATGTTCATCAACCAAGGAGTCAATGCTG
YAL034W-A	YAL034W-A_Plus_206	ATCACTTTTGGAAAACTCCG	AGAAGAGATCAAAAGTGGAGTTGCTAAGTTGGAATCACTTTTGGAAAACT	AAGAATTTTGACAAACTAGAACTATATGTTTTGAGGAACGTCCTTCGAAT
YAL034W-A	YAL034W-A_Plus_308	TTTTAGATTGGAGAACCAAA	TCGAATCCCTGAAGAGTATTTGGACGCCAATGTTTTTAGATTGGAGAACC	CTGGTCATTGTAGATGAGAATGAGTTGAAGAAAAGTGAGGAGAAACTTCG
YAL034W-A	YAL034W-A_Minus_301	GTTCTCCAATCTAAAAACAT	CTCATTCTCATCTACAATGACCAGATCCTTTTGGTTCTCCAATCTAAAAA	TCCAAATACTCTTCAGGGATTCGAAGGACGTTCCTCAAAACATATAGTTC
YAL034W-A	YAL034W-A_Minus_58	GATATCATCAACAAGCGAGA	GCACTTGTACATAATTTCATTTACAGCATTAATGATATCATCAACAAGCG	GGATATCCCAAATGCTCTGTCAATATTGAGGTGGATCTCATAGTGGGAGC
YAL034W-A	YAL034W-A_Minus_54	TCATCAACAAGCGAGATGGG	TTGTACATAATTTCATTTACAGCATTAATGATATCATCAACAAGCGAGAT	ATCCCAAATGCTCTGTCAATATTGAGGTGGATCTCATAGTGGGAGCAGAC
YAL035W	YAL035W_Plus_1275	AGACAAACCAACGTTCAAGG	GATACCGGTAAGACTAAATTGTTAGACAAAATCAGACAAACCAACGTTCA	AAGCTGGTGGCATCACCCAACAGATTGGTGCCACTTATTTCCCCATCGAC
YAL035W	YAL035W_Plus_228	GTTATTGAAGAGAAGAAGGA	TTGAAGCAATCGAAGAAGAAGCAAGAAAAGAAGGTTATTGAAGAGAAGAA	AGCCTATACTAAAGTCCAAGAAGGAAAAGGAGAAGGAAAAAAAGGAAAAG
YAL035W	YAL035W_Plus_984	CTTGGTGATGATGACGAGGA	GATGTTTTGATTGATGATTGGGAAAATTTGGCTCTTGGTGATGATGACGA	CCAACGAAGAAACGCAAGAATCCACCGCAAGCCATGAAAATGAAGACCAA
YAL035W	YAL035W_Minus_1282	AGCTTCACCACCTTGAACGT	ATAAGTGGCACCAATCTGTTGGGTGATGCCACCAGCTTCACCACCTTGAA	TGTCTGATTTTGTCTAACAATTTAGTCTTACCGGTATCGACATGACCCAA
YAL035W	YAL035W_Minus_1315	ATAAGTGGCACCAATCTGTT	TTTAGTTTTTGCCTTAATAGCGTCGATGGGGAAATAAGTGGCACCAATCT	ATGCCACCAGCTTCACCACCTTGAACGTTGGTTTGTCTGATTTTGTCTAA
YAL036C	YAL036C_Minus_528	TTTTTGATCAAGATATCTGG	GTGTTTGTGATGGAAATACCACCTTTCTCTTTTTTTTTGATCAAGATATC	TTTTATTCAGACGAATCCCCACACCTTCCAGTTCCTTCTCAATGATTTGC
YAL036C	YAL036C_Plus_395	AGGTAAGCAAGTTATTGCCG	TATTATCGATGGTGCTAAGGATGGTAGAGGTAGAGGTAAGCAAGTTATTG	AGAACCTGTAACCTGTTATTTATCATCCTAGATGTGAACAAACCCTTGCA
YAL036C	YAL036C_Minus_357	TTAGCACCATCGATAATACC	GCAATAACTTGCTTACCTCTACCTCTACCATCCTTAGCACCATCGATAAT	AATCCAACATTTGGATCTTGGCACCTTTATAACGAATGACACCGGGGACG
YAL036C	YAL036C_Plus_369	GATGGTGCTAAGGATGGTAG	AAGATCCAAATGTTGGATTTACCTGGTATTATCGATGGTGCTAAGGATGG	GAGGTAAGCAAGTTATTGCCGTGGCAAGAACCTGTAACCTGTTATTTATC
YAL036C	YAL036C_Minus_308	CTTTATAACGAATGACACCG	TACCAGGTAAATCCAACATTTGGATCTTGGCACCTTTATAACGAATGACA	GGTAACCAGGGTGGTAAACTCGTACTCAGCTGCTTCAGACTCAGTACCAG
YAL037C-A	YAL037C-A_Plus_41	GACGACAATTGGAGACAAAA	CTCGTTTCCAAAAATGCAACACCTCATCGTTATGACGACAATTGGAGACA	AACAATAACATAATACTCTTTTTATAGAATACCTTATAAAATGTATGTTA
YAL037C-A	YAL037C-A_Minus_15	ACGATGAGGTGTTGCATTTT	TTGTTAACCTTTTTGTCTCCAATTGTCGTCATAACGATGAGGTGTTGCAT	ACGAGATTGACATAGAGTCAAAATTTGCTAAATTTGATCCCTCCCATCGC
YAL037C-A	YAL037C-A_Minus_29	CAATTGTCGTCATAACGATG	AGAGTATTATGTTATTGTTAACCTTTTTGTCTCCAATTGTCGTCATAACG	TTGCATTTTTGGAAACGAGATTGACATAGAGTCAAAATTTGCTAAATTTG
YAL037W	YAL037W_Minus_225	GTTGCTACTGCTGCTGTAGT	TTTCGTATATACAAATCAATTGCGGCCTTCTTTGTTGCTACTGCTGCTGT	AGCAAAGATTCACGACTACCGAATTAGAGTTCCTGAAATACTGGGTATAA
YAL037W	YAL037W_Minus_256	TCGTATATACAAATCAATTG	TCCAACGAATTTCTGTAGTAGTATTGTATTGTTTCGTATATACAAATCAA	TTCTTTGTTGCTACTGCTGCTGTAGTTGGTGAGCAAAGATTCACGACTAC
YAL037W	YAL037W_Plus_335	GATAAAAACATCTTTAACAC	ATTCGTTGGACAGTACTTGCAGATGGGCAAAAAGATAAAAACATCTTTAA	CAAACCGATACAATCCAATCACTGCCCCAGTTTTGTAATTCGAATGTCCT
YAL037W	YAL037W_Plus_233	AGCAGCAGTAGCAACAAAGA	TTCGGTAGTCGTGAATCTTTGCTCACCAACTACAGCAGCAGTAGCAACAA	GCAATTGATTTGTATATACGAAACAATACAATACTACTACAGAAATTCGT
YAL037W	YAL037W_Plus_393	TGTAATTCGAATGTCCTCAG	CAAACCGATACAATCCAATCACTGCCCCAGTTTTGTAATTCGAATGTCCT	AGCCCTTGGTACAGTACCAGGCATTCAACGATCTGTTGGCACTCTTTAAG
YAL038W	YAL038W_Minus_649	GATGGTCAAAACATCGTTGG	GACGTCCTTACCTTGTTCACCCAAGACTTCTCTGATGGTCAAAACATCGT	CTGATGAAAGAAGCGAAGACCATGTGGACACCGTTCTTGACACCGAATCT
YAL038W	YAL038W_Plus_237	GCCATTGCTTTGGACACCAA	AAGTCCGAAGAATTGTACCCAGGTAGACCATTGGCCATTGCTTTGGACAC	CAGAAATCAGAACTGGTACCACCACCAACGATGTTGACTACCCAATCCCA
YAL038W	YAL038W_Minus_334	CTTAGCGTACTTGTCATCGG	GTAGTCAACGTACATGATCTTGTCGTCACAAGCCTTAGCGTACTTGTCAT	AAGATCATTTCGTGGTTTGGTGGGATTGGGTAGTCAACATCGTTGGTGGT
YAL038W	YAL038W_Minus_412	AACGTAGATGATTCTACCAG	TTCCAAAACTTGGAAAGACAAAACACCATCATCAACGTAGATGATTCTAC	ATGACCTTGGTGATGTTCTTGTAGTCAACGTACATGATCTTGTCGTCACA
YAL038W	YAL038W_Plus_510	GGTAAGATCTGTTCCCACAA	GACAAGACTTTGAAGGTCAAGGCTTTGAACGCCGGTAAGATCTGTTCCCA	TCAACTTACCAGGTACCGATGTCGATTTGCCAGCTTTGTCTGAAAAGGAC
YAL039C	YAL039C_Plus_341	CGAAGTCGCCGAAGATGCAG	TATGGTTAGAAAGGGCAAGATTGGCGGTAGCGGCGAAGTCGCCGAAGATG	TCCATGGTGCAGGTCCACAACTTTCTAAATGAAGGGTGCTGGCAGGAAGT
YAL039C	YAL039C_Plus_290	ACAACAGATGTACAATGCTA	AGACAGTAACGAGTTCTGGGAGTATCCTTCTCCACAACAGATGTACAATG	AGAAAGGGCAAGATTGGCGGTAGCGGCGAAGTCGCCGAAGATGCAGTGGA
YAL039C	YAL039C_Minus_159	AACTCCGGCATATTGTTCAG	TCCATCTTTTGGCCAGGCTGTTTGGATGCTGCCAACTCCGGCATATTGTT	TTATTCTATCGTTATCTCCCTGCATAACGGGGCACTCAGAGGATGGTGGC
YAL039C	YAL039C_Plus_208	AGATGGACTTGCCCGTTGAT	CGGAGTTGGCAGCATCCAAACAGCCTGGCCAAAAGATGGACTTGCCCGTT	CATCTCCAGCATCCCCAAGAGTCCAGACAGTAACGAGTTCTGGGAGTATC
YAL039C	YAL039C_Plus_379	TCCACAACTTTCTAAATGAA	TCGCCGAAGATGCAGTGGAGTCCATGGTGCAGGTCCACAACTTTCTAAAT	CTGGCAGGAAGTGCTCGAATGGGAAAAACCGCACACAGATGAAAGCCACG
YAL040C	YAL040C_Minus_701	GTTGAATGAAAGCTTCCAAA	TACCAGCAGCGTTATTTAATAAGGCCAGTTTCTGTTGAATGAAAGCTTCC	AGAAAGGACAACGCCAGGCGATAACGGGGACGTAGATTGGAACAAGAAGA
YAL040C	YAL040C_Minus_466	TTTGGACGAAATCCAAAGCG	CAAAGTGGCCATTCTATTCTTGGAGTCCCAAAATTTGGACGAAATCCAAA	AAGGACAAGAGCTGGTAGTTGTAACTCTTGATAATGAACCGCGAGGAATA
YAL040C	YAL040C_Minus_376	GAAAGTAAGGAACAAAGTCG	AATGAACCGCGAGGAATACTTGTCCAAGATAGTGAAAGTAAGGAACAAAG	GATAGATTGAGTCTTGTGTGACAGTACATGATGAAGTCAAAGATCAAGAA
YAL040C	YAL040C_Plus_602	CGATTGGTCCATCTGTCAGT	CACGACTATGGAAATGCATCTTTTCAAATCACTCGATTGGTCCATCTGTC	ACATTCGACTCCTACATCGACATCTTCTTGTTCCAATCTACGTCCCCGTT
YAL040C	YAL040C_Plus_403	TCTTGGACAAGTATTCCTCG	TATCGACCTCGACTTTGTTCCTTACTTTCACTATCTTGGACAAGTATTCC	CATTATCAAGAGTTACAACTACCAGCTCTTGTCCTTGACCGCGCTTTGGA
YAL041W	YAL041W_Minus_1228	ATATCTACAAAGCCTTTGCA	CGATTCAGCAAGCAATTCTTTGACCAACAGGGGATATCTACAAAGCCTTT	TTATAAAGGAAGGATTGCAATTCCAGTTTATTGTTAATTATGAACCGCTG
YAL041W	YAL041W_Minus_312	ATAGAGCTAGACCTTAAAGT	CCTTCCATCGACATGAGACTGGTAGCTGTGGAGATAGAGCTAGACCTTAA	CCAAGTCGCTACTGTCCCGGTTAGCGCCATTGGACTTGAGCAGTTCCTGA
YAL041W	YAL041W_Minus_746	GCTGTGTCTTACTCTTAGAG	GATGTCGGTGTTGGTTTTCTGCGTTCATGATTTGCTGTGTCTTACTCTTA	AATAGTAGGGCTGGAATTCATTAGCGTTTCTACTACTTCTAGCACTTTGA
YAL041W	YAL041W_Minus_509	CAGAGTTGAAAAGTATACAG	ATGCTATTACCGGTAATTTAAATTGCGGCTTCACAGAGTTGAAAAGTATA	CGCACCTTGTTGAAACAGCTGTGATAGTTGTGTCACAGGGTCGCAATCCA
YAL041W	YAL041W_Minus_1126	AGTTGAAGAGAGAAATTCGA	CCGCTGCGATTCATCAACCCTCATCTTGTGCAAAGTTGAAGAGAGAAATT	GCATTTTGGCCAATAGACCAAGGCTCATACAACTTAAAAAAATGTTTGGA
YAL042W	YAL042W_Plus_312	ATGTCTAGGTTGAATAGCGA	ATGCAACTAGACATTCTTGACGCAGGGTTCACGATGTCTAGGTTGAATAG	GCCCCGTGGGAGATGCTACTGAGTTGCATGTGGGTGGGAACGGCGACGGA
YAL042W	YAL042W_Plus_348	GATGCTACTGAGTTGCATGT	TCTAGGTTGAATAGCGAGGGTCGCCCCGTGGGAGATGCTACTGAGTTGCA	GGAACGGCGACGGAACCGCGCCGGTTAATAACGATCCTAACTATTGTGGG
YAL042W	YAL042W_Plus_363	CATGTGGGTGGGAACGGCGA	GAGGGTCGCCCCGTGGGAGATGCTACTGAGTTGCATGTGGGTGGGAACGG	CCGCGCCGGTTAATAACGATCCTAACTATTGTGGGCCATGTTACGGTGCC
YAL042W	YAL042W_Plus_503	AGTGAGATCAGCATACTTGG	GGAAGAGAAGGTTTGCTGCCAAGACTGTGATGCAGTGAGATCAGCATACT	GGCTGGGCTTTTTTCGACGGGAAGAATATCGAGCAGTGTGAAAGAGAGGG
YAL042W	YAL042W_Plus_283	AACTAGACATTCTTGACGCA	ATCTCGATATTATGGACGACTCTGGAGAGATGCAACTAGACATTCTTGAC	CACGATGTCTAGGTTGAATAGCGAGGGTCGCCCCGTGGGAGATGCTACTG
YAL043C	YAL043C_Plus_44	GGCCATGCACAACAATCCAA	AGAGATGGAACAATTGTTACAGGCCAAGACACTGGCCATGCACAACAATC	ATGCTGCCCAAGGTGCTCGAAACTACGGCATCCATGTACCACAACGGTAA
YAL043C	YAL043C_Plus_978	GGCGAAGAGACCAAGAGCAA	CTGACCAAGATTTCTCAAACTTTACACGTTATTGGCGAAGAGACCAAGAG	TTTTGAACTTCGACCCTTCCAAGGGCAATAGCAAGAAAACGTTGTCCAGG
YAL043C	YAL043C_Minus_1016	TCTTGCTATTGCCCTTGGAA	TGTATTTTAGTTTGTCCTGCCTGGACAACGTTTTCTTGCTATTGCCCTTG	GAAGTTCAAAATTCCCTTGCTCTTGGTCTCTTCGCCAATAACGTGTAAAG
YAL043C	YAL043C_Minus_107	GCTTGCTGAGATTACCGTTG	ACTGTGTAAAAAACTTGGCCAAAGGCAACTTCAGCTTGCTGAGATTACCG	CATGGATGCCGTAGTTTCGAGCACCTTGGGCAGCATCTCCGTTGGATTGT
YAL043C	YAL043C_Plus_1005	TTGAACTTCGACCCTTCCAA	GTTATTGGCGAAGAGACCAAGAGCAAGGGAATTTTGAACTTCGACCCTTC	ATAGCAAGAAAACGTTGTCCAGGCAGGACAAACTAAAATACATCTCACTA
YAL044C	YAL044C_Plus_234	TATGTTGAGTTGCCAGAAGT	AAATACGCCACTGATGCCTTAGGGGACGCTACCTATGTTGAGTTGCCAGA	CTGAGATTGCCCAAGGTGAGTCGCTAGGGTCCATTGAGTCCGTCAAGTCA
YAL044C	YAL044C_Plus_99	CCATTTTTGTACTCATCCCA	AGCTCCGGCAATGCCCTAAACAAGAATAAACTACCATTTTTGTACTCATC	CTCAAGCCGTGAGGTACACTTCCCAACATGAGTGGATAGCTGTGCATCAG
YAL044C	YAL044C_Plus_202	AATACGCCACTGATGCCTTA	ATCAGGACAAGACTGCCTTTGTCGGAATTACAAAATACGCCACTGATGCC	CGCTACCTATGTTGAGTTGCCAGAAGTGGGCACTGAGATTGCCCAAGGTG
YAL044C	YAL044C_Plus_136	GGTACACTTCCCAACATGAG	TTTTGTACTCATCCCAAGGACCTCAAGCCGTGAGGTACACTTCCCAACAT	AGCTGTGCATCAGGACAAGACTGCCTTTGTCGGAATTACAAAATACGCCA
YAL044C	YAL044C_Minus_184	GTATTTTGTAATTCCGACAA	AACATAGGTAGCGTCCCCTAAGGCATCAGTGGCGTATTTTGTAATTCCGA	GTCTTGTCCTGATGCACAGCTATCCACTCATGTTGGGAAGTGTACCTCAC
YAL044W-A	YAL044W-A_Plus_6	AAGAGAGCAATGAGCACAGA	GCAGCAAACGAAAGTGGAAAGAGAATAATGTTCAAGAGAGCAATGAGCAC	CCGTGGCACGTACCATCCTGAAGAGACTGGAATGCGGCTTTCCAGATTAC
YAL044W-A	YAL044W-A_Plus_151	TCTCTGCTGAGACACATTTC	AGCATAAGGGCCATGCTGGTGTACAGGGAAATGTCTCTGCTGAGACACAT	TGAGATGGTCAGTAAAAAGTTCGAAGGCCTGAAACTTCCACAACGCCATC
YAL044W-A	YAL044W-A_Minus_72	AACGCAAAGTTCTTGTAATC	CCCTTATGCTTGTGAGAATCGTTGTAGAGGCCAAACGCAAAGTTCTTGTA	AGCCGCATTCCAGTCTCTTCAGGATGGTACGTGCCACGGGACCATCTGTG
YAL044W-A	YAL044W-A_Plus_161	GACACATTTCCGGATTGAGA	CCATGCTGGTGTACAGGGAAATGTCTCTGCTGAGACACATTTCCGGATTG	AGTAAAAAGTTCGAAGGCCTGAAACTTCCACAACGCCATCGTATGGTTTA
YAL044W-A	YAL044W-A_Plus_14	AATGAGCACAGATGGTCCCG	CGAAAGTGGAAAGAGAATAATGTTCAAGAGAGCAATGAGCACAGATGGTC	CGTACCATCCTGAAGAGACTGGAATGCGGCTTTCCAGATTACAAGAACTT
YAL046C	YAL046C_Plus_77	GCTTTGGTACTCAACGCAGA	TGTCCGGTGGCCAAGGATTCTGACGGGCTCAAAGCTTTGGTACTCAACGC	ATGACTCCGGAGGAGAAGATGATCACCGATAAACTACAACAGGAACTGGA
YAL046C	YAL046C_Plus_122	GATCACCGATAAACTACAAC	AACGCAGATGGCAATGACTCCGGAGGAGAAGATGATCACCGATAAACTAC	CTGGAACCTGAAGTGTGTAAAGTGCAAGACGTTTCCGGTGGCTGCGGATC
YAL046C	YAL046C_Plus_89	AACGCAGATGGCAATGACTC	AAGGATTCTGACGGGCTCAAAGCTTTGGTACTCAACGCAGATGGCAATGA	GAGAAGATGATCACCGATAAACTACAACAGGAACTGGAACCTGAAGTGTG
YAL046C	YAL046C_Minus_153	TCTTGCACTTTACACACTTC	ATAGCAAACATGGATCCGCAGCCACCGGAAACGTCTTGCACTTTACACAC	CCAGTTCCTGTTGTAGTTTATCGGTGATCATCTTCTCCTCCGGAGTCATT
YAL046C	YAL046C_Plus_37	TGAAGCATGTCCGGTGGCCA	AGCTCCCACAGACCATGCTACGTTCTATATCTGTGAAGCATGTCCGGTGG	TCTGACGGGCTCAAAGCTTTGGTACTCAACGCAGATGGCAATGACTCCGG
YAL047C	YAL047C_Plus_115	TCAGGGACTCCATGACCACG	ACTCGATGGATTCTGGGATGTCCATACCATCACTCAGGGACTCCATGACC	ATCTCATAACGATCCCATCAAGCCTGCTCTGATGAACGATTCCAACAAAG
YAL047C	YAL047C_Plus_509	TCTTCTTGATAAAGAAGAGA	GACGCATTTTAATGAGCAAGATGAAAATGCCCATCTTCTTGATAAAGAAG	ACCCTGGAGGAAACTTTAGAGCTGAGCTCGGATTATGTTCTTGAAAAAAT
YAL047C	YAL047C_Plus_508	ATCTTCTTGATAAAGAAGAG	TGACGCATTTTAATGAGCAAGATGAAAATGCCCATCTTCTTGATAAAGAA	GACCCTGGAGGAAACTTTAGAGCTGAGCTCGGATTATGTTCTTGAAAAAA
YAL047C	YAL047C_Minus_285	TCAGTGTCATTGCCCAGCGA	AGATTTAGACCCTCGATAATCGAATTTCTAAAATCAGTGTCATTGCCCAG	CATTGCCGTCTTTATTAGGGATTCTGCGAATGTATTCATAGAGTACTTGA
YAL047C	YAL047C_Minus_18	TTGCGAAGATGCCTGCCACT	TCGCTGTCGTCATCATCACCAGTGTTGTCATTATTGCGAAGATGCCTGCC	TCCATCGACGTACCATGGCTATAACTTTCCTTATGTTGTTTGCTTAGTTT
YAL048C	YAL048C_Plus_521	AGCGTTTTATCTTTGCCAAA	GACAAGTGCCAAGACACAGTTTGATCTTAACCAAGCGTTTTATCTTTGCC	ATAACACACCCAATATCACCTTTATTTGATGCCATGGTAGGTGAACTAAA
YAL048C	YAL048C_Minus_518	TTTGGCAAAGATAAAACGCT	CAAATAAAGGTGATATTGGGTGTGTTATAGCCCTTTGGCAAAGATAAAAC	AAGATCAAACTGTGTCTTGGCACTTGTCTTAATGCAAGTGTCGATTTCTT
YAL048C	YAL048C_Minus_232	ATACACAAGCCAAATTACGT	GAGAGAAACATGGTCATACGATTCGTGATCGCAATACACAAGCCAAATTA	GACTTCAACTCATGGTCTAAAGCTATGAGGTCCGAATCTGAAGTGTCTAT
YAL048C	YAL048C_Minus_785	TTCCCGGTACGTATAGCTTG	TCAGTACAAGGAAACCATCTTTGGTGATGCCTTTTCCCGGTACGTATAGC	AATGTACTCTTGATCGTGCTTGGAAATATCCAAAAGCAAATCTTTAATAA
YAL048C	YAL048C_Plus_969	AGTGTGGAATTGAGCCCCAA	CTCCATCCGAGGTTGGTTGTCCCTGACACTTCCAGTGTGGAATTGAGCCC	ACAGATTTCTTGTAGATATTTTTTTGAAGTTTGATATCGACAATGATGGT
YAL049C	YAL049C_Plus_63	GGTCGTCGTGAAGAAATCTT	TTTGAAGGAGTTTGTCACGATGGAACACCCAAGGGTCGTCGTGAAGAAAT	TAGATACTTATGCAGCAGGCTCTACATCTCCCAAGGAAAAAGTTATAGTT
YAL049C	YAL049C_Minus_57	ATTTCTTCACGACGACCCTT	GTAGAGCCTGCTGCATAAGTATCTAAACCGAAGATTTCTTCACGACGACC	TTCCATCGTGACAAACTCCTTCAAAGCAACACTTGCCAGGTTGATTAGAT
YAL049C	YAL049C_Plus_236	ATTCGGCGATGCTATCTCAT	TGCTGGGTACATGGTCTTTGTTCCCGATATTTTATTCGGCGATGCTATCT	AAACCAATTGATCGTGATGCCTGGTTTCAAAGACATTCTCCTGAAGTCAC
YAL049C	YAL049C_Minus_225	GCATCGCCGAATAAAATATC	GCATCACGATCAATTGGTTTGTCCGATGAGATAGCATCGCCGAATAAAAT	CAAAGACCATGTACCCAGCACTAGCAAATTTGTCGGCCGTTAATAAAACA
YAL049C	YAL049C_Minus_58	GATTTCTTCACGACGACCCT	TGTAGAGCCTGCTGCATAAGTATCTAAACCGAAGATTTCTTCACGACGAC	GTTCCATCGTGACAAACTCCTTCAAAGCAACACTTGCCAGGTTGATTAGA
YAL051W	YAL051W_Minus_767	GCATTTCCTTCAATTTCAAA	TTTTTTCATCTTCGGTTTGACACTGTCTGATTAGCATTTCCTTCAATTTC	ATTTGCTACGCTAGGCTGGGCTCTTGTAATATTCGCGTTTGCCGTCAATG
YAL051W	YAL051W_Minus_432	CTAGCATTGTTTGTATTGAT	TTATGCTGCTTCTTGGTATCAGGACTGTCCCCGCTAGCATTGTTTGTATT	TTGCTGATCTCTTGCCTGATTCATTCACCTCTCTCTCTGTTAGTAGCTTC
YAL051W	YAL051W_Minus_1549	TCTTTTATCTGAGGTGGACG	ACTCAACCAGAGTATTCTTCTGTGATTCAAGGTTCTTTTATCTGAGGTGG	ATCAATTGAGGGAAATCTGAAGGATCTCTGTGGAGACCAATCGAGGTGGA
YAL051W	YAL051W_Minus_142	ATGTGTTTCGGAGTTCTCGG	GCAGACAAACAATATTCTATTTCTTTTCCTATTATGTGTTTCGGAGTTCT	GGCGATGTGCTTGAGTGCTCAGCTTCTAATCCAGGCGTTGGGTTATTGAA
YAL051W	YAL051W_Plus_500	ATATGAACAAAGTGGTAACG	TGATACCAAGAAGCAGCATAAAATGGAACCTATATATGAACAAAGTGGTA	ATAAACAATGGTACCAGAAATGATATTGAAATCAACTTGTATAGAAGTCA
YAL053W	YAL053W_Plus_727	CGTGGACGCAGAATTTCCAA	TGGGTGTCTCAAGGGTTCCACCCATTGCTGCCGCGTGGACGCAGAATTTC	CATGGGTATCATCAATACAAACTTCATGCAAAAGATTTTTGATTGGTACG
YAL053W	YAL053W_Plus_709	TTCCACCCATTGCTGCCGCG	TAGCTATCACTGCAATGATGGGTGTCTCAAGGGTTCCACCCATTGCTGCC	GCAGAATTTCCAATGGTCCATGGGTATCATCAATACAAACTTCATGCAAA
YAL053W	YAL053W_Minus_1076	AAGAGACGACAACTACAAAT	TAAGAACTTCCAATAGCGCCTTAAAGAAAATCAAAGAGACGACAACTACA	GAATAGAAAAAACACAATACCGGTCAAAAAGAAATTAGATAGCTCAATAT
YAL053W	YAL053W_Plus_1168	TCCAATATAGGAAGAACTGG	GAGCAAGAATATTGAAAGAGACTTCCAATTTCTTCCAATATAGGAAGAAC	TATTATCAAAGGCACCCTTTTCAGATTATCTATCATCGCCTTCCCTCAAG
YAL053W	YAL053W_Minus_724	TTGGAAATTCTGCGTCCACG	CATGAAGTTTGTATTGATGATACCCATGGACCATTGGAAATTCTGCGTCC	GCAATGGGTGGAACCCTTGAGACACCCATCATTGCAGTGATAGCTAGATT
YAL054C	YAL054C_Minus_649	AGAAAACCCGGCAAAGACTA	CCCATCGTTGATACGATCTCTCAAGGAGTTGGAAGAAAACCCGGCAAAGA	TGAATGGCACCGATACGGGAAATGGCCAACAAGGTTATGATTGCTTCTGG
YAL054C	YAL054C_Plus_723	ACTACAGATGAATCCAACAG	CGTATCAACGATGGGGACTCTAAAGTTGTCATCACTACAGATGAATCCAA	GTAAAGTCATTGAGACTAAAAGAATTGTTGATGACGCGCTAAGAGAGACC
YAL054C	YAL054C_Minus_978	GTAGAATGTTGAACACCCTT	ATGGTCAACAAAGCTCCCAGCAAGTAACCTGCGGTAGAATGTTGAACACC	CACCAGTAGAACCAGACGTATACAACAAGAATAATGGATCCTCAGAATCA
YAL054C	YAL054C_Plus_963	GGTTCTACTGGTGCCCCCAA	TCTGAGGATCCATTATTCTTGTTGTATACGTCTGGTTCTACTGGTGCCCC	TTCAACATTCTACCGCAGGTTACTTGCTGGGAGCTTTGTTGACCATGCGC
YAL054C	YAL054C_Minus_257	TAGAACCGAAGAACTTAGCA	ATGGCTTAGACCAGTTTAAAAATTGGGTAGCTTTAGAACCGAAGAACTTA	TTCAATAGACTCCTTGTGCAAGCGCTGATAGTCCTGCAACCCGTCCAAGT
YAL055W	YAL055W_Plus_149	TTCAGTAAAAGAGAACAAAA	GGAAGATAATGGGGCACGACCTCCAGAGGGTGATTCAGTAAAAGAGAACA	AGGAAGAGCAAATGTATTATAATGAGCAAGTCGATACAAGGACTGCCCAT
YAL055W	YAL055W_Plus_154	TAAAAGAGAACAAAAAGGCA	ATAATGGGGCACGACCTCCAGAGGGTGATTCAGTAAAAGAGAACAAAAAG	GAGCAAATGTATTATAATGAGCAAGTCGATACAAGGACTGCCCATAAAGT
YAL055W	YAL055W_Minus_9	TTGTTTATTCTACTTCTTGA	ATAGCTGTACCCACTATTCCTAATGTTCTTGTTTTGTTTATTCTACTTCT	GTGGCATGTTTTATATCTTCTTCTTCTTTATTCTTCATTATTGTTTCATT
YAL055W	YAL055W_Plus_417	TCCAGGGACTTCACAAGTAG	AGACGGCTAGGTAAATTTCAGTGCATATTGAACTCCAGGGACTTCACAAG	GTAGCGATGCAGCAGTCGTTCCTGAAGATATAGGCAGGTTTGTCAAATTT
YAL055W	YAL055W_Plus_33	ACAAGAACATTAGGAATAGT	ATGCCACCACCATCAAGAAGTAGAATAAACAAAACAAGAACATTAGGAAT	CAGCTATAGCAGTGTTGGTCACGTCCTACTATATATATCAAAAGGTGACA
YAL055W	YAL055W_Plus_420	AGGGACTTCACAAGTAGTGG	CGGCTAGGTAAATTTCAGTGCATATTGAACTCCAGGGACTTCACAAGTAG	GCGATGCAGCAGTCGTTCCTGAAGATATAGGCAGGTTTGTCAAATTTGTT
YAL055W	YAL055W_Minus_418	ACCACTACTTGTGAAGTCCC	TATATCTTCAGGAACGACTGCTGCATCGCTACCACCACTACTTGTGAAGT	TTCAATATGCACTGAAATTTACCTAGCCGTCTTACACATGACCATAATCC
YAL056W	YAL056W_Minus_1089	GATCCTTGAACACATAGCAA	CCATAAAAGAAAATATGTCGGTCCGTTAATTTGGATCCTTGAACACATAG	GCGGTATATAACCCCCCATTTTAGGTTTGCTAAACCGGCATGATGGTATA
YAL056W	YAL056W_Plus_417	TCAGATATGCAAAGTAAAAG	CGGTCAGTGAATTTTAATAATTTCAAGATAATATCAGATATGCAAAGTAA	GAGGAACAAAGTCAGGCACAAATCAGAATCAAAGTGCCGACGCTATTCAA
YAL056W	YAL056W_Plus_1030	TCGCTTCTATACCATCATGC	ATCCATCAATGGTCAATAATCCTCATCTTTATGTCGCTTCTATACCATCA	TAGCAAACCTAAAATGGGGGGTTATATACCGCCTCCATTGCTATGTGTTC
YAL056W	YAL056W_Minus_1083	TGAACACATAGCAATGGAGG	AAGAAAATATGTCGGTCCGTTAATTTGGATCCTTGAACACATAGCAATGG	TATAACCCCCCATTTTAGGTTTGCTAAACCGGCATGATGGTATAGAAGCG
YAL056W	YAL056W_Plus_893	GATGCCATGCTACAGCTATG	ATTAAATGGAAACATTTACATATTTGGGGGATTGATGCCATGCTACAGCT	GATGCGCCGATGCTGAACGATTTTTTTGTAGACGGAATAAAGAACTTACC
YAL058W	YAL058W_Plus_195	GCACAATGGCGACTATCACA	GCCGTCAACAATGAAGGCTCTAAAATATATGGTGCACAATGGCGACTATC	GATTGCAAGGATCCGCATGGGATAAAGGAATCGCAGTTCGAACAGGCAAT
YAL058W	YAL058W_Minus_729	ACATCAGGAATCATTAAAGG	CGATCATCCCAATCATGCGGTTTCGCTACTGAAACATCAGGAATCATTAA	TAATGGGTGGCTCAAAATTGACCTTTTTCTTGTCTTCGATATGTTCTCTT
YAL058W	YAL058W_Plus_65	GCTATCCAACGTTACATTAG	TTTGAATCTAGCGTTGGTGAAAGGCACTTCATTGCTATCCAACGTTACAT	GATTCTTTCTGGGAGCATTTTCAGGCTTACACTAATACAAAGCATTTAAA
YAL058W	YAL058W_Minus_328	AATTTCGTACTGGACAACCA	CGCACCGCCGCACGTCAAAGAATTGTCCAACTTAATTTCGTACTGGACAA	TCCGTTTCTGAAACATTAATAGGTGTCTCCAAGAGATGTCCTATCATAGC
YAL058W	YAL058W_Minus_717	ATTAAAGGCGGTGTAATGGG	TCATGCGGTTTCGCTACTGAAACATCAGGAATCATTAAAGGCGGTGTAAT	CAAAATTGACCTTTTTCTTGTCTTCGATATGTTCTCTTACCATAACCGTC
YAL059W	YAL059W_Minus_172	AATCAAAATATTAGTCAAAT	TTCCAGCAATGCCTCATTCTTGGCTGCTGTTCTAATCAAAATATTAGTCA	TTTTCAGCTCTAGGTAGTTCACTTAAATCCTTTACCTCTGGTTCAAGAGC
YAL059W	YAL059W_Minus_304	GTCCATGGATGAAATAGAGT	GGTAAAATTCAAGGCCTTCACTAAACGATCCCTGTCCATGGATGAAATAG	AGTTTGTCTTCCAGAGCCTTTTTATTTAACTTCTTGCCCCTCTTACTTTT
YAL059W	YAL059W_Plus_194	TAGAACAGCAGCCAAGAATG	AGCTGAAAAAACCGATTTGACTAATATTTTGATTAGAACAGCAGCCAAGA	TTGCTGGAAGCAAAGATATCTAAGAAAGCCAATAAAAGTAAGAGGGGCAA
YAL059W	YAL059W_Plus_95	TTCAAGAGCTGCTAGACAAT	AAAACAAAGCATGGCCAAGAAAATATCAAAGAATTCAAGAGCTGCTAGAC	GCTCTTGAACCAGAGGTAAAGGATTTAAGTGAACTACCTAGAGCTGAAAA
YAL059W	YAL059W_Plus_302	GGCCAACTCTATTTCATCCA	GAAGTTAAATAAAAAGGCTCTGGAAGACAAACTGGCCAACTCTATTTCAT	AGGGATCGTTTAGTGAAGGCCTTGAATTTTACCAATCGTCTGGACGGTAA
YAL060W	YAL060W_Plus_6	GCTTTGGCATATTTCAAGAA	AGGAACTAAAAAAAGTTTTAATTAATTATGAGAGCTTTGGCATATTTCAA	ATATTCACTTCACTAATGATATCCCTAGGCCAGAAATCCAAACCGACGAT
YAL060W	YAL060W_Plus_147	CCAATCTTCATGCCTAAAGA	TGTGGCTCGGATCTTCACGAGTACTTGGATGGTCCAATCTTCATGCCTAA	AGTGCCATAAATTATCCAACGCTGCTTTACCTCTGGCAATGGGCCATGAG
YAL060W	YAL060W_Plus_514	TTGAGCCTCTTTCTGTCACC	CAAAGGAAATTCCTCTAGATGTGGCTGCTTTAGTTGAGCCTCTTTCTGTC	TGCTGTTAAGATTTCTGGTTTCAAAAAAGGCAGTTCAGCCTTGGTTCTTG
YAL060W	YAL060W_Plus_381	GAAAATCTATGTACCCACGC	TCCAAACCATGTGATGCTTGTCAGAGGGGCAGTGAAAATCTATGTACCCA	TTGTAGGACTAGGTGTGATCAGTGGTGGCTTTGCTGAACAAGTCGTAGTC
YAL060W	YAL060W_Plus_207	GCAATGGGCCATGAGATGTC	TGCCATAAATTATCCAACGCTGCTTTACCTCTGGCAATGGGCCATGAGAT	TTGTTTCCAAGGTTGGTCCTAAAGTGACAAAGGTGAAGGTTGGCGACCAC
YAL061W	YAL061W_Minus_75	ATATCAATCACAAGCTCATC	TGCAGGTCCGTACCGCAAATACCACACCATTCGATATCAATCACAAGCTC	CCACAATATGTGGCTCCTTTAAATGGTTGGTGAATCTGATGTTACCTTTA
YAL061W	YAL061W_Plus_461	ATCTCACTGCTACAAAGTAC	CGGTGGATTTGCAGAACGTGTTGTGATGAACGAATCTCACTGCTACAAAG	TTCGTGCCCTTAGACGTTGCAGCTTTGATTCAACCGTTGGCTGTGTGCTG
YAL061W	YAL061W_Plus_615	ATACTGGCGTTGAACGCTGC	ATCATTGGTGCTGGCCCCATCGGACTGGGCACGATACTGGCGTTGAACGC	GCAAGGACATCGTCGTTTCAGAGCCTGCCAAGGTAAGAAGAGAACTGGCT
YAL061W	YAL061W_Plus_207	GCGATGGGCCACGAAATGGC	ACACATGAGATTAGTCATAACCCATTGCCACAGGCGATGGGCCACGAAAT	CCGTTTTGGAGGTGGGCCCTGGTGTGAAAAACTTGAAAGTGGGAGACAAG
YAL061W	YAL061W_Minus_76	GATATCAATCACAAGCTCAT	ATGCAGGTCCGTACCGCAAATACCACACCATTCGATATCAATCACAAGCT	GCCACAATATGTGGCTCCTTTAAATGGTTGGTGAATCTGATGTTACCTTT
YAL062W	YAL062W_Plus_519	GAAGGTGTGTTGACTGGTAA	TTCGGCGCTTACAGATCATACAAGAACTCCTGGGAAGGTGTGTTGACTGG	TAAACTGGGGTGGCTCACTTATCAGGCCGGAGGCCACCGGGTTCGGCTTA
YAL062W	YAL062W_Plus_192	GTGCAGTTCAATTCAGCCAA	AATGGCGAGCAAGAAGTGGCTCAAGGATACAGGGTGCAGTTCAATTCAGC	CTTACAAGGGTGGCCTACGCTTCCACCCATCAGTGAACCTGTCTATCCTA
YAL062W	YAL062W_Plus_204	TCAGCCAAGGGCCCTTACAA	GAAGTGGCTCAAGGATACAGGGTGCAGTTCAATTCAGCCAAGGGCCCTTA	GCCTACGCTTCCACCCATCAGTGAACCTGTCTATCCTAAAATTTTTGGGT
YAL062W	YAL062W_Plus_306	ACTGGGCTAGATATGGGCGG	TTGGGTTTTGAACAGATCTTCAAGAATGCGCTCACTGGGCTAGATATGGG	AGGGTGGCCTGTGTGTGGACTTGAAAGGCAAGTCTGACAACGAGATCAGA
YAL062W	YAL062W_Plus_630	AACGGCAAGGAGTCGTTTGA	TACTATACGCAAGCAATGATCGATTATGCAACAAACGGCAAGGAGTCGTT	AACGTGTGACAATCTCCGGAAGTGGCAATGTTGCGCAATATGCAGCTTTG
YAL063C	YAL063C_Plus_3432	CTAGTTACTGTTACTTCCTG	ATTTCCACCACAGAATCGAAGCAACAAACTACGCTAGTTACTGTTACTTC	CTGGTGTGTGTTCCGAAACTACTTCACCTGCCATTGTTTCGACGGCCACG
YAL063C	YAL063C_Minus_565	CCATGGCTTGATACCATTGA	AGTCCCTGTAATATTATCAGGGGGACTTCCATTCCATGGCTTGATACCAT	AAGTTAGTCGACGTGATGGGAGGTTGTTCTTGTGCACAACATTCGAACGC
YAL063C	YAL063C_Plus_26	ACTAGCCATCGTCACATTGC	CCCAAAAATGTCTCTGGCACATTATTGTTTACTACTAGCCATCGTCACAT	TTAACTAATGTTGTCTCTGCGACTACAGCGGCATGCCTGCCAGCAAACTC
YAL063C	YAL063C_Minus_31	TAATCCCAGCAATGTGACGA	GCATGCCGCTGTAGTCGCAGAGACAACATTAGTTAATCCCAGCAATGTGA	AGTAGTAAACAATAATGTGCCAGAGACATTTTTGGGGCTTTTATTGTACA
YAL063C	YAL063C_Plus_90	CCAGCAAACTCAAGGAAGAA	AATGTTGTCTCTGCGACTACAGCGGCATGCCTGCCAGCAAACTCAAGGAA	TGAATGTAAACTTTTACCAGTATTCATTGAGAGATTCCTCCACATATTCG
YAL063C-A	YAL063C-A_Plus_75	TTAACTTTCAGATTAGATTC	TGGTTTTATGATAAGAATATCGTAAGAATTATTTTAACTTTCAGATTAGA	ATATTTCTGACATTTGTTTTATTAATAAAAATTTGGCGAATGCTTTGATA
YAL064C-A	YAL064C-A_Plus_148	CGATTAATGGTATCAAGCCA	AAGAGCAACCTCCAATTACATCCACAAACTTTACGATTAATGGTATCAAG	AGGAAGATTGCCCGATAACATTGCAGGGACTGTGTATATGTATGCTGGAT
YAL064C-A	YAL064C-A_Minus_183	ACAGTCCCTGCAATGTTATC	TTCATTGGACAGTAGAATCCAGCATACATATACACAGTCCCTGCAATGTT	ATCTTCCTTGCCATGGCTTGATACCATTAATCGTAAAGTTTGTGGATGTA
YAL064C-A	YAL064C-A_Minus_184	CACAGTCCCTGCAATGTTAT	CTTCATTGGACAGTAGAATCCAGCATACATATACACAGTCCCTGCAATGT	AATCTTCCTTGCCATGGCTTGATACCATTAATCGTAAAGTTTGTGGATGT
YAL064C-A	YAL064C-A_Minus_136	ACCATTAATCGTAAAGTTTG	GTTATCGGGCAATCTTCCTTGCCATGGCTTGATACCATTAATCGTAAAGT	GTAATTGGAGGTTGCTCTTGTGCACAGCATCCGAATGCAACGTCGCCACC
YAL064C-A	YAL064C-A_Plus_135	TCCACAAACTTTACGATTAA	GGATGCTGTGCACAAGAGCAACCTCCAATTACATCCACAAACTTTACGAT	TCAAGCCATGGCAAGGAAGATTGCCCGATAACATTGCAGGGACTGTGTAT
YAL064W	YAL064W_Minus_103	TTTTCTCTCCAATCTGAATA	CGTCTCGACTTGGTAACATGAGTTGCCAAAAGTTTTTCTCTCCAATCTGA	AACCGGAATCTGTCTTTGACCTGACTTTCAAATTGTTGCATATGTAAAAA
YAL064W	YAL064W_Plus_111	AGATTGGAGAGAAAAACTTT	CAGGTCAAAGACAGATTCCGGTTCCCCATATTCAGATTGGAGAGAAAAAC	ACTCATGTTACCAAGTCGAGACGCTTAAAGTTAAGTGTCGGCCAAGACAC
YAL064W	YAL064W_Minus_101	TTCTCTCCAATCTGAATATG	TCTCGACTTGGTAACATGAGTTGCCAAAAGTTTTTCTCTCCAATCTGAAT	CCGGAATCTGTCTTTGACCTGACTTTCAAATTGTTGCATATGTAAAAAAA
YAL064W	YAL064W_Minus_102	TTTCTCTCCAATCTGAATAT	GTCTCGACTTGGTAACATGAGTTGCCAAAAGTTTTTCTCTCCAATCTGAA	ACCGGAATCTGTCTTTGACCTGACTTTCAAATTGTTGCATATGTAAAAAA
YAL064W	YAL064W_Plus_205	TAACGCTGCTCTTCAAATCA	GTCGGCCAAGACACGCAAAATCTTGTAATCTTTTAACGCTGCTCTTCAAA	GCAATCAGTACTTGTACCTAATTTTGGTTTTCTAATATTGAATAGCGAAC
YAL065C	YAL065C_Minus_283	GTAGGTTGAGATTTCTAAAG	ATTATTGGTCAACAGACCATTGGCAATACCAACGTAGGTTGAGATTTCTA	GTACTAGATCCTATTATGCTACTTGCTGGTGTGCTACGAGGCTGTTGCGA
YAL065C	YAL065C_Minus_301	ACCATTGGCAATACCAACGT	AATAAAAACACTTATGCCATTATTGGTCAACAGACCATTGGCAATACCAA	GAGATTTCTAAAGAGGCAGTACTAGATCCTATTATGCTACTTGCTGGTGT
YAL065C	YAL065C_Minus_358	TACGATTGCCAGCAATACGG	TTATTAATATAAGATGATGCCGTGCGTTTACCATACGATTGCCAGCAATA	ATAAAAACACTTATGCCATTATTGGTCAACAGACCATTGGCAATACCAAC
YAL065C	YAL065C_Plus_288	TTAGAAATCTCAACCTACGT	GCAAGTAGCATAATAGGATCTAGTACTGCCTCTTTAGAAATCTCAACCTA	TTGCCAATGGTCTGTTGACCAATAATGGCATAAGTGTTTTTATTTCCACC
YAL065C	YAL065C_Minus_316	ATTATTGGTCAACAGACCAT	CAGCAATACGGTGGAAATAAAAACACTTATGCCATTATTGGTCAACAGAC	ATACCAACGTAGGTTGAGATTTCTAAAGAGGCAGTACTAGATCCTATTAT
YAL067C	YAL067C_Plus_345	TGGTATAGTTGGTTCAAACA	CGGATCAATGAAAAGGAAAGATCTCACAATAAATGGTATAGTTGGTTCAA	CCTCTTTCAAAGAAAAAAAATTATTAATTAAATTGGATGTCCTTTTAGCC
YAL067C	YAL067C_Plus_636	TGTTGGTCGCTTTTAACCGT	CCATTAAACTATGTTTTACCAAGCCTCGACTTATGTTGGTCGCTTTTAAC	CTGCATATGTCAATTCTGTACCACACTTGAAAGCAATTAGGTTTTTCATT
YAL067C	YAL067C_Plus_52	GGGGTTTTATTCCAGTAAAG	AGATTATTGTAGATCCTTACAAAAGACTAAAATGGGGTTTTATTCCAGTA	GGTGGAAGACCTGCCAGATGACTTAAATTCAACAGAAATTGTCACTATCT
YAL067C	YAL067C_Plus_870	AATGGTGTAAATGGTTTAGA	GGTGGGATCCAGTCAGCCGTATATTCATCGTTAAATGGTGTAAATGGTTT	GGAGATGGAACTTTATTATTGACGCTATTGTGTCTGTCGTAGTGGGCCTT
YAL067C	YAL067C_Minus_652	ATTGACATATGCAGCACCAA	GAAAAACCTAATTGCTTTCAAGTGTGGTACAGAATTGACATATGCAGCAC	AAAAGCGACCAACATAAGTCGAGGCTTGGTAAAACATAGTTTAATGGGAG
YAR002C-A	YAR002C-A_Minus_245	CTTTCTGATGAACAACCAGG	ACGCAAGGAAAGTTAAATCACCACTTGCTGAACCTTTCTGATGAACAACC	ATCATCAAAAGTTTCCTCAATATCAATCAAGACACCAAAATCTTGCGCAC
YAR002C-A	YAR002C-A_Minus_293	GTTCACCCGAATCAGACGCA	AGCCACCAGCTTCGGGCTGAATACAGATTTTATGTTCACCCGAATCAGAC	AGTTAAATCACCACTTGCTGAACCTTTCTGATGAACAACCAGGTGGTTAT
YAR002C-A	YAR002C-A_Plus_230	AACTTTTGATGATAACCACC	GCAAGATTTTGGTGTCTTGATTGATATTGAGGAAACTTTTGATGATAACC	GTTCATCAGAAAGGTTCAGCAAGTGGTGATTTAACTTTCCTTGCGTCTGA
YAR002C-A	YAR002C-A_Plus_89	TGAACGTAAGTGCTTCCACA	AGTTACTGCGTTCTATTATTATACTTCTGGTGCTGAACGTAAGTGCTTCC	TTGTCTAAAGGTACTTTGTTCCAAGCAACTTACAAGGCACAAATTTACGA
YAR002C-A	YAR002C-A_Minus_248	AACCTTTCTGATGAACAACC	CAGACGCAAGGAAAGTTAAATCACCACTTGCTGAACCTTTCTGATGAACA	GTTATCATCAAAAGTTTCCTCAATATCAATCAAGACACCAAAATCTTGCG
YAR002W	YAR002W_Plus_399	TTATCAGAAATTGAAATAGA	GCAAACTTTTTTAGTAAAAAAGGTAATGAGCCTTTATCAGAAATTGAAAT	TGATGTCATTGTTACAAAAATCAAGCAAATCCATGATAACTTCGGAAGGA
YAR002W	YAR002W_Minus_48	CTAATAATCTGCTTTCGATA	TTAGAGAAAAGGCTTGGTTTATTGTGTGCATTGCTAATAATCTGCTTTCG	CGGAAGGCACAGTAGCGCTAGCCCTCCTCAATGATTTACGATGCATTGGA
YAR002W	YAR002W_Plus_198	AGAATCTCAAGTATGCCTGG	AATAAACAACCACGCAATGAGTCTTTTAACAGAAGAATCTCAAGTATGCC	ATTTCCATTCTGAGATATCCCCAGATTCTACTGTAAACCGTTCCGTAGTT
YAR002W	YAR002W_Plus_299	CGACATTGAGAATAAAGAAG	CGTAGTTGTTTCTGCAGTGGGTGAAGCCAGAAACGACATTGAGAATAAAG	TATGATGAAACACATGAAACTAACATCTCCAATGCAAAGCTTGCAAACTT
YAR002W	YAR002W_Minus_679	CGCTGCACTATATCTATAAA	TGTGTTGGCTGTGTATGTATCGGGGATCTTTTTCGCTGCACTATATCTAT	GTTTTGTATGGTGAGGGCAGGCTAGAATAATTGAAACTGTATTTTCTTGA
YAR003W	YAR003W_Minus_177	ATATTTCCTGGGACACAAAT	ATAGATGTAATGGGTCGAACATGTGCTCCCAACATATTTCCTGGGACACA	TGAACGTATCCATATCGTAAATAACAAGTGCTCCATTGGCACACCCAAGA
YAR003W	YAR003W_Minus_21	TGTTCCTTAAGAACAGCGAA	GGGTTCTCAATCGTATGTGTGAGCTTCTCAGGATGTTCCTTAAGAACAGC	CCTGTAAAAGGATGTTCATAACGAAAAGAACCAGCTGATATACACAAACT
YAR003W	YAR003W_Plus_228	TCTATCGCATGGTCTCCAGA	AATATGTTGGGAGCACATGTTCGACCCATTACATCTATCGCATGGTCTCC	GATTGTTGCTTACAAGCTCTAGAGACTGGTCAATAAAACTGTGGGATCTT
YAR003W	YAR003W_Minus_444	TTACTGAGAAGGCTTGCGAC	TCAGGTGTCGAACTCAATTGTTTTTCGTCTGATTTACTGAGAAGGCTTGC	CATTGCTGAAGTCAATAACATATGCGTCACTTTCCTCAAATATCGTAGCT
YAR003W	YAR003W_Plus_361	AATGGCTGGATGCTAAAAGG	AAATACGATTCGATTCTCCAATTTGGGGTTGCCAATGGCTGGATGCTAAA	TTGTGTAGCTACGATATTTGAGGAAAGTGACGCATATGTTATTGACTTCA
YAR007C	YAR007C_Plus_37	GCATCTTCACCAATAAGCAA	GCAGTGTTCAACTTTCGAGGGGCGATTTTCATAGCATCTTCACCAATAAG	CGATAATCCCACCGGTGGCGTTTATCAAGTTTATAACACCAGGAAATCTG
YAR007C	YAR007C_Minus_556	GTATGGAGACAGTTGTTCGA	GGAAACTCTTGCTTTGATAGTCCAAACGTTTTGGTATGGAGACAGTTGTT	AAAATTGGTCTGGTTTTTTGCGAATTAGGGTTTTCATTGGCGAATTTTCT
YAR007C	YAR007C_Minus_69	ACTTGATAAACGCCACCGGT	CTGTTAGCCCCATCAGATTTCCTGGTGTTATAAACTTGATAAACGCCACC	TATCGTACCTTTGCTTATTGGTGAAGATGCTATGAAAATCGCCCCTCGAA
YAR007C	YAR007C_Plus_207	CAGTCAATGGAACTACAAAG	GCTCTGTTGAGAAACCAAGCTGCATCCAAGTTCCAGTCAATGGAACTACA	ATATCATTCGCGTGATAATTGCAGAACCTGCTATTGTCAGGGAAAGAAAG
YAR007C	YAR007C_Plus_94	ATAACACCAGGAAATCTGAT	ACGATAATCCCACCGGTGGCGTTTATCAAGTTTATAACACCAGGAAATCT	TAACAGCAACAGAAAGAATTTGATCATGATTTCCGATGGTATTTACCATA
YAR008W	YAR008W_Plus_281	ATATCAGAGAAAGTTCAAAA	AATTGTCAACGATCGTTTGAACAAGTCATTTGAATATCAGAGAAAGTTCA	GAACACATTGCAAAATTAAAGAAAATCGGTAGAATCAATGATAAAACCAC
YAR008W	YAR008W_Minus_169	TTGTCTTATTAATTTCACAT	TAATGTTATTCCCTCCATAATCTCATCTCCCTCTTGTCTTATTAATTTCA	AGATTGTTCAAATGCAGCCACAGCACATCTTCTAACATAAGCCTCAAAGG
YAR008W	YAR008W_Plus_352	CCACAGCTGAAGAATTGCAA	AATTAAAGAAAATCGGTAGAATCAATGATAAAACCACAGCTGAAGAATTG	TGATAAATCTAGCAATAATGACCAGCTAATTGAATCTTCTTTGTTCATTG
YAR008W	YAR008W_Minus_6	TGATCTATGTCAAATACTAG	CCACAAATACCCCATTTCCTTAGAAGTTTGATGTGATCTATGTCAAATAC	GCATAAAAACCTCCTCGCCTTTTGCCGTTCTTTTTGCATATATGTTAATA
YAR008W	YAR008W_Plus_174	GTGAAATTAATAAGACAAGA	GTGCTGTGGCTGCATTTGAACAATCTTGCCGATGTGAAATTAATAAGACA	ATGAGATTATGGAGGGAATAACATTAGAGCGGGGCGCCAAACTATCTAAA
YAR009C	YAR009C_Minus_135	TATCGAATTTGTCTGTGCAT	TTAAAATACGTGATGGTGTTATTTTTAAGTGAGTATCGAATTTGTCTGTG	TGCGCAAGCATTCGATGAATGAAAGGATAAGGATATTTGCGTGTACTTTC
YAR014C	YAR014C_Minus_291	ATATTAAGTTTCGAATTGAA	ACATCATGGCCCTTTTCTGCCGCATTACTCAGTATATTAAGTTTCGAATT	AACTCTTATTCGAAGTCGGAGTCACCACAACACTTCCGCCCATACTCTCC
YAR014C	YAR014C_Minus_762	TCAGGGTCCAGTTCTCTTGG	TGGCCATTGAACGCATATAAAGCATATAGTTTATCAGGGTCCAGTTCTCT	ATAAGGGTTGGTAATCGTCGTTTTCCTCCTCCAAATCGTCTTTCTCCCCT
YAR014C	YAR014C_Plus_371	AGAGTTAGAGGAGGAGAACG	CCATGATGTTCTGCGAAATAGAGATGATGACAAAGAGTTAGAGGAGGAGA	AAACATATGCATAGCAACAGTAAAAGGGATCAGCGACATTACAAAGAAAA
YAR014C	YAR014C_Minus_1021	GATGGAATCATCTTTCGAAT	CTCTGCATCACTTTGATTCTTGTTACCAGAGCTGATGGAATCATCTTTCG	GAAGCAACCGATTGAGAAGACATGTTTTCATTTTTCCAGCAATTCAATCG
YAR014C	YAR014C_Minus_1018	GGAATCATCTTTCGAATCGG	TGCATCACTTTGATTCTTGTTACCAGAGCTGATGGAATCATCTTTCGAAT	GCAACCGATTGAGAAGACATGTTTTCATTTTTCCAGCAATTCAATCGAGC
YAR015W	YAR015W_Minus_432	TGAGATTCTTTAAGTCCTTG	GTCGATGGGGTGAAGATTGGTTCTGGGAACTCTTGAGATTCTTTAAGTCC	GTTTCAAACCATGCACAGTACCTGTTTTTACGTACTCTTTCCAAGCAGAT
YAR015W	YAR015W_Plus_63	GACATATATGAGGTAGACGC	ATATTGCCATTGGTGGCCAGAGGTAAAGTTAGAGACATATATGAGGTAGA	CGTTGCTGTTTGTTGCTACGGATCGTATCTCTGCATATGACGTTATTATG
YAR015W	YAR015W_Plus_139	AAAACAGCATTCCTGAAAAG	CGGATCGTATCTCTGCATATGACGTTATTATGGAAAACAGCATTCCTGAA	CCTATTGACCAAACTGTCAGAGTTCTGGTTCAAGTTCCTGTCCAACGATG
YAR015W	YAR015W_Minus_285	TCTAGTTGCGTTTTGTACTT	AGTTTATGTTTGTGAACCAATAGAGAGCGGTCTTCTAGTTGCGTTTTGTA	CGCTCAATTTTGCAGGTAGATAATCGAAAATAGTCTTACCTGGGGCGATG
YAR015W	YAR015W_Minus_345	CCTCTGACAATTACTTCCAA	ACGTACTCTTTCCAAGCAGATCCGGTGATGTAGCCTCTGACAATTACTTC	TTAGTTTATGTTTGTGAACCAATAGAGAGCGGTCTTCTAGTTGCGTTTTG
YAR018C	YAR018C_Minus_512	TTCCTGGTTTCAGATCACGA	TGTAATCGCTATCATCATAGCTTAAGAATATATTTCCTGGTTTCAGATCA	AACGATGTTTTTGCCTTTTACCGGTGGTTTCATCCGGTCATATATTGTGG
YAR018C	YAR018C_Plus_575	TGAACAAGTAGACGGTCACG	CTTAAGCTATGATGATAGCGATTACAATATTAATGAACAAGTAGACGGTC	GTGAATAGTAATTATTACAGAGACCATAGAGTGAATTCAGGGAAAAGGGG
YAR018C	YAR018C_Plus_78	GTTCTCGAAGAAATTGGGAG	CAGCAGGGACACCCACCAAGGTCAGAATACCAAGTTCTCGAAGAAATTGG	CATTTGGGTCTGTACGAAAAGTCATCCATATACCTACCAAGAAACTTTTG
YAR018C	YAR018C_Plus_372	ATACCAGAAAAAATTGTGTG	ATGATTAAGCACTACAAACAGGAGCATAAATATATACCAGAAAAAATTGT	TCCTGGCCCAATTATTGACTGCGCTCTATAAATGTCATTATGGTGTTGAA
YAR018C	YAR018C_Plus_30	CGTAGTCCTCAGCAGCAGCA	AGTATGCATAGACGACAGTTTTTCCAAGAATACCGTAGTCCTCAGCAGCA	ACCCACCAAGGTCAGAATACCAAGTTCTCGAAGAAATTGGGAGAGGTTCA
YAR019C	YAR019C_Plus_65	CGTGCAATACCACTTGAAGC	CTTGACTCCCATCCAGAGGGCATCTGAGAAATCCGTGCAATACCACTTGA	ATTGGGAGGGGTTCTTACGGGGTAGTTTACAAAGCCATTAATAAACATAC
YAR019C	YAR019C_Minus_955	ATTGTTTTCTGCCCAGGCAG	ACTTTCAGTGGGGGGCATTAAATCTAGTTCTTGATTGTTTTCTGCCCAGG	GCCGCTGCAAGACTGAATTTAGAGGGTGATATATTTAGTTTCTCTTCTTG
YAR019C	YAR019C_Minus_254	AGCTTTTTCGTATGAAGCCG	TAGCGCAGTATTCGAGGAGGATATACAATTCATAGCTTTTTCGTATGAAG	TTTAACAATATTGTTATGGTTTAAATTTTTTAACAAGCTAATTTCTGCCA
YAR019C	YAR019C_Minus_1424	TCAGAAGGAGTGATATATCG	GTATGGATTGGGCTCTTCTTTCATGGATGTTATTCAGAAGGAGTGATATA	TTTGAAACACCAGCGACACCAGAAGGCTGTGGATGTTAAATCGTAGAACC
YAR019C	YAR019C_Minus_1081	TGTATCAGCGATGTTCTCGA	ATCAACAGTTGTGCGCGACAGACACTCGATAATTGTATCAGCGATGTTCT	CAAACACTGAAAAGCACATGCAAGTCCGTCAAAGGCTTAGATGAACTCTT
YAR020C	YAR020C_Minus_37	GGCGGAGGCACCAGCAGCAA	TTCGTCAGATTGAGATAATGTAGTGGTTGCTGCGGCGGAGGCACCAGCAG	GCGACACCGGCAGCGATTGAAGTTAATTTGACCATTGTATTTGTTGTTTT
YAR020C	YAR020C_Minus_55	TAATGTAGTGGTTGCTGCGG	TTCAACCAAATTAACTCTTTCGTCAGATTGAGATAATGTAGTGGTTGCTG	GCACCAGCAGCAATGGCGGCGACACCGGCAGCGATTGAAGTTAATTTGAC
YAR023C	YAR023C_Plus_242	CATGAATCAATATTTGTTCA	AGCTGGGAAAGAATGGAAAACCATAACGTATAACATGAATCAATATTTGT	GGCTTATGGAAAACACCATACCACTTTTTTTGTGAACACCAGTGCTATGA
YAR023C	YAR023C_Plus_305	CCAGTGCTATGAATTTTTCA	ATGGAAAACACCATACCACTTTTTTTGTGAACACCAGTGCTATGAATTTT	CTCATAAAGGGAAAATATCCTGATGTACAGTGGGATACAGCGAATACACA
YAR023C	YAR023C_Minus_439	TTTAAAGAGGCACCACTTTA	TTCCCGCACAGCATGGGCTTGAATTTCGGCTGCTTTAAAGAGGCACCACT	GGTTCAACATCAGAATTTTGAGTTGCAGCCTGATTTTCTGGAACACTGAT
YAR023C	YAR023C_Minus_287	ACTGGTGTTCACAAAAAAAG	TTCCCTTTATGAGATCCTTGAAAAATTCATAGCACTGGTGTTCACAAAAA	TGGTGTTTTCCATAAGCCAGCCTTGAACAAATATTGATTCATGTTATACG
YAR023C	YAR023C_Plus_340	GAAAATATCCTGATGTACAG	AGTGCTATGAATTTTTCAAGGATCTCATAAAGGGAAAATATCCTGATGTA	TACAGCGAATACACAGCCGTTCATCAGTGTTCCAGAAAATCAGGCTGCAA
YAR023C	YAR023C_Plus_469	AAATTCAAGCCCATGCTGTG	CAACCGTAAAGTGGTGCCTCTTTAAAGCAGCCGAAATTCAAGCCCATGCT	ATATTGGCAAAGTCAATATCCAGATGTGGGCATACCTGCAATATGAGTAG
YAR027W	YAR027W_Plus_71	GGAAAATGTGGCTCTTCCAG	TACTCTCGACGAACCCAGTGCACATTTAATCGAGGAAAATGTGGCTCTTC	ACATTCAATTCGTACTGGAGTTATATACTTAATGAAATCGCTCGTTGTAA
YAR027W	YAR027W_Plus_252	TCTATTATCATTTTATTGAT	ATCCTTGTGTTTTTAGTGATTTCTCTTATCCTCTCTATTATCATTTTATT	TAACTGCCTTCGTGTCTGAGACCTTGAATAAGGGTTTCATAATTAAGCTT
YAR027W	YAR027W_Minus_248	TCAATAAAATGATAATAGAG	TCAAGGTCTCAGACACGAAGGCAGTTATACCGATCAATAAAATGATAATA	AAGAGAAATCACTAAAAACACAAGGATACCTTTGATATCATGAAAAAACG
YAR027W	YAR027W_Minus_432	TGTTCACAAAAAAAGTAATA	TTGATAAGGCTTTTGAAAAATTTATGGCACCTATGTTCACAAAAAAAGTA	TATGCCATATCCCATGGTCAAACAGATACTGGTTCATATTATATGCGATT
YAR027W	YAR027W_Plus_436	ATTACTTTTTTTGTGAACAT	ATCTGTTTGACCATGGGATATGGCATACTCCGTATTACTTTTTTTGTGAA	CCATAAATTTTTCAAAAGCCTTATCAAACAGACAAGGTCGAATGCACATT
YAR028W	YAR028W_Minus_52	CTCTTCGATTAAATGTGCAC	TGAACTGAATGTGTCTTCGGGAAGAGCTACATTCTCTTCGATTAAATGTG	TCGTCGAGAGTATCCATCTTTACGTCGGTATTTTCTGAAGGTGTTTGCAT
YAR028W	YAR028W_Plus_629	GAAGGCAACACAAATAGAAA	TAGATCAGACCCTATTTTGATGGCATATGTTTTGAAGGCAACACAAATAG	GCTCAAAGTGAATACTGGAGAAAGCAATATCCTGACGCTGATTTACCTTG
YAR028W	YAR028W_Plus_649	AGGAGGCTCAAAGTGAATAC	TGGCATATGTTTTGAAGGCAACACAAATAGAAAAGGAGGCTCAAAGTGAA	AAAGCAATATCCTGACGCTGATTTACCTTGAAGCGGAAGCATTTTATTCA
YAR028W	YAR028W_Plus_632	GGCAACACAAATAGAAAAGG	ATCAGACCCTATTTTGATGGCATATGTTTTGAAGGCAACACAAATAGAAA	CAAAGTGAATACTGGAGAAAGCAATATCCTGACGCTGATTTACCTTGAAG
YAR028W	YAR028W_Minus_429	TTGCCGCTATAGAAATAGTA	TTGATAAGAGTGGTGAAGAACTCATGGCACTTCTTGCCGCTATAGAAATA	TATACCATAGTCTCTTCATGAATAGATATTGGTTCATATTATATGCGACA
YAR028W	YAR028W_Minus_427	GCCGCTATAGAAATAGTACG	GATAAGAGTGGTGAAGAACTCATGGCACTTCTTGCCGCTATAGAAATAGT	TACCATAGTCTCTTCATGAATAGATATTGGTTCATATTATATGCGACAGT
YAR029W	YAR029W_Plus_122	CAACGCTGAGGAAAATGTAC	TATTGAGGGAAGAACTTTCGAGAAGCCAACAAGCAACGCTGAGGAAAATG	ACTGAAGCTGGCGAATCTTTCACATTAAATCCCGGAGAAGATTTTCAAAA
YAR029W	YAR029W_Plus_193	AAAATTGCTTTCCAAGACAG	AATCTTTCACATTAAATCCCGGAGAAGATTTTCAAAATTGCTTTCCAAGA	ATTGTAGAACAATCTCAAGTGAAGTATTGGCAAGATATTGGTGCAATTAT
YAR029W	YAR029W_Plus_110	GAAGCCAACAAGCAACGCTG	TTTTCTAAGTTTTATTGAGGGAAGAACTTTCGAGAAGCCAACAAGCAACG	AATGTACAGGAGACTGAAGCTGGCGAATCTTTCACATTAAATCCCGGAGA
YAR029W	YAR029W_Minus_39	TCTTCGCAATAAAAGTAGTA	TCAATAAAACTTAGAAAAAGACGGTGGCAATCTTCTTCGCAATAAAAGTA	TACTCCATATTTTATGGTCAAATAGATATTTATTCATCTTGTACGTGATA
YAR029W	YAR029W_Plus_10	ATCTATTTGACCATAAAATA	AATGAAACATTATCACGTACAAGATGAATAAATATCTATTTGACCATAAA	TACTCCTTACTACTTTTATTGCGAAGAAGATTGCCACCGTCTTTTTCTAA
YAR029W	YAR029W_Minus_178	GCAATTTTGAAAATCTTCTC	GAGATTGTTCTACAATATCCGCTGTCTTGGAAAGCAATTTTGAAAATCTT	TTTAATGTGAAAGATTCGCCAGCTTCAGTCTCCTGTACATTTTCCTCAGC
YAR031W	YAR031W_Plus_377	ATTAGTGTTTTTTTATAATA	TTTGCTCGTACTTATTGTGACTTCAATTTTATTATTAGTGTTTTTTTATA	TTTTGCGTTGCCTTTGAGATACTATTGTTTTCCTTTTGCTTTCCAGGAAC
YAR031W	YAR031W_Minus_412	GGAAAACAATAGTATCTCAA	AATTACAACCATGCATGTTCCTGGAAAGCAAAAGGAAAACAATAGTATCT	ACGCAAAATTCCGTATTATAAAAAAACACTAATAATAAAATTGAAGTCAC
YAR031W	YAR031W_Plus_267	GCTCTTCCCAAGGACATATT	GAACCCAGTGCATATTTAATTGAGAAAAATGTGGCTCTTCCCAAGGACAT	CGTACTTAAGTTATTGGATATATGAAGTTACTCGTCATAAAGCGGCAGTA
YAR031W	YAR031W_Minus_14	GGAATGATACAAAATAAAAA	TTCGGAGGCATTTTTCATTCAATACTAAGTTCCGGAATGATACAAAATAA	TTGAGGCGACATAAGTTGTTAGCACAGCAAAGATGGTTGCGGGTTAAGTT
YAR031W	YAR031W_Minus_433	GCATGTTCCTGGAAAGCAAA	ACCGATCGGTTCACTAAATGCAATTACAACCATGCATGTTCCTGGAAAGC	AACAATAGTATCTCAAAGGCAACGCAAAATTCCGTATTATAAAAAAACAC
YAR031W	YAR031W_Plus_437	TTGCTTTCCAGGAACATGCA	TTGCGTTGCCTTTGAGATACTATTGTTTTCCTTTTGCTTTCCAGGAACAT	GTAATTGCATTTAGTGAACCGATCGGTGATCGGGAATTTAAAGTTAAGCT
YAR035C-A	YAR035C-A_Minus_47	GAAAACGCTTTGGAAGTGAC	CTACTACATACTATTAAATATACTAAATAAGAGGAAAACGCTTTGGAAGT	CCGCCGCTGGCTACTATAATAGCAGCGACTGTAATTTAATCTCATCCCGT
YAR035C-A	YAR035C-A_Minus_57	TAAATAAGAGGAAAACGCTT	ACTACTACTACTACTACATACTATTAAATATACTAAATAAGAGGAAAACG	GTGACTGGCGCCGCCGCTGGCTACTATAATAGCAGCGACTGTAATTTAAT
YAR035W	YAR035W_Plus_990	CAACTGATCGTGACCAAGAA	GGCACCTGTCTCAACCGCTGGTACGACAAGTTACAACTGATCGTGACCAA	AGGCGGGCATCAACTTCGAACACACCGGTGTGGACGGCCACACTGTGCTG
YAR035W	YAR035W_Plus_139	CATTGAACACGCTGCACGAG	GCCGCACTGTGCTCTCCGCAGAAAACCTGGACGCATTGAACACGCTGCAC	GCTAGAATACGACGCACGGCTCGCGGAAAGCAACCCAGAGTCCTCATACA
YAR035W	YAR035W_Minus_971	GTTGTAACTTGTCGTACCAG	TGATGCCCGCCTTACCGTTCTTGGTCACGATCAGTTGTAACTTGTCGTAC	GAGACAGGTGCCTGTCTGCACGTTCAATGGCGGCTGGTGTTGGTGCGGGT
YAR035W	YAR035W_Minus_659	CGTCCATGATGATCGAGTAG	CAAAGGGCGCGGATCCGCTTCCGGCGGATTCCGCGTCCATGATGATCGAG	CCACTCCAGTTGTTCTGGGGTGGCGAAGATGGGCTCGTTGCGTGTGTCCA
YAR035W	YAR035W_Minus_770	AGTTGGTGCAGTCGTCCGCA	ACAGCGCGGAGTCGATCAGCTTGAGATTGCGCCAGTTGGTGCAGTCGTCC	CAGATAGTCCCTGATGTTGGACCACACCCGGCGCGACTCTGTGGTGAACA
YAR042W	YAR042W_Plus_1593	TCTTACACAATGGAAAACGG	TCTGAGGACGATTCTGATGACGACGGTAACTCCTCTTACACAATGGAAAA	AAAACGATGGCGACGAAGATCTAAATGCCATTTATGGTCCCTATATTCAA
YAR042W	YAR042W_Minus_39	AGAAGTTTCAACTTCAGCAG	AGGTTGGGGAAACTTCCCTGGCGAAGGGCGTCGAGAAGTTTCAACTTCAG	TACTGATGGCCACAGACGATAGATCAGGTTGTTCCATGGTGTGTGGAGGG
YAR042W	YAR042W_Plus_1048	GTAACAACGGTGTTATCAGG	CGTCTGAAAAGTTGAAATTCGAAATTATCGGCGGTAACAACGGTGTTATC	TTTAAAGGGGAACCACCCCATCGAGACAAATAGATGGGTTTGGGCCATCC
YAR042W	YAR042W_Minus_188	TTTCCTTTATGACAGCCATG	TGGTGTTTGTAGTTGAGACCCAATGATGGACGATTTCCTTTATGACAGCC	GACTTGCACGGCATAGTGGAGCATGAGATGGAGCACTTGTTGGACGTTTG
YAR042W	YAR042W_Plus_549	GCAGAACTGCTCGACATCAA	CACCTAGAATCTATCCTCTCCAGCCCTCGAAACGCAGAACTGCTCGACAT	TGGACCCGGAGACTGGCGATACCGTTCTGCACGAATTCGTCAAGAAAAGA
YAR050W	YAR050W_Plus_2716	TCAGCACTACAACGGAACCA	TTGTTATCAGAACTCCAACTAGTGAAGGTCTAATCAGCACTACAACGGAA	CGGTACTTTCACTTCTACATCTACTGAAATGACGCACGTCACCGGTACCA
YAR050W	YAR050W_Minus_4321	ATTAGATCTTGAAAGCGAAG	ATCGGTCGCGGAAGCCGTCTGTGTTTCAGCGTGATTAGATCTTGAAAGCG	ACTACTGTTTTCGTCTCAGCAGCTCCAGTATTGGTAATCGTCTCAGCAGC
YAR050W	YAR050W_Minus_2116	GGTCTCATCAGTTGGCAAAC	AGTGGCTGTTGTTGGTGTTCTGATGACAATGATGGTCTCATCAGTTGGCA	GTACCGGTGACGGTGGTGATTTCAGTGGATGTAGAGGTAAAAGTGTCGTT
YAR050W	YAR050W_Minus_3753	GTAGCTGTGGAAACAATCGC	GTATACTCTGTTGTGACGCCGCTAACAGTAACAGTAGCTGTGGAAACAAT	AGATGGATTCAGTGCACACATGAGACTCGCAGGATGTCACGGTAACCAAA
YAR050W	YAR050W_Plus_2763	ACTGAAATGACGCACGTCAC	GAACCATGGACCGGTACTTTCACTTCTACATCTACTGAAATGACGCACGT	CCAACGGCGTTCCAACTGACGAAACCGTCATTGTCATCAGAACTCCAACC
YAR050W	YAR050W_Minus_582	GGTGGCAAACTTCCACCCCA	CCAGCGTACATATAGACGGTTCCTTCGATATTAGGTGGCAAACTTCCACC	TGATACCGTCAATGGTAAAGTTCGTTGATGTGATCGGCGGTTGCTGTTGA
YAR050W	YAR050W_Plus_8	GCCTCATCGCTATATGTTTT	TCACCAGTAAACAGAACATCCAAAAATGACAATGCCTCATCGCTATATGT	GTCTTTACACTTCTGGCACTAACTAGTGTGGCCTCAGGAGCCACAGAGGC
YAR064W	YAR064W_Plus_72	ACTTTTGTCAGCCACGTCTC	CACGGAAGAGAGCGAGCGCCTTCTTTCACAGGGACTTTTGTCAGCCACGT	AAAACAATTGCCGTCCGCGTCGCAGTGAGATTACGCAGCCGTGCGCTTCA
YBL001C	YBL001C_Plus_114	AAGAGCACTTTACACAGTGC	CTCATTGAAAAAAAAATCAGAGAAAGCCCATTAAAGAGCACTTTACACAG	CAACAATTGAAGGGCCTTGGGATGATGTGATGGGTTTGATTGGCGAAATC
YBL001C	YBL001C_Plus_129	AGTGCAGGAACAACAATTGA	ATCAGAGAAAGCCCATTAAAGAGCACTTTACACAGTGCAGGAACAACAAT	CTTGGGATGATGTGATGGGTTTGATTGGCGAAATCCATGAATACGGTCAT
YBL001C	YBL001C_Minus_107	TGTGTAAAGTGCTCTTTAAT	CATCCCAAGGCCCTTCAATTGTTGTTCCTGCACTGTGTAAAGTGCTCTTT	TTCTCTGATTTTTTTTTCAATGAGTGCAACAAAATCAGAAATACTAGCAG
YBL001C	YBL001C_Minus_153	AAACCCATCACATCATCCCA	TTCTCATGACCGTATTCATGGATTTCGCCAATCAAACCCATCACATCATC	CTTCAATTGTTGTTCCTGCACTGTGTAAAGTGCTCTTTAATGGGCTTTCT
YBL001C	YBL001C_Plus_150	GGGCCTTGGGATGATGTGAT	AGCACTTTACACAGTGCAGGAACAACAATTGAAGGGCCTTGGGATGATGT	TGATTGGCGAAATCCATGAATACGGTCATGAGAAAGGATATGTTAGAGTA
YBL002W	YBL002W_Minus_39	GCAGCTGGCTTCTTTTCAGC	TTCTTACCATCGACGGAGGTTGATGTTTTCTTGGCAGCTGGCTTCTTTTC	CTTTGGAAGCTGGTTTCTTTTCGGCGGCAGAGGACATTAGTTGTAGAGTA
YBL002W	YBL002W_Minus_79	AGATCTCTTCTTACCATCGA	AATATAAGAGGAATAGGTCTCCTTTCTAACCTTAGATCTCTTCTTACCAT	GTTGATGTTTTCTTGGCAGCTGGCTTCTTTTCAGCTGGAGCTTTGGAAGC
YBL002W	YBL002W_Minus_10	GGAAGCTGGTTTCTTTTCGG	CTTGGCAGCTGGCTTCTTTTCAGCTGGAGCTTTGGAAGCTGGTTTCTTTT	GAGGACATTAGTTGTAGAGTAAGTTGTTGTTGGTTTGAGTATAGAGCAAT
YBL002W	YBL002W_Plus_83	CGATGGTAAGAAGAGATCTA	GAAGCCAGCTGCCAAGAAAACATCAACCTCCGTCGATGGTAAGAAGAGAT	AGAAAGGAGACCTATTCCTCTTATATTTACAAAGTTTTGAAGCAAACTCA
YBL002W	YBL002W_Minus_76	TCTCTTCTTACCATCGACGG	ATAAGAGGAATAGGTCTCCTTTCTAACCTTAGATCTCTTCTTACCATCGA	GATGTTTTCTTGGCAGCTGGCTTCTTTTCAGCTGGAGCTTTGGAAGCTGG
YBL003C	YBL003C_Minus_354	GCAGTCTTGGCAGACTTCTT	CAACTCAGTTCTTACAGTTCTTGAGAAGCTTTGGCAGTCTTGGCAGACTT	ACAAGTTTTGGTGAATGTTTGGCAAAACACCACCTTGGGCGATGGTAACA
YBL003C	YBL003C_Plus_158	AACTGCTGTCTTAGAATATT	CCAGAGAATTGGTTCTGGTGCTCCAGTCTATCTAACTGCTGTCTTAGAAT	GCTGAAATTTTAGAATTGGCTGGTAATGCTGCTAGAGATAACAAAAAAAC
YBL003C	YBL003C_Plus_300	AATGTTACCATCGCCCAAGG	AGAAATGATGATGAATTGAACAAGCTATTGGGTAATGTTACCATCGCCCA	TTTTGCCAAACATTCACCAAAACTTGTTGCCAAAGAAGTCTGCCAAGACT
YBL003C	YBL003C_Plus_297	GGTAATGTTACCATCGCCCA	ATCAGAAATGATGATGAATTGAACAAGCTATTGGGTAATGTTACCATCGC	GTGTTTTGCCAAACATTCACCAAAACTTGTTGCCAAAGAAGTCTGCCAAG
YBL003C	YBL003C_Minus_341	ACTTCTTTGGCAACAAGTTT	ACAGTTCTTGAGAAGCTTTGGCAGTCTTGGCAGACTTCTTTGGCAACAAG	AATGTTTGGCAAAACACCACCTTGGGCGATGGTAACATTACCCAATAGCT
YBL003C	YBL003C_Minus_376	TTACAGTTCTTGAGAAGCTT	TTTGATTTGCTTTGTTTCTTTTCAACTCAGTTCTTACAGTTCTTGAGAAG	GTCTTGGCAGACTTCTTTGGCAACAAGTTTTGGTGAATGTTTGGCAAAAC
YBL004W	YBL004W_Plus_639	TCAGTTTTTGAAAAGTTAGA	TGTCCTGTTTCTAACTTGCGCGAGTTTGTTAGATCAGTTTTTGAAAAGTT	ATGATGAGCAAACTAACCTCTACGAAGGGCTTCTGATATTATTCACAGAA
YBL004W	YBL004W_Plus_2275	CTACTACTATTGAAAGAAGG	CAAAGTATTCTACTCAAAATACGAGCATTATATCTACTACTATTGAAAGA	CACCACCTACCCAATTTTAATTAGAAATCAGGCTCTAAAAGTTATGCTAT
YBL004W	YBL004W_Minus_3072	ATAGCAATTGAATAGATCAA	TCTGTGCTCTCAGTATCTAAGACATAGTATGCCATAGCAATTGAATAGAT	GCAGCACTGAATTAGTATGCAAAGGAAAATTTGTTCTTAATACAGACAGA
YBL004W	YBL004W_Minus_3388	TATGGTGTCCATCAATGCAG	GCCAATAACAGCTTCCTTAACGTGTTGGTTTGATATGGTGTCCATCAATG	GTTGCAAATTCATCGTAATACAAAAACTGGTACAGAGATGGATTGTGTGC
YBL004W	YBL004W_Plus_3110	AGATACTGAGAGCACAGAGG	GATCTATTCAATTGCTATGGCATACTATGTCTTAGATACTGAGAGCACAG	CATTTAAGAAAGATGGCAAGTAATTTAAGGCAACAAGGTCTAAAATGTTT
YBL005W	YBL005W_Plus_1444	AACGGAGAAGAAAAATATGG	AGTATTATGTTGGAATAGACGAAAATACTGCCGAACGGAGAAGAAAAATA	AATATACAGTCTGGAAAAGCGTTTTTTAACTGATCTTGGTGATTTATCCT
YBL005W	YBL005W_Minus_1441	CCATATTTTTCTTCTCCGTT	TAAAAAACGCTTTTCCAGACTGTATATTTTCCACCATATTTTTCTTCTCC	GTATTTTCGTCTATTCCAACATAATACTCCCAACGAGACAATCCCATCTT
YBL005W	YBL005W_Plus_729	ATACAGGCTTTTTCACTAAG	CTAGTAGATGAAGTATTTGGTCTTTTCTCTCCAATACAGGCTTTTTCACT	TAGGATATTTAATTAAAAAAAATATCGAAAACACGGGTTCATCGATGTTA
YBL005W	YBL005W_Minus_447	AGCTGAGTGTCATCACAAGG	TTATTCAACTGCGACTTCGTTTTATCAATCAAGAGCTGAGTGTCATCACA	GAGCGTACAAATTTGTCAGAATATTTTGATACGTAACCAGTTGATTTTGA
YBL005W	YBL005W_Plus_1426	TAGACGAAAATACTGCCGAA	TGGGATTGTCTCGTTGGGAGTATTATGTTGGAATAGACGAAAATACTGCC	AAGAAAAATATGGTGGAAAATATACAGTCTGGAAAAGCGTTTTTTAACTG
YBL005W-A	YBL005W-A_Minus_29	AGGCGCTACCATGAAAAATC	TTGTTTGGACTTCTTTAGAAGTAACCGAAGCACAGGCGCTACCATGAAAA	ATGTTGAGATAATTGTTGGGATTCCATTGTTGATAAAGGCTATAATATTA
YBL005W-A	YBL005W-A_Minus_28	GGCGCTACCATGAAAAATCG	TGTTTGGACTTCTTTAGAAGTAACCGAAGCACAGGCGCTACCATGAAAAA	TGTTGAGATAATTGTTGGGATTCCATTGTTGATAAAGGCTATAATATTAG
YBL006C	YBL006C_Plus_180	GTAGCTGTACATGGTTACCT	AATAGTAAAGCGAAGGTATCCAAGCCCAAAAGAGTAGCTGTACATGGTTA	GTAAAGTGTCGCTCGCCGATGCGGCACAGGTGGAGTATGAAGTAGGCCAT
YBL006C	YBL006C_Minus_64	AGTCGCACTGAACACTACCT	AGCATGAGATTGTTGCGTAAGCTGTTGAAGCTCAGTCGCACTGAACACTA	GACTTTTCCAGCGCTGAAAGCCCTGCGAGTACGTCATAGTATCCCATATT
YBL006C	YBL006C_Plus_228	GCACAGGTGGAGTATGAAGT	TACCTAGGCGGTAAAGTGTCGCTCGCCGATGCGGCACAGGTGGAGTATGA	ATTCACTGCTGGGCAGTTATGTGCCACGCCAGCAGTTGGAAGCCCTGTCA
YBL006C	YBL006C_Plus_183	GCTGTACATGGTTACCTAGG	AGTAAAGCGAAGGTATCCAAGCCCAAAAGAGTAGCTGTACATGGTTACCT	AAGTGTCGCTCGCCGATGCGGCACAGGTGGAGTATGAAGTAGGCCATTCA
YBL006C	YBL006C_Plus_117	GCTACCGACAAGGGCATAGA	ACTGAGCTTCAACAGCTTACGCAACAATCTCATGCTACCGACAAGGGCAT	GTGAGAATAGTAAAGCGAAGGTATCCAAGCCCAAAAGAGTAGCTGTACAT
YBL007C	YBL007C_Plus_552	GCTCCAGATGAGGATGAAGA	AGAGCTCGTATGATGCAAAGTAAAGAAGACCAAGCTCCAGATGAGGATGA	CTCCTCCTGCCATGCCTGCAAGACCAACGGCTACTACCGAAACTACTGAT
YBL007C	YBL007C_Plus_1050	GCTTCCAAATCCAAAAAGAG	TCCCGTGATCCTGGGTTGAGAGAAGTCGAAATGGCTTCCAAATCCAAAAA	TTGTTCAATATGACTTCATGGCTGAATCACAGGACGAATTAACCATAAAA
YBL007C	YBL007C_Minus_180	GCTTCTTCAATGTAAGTGGA	TCATAAATGGCTCTTACCTTCTTCAAAACAGGAGCTTCTTCAATGTAAGT	CTAGACCCACCGGTTCTTCGCTATCGGAACCAATGACTCTTTTCTTTACT
YBL007C	YBL007C_Minus_483	GGAGGTGGTAAAAAGTTGGT	CTTTGCATCATACGAGCTCTATCATTGTGTTGAGGAGGTGGTAAAAAGTT	GTACGGCAGCAGAAGCAGGAGCGGCTGCAGGAGTAGCTGCAGGAGCTTCA
YBL007C	YBL007C_Plus_584	TGCCATGCCTGCAAGACCAA	AGCTCCAGATGAGGATGAAGAGGGCCCTCCTCCTGCCATGCCTGCAAGAC	ACTACCGAAACTACTGATGCCACCGCTGCGGCTGTTCGATCTCGTACAAG
YBL008W	YBL008W_Plus_1015	TCTGGAGTACAAGTAGACCA	TGGCAACAGCTGGGCAAGATAAATCCTTAGCGGTCTGGAGTACAAGTAGA	AATATTAGTTGCTTTCGATATCGCAAATAAATCAATTACTGATATGTCTT
YBL008W	YBL008W_Minus_1141	ATTATTTTCGAATTTAAACA	ATTTTTTTCCAAAGGAATTGGCTTGCCTAGTTCATTATTTTCGAATTTAA	ATTGAAGAGTCTAATGACGCAACAAATAATAAAGAGCCGTCTGGATTCCA
YBL008W	YBL008W_Plus_1080	GATATGTCTTGGAATCCAGA	GTTGCTTTCGATATCGCAAATAAATCAATTACTGATATGTCTTGGAATCC	CTTTATTATTTGTTGCGTCATTAGACTCTTCAATCACCTTGTTTAAATTC
YBL008W	YBL008W_Plus_249	TGTGTCAAATTCTCACCGGA	TGTAGCATGAGTAGGCATACCGGCTCGATAACATGTGTCAAATTCTCACC	AGTACCTTGCAAGTGGATCCGATGATCGAATTTTACTGATATGGGCTCTT
YBL008W	YBL008W_Plus_973	ACTCTGTTGTGGCAACAGCT	ATGATAAAGTTCACCATTTTGATAAAAACATCGACTCTGTTGTGGCAACA	AGATAAATCCTTAGCGGTCTGGAGTACAAGTAGACCAAGGCCAATATTAG
YBL008W-A	YBL008W-A_Plus_41	ATTTTTCTTTTGCCTTTTTC	GAACCCTTGTACTGTTATCCTCTGTAAGTCGTTATTTTTCTTTTGCCTTT	GACTGCTACTGTAATCGTAAGAATATTCAAAATCAATCATCTCGCATCGC
YBL008W-A	YBL008W-A_Minus_26	AGAAAAATAACGACTTACAG	GATTACAGTAGCAGTCAACCTGAAAAAGGCAAAAGAAAAATAACGACTTA	AACAGTACAAGGGTTCATTTTCATCTGTAAAACATTTTAAAAATGTGCTT
YBL008W-A	YBL008W-A_Minus_11	TACAGAGGATAACAGTACAA	CAACCTGAAAAAGGCAAAAGAAAAATAACGACTTACAGAGGATAACAGTA	CATTTTCATCTGTAAAACATTTTAAAAATGTGCTTTCAGTTTGTGGGGCA
YBL008W-A	YBL008W-A_Minus_12	TTACAGAGGATAACAGTACA	TCAACCTGAAAAAGGCAAAAGAAAAATAACGACTTACAGAGGATAACAGT	TCATTTTCATCTGTAAAACATTTTAAAAATGTGCTTTCAGTTTGTGGGGC
YBL008W-A	YBL008W-A_Minus_53	AGTAGCAGTCAACCTGAAAA	GAGATGATTGATTTTGAATATTCTTACGATTACAGTAGCAGTCAACCTGA	AAAGAAAAATAACGACTTACAGAGGATAACAGTACAAGGGTTCATTTTCA
YBL009W	YBL009W_Plus_470	AAACCAATCGACTTTATCAA	CTCCAAGTTTCGTACACCCTTGAGACCTATTTCAAACCAATCGACTTTAT	GAGCCTGTTAAAGATTTTAGATCACTTAAGTTTCGGAGCGGTAGTGATTT
YBL009W	YBL009W_Minus_241	ATAGTAATCATCGTTTTCGA	TTTGAGCGATGAACCTGTAGAAGATCTTTTACCATAGTAATCATCGTTTT	TTACCTACAGGCCTTGTTTTGGATGTTGGAGAATCTGAAGAAGTAAAAAA
YBL009W	YBL009W_Plus_141	TACAAAATCACTTCGCACAA	GGAAGCCCCGCAGTGGATGTAGGAAGAAAAGTTTACAAAATCACTTCGCA	CAGCAGAAGATGAGAGTCAATCCTTTTTTACTTCTTCAGATTCTCCAACA
YBL009W	YBL009W_Minus_589	GGAATTAACTGAGTTCACAC	CTTCCACTTTGAAGAAGAGGTGGTAGAAGTAAAGGAATTAACTGAGTTCA	GAATGAACATGAGAACTTGTCTTCTCGTCACCCCAGCATTTGAAATCACT
YBL009W	YBL009W_Plus_382	AGCTGCTCTCTCCATCTAAA	AAAATGTATCTCAGTCGGTGCTATCGGAAAACAAGCTGCTCTCTCCATCT	GTCGAAGCAAGGTCTTACAAAGGTGACTAACTCCAAGTTTCGTACACCCT
YBL010C	YBL010C_Minus_258	AGTTGTTCATAAATGACATG	ATGAATGGCTGTAACACAGGATCTAATTGTACGAGTTGTTCATAAATGAC	GTTCATCTTCAATAAGTTTGCTCAGCTTGAAACAGTCATTCTTTATGGTT
YBL010C	YBL010C_Plus_380	TGAGGGTGTTGGTACGAAGA	CCACATTTTGAGATTATCGGATAATAATGGCTCTGAGGGTGTTGGTACGA	GAAGAACCGTTGAATGATGAGTTGTTCAAAAGGATATGCGATGCAGTGGA
YBL010C	YBL010C_Minus_411	TTGAACAACTCATCATTCAA	TGCTCATTTTTCTCCACTGCATCGCATATCCTTTTGAACAACTCATCATT	CTTCCTCCCTCTTCGTACCAACACCCTCAGAGCCATTATTATCCGATAAT
YBL010C	YBL010C_Plus_162	TTGAATAAGATACTACCAAA	ACGACGTCTTCCGAATCTGTAGTAGATAACTGCTTGAATAAGATACTACC	AATTTGACCTGGAAGAAGAAACCATAAAGAATGACTGTTTCAAGCTGAGC
YBL010C	YBL010C_Minus_306	TGAGATTTATTCCATATGAA	AATCTCAAAATGTGGAGCAAGTTTCTGCGTATATGAGATTTATTCCATAT	GTAACACAGGATCTAATTGTACGAGTTGTTCATAAATGACATGGGGTCGT
YBL011W	YBL011W_Minus_185	TGATTTCTCTAAAGAAGCAG	CCTGTTGCGGTACCTTGAAACTGCCCCGGCCTCTGATTTCTCTAAAGAAG	GATGTTGTACAACAGCCATGTGGCGATGGAGTAAAGTATCTTCTTGGTAG
YBL011W	YBL011W_Plus_999	TTATTAGATACCATATCGAA	AACCCGGAAACGAACAGAGATGCAGTGAAAGAATTATTAGATACCATATC	TACAATCCGTTACCGTTACATGTTCTGATTATGAAACTTTGATGGTGGTT
YBL011W	YBL011W_Minus_287	CCTCGCCCATAAGGATTACA	AGAAGGACACACGTCTGTTGACAGATTTCTTCACCTCGCCCATAAGGATT	GACGAACTGGTTAGCATGCGGAGCCGCAACAAAGATCACCGGTCCCTGTT
YBL011W	YBL011W_Minus_160	GATGTTGTACAACAGCCATG	CCGGCCTCTGATTTCTCTAAAGAAGCAGTGGAAGATGTTGTACAACAGCC	ATGGAGTAAAGTATCTTCTTGGTAGCGCTAGGCTCTTGGTAGATGTATGC
YBL011W	YBL011W_Plus_195	TTTAGAGAAATCAGAGGCCG	ACATGGCTGTTGTACAACATCTTCCACTGCTTCTTTAGAGAAATCAGAGG	GTTTCAAGGTACCGCAACAGGGACCGGTGATCTTTGTTGCGGCTCCGCAT
YBL013W	YBL013W_Plus_184	ACAATATTCAAGTAGTAACT	TGCGTCAAAATAATGGAAGCTGTGGTATAGTGGACAATATTCAAGTAGTA	GCCGAAGTGGTGCGGTAGACAGAAGTCTATTTTGAAATACCCGCCGATCT
YBL013W	YBL013W_Minus_471	TTATGTCTGGGAAGTAGCGA	TCGAGCAGAGCTCGCTGGATAGGTGCACTGCCTTTATGTCTGGGAAGTAG	GGACGTTTAGCGCCAATGGCACCGCGCGGATCAAGTCACCCGGAATGAGC
YBL013W	YBL013W_Minus_581	TCTGCGCTACAATTGCACCA	TTGACAGCATTGTTGCGATCGCCAGTGGCTCCGTCTGCGCTACAATTGCA	AAACCGATCCGGATGCAGTGTCTGTATAGTTACACCGGTGTAAGTGTCAC
YBL013W	YBL013W_Minus_541	CAGTGTCTGTATAGTTACAC	TACAATTGCACCATGGTCAAACCGATCCGGATGCAGTGTCTGTATAGTTA	TAAGTGTCACCCTCGAGCAGAGCTCGCTGGATAGGTGCACTGCCTTTATG
YBL013W	YBL013W_Minus_249	TCTGCCATATCGAAGATCGG	TCGCATGTAATTGGGCGTGGCAATTGAAGCTTCTCTGCCATATCGAAGAT	ATTTCAAAATAGACTTCTGTCTACCGCACCACTTCGGCGACCTAGTTACT
YBL014C	YBL014C_Minus_250	GCTAGTTATGAGATCATCGT	ATCCCCCTGATTGTCCGTATCTTCATCAATATCGCTAGTTATGAGATCAT	TCTGATTCTTGCAAAACCTTGTCGTCGGAAATATATCTTATGGCAGTATC
YBL014C	YBL014C_Plus_961	AAGGTAACTGGAGTATCGGG	GGGACTTACAACAATTCGCAATCATTGATATAAAAGGTAACTGGAGTATC	ACCAAAGAATTTCAATAATAATAACAAAAGGAAACTACAGTTAATAGATA
YBL014C	YBL014C_Minus_720	GGTATCTTAATACTCTTGAT	TTTGATCTCCGCCCGATGGACTCAGAGGCCCCCGGTATCTTAATACTCTT	AATGCAATTCGATACTCGTTACATTGTTATGTCGGTTTAAATGCAATGTA
YBL014C	YBL014C_Minus_870	TCTATTTCAACAAAATACAG	GGATTGAATGCAAAATCTACCACCTGAAGGTCGTCTATTTCAACAAAATA	CTGAACTACTAACCATGACATCACATGATCTTGAGTGGACACTTTCAATT
YBL014C	YBL014C_Minus_616	GACTGAGCCTGTTTTACCCG	TGTATTTTGTCGTGTCAGAACTGCTATATTTAGGACTGAGCCTGTTTTAC	TATGCTATGATTTCGGTTCCGTCTCTATAATTTCTTAAATCTGATGCTGT
YBL015W	YBL015W_Plus_303	ATTGCAAAGGCAATTAACCA	ATTAAGAGAGCCCCTCATCAAGTAGGGAAACCCATTGCAAAGGCAATTAA	GAATTGAGTTCTTTGATAAACATCTGTCCATGTTCCCTCAGGATCTGACA
YBL015W	YBL015W_Plus_172	TGGAGAAGAACAATTTACAA	CCAAGGCAGTGCCGGAGGCACTGATAGATCACGTGGAGAAGAACAATTTA	GTTGAGATTCAACCTTTTTGTTGGAGCTTCTGCTGGTCCAGAGGAAAACC
YBL015W	YBL015W_Plus_761	GGTCGAGTTTTTCAGAAACG	TGACGACATGTCCAGGGCTATTGCAGGTCATTTGGTCGAGTTTTTCAGAA	AAACATGGTAGGCTACCTGAAAACCTGCTGCCTTTACAAAGTGGTATAGG
YBL015W	YBL015W_Minus_549	TCGTGAATACCCTCGAACGA	TTCCTGAAAGGTGGGTTCACGGGCATGTCTATATCGTGAATACCCTCGAA	TAGCCGTGTTAACCTCAATAATCACTTTATCACTGACTGTAATGAATTCT
YBL015W	YBL015W_Plus_152	GGAGGCACTGATAGATCACG	TTTTACAGGAGTGGGTACTCCCAAGGCAGTGCCGGAGGCACTGATAGATC	AAGAACAATTTACAAGGGAAGTTGAGATTCAACCTTTTTGTTGGAGCTTC
YBL016W	YBL016W_Plus_41	GTTGAAGTCGTTACTGGGAG	GAGAATTGTATACAATATATCCAGTGACTTCCAGTTGAAGTCGTTACTGG	GCATACGGTGTGGTATGTTCTGCAACGCATAAGCCCACGGGAGAAATCGT
YBL016W	YBL016W_Minus_401	TGGAGGGCTTTAAATCACGA	CTTTCAAGTCACAGTTGGAGTTTATGAGAAGGTTGGAGGGCTTTAAATCA	GACGTTCGAACCATGCAGCACTTTCACTGCTCTCAAGGTTTGGTATATAA
YBL016W	YBL016W_Plus_510	GAGCCCACAGGTCAGCAAAG	AGAATCATTGACGAGTCAGCCGCGGACAATTCAGAGCCCACAGGTCAGCA	TGACCGAGTATGTGGCCACACGTTGGTACAGGGCGCCAGAGGTGATGTTA
YBL016W	YBL016W_Plus_42	TTGAAGTCGTTACTGGGAGA	AGAATTGTATACAATATATCCAGTGACTTCCAGTTGAAGTCGTTACTGGG	CATACGGTGTGGTATGTTCTGCAACGCATAAGCCCACGGGAGAAATCGTG
YBL016W	YBL016W_Minus_100	TATTGCCACGATTTCTCCCG	GAACAAAGGCTTATCGAATGGTTCGATCTTTTTTATTGCCACGATTTCTC	TTATGCGTTGCAGAACATACCACACCGTATGCACCCTCTCCCAGTAACGA
YBL017C	YBL017C_Plus_1665	GTAATGAATACAACGCCCGA	TATCAGCTAGAAACTACTATCTACCCAAATGAAGTAATGAATACAACGCC	CTGGAGCTAAATTTATTCTAAATGGGTTTACTTTGGCGCATATGGATGGT
YBL017C	YBL017C_Plus_165	GTTACTATAAGCTTTGACGA	TCCAACACTTTAATTAGAAAACAAGACACCTCCGTTACTATAAGCTTTGA	AAACATGGGAAAAAGTTGAAGGCATTGAAGGCGAAATCACTTGGATATAC
YBL017C	YBL017C_Plus_2145	TGTGAGGGAGTTCCAAAGAA	AAACCAATGACAGTCAAATCAGTGGATATTTCGTGTGAGGGAGTTCCAAA	CGAATGATAAAGAAATAGTGGTTACAGAAAACAAATTTGATTTCAAGATT
YBL017C	YBL017C_Minus_246	GCTCTGTCATGTCTATTGAA	TAAAGGTACGACCCATTCATTGCCGTTGCAACGGCTCTGTCATGTCTATT	CGATGTATATCCAAGTGATTTCGCCTTCAATGCCTTCAACTTTTTCCCAT
YBL017C	YBL017C_Minus_2248	GATCATGAGGAGGGATTCGT	ATCATGAGATATATAAGCTTCTCCTCTTGAATTGATCATGAGGAGGGATT	ACTGTGTCAAAGTATTGATAGAATTGAATCTTGAAATCAAATTTGTTTTC
YBL018C	YBL018C_Plus_4	GGAAAAAGACTTTTAGAGAA	ATAAATAGTTTGATAAATGGCCAGTTGTGATGGGGAAAAAGACTTTTAGA	ATATTTCAAGTTATCAATGTATGTATATTTTTGACTTTTTGAGTCTCAAC
YBL018C	YBL018C_Plus_79	ATGCTATTGATCAAATGACA	GTACTTCATTCGATCAAGATGTGGACGATGCACATGCTATTGATCAAATG	GCAATGGTTAAATAACGCATTGAAACGTAGTTATGGTATTTTTGGTGAAG
YBL018C	YBL018C_Minus_238	AGTAGATATGTATGTACTGA	TGACACTGTTAATGGTGAACCGACGAGTTCATCAGTAGATATGTATGTAC	GAAGAAAATGTATCTTTATCCGCATGATTTACTCTGATGTAAGCCAGCTT
YBL018C	YBL018C_Plus_82	CTATTGATCAAATGACATGG	CTTCATTCGATCAAGATGTGGACGATGCACATGCTATTGATCAAATGACA	ATGGTTAAATAACGCATTGAAACGTAGTTATGGTATTTTTGGTGAAGGTG
YBL018C	YBL018C_Plus_88	ATCAAATGACATGGAGGCAA	TCGATCAAGATGTGGACGATGCACATGCTATTGATCAAATGACATGGAGG	AAATAACGCATTGAAACGTAGTTATGGTATTTTTGGTGAAGGTGTAGAAT
YBL019W	YBL019W_Plus_357	GGTTACTTGACAATAAAAAA	TTACAAGTCGTTAAGGCAGAAGAAGGTATAACGGGTTACTTGACAATAAA	AGCATTCAGCAATCTCCTATAGAAACGACGTAAATCAAGGAATTGGTGGT
YBL019W	YBL019W_Plus_190	AATTGTCTATCTCTAAGTGG	ACATAATAACATTCCAAGAGCTCAAGACGGAAAAATTGTCTATCTCTAAG	AGTTGATGGTTTTTATTCTTTTATTTCTATCCCTCAAACCAGAAAGGGAT
YBL019W	YBL019W_Plus_548	CGCAAATTCGAACTCATCGG	ATGTGGAATAGTTATTATCAGTGTATATTGTCCCGCAAATTCGAACTCAT	GGTGAGATGTTTAGATTAAGGTTCTTGAAAGTTTTATTAAGAAGAGTTCG
YBL019W	YBL019W_Plus_720	ATTCCAATAACAGATCCCAT	ATAGACAGTGCCGATACATTAGAACAATTCTCAATTCCAATAACAGATCC	GAACAAAGTTAGAAGCACAATATAGGGATAAAGCAATCCAATTTATTATC
YBL019W	YBL019W_Plus_468	GCACTGGAACTAGATTCAGA	GATTCTTTAGATCCCGATTTAGATGAGAAAAGTGCACTGGAACTAGATTC	GATGTGTTATGGTTGAACTGGCATGTGGAATAGTTATTATCAGTGTATAT
YBL020W	YBL020W_Plus_514	TTATGTTGAACTATGCCGCA	TGTTAAGCGAGCCATTCTTCATCGTCAACCAGTTTATGTTGAACTATGCC	AAGATTTGAAAGCATCGCGGTGACTACAGGATGTATTGTCAATTTTATAG
YBL020W	YBL020W_Plus_168	GCCTTTCTAGAATTTATACA	AGGTTTCTGTCGCCCAGAATTTTCGGTATCACGGCCTTTCTAGAATTTAT	CAGTGTTATTTTTTAGCAGAGATGCGATTCGTCTGTCGACGTTGAGAATC
YBL020W	YBL020W_Plus_421	TCACTCTTCCATTCTTCAGG	CCTGGCAGTACAGAAACATCAACGCGTATTTCATCACTCTTCCATTCTTC	GATTTTTCTTATCTGGCTGAGTATCATCGTGGAGCTGTTAAGCGAGCCAT
YBL020W	YBL020W_Minus_325	AATGTAAGCAAAATTGACTG	ACCAATGGACAGTGGAAACCCGATCCAAAACGGAATGTAAGCAAAATTGA	TGCAAAACTTTAGACTTGTAATGAGTTTCCTGGTACTCCTCCTCGTCGTC
YBL020W	YBL020W_Plus_455	TATCTGGCTGAGTATCATCG	CACTCTTCCATTCTTCAGGTGGTCGATTTTTCTTATCTGGCTGAGTATCA	CTGTTAAGCGAGCCATTCTTCATCGTCAACCAGTTTATGTTGAACTATGC
YBL021C	YBL021C_Minus_7	GCTAACATGTTCGGACTCGT	TCCACCGTTCTCCTGAGTATCCTCTGGGCTTGTGCTAACATGTTCGGACT	TTCATATTCTCGAGAGGTTTGTGCCACTTGTGTTACTATCTAGCTTAGTC
YBL021C	YBL021C_Minus_35	CGTTCTCCTGAGTATCCTCT	GCTGCAAACTGCCGCTGGAGCTAGCGTTTCCACCGTTCTCCTGAGTATCC	TGTGCTAACATGTTCGGACTCGTTGGTATTCATATTCTCGAGAGGTTTGT
YBL021C	YBL021C_Minus_73	AATTTGCTGCAAACTGCCGC	GGGTAGCCATCTGTCCTGCTCTCTTAGCGTGGAAATTTGCTGCAAACTGC	CTAGCGTTTCCACCGTTCTCCTGAGTATCCTCTGGGCTTGTGCTAACATG
YBL021C	YBL021C_Plus_92	AATTTCCACGCTAAGAGAGC	TGGAAACGCTAGCTCCAGCGGCAGTTTGCAGCAAATTTCCACGCTAAGAG	AGATGGCTACCCATCAACAATGTAGCGCGACTCATGAAGAATACTCTCCC
YBL021C	YBL021C_Minus_16	TGGGCTTGTGCTAACATGTT	GCTAGCGTTTCCACCGTTCTCCTGAGTATCCTCTGGGCTTGTGCTAACAT	TCGTTGGTATTCATATTCTCGAGAGGTTTGTGCCACTTGTGTTACTATCT
YBL022C	YBL022C_Plus_1542	AGAGAATTAGGTATTGACGA	TACTATTTGATGGAACAATTAAAGGGCATCAAAAGAGAATTAGGTATTGA	GTGACAAATTGATTGACACTTATAAAGAAAGAATCAAGTCATTAAAATTG
YBL022C	YBL022C_Plus_547	TAGCATTACCAATAGCCAGA	CAAAGGATGTACCAGAAGTATACCCGCAAATGCTAGCATTACCAATAGCC	CTTATTTCCAGGGTTCTACAAGGCGGTTGTGATATCGGACGAAAGAGTTA
YBL022C	YBL022C_Minus_375	ACAATTTCATCATCTCGCGT	TTTTTCGAAGCTTCACCTTCTTGGTCCTTATTAACAATTTCATCATCTCG	CAACATCATTGTCTGTATCTTTTTCATCAGGTACTATCTTGACATCTTCA
YBL022C	YBL022C_Minus_1333	TTCGCCGGCAGAAACAGCAG	TAAAGATGACAGTATGTCTTGTAATTCGTCTTCTTCGCCGGCAGAAACAG	AAATCTGCCAATCTAGCTGGTTCCTCAAAAATGTTCGTGGTCGCAGATTG
YBL022C	YBL022C_Plus_1512	TATTTGATGGAACAATTAAA	GAGACAAAGATTCAAAAGAGACAAAGAGAATACTATTTGATGGAACAATT	TCAAAAGAGAATTAGGTATTGACGACGGCCGTGACAAATTGATTGACACT
YBL023C	YBL023C_Plus_1139	TGTGTACCGAAATTATCAAA	AAAAGGTCCCTTTAGAGTCAATGGAGAAAAAACTGTGTACCGAAATTATC	ACGCTCCAGGAAGCTCCCGGAACCGTTCCTCCAGGCCGTCTACCAAGACA
YBL023C	YBL023C_Plus_728	GGTTAATTATAGACACTTAG	AACATTAGGTGAAATGAATTCTGAATCTTTGGAGGTTAATTATAGACACT	TCCAAAGCCATCCTGGCACTATTTTTAGCTAAATGTCCAGAAGAAATGTT
YBL023C	YBL023C_Plus_644	GCTGGAATATACAGATGAAA	AAGAACTATTGCCAGAGAGTTAAAATCATTCCTGCTGGAATATACAGATG	CGTTCTGTATATGGTGCACGTATTAGAACATTAGGTGAAATGAATTCTGA
YBL023C	YBL023C_Minus_641	TTTCATCTGTATATTCCAGC	TTCTAATACGTGCACCATATACAGAACGACCCGTTTCATCTGTATATTCC	TGATTTTAACTCTCTGGCAATAGTTCTTGAGACATTAGGTTGTGTTATCC
YBL023C	YBL023C_Plus_390	GACGAGGACGAAGAACAAGA	GATAGGCTATTGAGAAATGTTGCCTACATAGATGACGAGGACGAAGAACA	CAGCGCAACTTGATGAAATGGGCCTTCCTGTGCAAAGACGAAGAAGGAGA
YBL024W	YBL024W_Minus_579	TTAGCTACAACGAAACCAGA	ACCAACATATGAGATCTTCTGGCATCGGCATCATTAGCTACAACGAAACC	CATCTGTATCCTTGTGCAAGGCTTCGATTAATTGAGCAGTTTTGGAGCCA
YBL024W	YBL024W_Plus_885	TTGCATCTTCTAAAGAACAA	CATGCTGTTCAGCTGAATATATTAAACAGGGGTTTGCATCTTCTAAAGAA	GATTGGTTTACTCAACCTGTTCTTTAAATCCTATTGAAAATGAAGCGGTT
YBL024W	YBL024W_Plus_347	GCAATTGGACGTTCCTAAGA	AGAATTACCTTGGTATCCAGACCATCTTGCTTGGCAATTGGACGTTCCTA	ATTAGAAAGAATGAACAATTCGCAAAAACTCAGAGATTTTTAGTTGTTGA
YBL024W	YBL024W_Plus_778	GTTCTGGTGATGGTACCATG	TAAAATTTGACAGAATCCTGTGTGACGTTCCATGTTCTGGTGATGGTACC	AAATGTTAATGTTTGGAAAGACTGGAACACACAAGCAGGTCTTGGTTTGC
YBL024W	YBL024W_Minus_308	GATACCAAGGTAATTCTACA	TAGGAACGTCCAATTGCCAAGCAAGATGGTCTGGATACCAAGGTAATTCT	CTTAATCTTCTCACCTTCAAACTCAACATTAGTCAAGTTTGGTAGATGTC
YBL025W	YBL025W_Plus_144	GTGGAAAAAGATAGAAACGA	CCGTTCAAAACAAGGGAGGAGATAGATGCCGACGTGGAAAAAGATAGAAA	TTTTCGAAGGTAATATCATTCCTGATATCGACCTACGTGTAGTACACTAC
YBL025W	YBL025W_Minus_139	GTTTCTATCTTTTTCCACGT	ATCAGGAATGATATTACCTTCGAAAACTCCTTCGTTTCTATCTTTTTCCA	TCTATCTCCTCCCTTGTTTTGAACGGTATAGGAACAGCATTATCTATTTT
YBL025W	YBL025W_Plus_103	TTCCTATACCGTTCAAAACA	ATGAAGTACTCGCAGAAAAAATAGATAATGCTGTTCCTATACCGTTCAAA	GGAGATAGATGCCGACGTGGAAAAAGATAGAAACGAAGGAGTTTTCGAAG
YBL025W	YBL025W_Minus_67	TTTTTCTGCGAGTACTTCAT	TGTTTTGAACGGTATAGGAACAGCATTATCTATTTTTTCTGCGAGTACTT	CTCACTACATGTGTTCCAAATTCCTTAATTATATTGCTGCAGGCTTCATA
YBL025W	YBL025W_Plus_156	AGAAACGAAGGAGTTTTCGA	AGGGAGGAGATAGATGCCGACGTGGAAAAAGATAGAAACGAAGGAGTTTT	ATATCATTCCTGATATCGACCTACGTGTAGTACACTACTACGCCACGCAG
YBL026W	YBL026W_Plus_23	GACTTTAGTTGACCAAGAAG	CCTAGCAAGTATGCTTTTCTTCTCCTTTTTCAAGACTTTAGTTGACCAAG	GTAGAGGTATGTTCATAATGATTTACATCGGAATTCCCTTTGATACAAGA
YBL026W	YBL026W_Plus_168	GTAAGGAATATTTTTATAAG	ACAGATGAAAAAAAATATCCACACTTGGGTTCCGTAAGGAATATTTTTAT	CAACAGTCAGGTACGTTTACTTGAATAAGAACATGGTAGATACGAATTTG
YBL026W	YBL026W_Minus_166	TCTTATAAAAATATTCCTTA	CTTATTCAAGTAAACGTACCTGACTGTTGAACCTCTTATAAAAATATTCC	CCCAAGTGTGGATATTTTTTTTCATCTGTGCATGATATGTTGTCTAGTTT
YBL026W	YBL026W_Plus_206	CGTTTACTTGAATAAGAACA	GAATATTTTTATAAGAGGTTCAACAGTCAGGTACGTTTACTTGAATAAGA	GATACGAATTTGCTACAAGACGCTACCAGAAGGGAGGTAATGACTGAAAG
YBL026W	YBL026W_Minus_153	TTCCTTACGGAACCCAAGTG	ACGTACCTGACTGTTGAACCTCTTATAAAAATATTCCTTACGGAACCCAA	ATTTTTTTTCATCTGTGCATGATATGTTGTCTAGTTTCAGATTCAAAAAT
YBL027W	YBL027W_Minus_359	TGGATTCCTTGTACAAAACG	CCAAAGCTCTCTTGTGCTTGAAGGCGTTACCCTTGGATTCCTTGTACAAA	CAAATGCTTGTCAATCTTACCAGCGTCACGGTACTTGGCCAATAATCTTC
YBL027W	YBL027W_Plus_41	TGTCGGTGTTGGTAAGAGAA	CTTGCGTACTCAAAAGAGACTTGCCGCTTCTGTTGTCGGTGTTGGTAAGA	TGGTTAGACCCAAACGAAACTTCTGAAATTGCCCAAGCCAACTCTAGAAA
YBL027W	YBL027W_Minus_31	ACCAACACCGACAACAGAAG	AGTTTCGTTTGGGTCTAACCAAACCTTTCTCTTACCAACACCGACAACAG	AGTCTCTTTTGAGTACGCAAGTTAGCCCTGTGAAAAAAAGTTTTTGCAGA
YBL027W	YBL027W_Minus_145	AGTAACGGCCTTCTTGACGA	AGCATGGGCTCTAGTTCTAGATTTAGAGTGGACAGTAACGGCCTTCTTGA	CCGTTCTTGACCAATTTTCTAATGGCATTTCTAGAGTTGGCTTGGGCAAT
YBL027W	YBL027W_Plus_392	CTTCAAGCACAAGAGAGCTT	CCACGTTTTGTACAAGGAATCCAAGGGTAACGCCTTCAAGCACAAGAGAG	GAACACATTATTCAAGCTAAGGCTGATGCTCAACGTGAAAAGGCTTTGAA
YBL028C	YBL028C_Minus_65	CACGTGCATCTACTGCTTTT	AGTCTTCCTTTAGTTTATCGGATATTCTTTGTTCACGTGCATCTACTGCT	AACGCCACGTCTTTTGACAGATTTAGCATTTAGATGACTGCTAGCACGTA
YBL028C	YBL028C_Plus_92	AAGAATATCCGATAAACTAA	CGTTTTCCAAAAAGCAGTAGATGCACGTGAACAAAGAATATCCGATAAAC	GACTTACTAAAGCAAAAATTAGAAGATCTAAAAAAGAAAGAAGAGCAAGG
YBL028C	YBL028C_Minus_229	TCTACCGTCTCTCCAACCAG	TTTCATCAGCTTAGCCTTTTTATAAGTGTGATGTCTACCGTCTCTCCAAC	CTGATTTTTTTTCTGGGAGCTTCTTCATTGGATTTTTTCTCGTCGACATC
YBL028C	YBL028C_Plus_248	TAGACATCACACTTATAAAA	AAAAAAAATCAGCACCTCTGGTTGGAGAGACGGTAGACATCACACTTATA	AAGCTGATGAAACAATCTAAGAAAAAAACTTCTTTCACCAGATTCTGATA
YBL028C	YBL028C_Plus_225	AGCACCTCTGGTTGGAGAGA	AAATCCAATGAAGAAGCTCCCAGAAAAAAAATCAGCACCTCTGGTTGGAG	GACATCACACTTATAAAAAGGCTAAGCTGATGAAACAATCTAAGAAAAAA
YBL028C	YBL028C_Minus_211	AGAGGTGCTGATTTTTTTTC	TTTATAAGTGTGATGTCTACCGTCTCTCCAACCAGAGGTGCTGATTTTTT	GCTTCTTCATTGGATTTTTTCTCGTCGACATCCATGTCAATTCCTTGCTC
YBL029C-A	YBL029C-A_Minus_110	AAAATTCCTTTCTTTTTATG	AGACCGGAACCAACGGTATAAACCAAATAGTGAAAAATTCCTTTCTTTTT	GACACTATAATTGTGACAATTCGGGCAATACAGGTTTTGATGTCCGGGAA
YBL029C-A	YBL029C-A_Plus_104	TGTCGGCCCCATAAAAAGAA	AAACCTGTATTGCCCGAATTGTCACAATTATAGTGTCGGCCCCATAAAAA	TTTTTCACTATTTGGTTTATACCGTTGGTTCCGGTCTTCTGGGGAAAACA
YBL029C-A	YBL029C-A_Plus_134	CACTATTTGGTTTATACCGT	TAGTGTCGGCCCCATAAAAAGAAAGGAATTTTTCACTATTTGGTTTATAC	CCGGTCTTCTGGGGAAAACAGTTGCACTGCCCCATATGCAATTGGCGACA
YBL029C-A	YBL029C-A_Minus_12	CTCTTCATACCACATACAAT	TGTCCGGGAACGGTATCGTATGAAGAGTCGAAACTCTTCATACCACATAC	TGAATGACATGGTAATTTTTTCTTTTTGAGGTTGTGTATTAAGTTGCTTA
YBL029C-A	YBL029C-A_Minus_55	CAGGTTTTGATGTCCGGGAA	GCCGACACTATAATTGTGACAATTCGGGCAATACAGGTTTTGATGTCCGG	TCGTATGAAGAGTCGAAACTCTTCATACCACATACAATAGGTATGAATGA
YBL029W	YBL029W_Minus_477	GAGGACGACGATGGTGGTGG	GTATTAGAAATTATTGCTTCCCCATGTTTCAAAGAGGACGACGATGGTGG	AAGGCGAATTCGATAGGGATAACGAAAACTTTGCAGGTGGCAGACTCGAA
YBL029W	YBL029W_Plus_302	CGGTAATGACATCAGTCAGA	TAATAATAATAATCATAATAATAATAATCTACTCGGTAATGACATCAGTC	TTTTTACTCGATTACCCTTCTACTCTCAACGAACCGCAATTTGCCGTAAA
YBL029W	YBL029W_Minus_370	GTAAATGTCTTTACAATTTA	AACTAATGACGAAGGCGTTGATATATCCTTTCTGTAAATGTCTTTACAAT	AATTGCGGTTCGTTGAGAGTAGAAGGGTAATCGAGTAAAAAGGCCATCTG
YBL029W	YBL029W_Minus_99	TTGTTATTAATGGGGAGAAA	TTTTCGTCACCATAAGCATTAACGTTGATGTCATTGTTATTAATGGGGAG	AATTAACATCACAATTTAAAGGTGCGAATGATTCCAAGTTGTAATTTATA
YBL029W	YBL029W_Minus_360	TTACAATTTACGGCAAATTG	GAAGGCGTTGATATATCCTTTCTGTAAATGTCTTTACAATTTACGGCAAA	CGTTGAGAGTAGAAGGGTAATCGAGTAAAAAGGCCATCTGACTGATGTCA
YBL030C	YBL030C_Plus_443	GGATTATGCAAGAACTAGAT	TGGTGCCTTGTCATTACTATTTGTTTACTCTTTGGATTATGCAAGAACTA	GCTGACTCCAAGTCCTCTAAAAAGGGTGGTGCTCGTCAATTCAACGGTTT
YBL030C	YBL030C_Plus_471	GACTCCAAGTCCTCTAAAAA	TCTTTGGATTATGCAAGAACTAGATTGGCTGCTGACTCCAAGTCCTCTAA	GTGCTCGTCAATTCAACGGTTTGATCGATGTCTACAAGAAGACCTTAAAA
YBL030C	YBL030C_Plus_183	ACTTTGGACAGAAAATACGC	ATCCAAAACCAAGATGAAATGTTAAAACAAGGTACTTTGGACAGAAAATA	TCTTAGACTGTTTCAAGAGAACCGCTACACAGGAAGGTGTTATCTCATTC
YBL030C	YBL030C_Plus_243	GGTGTTATCTCATTCTGGAG	TTAGACTGTTTCAAGAGAACCGCTACACAGGAAGGTGTTATCTCATTCTG	ACACTGCTAACGTTATCCGTTATTTCCCCACTCAAGCTTTGAATTTCGCC
YBL030C	YBL030C_Plus_355	AGGAAGAAGGTTACGCCAAA	AGGACAAGATCAAGGCCATGTTTGGTTTCAAGAAGGAAGAAGGTTACGCC	TGCCGGTAACTTGGCATCTGGTGGTGCTGCTGGTGCCTTGTCATTACTAT
YBL031W	YBL031W_Minus_351	GCATGTTGTGACTTTCTCTT	CTTTTCATCGAATCCGATCGATCCTGTGGGATTGCATGTTGTGACTTTCT	TATGTAAAAGGGTATAATGTGTGTCTAGCGACTCCATCTGGCCAAATTGA
YBL031W	YBL031W_Minus_308	GTGTGTCTAGCGACTCCATC	ACTTTCTCTTGGGCGTATGTAAAAGGGTATAATGTGTGTCTAGCGACTCC	AAATTGAGAGTCGTGCTTTGCTTGGAAGAACTCATTAATATTATACGAGC
YBL031W	YBL031W_Plus_425	AATTCCATACACTACACCAG	GGATTCGATGAAAAGGTCGAGACCGTCCCGCTCAATTCCATACACTACAC	AACGATATCACAAGAAGAATACGAAGATTGAAATTACGGAACTCATTGGT
YBL031W	YBL031W_Plus_285	GCAAAGCACGACTCTCAATT	TCGGGCTCGTATAATATTAATGAGTTCTTCCAAGCAAAGCACGACTCTCA	AGATGGAGTCGCTAGACACACATTATACCCTTTTACATACGCCCAAGAGA
YBL031W	YBL031W_Minus_418	TGTAGTGTATGGAATTGAGC	TCGTATTCTTCTTGTGATATCGTTTACCACTGGTGTAGTGTATGGAATTG	GGTCTCGACCTTTTCATCGAATCCGATCGATCCTGTGGGATTGCATGTTG
YBL032W	YBL032W_Plus_140	GCTTTTGCTGTCATTGAAAG	TGGCACCACCGCTCAACCCACCATCAATCACAGGCTTTTGCTGTCATTGA	GCCAAGATCATTGGCACTAAGGGCTCCACCATCTCACGCATAAGAGCTGC
YBL032W	YBL032W_Minus_28	ATTGTTTGTGGGAATTGCAA	GGCGCTGCCGGCATCACTGGAGCCGCCGTTGGTATTGTTTGTGGGAATTG	GTAGCAGCTTCGAAGAACTGTGACATGGCTGGTATATATACTAATGCTGT
YBL032W	YBL032W_Plus_356	GGACGCAGCTGAGGGCGAAG	TGACGTGCTTAACAAACGGAATCCCGAAAATGAGGACGCAGCTGAGGGCG	GAGCACTACTACTTCCACTTTTTGAACCATATTTTACCAGCTCCCTCAAA
YBL032W	YBL032W_Plus_36	ATTCCCACAAACAATACCAA	TCACAGTTCTTCGAAGCTGCTACTCCCGTTGCAATTCCCACAAACAATAC	GCTCCAGTGATGCCGGCAGCGCCGCCACTGGCGGCGCCCCCGTTGTTGGC
YBL032W	YBL032W_Minus_112	ATTGATGGTGGGTTGAGCGG	GGCAGCCTCTTTCAATGACAGCAAAAGCCTGTGATTGATGGTGGGTTGAG	CCAACAACGGGGGCGCCGCCAGTGGCGGCGCTGCCGGCATCACTGGAGCC
YBL033C	YBL033C_Plus_29	ACAGGATAGCAGCAAATACG	CAGGATGACCATAGATAACTACGACAACAGTAAACAGGATAGCAGCAAAT	AGTGGTACGGGTGATGGCAGGAACGGCGATGGCGGCTTGCCTCTAGTACA
YBL033C	YBL033C_Minus_470	ATTGTTCACCACAATCACAA	GGTCGCAAGCGATAAGCCTACCGGCCCTATCGAATTGTTCACCACAATCA	GCTCCATGCGTTTTCACCGGTGTAACATTCAGAATGGATCCGTACCAGCG
YBL033C	YBL033C_Plus_52	TTAGTGGTACGGGTGATGGC	ACAACAGTAAACAGGATAGCAGCAAATACGAGGTTAGTGGTACGGGTGAT	CGGCGATGGCGGCTTGCCTCTAGTACAATGTGTCGCAAGAGCTCGTATCC
YBL033C	YBL033C_Plus_296	ACTGTATCCCGGCAGAACTG	AGATAGAATGATCAGGGGCGCTTATATTGGCAAACTGTATCCCGGCAGAA	GACGAAGACGATAGACTCGGATTAGCTCTGGAGTTTGATGATAGTACAGG
YBL033C	YBL033C_Plus_479	TTGTGGTGAACAATTCGATA	CACCGGTGAAAACGCATGGAGCGCCCGTTGTGATTGTGGTGAACAATTCG	GGTAGGCTTATCGCTTGCGACCACGAACCCACAAGCAACATCAAAGGTGG
YBL034C	YBL034C_Plus_1703	TATAAACTATCAAGTTTCCA	AGCAACAGAATTGGCAATCCCTGCTCATTTGAATATAAACTATCAAGTTT	TCCTCTACTGCCTCCGCCTCCTCTGCAACGTCTCGATTGTACTCTCACTC
YBL034C	YBL034C_Plus_462	AGACCAAGTGAAAACCAAAA	AAGATCCAAGCTATTCTAGCAAATTTCTTGCGAAGACCAAGTGAAAACCA	ATTACCTGAATAGGATAAAATCTACATTATTGACCATCGATGAGTTGATC
YBL034C	YBL034C_Minus_234	TGTGATAGGAAGATTAACCG	GCCACACGTTTGATAAGGTAACAAAGCGAGGAATGTGATAGGAAGATTAA	ACGAACGGTAAGCGTAATGGCCGGAGATGAACAGTAACGCAGCGAAATAA
YBL034C	YBL034C_Minus_981	GTTTCCTTTACACTTTGGAA	ATATTTGATTGCCTTAGCTTCCAATTTTGTTCTGTTTCCTTTACACTTTG	CCAACAAATTCTCCAAGTCTTGTTGTAATTGGTTCAAAGACTCATAGTTT
YBL034C	YBL034C_Plus_189	GCTGCGTTACTGTTCATCTC	CTAGTTAACGAATCGTCGATCCAAGCTTATTTCGCTGCGTTACTGTTCAT	ATTACGCTTACCGTTCGTACCCGCGGTTAATCTTCCTATCACATTCCTCG
YBL035C	YBL035C_Minus_100	TTTAATGTATAGATCCTCGA	AGTTTGACGCCTTTGATTGGAGAACTGCTCCCATTTAATGTATAGATCCT	AATGCATGCAGTTTAGTTAAATTCTCTAATGCAGTGATGATTTCCGGCTT
YBL035C	YBL035C_Minus_303	GGAATACTAAGGCCAAACAA	TGTAACTTTCTTTTTTTTAAAGTCGGAGTCTTTGGAATACTAAGGCCAAA	TTGAATTCAAACTTTTTTTAATCACTGGTTTTTTTGTGGATGTGTTTACC
YBL035C	YBL035C_Plus_462	GGCATGGCAGAAGATGCTGT	GGAAATAGTTCTTTAAAATTGGAGTTTACTCCAGGCATGGCAGAAGATGC	ACAGTGCTCCATTGTCCCACGCTAAAAGCTCGGATGCCAAGACTCCCGGC
YBL035C	YBL035C_Plus_951	CTAGAGACCTCAAGAATGGG	TACGACAAGTTTTTGAATCCAGAATCGCTTTCCCTAGAGACCTCAAGAAT	TTGGAAGAAGGGTAAGGTTAGATCTATCGCAGGTCAACGAGCTTTCGTTT
YBL035C	YBL035C_Minus_684	ACTTTGACCTGGTTATATGA	AATTTATACTTTTTAGCATCATAAAATGGTTCTACTTTGACCTGGTTATA	CTTCAGTCGAAAGAAGGCCTACATTTGGATTACCAGATGATATTTCAATA
YBL036C	YBL036C_Minus_315	GTTTCAACAGAGTATAAATT	TTTAATTTTTTGGCTTTCTTCAAGGAGTCGATTGTTTCAACAGAGTATAA	CTTTAGCCAAATCTTTACATTTATTCGTTTGCAAACCGCCAATAAAGTGC
YBL036C	YBL036C_Plus_173	TCTTTACGACCATGGTGTGA	TTCGAAATTGAAACCAGCTAGCGATATACAAATTCTTTACGACCATGGTG	TTCGGGGAAAACTATGTTCAAGAGTTGATCGAAAAGGCAAAATTACTACC
YBL036C	YBL036C_Plus_47	TGCCCAATACGAATCTGTAA	TACTTATGATGAAGATAGAAAGACACAATTAATTGCCCAATACGAATCTG	GTTGTGAATGCAGAGGCAAAAAATGTTCATGTTAATGAAAATGCCTCCAA
YBL036C	YBL036C_Plus_241	TACTACCAGACGATATCAAG	ACTATGTTCAAGAGTTGATCGAAAAGGCAAAATTACTACCAGACGATATC	CTTTATTGGCGGTTTGCAAACGAATAAATGTAAAGATTTGGCTAAAGTGC
YBL036C	YBL036C_Plus_65	AAGGGAAGTTGTGAATGCAG	AAAGACACAATTAATTGCCCAATACGAATCTGTAAGGGAAGTTGTGAATG	AAAAATGTTCATGTTAATGAAAATGCCTCCAAAATTTTATTATTGGTTGT
YBL037W	YBL037W_Plus_321	ATATTTTCTGAAAAATTCAT	TTGGAGCAAACGGTAGAGCTGTTGAAGTCCAGCATATTTTCTGAAAAATT	ATATGACCCTTGAGTTGCTTTATGAACGTAGTGAAGTTGTTGCCAAAGTT
YBL037W	YBL037W_Minus_352	ACGTTCATAAAGCAACTCAA	CACCTCATCGTTAACTTTGGCAACAACTTCACTACGTTCATAAAGCAACT	ATATATCCAATGAATTTTTCAGAAAATATGCTGGACTTCAACAGCTCTAC
YBL037W	YBL037W_Minus_1431	GCAATATCAGATTTTATTTG	GCATATTTCTCGGTCAAAATAGCTATTTTAACTGCAATATCAGATTTTAT	CAGCAAGATTTTTCGGAGATAAAATATACTGCAGTAAACCGTCCACAATA
YBL037W	YBL037W_Plus_1469	TTTGACCGAGAAATATGCCA	AATAAAATCTGATATTGCAGTTAAAATAGCTATTTTGACCGAGAAATATG	ATCAATTGGTTTGTAATTATTTCGTTGCAGTTGCTATCATTAACTTCAAA
YBL037W	YBL037W_Minus_439	CAACATTACGAAATTATCAT	AAGTTCTCCTACTACACCAACAAAATTCAGCGCCAACATTACGAAATTAT	GAAGAGAGATCTTTCATCAGTTGATAATTCACCTCATCGTTAACTTTGGC
YBL038W	YBL038W_Minus_5	AATTCATTCTTGTTAAATAG	CTTTTAAAGTTAGCCCTCCCATCTTTATGGATAAATTCATTCTTGTTAAA	CATGTTGCAAAATTCTATTCCTCTGTACCTCTGGTGAAAGGTAATCAACT
YBL038W	YBL038W_Minus_199	GTACTTACCAAATTGCAAAG	TATCCTAATACCTTCGCTTTTCAGTCGTAATCCGTACTTACCAAATTGCA	CCCTTTATTGAACCACCTGTACGAACTGGCACTCTACCTTTTTGCTTTTT
YBL038W	YBL038W_Plus_174	CGTACAGGTGGTTCAATAAA	GTACAGAAAAAGCAAAAAGGTAGAGTGCCAGTTCGTACAGGTGGTTCAAT	CCACTTTGCAATTTGGTAAGTACGGATTACGACTGAAAAGCGAAGGTATT
YBL038W	YBL038W_Plus_222	GGATTACGACTGAAAAGCGA	ATAAAGGGATCCACTTTGCAATTTGGTAAGTACGGATTACGACTGAAAAG	TTAGGATATCCGCGCAACAGCTGAAGGAAGCAGATAACGCAATTATGAGA
YBL038W	YBL038W_Plus_162	AGAGTGCCAGTTCGTACAGG	CGTTTCAAAATCGTACAGAAAAAGCAAAAAGGTAGAGTGCCAGTTCGTAC	CAATAAAGGGATCCACTTTGCAATTTGGTAAGTACGGATTACGACTGAAA
YBL039C	YBL039C_Plus_69	GGTATGCTAATGAAAACCCT	GGTATCGGTAAAGGTGTTCTTGCATCTTCAACTGGTATGCTAATGAAAAC	TAAAGGTTACGTCAATTAAAATTGACCCTTATATGAACATTGATGCAGGT
YBL039C	YBL039C_Plus_825	ACAGAAGAAGAAAAACAAAG	CACGCCAGATTAAAGTTAGATGAAATATCACTTACAGAAGAAGAAAAACA	TGGAATTATTGTCTAAATGGAAGGCCACAACAGGTAACTTCGATGAATCC
YBL039C	YBL039C_Minus_557	GCTTAGTTTTTTGTTCACCG	GAGACCTCAAACCTTTGATGGCAGCTTGAGTTGGCTTAGTTTTTTGTTCA	GACAGGAACTAGAGAAACGTGTATCAAGGCAAAATTTTCCTTTCCAACTT
YBL039C	YBL039C_Plus_168	GAATGTTTCGTGCTTGACGA	GATGCAGGTACTATGTCTCCTTTGGAACATGGTGAATGTTTCGTGCTTGA	GTGAAACAGATTTGGACTTGGGTAACTACGAGAGATACCTTGGAGTTACT
YBL039C	YBL039C_Minus_341	GGATAGCGTTGGTCAAATGA	CAGGAATTTTGGCCACGCGCTCAATCCAATCTTGGATAGCGTTGGTCAAA	AATTTGCACGGTTTTGCCTAAATAGTCACCTTTTCTTTCCTTAGCAATAA
YBL039W-B	YBL039W-B_Plus_2	GGGCTTTTTTAACAATAATC	TTTACTTTAATCAATCGTTAGGATACTTCTAATGGGCTTTTTTAACAATA	ATTGAATTCTTCCACAGAATAACGAGAAAACCCAGTACCATTGCGATGTG
YBL039W-B	YBL039W-B_Minus_132	TTCGAGTTGAAGTCGATTGT	CAGGGAGATTATTTATCATTTTTTTTCTTACTCTTCGAGTTGAAGTCGAT	ATGACATGAACATTAAATAAAATGTACTTGAACAAATCAGACCAGCAAAC
YBL039W-B	YBL039W-B_Minus_58	CACCCACATCGCAATGGTAC	ATAAAATGTACTTGAACAAATCAGACCAGCAAACACCCACATCGCAATGG	TTTCTCGTTATTCTGTGGAAGAATTCAATTACCGGATTATTGTTAAAAAA
YBL039W-B	YBL039W-B_Minus_38	TGGGTTTTCTCGTTATTCTG	TCAGACCAGCAAACACCCACATCGCAATGGTACTGGGTTTTCTCGTTATT	GAATTCAATTACCGGATTATTGTTAAAAAAGCCCATTAGAAGTATCCTAA
YBL039W-B	YBL039W-B_Plus_66	ATTGCGATGTGGGTGTTTGC	TTCTTCCACAGAATAACGAGAAAACCCAGTACCATTGCGATGTGGGTGTT	TGATTTGTTCAAGTACATTTTATTTAATGTTCATGTCATCACCTACAATC
YBL040C	YBL040C_Plus_58	TTCATAATATCAAGACCACA	ATTTATCACATCTAACCAGTATACTGATCCTGATTCATAATATCAAGACC	CATTGAAGGTATTTCTTTCAAGACCCAAACGTTGTACGCTTTGGTTTTCA
YBL040C	YBL040C_Minus_73	AATACCTTCAATGTACCTTG	AACCAAAGCGTACAACGTTTGGGTCTTGAAAGAAATACCTTCAATGTACC	TTGATATTATGAATCAGGATCAGTATACTGGTTAGATGTGATAAATCACC
YBL040C	YBL040C_Plus_220	ACATTGTAGTGCTATTACAA	TAATGAAAATATTTTTCATTGTATCTACCGCTTACATTGTAGTGCTATTA	TAAAAGAACCAACACCATTGCGTATAATGAAATGCTTATGCATGATACCT
YBL040C	YBL040C_Plus_355	TCACTTTTCTTGAATTAGCA	GTGCTCTAATGAGTGTTTTTTTCCATCACAAGTTCACTTTTCTTGAATTA	TTTTTCTGTATGGTTGGAGAGTGTGGCTATTCTACCTCAATTGTACATGC
YBL040C	YBL040C_Minus_214	TAATAGCACTACAATGTAAG	ATACGCAATGGTGTTGGTTCTTTTAGACCCTTGTAATAGCACTACAATGT	GATACAATGAAAAATATTTTCATTAGAGCATTGTATAGGGATACCCAGTG
YBL041W	YBL041W_Minus_66	GTACCACCATTATCACCGTA	ACTGCGAAATCTTCACCTGCAATGCCCAGGATTGTACCACCATTATCACC	TGAATTGATGTTCAATGGGTGTATTTGACGCCTCCGAAGAGTATTCTGAT
YBL041W	YBL041W_Plus_216	GCGAATGGATTTGCAGCAGA	GTTTTTGATTGTGGTGATAACATAGTCATGTCGGCGAATGGATTTGCAGC	ACGCTTTAGTAAAAAGATTCAAAAATAGTGTAAAATGGTACCATTTCGAC
YBL041W	YBL041W_Plus_8	TATTGCATCAGAATACTCTT	ATTGAACTATAAAGTTAAACAAAATATGGCCACTATTGCATCAGAATACT	GCGTCAAATACACCCATTGAACATCAATTCAATCCTTACGGTGATAATGG
YBL041W	YBL041W_Minus_177	TCACCACAATCAAAAACCTT	GCTGCAAATCCATTCGCCGACATGACTATGTTATCACCACAATCAAAAAC	CATAACGAGAATTAATTGAGTAATCGGTGATATTTCTTGTATCGCCTGCT
YBL041W	YBL041W_Plus_75	GATAATGGTGGTACAATCCT	ACACCCATTGAACATCAATTCAATCCTTACGGTGATAATGGTGGTACAAT	TTGCAGGTGAAGATTTCGCAGTGTTAGCAGGCGATACAAGAAATATCACC
YBL042C	YBL042C_Minus_813	TCAGGTGGAAACCATAGGAA	GCGGATTTGAGTGCAAATATATGACGCAATTTGTCAGGTGGAAACCATAG	AACATGCGACCCAGAAGACCATGAAGCACATGAACTCGAAGTTCGTCAAA
YBL042C	YBL042C_Minus_317	TGTACAAGTACGTCGAACGG	TTCTTTTTGCCTCCACGGGCCGCAGATCTGTGTTGTACAAGTACGTCGAA	CTCCTGTAAATCTTTAAATGTCCTAATTGGATTTTCGGGCTTATGATCGG
YBL042C	YBL042C_Minus_828	ATATGACGCAATTTGTCAGG	GCAAATGGAGTGATGGCGGATTTGAGTGCAAATATATGACGCAATTTGTC	ACCATAGGAACGGTAAACATGCGACCCAGAAGACCATGAAGCACATGAAC
YBL042C	YBL042C_Minus_320	TGTTGTACAAGTACGTCGAA	TTCTTCTTTTTGCCTCCACGGGCCGCAGATCTGTGTTGTACAAGTACGTC	GGACTCCTGTAAATCTTTAAATGTCCTAATTGGATTTTCGGGCTTATGAT
YBL042C	YBL042C_Plus_939	GGTTCCCTAAATGACAATGG	ACTCTTTGTAAGGCCAAAGGTCATTTGGCATTGGGTTCCCTAAATGACAA	CAATCAGCAAGACGGTTTTAGCATGGTCTGTCATTAGAGCTATTATGAGT
YBL043W	YBL043W_Minus_250	ATTTTTACTAGCATTAGCAT	CGTCTTTTCTGCATTTTCCTCCTTACCGACGTCATTTTTACTAGCATTAG	AATTCGATATGTTCGATGGACAAGTTTTCAGGTCCTTTACTGAAAGGGTC
YBL043W	YBL043W_Plus_266	TAAAAATGACGTCGGTAAGG	CGAACATATCGAATTGTCCAATGCTAATGCTAGTAAAAATGACGTCGGTA	AATGCAGAAAAGACGATAGAAAGTGAAGATTACTGTGATTTTTACTCTAG
YBL043W	YBL043W_Minus_13	ATATTGATCTTGAATCGATG	TGCCAGCTTGGAGCGTACTTTGCTGGCCAAAATATATTGATCTTGAATCG	GTAGAGTTCATTATAATCGCAGTATGCGGAATTTTCTATGTGAGAAAAAC
YBL043W	YBL043W_Plus_103	ACAACCTGAGAGTTTTAGTC	AATGCGTTAGCGTGACTACTAAAAACAAAGACTACAACCTGAGAGTTTTA	CGCAAACTTGCTGGATAAGATTACAGAAAATGTGGAAACTCATAATGCTG
YBL043W	YBL043W_Plus_258	AATGCTAGTAAAAATGACGT	TTGTCCATCGAACATATCGAATTGTCCAATGCTAATGCTAGTAAAAATGA	AGGAGGAAAATGCAGAAAAGACGATAGAAAGTGAAGATTACTGTGATTTT
YBL044W	YBL044W_Plus_10	TGCTAGAGAGGCAAAAAAAA	TTTTCTTTTTCCCCCTGGTGGGTATGGGTGAAATGCTAGAGAGGCAAAAA	GCCAAGTAAAGCGAAGTATTTGAAGTATACTGCAAGCATCACCGAAACAG
YBL044W	YBL044W_Plus_182	GATTTGTAGTTGTATCCTAT	CGCACGGCGGGCCGAAAGTCGGACTTTACCCCAGATTTGTAGTTGTATCC	CACGGGCGACGGACAAGACCCGAAGTGCGGACCGGCATGGTCAGCTTGCA
YBL044W	YBL044W_Minus_125	TACTGCATGTTACATCACTA	GGGGTAAAGTCCGACTTTCGGCCCGCCGTGCGTTACTGCATGTTACATCA	GGGACGGAAAATCACAGATGAGTCAGCTTCGTGATTTCCTGTTTCGGTGA
YBL044W	YBL044W_Minus_121	GCATGTTACATCACTATGGT	TAAAGTCCGACTTTCGGCCCGCCGTGCGTTACTGCATGTTACATCACTAT	CGGAAAATCACAGATGAGTCAGCTTCGTGATTTCCTGTTTCGGTGATGCT
YBL044W	YBL044W_Minus_177	AGGATACAACTACAAATCTG	ACTTCGGGTCTTGTCCGTCGCCCGTGATCCAATAGGATACAACTACAAAT	AAGTCCGACTTTCGGCCCGCCGTGCGTTACTGCATGTTACATCACTATGG
YBL045C	YBL045C_Minus_178	GTTGTTATAAGGGTTTTCGT	TAGAAAGATGTTCTTCCATAAATTGGAAACCCCGTTGTTATAAGGGTTTT	GCACCGGAGCCGAAGACAACACCGACAGAGGCTGTGTGAGCGGAAGGATT
YBL045C	YBL045C_Plus_182	CGAAAACCCTTATAACAACG	TGTCGGTGTTGTCTTCGGCTCCGGTGCTGCCAACGAAAACCCTTATAACA	TCCAATTTATGGAAGAACATCTTTCTATCCAAAGAAAACTCTGCTGTTGC
YBL045C	YBL045C_Plus_392	GCTATCTTCTTCTAACTTCG	GAATCAGTCTTTCATCCAACAAAAGGCTAATTTGCTATCTTCTTCTAACT	ACGAAGAAATCTGTCTTGAAGCAAGTTCAAGATTTTGAAGAAAACGACCA
YBL045C	YBL045C_Plus_516	CCATTATCTTTGCCTACTAG	GAACATTTACACTCCACCGCCTTCCAAAACACTCCATTATCTTTGCCTAC	CTTTGGAGTCCTTGGAGAATTTAGTTGTTGCTGATCTGGAATCTTTTGCC
YBL045C	YBL045C_Plus_81	GAAGTAACGCAATTATCTAA	TCTTTGGCTACAGCTGTAGCAACCCCCAAGGCCGAAGTAACGCAATTATC	TAGTTGTAGCCACTGAGCATAATCCTTCCGCTCACACAGCCTCTGTCGGT
YBL046W	YBL046W_Plus_587	CTACGATGACGAGGATGAAG	AGAAATCGACTCTATAATGAGTGTCAACCTAGGCTACGATGACGAGGATG	GGATTTTTTGATGGTGATGAAGATAGGGAGATGGGGAATAAGAGTAAGCG
YBL046W	YBL046W_Plus_490	TCTCACTAATGAAGATACCG	AAGATATTAACTTCATCAAGAATCAAGAAGATGTCTCACTAATGAAGATA	GACCGAAAACAATACTAGGGAGTTGGCACCCTTTATTAGAGAAATCGACT
YBL046W	YBL046W_Minus_171	AGGTTTATAAATAGGTCAAA	ACGAGATTTCTCGCATCGTTCATTTCATTCTTAAGGTTTATAAATAGGTC	TTGTTTCAGTGATATGCCGGATTAAATCAGGCAAAACTTGCTCGGGACCC
YBL046W	YBL046W_Plus_408	CAGGTTTTTGATAAAACACA	CTAGAAAAATGTTGCATGGTAACTAGCAGTTGGCAGGTTTTTGATAAAAC	AGAAGCAAGAGGACGATAAGGAGAAAGATATTAACTTCATCAAGAATCAA
YBL046W	YBL046W_Plus_72	CTTAGCGATGTGGTGAAACA	ATGGGTATCAAGTCTATCAGCCTTTATGAATTACTTAGCGATGTGGTGAA	ACAAGACGCGATTGGTGACGGCGGGTCCCGAGCAAGTTTTGCCTGATTTA
YBL047C	YBL047C_Plus_1502	AGAGGAACAAGAGCAACTAA	AAACTTCGGTCAAAGTATAATCAAGGAAGAACCAGAGGAACAAGAGCAAC	TCCAGTGATACTTTTAGCGCTCAGCCTCCGCCAGTTCCAAAACATGCTTC
YBL047C	YBL047C_Minus_1551	GCATGTTTTGGAACTGGCGG	GTTGTTGAAGCTGTACGTTTGACTGGACTTGAAGCATGTTTTGGAACTGG	GAGCGCTAAAAGTATCACTGGATTCCCTTAGTTGCTCTTGTTCCTCTGGT
YBL047C	YBL047C_Minus_260	ATAGGGCAGCGGAAATTGGT	AAAAAGAAGCCAGTTGAGTAGGTGTGCTCTCATATAGGGCAGCGGAAATT	GGGAGCATTTTGCAATTGAGCGATCATTCTCAAAGCAGCCGAAAACTCGT
YBL047C	YBL047C_Minus_271	TGTGCTCTCATATAGGGCAG	CTGATTTATAGAAAAAGAAGCCAGTTGAGTAGGTGTGCTCTCATATAGGG	ATTGGTTGGTTGGGAGCATTTTGCAATTGAGCGATCATTCTCAAAGCAGC
YBL047C	YBL047C_Minus_336	GTTGCACTACCGCTTTGCAT	AAGGCAGGAATATCAGTGTTGTTTGTATTGCCGGTTGCACTACCGCTTTG	CTGGGTTCTGATTTATAGAAAAAGAAGCCAGTTGAGTAGGTGTGCTCTCA
YBL049W	YBL049W_Minus_33	GATGATGATGGGGAAGATAA	GAGTGGAATAACGGGTCGTTTATTGATTTATACGATGATGATGGGGAAGA	TTTCAATATATATGGAGTAACGCAATCCCATTTTCTTCTACAGTAAGATA
YBL049W	YBL049W_Plus_171	ATTATTTCTAGAGATTATAG	CATTGCAAGACACATCTTTCCAGTTCCTTCCAGATTATTTCTAGAGATTA	GGACCGGAACTGCTTATTTAATGAACAAAGTTGTTAATGTCGTTGAAGGA
YBL049W	YBL049W_Plus_170	GATTATTTCTAGAGATTATA	ACATTGCAAGACACATCTTTCCAGTTCCTTCCAGATTATTTCTAGAGATT	AGGACCGGAACTGCTTATTTAATGAACAAAGTTGTTAATGTCGTTGAAGG
YBL049W	YBL049W_Minus_167	TATAATCTCTAGAAATAATC	TGTTCATTAAATAAGCAGTTCCGGTCCTACCCCTATAATCTCTAGAAATA	GGAACTGGAAAGATGTGTCTTGCAATGTCTACAACCGTAGGTGATGAAGC
YBL049W	YBL049W_Minus_124	CTTGCAATGTCTACAACCGT	AGAAATAATCTGGAAGGAACTGGAAAGATGTGTCTTGCAATGTCTACAAC	ATGAAGCTCACGTTTTTTTGCGATCGATGCTGAGAGTGGAATAACGGGTC
YBL050W	YBL050W_Plus_83	TGATTCATACAAGTTTGAGG	TTCATCGGGTTTCATGAAATTGTTTAGCGGTTCTGATTCATACAAGTTTG	GCTGATCTTTGTGTCCAAGCAGCCACCATTTACCGTCTAAGAAAAGAGTT
YBL050W	YBL050W_Plus_437	GTGGTATGCCCAAGACCAGT	AAAAGCTATAGATTGCTATGAGCTCGCTGGTGAGTGGTATGCCCAAGACC	GCATTATCGAATAAGTGTTTTATCAAATGCGCAGATCTAAAGGCTCTTGA
YBL050W	YBL050W_Plus_57	GGTTTCATGAAATTGTTTAG	GTTAAGGCTGAGAAGAAGGGTGTTCCTTCATCGGGTTTCATGAAATTGTT	CTGATTCATACAAGTTTGAGGAGGCTGCTGATCTTTGTGTCCAAGCAGCC
YBL050W	YBL050W_Plus_269	TGGAAACTCTGTGAACGCCG	CTACGTAGAGGCTTATAAATGCTTTAAAAGCGGTGGAAACTCTGTGAACG	TCATTAGAAAATGCTATTCAAATTTTTACTCATAGGGGGCAGTTCCGGAG
YBL050W	YBL050W_Minus_235	GCATTTATAAGCCTCTACGT	CACGGCGTTCACAGAGTTTCCACCGCTTTTAAAGCATTTATAAGCCTCTA	TTTCCTGCTTCGTCTTCATTACCAGCCTTTTTCTGATAGTCAGCAGCTTT
YBL051C	YBL051C_Plus_585	GATTCTTTATCTAAAATGAG	GAACAACACAGATCGTCATCTAATCTTTCTTTGGATTCTTTATCTAAAAT	GCGGAAACAATAATACTTCTAACAATCAATTATTCTCGACTCTAATGAAC
YBL051C	YBL051C_Plus_117	GATGCAATTGACAAAGAAAA	CAGGAAACAAATCAGCAATCTATCGAAACTAGAGATGCAATTGACAAAGA	TGCAAACGGAAACTGGTGAGAACTCTGCAAAAAATGCCGAACAAAACGTT
YBL051C	YBL051C_Plus_500	TGAAAGAGAAAGAATCGAGA	GAAAGTGGAATATAAAAAAATGCTTCCCCAAGCTGAAAGAGAAAGAATCG	AAGAGAGAGAAAAGAGGACAATTAGAAGAACAACACAGATCGTCATCTAA
YBL051C	YBL051C_Plus_435	TTGAATGGAAAGGAAATCAG	ACTCCTGAAGAAACTACTCAAGTGATAACTTCTTTGAATGGAAAGGAAAT	GGAAATTGAAAGTGGAATATAAAAAAATGCTTCCCCAAGCTGAAAGAGAA
YBL051C	YBL051C_Minus_385	AGGAGTGGTGAAATTCGCAA	ATTCAAAGAAGTTATCACTTGAGTAGTTTCTTCAGGAGTGGTGAAATTCG	AGTCCTCTGAAAATACCGTTATCAAAGTGGTAATTGAAGGCATAAGGAAG
YBL052C	YBL052C_Plus_193	GCCTTAATAAAATAAAAAAA	ATCGAATAAGAGGAAGTGTTCGGTCTGATAAAGGCCTTAATAAAATAAAA	GATTTCCCAGCAGTCCAAACTTGCGTCAGAAAATTCTTCTCAAAATATCG
YBL052C	YBL052C_Minus_1122	GTTAGAATATAGAATATAAA	TGATAGGGATGGTTCTCTGTATCCTCTCTCTCCGTTAGAATATAGAATAT	CAACATCGTAATACAAAGTCTTAGAATTGATAAAACATTTTGCCAACAGG
YBL052C	YBL052C_Minus_1244	GTAGAGTTAAAATACAACTT	AAAACTGACCATATCCTTTCCTCTGGTATATGGGTAGAGTTAAAATACAA	ATAGTCATTGGAGTTGAATTTTTCCTTGGAGAAATAGCCTACGAAATGGA
YBL052C	YBL052C_Minus_849	GGAAAAGGAGATGTATACCA	ATAAAAACCATTTTATTTTGGTTGATGTGTTCCGGAAAAGGAGATGTATA	TAATTTCATAATTTCGAAGAACAATGTATTCTATCTGGGAAAACCACACT
YBL052C	YBL052C_Plus_570	CAATGGTACGTACCATACGG	GATAATACGCCATTCAGGGATAACGATTCTTGGCAATGGTACGTACCATA	CAATAAAAAAAATGAAAGATTTCAGTACAAAAAGAACTTTACCCACCTGG
YBL054W	YBL054W_Minus_113	CATTTGTGTGAGAAAGTGAG	TGCTAGTGCTACTGATAGGCAGGTGGCTCTTCGCATTTGTGTGAGAAAGT	ATGGACAAGATTATTTGGGTGAGGGTGTTTGCTTAGTATTGAGAAACCAT
YBL054W	YBL054W_Minus_257	TCTTGATCTCTTTCAGGTGG	GGAAATGATGTGCAATCTCCTTCCAGCCCAAGTTCTTGATCTCTTTCAGG	CTTGATATCATCACTAGGGTCCCAAGAAGAGGGGTTGTTTTTTTTGAGTG
YBL054W	YBL054W_Minus_445	TTCCGCAGACGGAGTACCCG	TTCATCCTCAACAGCTTCCTCTTTTACGGCTTCTTCCGCAGACGGAGTAC	GGGGTAGCATCACCAGTCGCATACACGCCGAATAGCTTATTGATGTCAAT
YBL054W	YBL054W_Minus_236	GGAGCTTGATATCATCACTA	TCCAGCCCAAGTTCTTGATCTCTTTCAGGTGGCGGAGCTTGATATCATCA	CCAAGAAGAGGGGTTGTTTTTTTTGAGTGATTCCGCCTCCTCCTTGTTCG
YBL054W	YBL054W_Minus_150	TTAGTGCTAGTGCTACTGAT	GATTCCGCCTCCTCCTTGTTCGTGCTGTTCTCTTTAGTGCTAGTGCTACT	GGTGGCTCTTCGCATTTGTGTGAGAAAGTGAGTGGGAATGGACAAGATTA
YBL055C	YBL055C_Plus_144	ATGTTTCACGGTATTTACAA	TACTATGATATTGGATTGAATCTGACAGATCCTATGTTTCACGGTATTTA	AGCAGTACCATCCAGCAGATTATGTAAAATTATTAGAGCGTGCTGCTCAG
YBL055C	YBL055C_Plus_312	TTAAAGCTGTATCACACAAT	GAGTTGGTAAGCAGCGTCAAAGATCTTAGCCCGTTAAAGCTGTATCACAC	TTCACCCATGTTGCGTTAACGAGTTTGCGGATGCTAGTCAAGGGGACAAG
YBL055C	YBL055C_Plus_74	TAGCATGACATCAACTGCCA	TAGGCTCTGGAAACCAATTTTGACACAATATTATAGCATGACATCAACTG	TCTCCGCTGAAATACTATGATATTGGATTGAATCTGACAGATCCTATGTT
YBL055C	YBL055C_Minus_141	TTGTAAATACCGTGAAACAT	TTTACATAATCTGCTGGATGGTACTGCTTACCATTGTAAATACCGTGAAA	CTGTCAGATTCAATCCAATATCATAGTATTTCAGCGGAGAATCCGTGGCA
YBL055C	YBL055C_Plus_359	GTTTGCGGATGCTAGTCAAG	CACAATAGGTGTTCACCCATGTTGCGTTAACGAGTTTGCGGATGCTAGTC	AAGGCTAGCGCTTCTATTGATAACCCTTCCATGGATGAAGCATATAATGA
YBL056W	YBL056W_Plus_165	GCATTTTATGGTATATTTGA	AACCTTTTGGCTGAGTCTGACGAGGAACATCTCGCATTTTATGGTATATT	ATGGTGGTTCTTCTGTAGCGGAGTTTTGTGGCTCTAAAATGATATCTATA
YBL056W	YBL056W_Plus_174	GGTATATTTGACGGTCATGG	GCTGAGTCTGACGAGGAACATCTCGCATTTTATGGTATATTTGACGGTCA	CTTCTGTAGCGGAGTTTTGTGGCTCTAAAATGATATCTATACTGAAAAAA
YBL056W	YBL056W_Plus_69	TTTGGACTATGTGCCATGCA	GAGCATCATTCTGGTACGGACTGTTTGACAGCGTTTGGACTATGTGCCAT	GGCGTATGTCCATGGAAGATGCCCATATTGTTGAGCCGAACCTTTTGGCT
YBL056W	YBL056W_Plus_653	TCACAATTTGAATTATGATG	GCAAGTCGTTACATGTGTTCCTGATATCATTTGTCACAATTTGAATTATG	GAATTTGTTATTTTAGCATGTGATGGTATTTGGGATTGTTTAACTTCTCA
YBL056W	YBL056W_Minus_129	TCAGACTCAGCCAAAAGGTT	TCAAATATACCATAAAATGCGAGATGTTCCTCGTCAGACTCAGCCAAAAG	CAACAATATGGGCATCTTCCATGGACATACGCCAGCCTTGCATGGCACAT
YBL057C	YBL057C_Plus_296	CATGACAAAGGGCAAAATAG	TAGGATGGCATTGGTGATTCGTCAAGATCTTGGCATGACAAAGGGCAAAA	CAATGCTGTCACGCAGCATTGTCATGTTTTAGACATATTGCTACAAACCC
YBL057C	YBL057C_Plus_135	CGTTCTAAAGAAATGAAGGA	TCATCAACTAAGAAATCCTCAGCTACTTTACTGCGTTCTAAAGAAATGAA	AGCTACACAATGACACTGATGAGGAGGAAAGTGAAAGCGAAGATGAGAGC
YBL057C	YBL057C_Plus_285	CAAGATCTTGGCATGACAAA	CCTGGAGAAGTTAGGATGGCATTGGTGATTCGTCAAGATCTTGGCATGAC	AAATAGCGGCACAATGCTGTCACGCAGCATTGTCATGTTTTAGACATATT
YBL057C	YBL057C_Plus_65	CTTTGCCGTGGGTTACCAGT	CATAGCTTTATGGGCTACTTTCACCGCAATCTCCTTTGCCGTGGGTTACC	ACGTCGAACGCATCATCAACTAAGAAATCCTCAGCTACTTTACTGCGTTC
YBL057C	YBL057C_Plus_254	TGGAGAAGTTAGGATGGCAT	AGATATTGAGTCCACTTCATTGAATGATATACCTGGAGAAGTTAGGATGG	ATTCGTCAAGATCTTGGCATGACAAAGGGCAAAATAGCGGCACAATGCTG
YBL058W	YBL058W_Minus_67	AAATTCAGAGAGATATTGAA	ATAATAGGAATTTAGTGCTTCATTTAAATCTCCAAATTCAGAGAGATATT	ATGTTATGCGACACATTGGTCAATGCCATGAACTGCTGGATGGTTTCATC
YBL058W	YBL058W_Plus_148	ATAGAAGAGAGGAAGCACAT	CCTATTATGCTTCTCAAACGGATGACCAAAAGGATAGAAGAGAGGAAGCA	CAGACAGCAGGAGAAGGCCCTCAAGCAAGAAGCCTTCTCCACCAACTCTT
YBL058W	YBL058W_Plus_318	ACCTCTCCTGAACCAACCAA	GGTAGCAACGAGTACTTGAAAAGGAAAGGTTCTACCTCTCCTGAACCAAC	GTAGCCGCTCTGGAAGTGGTAACAACTCCAGGTTTATGAGCTTTTCGGAT
YBL058W	YBL058W_Plus_137	TGACCAAAAGGATAGAAGAG	AGCACTAAATTCCTATTATGCTTCTCAAACGGATGACCAAAAGGATAGAA	GCACATTGGAACAGACAGCAGGAGAAGGCCCTCAAGCAAGAAGCCTTCTC
YBL058W	YBL058W_Minus_347	AGTTGTTACCACTTCCAGAG	CTCTTACCATATCCGAAAAGCTCATAAACCTGGAGTTGTTACCACTTCCA	ACTACCCTTGGTTGGTTCAGGAGAGGTAGAACCTTTCCTTTTCAAGTACT
YBL059C-A	YBL059C-A_Minus_34	TGCATTGATGAAGTCCAAAC	CTTGTAATATTCCTTTTGATGGCATTTATCGAGTGCATTGATGAAGTCCA	AAAATGAAGAAGGGGAGAATACAATGTTAGTAAGTCGGAGCACAGAAAAA
YBL059C-A	YBL059C-A_Plus_196	GAGCTGATGTAGAAAAGAGA	AGAAACGTGCTGTCATTGAAAGTAGAATAAAGAGAGCTGATGTAGAAAAG	GAAAATTGAGGAAGAAGAATATGGCGAGGACGCTATATTAAAGACTATCT
YBL059C-A	YBL059C-A_Plus_56	ACTCGATAAATGCCATCAAA	CTTCATTTTAGCCTGTTTGGACTTCATCAATGCACTCGATAAATGCCATC	TATTACAAGAGAATATTTGGCCTTTGTAACAACGAAAAGGATGCTTTGAA
YBL059C-A	YBL059C-A_Plus_125	TTTGAACAAGTGTCTCAAGG	AATATTTGGCCTTTGTAACAACGAAAAGGATGCTTTGAACAAGTGTCTCA	AGTTTGAATAACAAGAAACGTGCTGTCATTGAAAGTAGAATAAAGAGAGC
YBL059C-A	YBL059C-A_Minus_6	AAACGTTCAGCTTCTAACTG	ATATATGAAGTAAAATCTGGATACTTACAATGAAAACGTTCAGCTTCTAA	GCATGTTGTAGTACTTGTCTTATCTTGCTTTTGTTCAACTGCACTTGTAA
YBL059W	YBL059W_Minus_288	TTTGCTTGAAAAGTGTTCAA	GTGTGTGTTATTGTCTGCGTCCGGCTGGCGTAGTTTGCTTGAAAAGTGTT	CTATGTAAATAAGTTATGTTAGTAAACGTGTTCTTTGAGTATGAGGCCGA
YBL059W	YBL059W_Plus_10	ACGCGCAGCGATTTTTTAAT	CAACTGCACTTGTAAATCAGTGAATGTTATTGGACGCGCAGCGATTTTTT	TTTCTCTATTAATGTAATATGCGAATTGAAACATAATGTAAACACAAGAA
YBL059W	YBL059W_Plus_175	TAGACGACTATAAAAAGAGG	CCAAAATCAGTAGTGAGGAAGTCACACATTTTATAGACGACTATAAAAAG	AACTCAGATGACACGATTCTTCGGAATCACTATTTTTACACTTATAACAT
YBL059W	YBL059W_Plus_172	TTATAGACGACTATAAAAAG	AGCCCAAAATCAGTAGTGAGGAAGTCACACATTTTATAGACGACTATAAA	GAAAACTCAGATGACACGATTCTTCGGAATCACTATTTTTACACTTATAA
YBL059W	YBL059W_Minus_320	TGTGTGTTATTGTCTGCGTC	CCGCTAAAAGAGAACCTGCAAGACTCTTTTGTGTGTGTGTTATTGTCTGC	GGCGTAGTTTGCTTGAAAAGTGTTCAATGGCACTATGTAAATAAGTTATG
YBL060W	YBL060W_Plus_989	CTTTCACAATAATCACCCCA	TGTACGAGAAATGAGCGCAAAATCAAATAAAAACTTTCACAATAATCACC	GCACTCTACCTTAAAGAGTCTTTTGATGACGGTTTAATTACCGAAAACGG
YBL060W	YBL060W_Plus_924	ACTACACTATATTCAAGAGA	ACATCAAATTTACGTAGTGTTAACTCTAATTCTACTACACTATATTCAAG	AAGTATCTGTACGAGAAATGAGCGCAAAATCAAATAAAAACTTTCACAAT
YBL060W	YBL060W_Plus_478	CAGAAGCGCAAAATATCGAC	TTTTCAATTTATCGAAAAGTATATATTTCATTGCAGAAGCGCAAAATATC	ACTAGAGTGCTTGAGCATAGAATGGATAGCTTGCCACCCGAACACACATT
YBL060W	YBL060W_Plus_131	TATGCTACAGTCTCCCACGA	TGGTAGTAAGTCGATGCCCACTAGCATGAAAAATATGCTACAGTCTCCCA	AACATGTGTGATATTTTACAAAACAAGGAAGCTGCTAATGACGAAAAACC
YBL060W	YBL060W_Minus_92	GCATCGACTTACTACCATGA	TGGGAGACTGTAGCATATTTTTCATGCTAGTGGGCATCGACTTACTACCA	GCCCTCACTTTCACTGAAATTGTCATTGTAGCCCTTTTGTGAGACCCCAT
YBL061C	YBL061C_Minus_1026	CCCAATTTATACATTGCTGA	GGAAGACCCATTCTGCCGTAGAATGAATAAAGTCCCAATTTATACATTGC	GATTCCTGCTAGCCGCAAACTTTAAAAAATTGACTGACTTACGAGAATCT
YBL061C	YBL061C_Plus_812	AGATGCCCAATACTTATTAG	TTATTTGAAGAAACTGAGCATAAAGGGTTATTCAGATGCCCAATACTTAT	GGCTACTCATCCGGAGCATTTGGGAAGATTGAAAATAAAGAAGCATTTGT
YBL061C	YBL061C_Plus_453	TCTCACATGTACCTGTTGAA	CAAATAAAGAAAAGAACTCGTTCTGTAGATTTGTCTCACATGTACCTGTT	GCAGTGATACCCAATTAACGGCTACTAATGAATCTGTAGCAGATTTGTCA
YBL061C	YBL061C_Plus_816	GCCCAATACTTATTAGCGGA	TTGAAGAAACTGAGCATAAAGGGTTATTCAGATGCCCAATACTTATTAGC	ACTCATCCGGAGCATTTGGGAAGATTGAAAATAAAGAAGCATTTGTCTTA
YBL061C	YBL061C_Plus_942	CATTGCTTAGAAGAAGGACT	CATGGTCATATAGAAAGTGCTTACAGAGCATCGCATTGCTTAGAAGAAGG	CAACAAGAGATTCTCGTAAGTCAGTCAATTTTTTAAAGTTTGCGGCTAGC
YBL063W	YBL063W_Plus_658	CTGCAGTCAACGATCCCAAG	AAGATCTGCTCTCTGATAGTGAGGACGATGATCCTGCAGTCAACGATCCC	GATTCGTATTTTTGACAATAACAACAATAATTCATCCATCATGGTCAAGG
YBL063W	YBL063W_Plus_37	AGTTCGAAGCGAACAAGAGG	CTCGTTCTTCCTTGCCCAACCGCCGCACCGCCCAGTTCGAAGCGAACAAG	CATTGCACATGCTCCATCTCCAAGTCTTTCAAATGGGATGCACACTCTAA
YBL063W	YBL063W_Minus_358	CTTAATGTAGTTTTTTGCAG	AAATATTGTACAATTGTACCCGTGCAACATTTCCTTAATGTAGTTTTTTG	TTAAACACTGTTTCCTGGTCAGATTCTGCGCCGAACACCTGATCAAATTG
YBL063W	YBL063W_Plus_768	GGCTTGAATTTGCTAATGCA	ATGCAGGAAATCTTTATTAACTCTGCACACGAAGGCTTGAATTTGCTAAT	CGTTAAAAAGGAAAGTGGCCGCTACTAAATGCAACGATCTTTCATCAAGG
YBL063W	YBL063W_Minus_850	GTTTGTTGTGATTGTAAAGA	TTGTCCATGGTCTTTGCTATCTTGCTCAACTATGTTTGTTGTGATTGTAA	TGAGACCTTGATGAAAGATCGTTGCATTTAGTAGCGGCCACTTTCCTTTT
YBL064C	YBL064C_Plus_17	TAGCGCTCAATTAAAGAGGA	AAGCAGGAAGCAAAGGATGTTTAGTAGAATTTGTAGCGCTCAATTAAAGA	TGGACCCTTCCTAAGCAGGCTCACTTGCAATCACAGACGATTAAAACATT
YBL064C	YBL064C_Plus_383	AGACATCAAGGAAATAGCAA	GGAAGATGTTGAGTCCCACGAAAAATGGATTCAAGACATCAAGGAAATAG	AAAAATGTTGGTTTCCCAATAATTGGTGACACTTTTAGAAACGTGGCATT
YBL064C	YBL064C_Plus_212	CTACTTGGGCGACTCTTGGG	TGACACAACGGTTGGTAAAATCAATTTTTACGACTACTTGGGCGACTCTT	TTGTTTTCTCACCCAGCAGATTTCACCCCTGTCTGCACCACCGAAGTCAG
YBL064C	YBL064C_Minus_165	GTTGTGTCAGCATCAAAGTT	CCCAAGTAGTCGTAAAAATTGATTTTACCAACCGTTGTGTCAGCATCAAA	CATCAGAGTTTATTCTTAGTCTTGGTTGATCACTTTGTTTGAATTGTTTG
YBL064C	YBL064C_Plus_355	ATGTTGAGTCCCACGAAAAA	GAAATGTTAAATTGATCGGGCTTTCAGTGGAAGATGTTGAGTCCCACGAA	TCAAGACATCAAGGAAATAGCAAAGGTTAAAAATGTTGGTTTCCCAATAA
YBL066C	YBL066C_Plus_488	AGGTTCTCCAACTTCTTCCG	TATTATCCCTAACCCAGATTCTTCTCCTTCCTCAGGTTCTCCAACTTCTT	CAACGAGATTCTAAGGTTTCAGTTCAAACTTATTTGTCCAGGGAACCCCA
YBL066C	YBL066C_Minus_1340	ACTTTGCTAATCCTACAAAA	CACCTCTGTGCAAACCTAATTGATAAGACAGTGACTTTGCTAATCCTACA	AGAACAATCATCTAGGACTTTTTGGTTAGGCAAAGGCCAAATGCACAATA
YBL066C	YBL066C_Minus_505	CTTAGAATCTCGTTGAGCCG	GGGTTCCCTGGACAAATAAGTTTGAACTGAAACCTTAGAATCTCGTTGAG	GAAGTTGGAGAACCTGAGGAAGGAGAAGAATCTGGGTTAGGGATAATAGT
YBL066C	YBL066C_Plus_1371	TATCAATTAGGTTTGCACAG	TACCGTTTTGTAGGATTAGCAAAGTCACTGTCTTATCAATTAGGTTTGCA	AATTCATTTCTGAATTCACAAGAACTCAAACATCAATGCCAAATGCAGAA
YBL066C	YBL066C_Minus_1111	AGATTGGGAGTATAATTCGG	TGCCGTCAACATCACGGTCCAGAAAAGCAACTGAGATTGGGAGTATAATT	TTATTGGAATACATAATAGGAAAATACGGCAGATACCTAGTCACGAAAAT
YBL067C	YBL067C_Minus_670	TGAATTTACAGAATTTACAG	TTTACTCTTCTTCTCTGAAGGCCCAGCTGTATTTGAATTTACAGAATTTA	GGCTTTCCATCATCAACAGATTGAGGTTTAGGGTTAGGCAAATGTCCATT
YBL067C	YBL067C_Plus_325	ACGGAGGCATTATCACGCAA	TTTATATTTCAAACGCAAAGGCTATAAACGCATACGGAGGCATTATCACG	CGAGGCACCCATATTAGCTATGAAGGTGTCCGACTCAATGCCCTATGGAG
YBL067C	YBL067C_Minus_918	CTGCCAACAATTATTTTACG	CTACCTCTTGAAGGATTTTCATAATTGAGAACTCTGCCAACAATTATTTT	CATCCGGAGGTCTATCTGTGACGTTCTCGAAACTCAATCTGCTCGGAGCA
YBL067C	YBL067C_Minus_583	GCTTTTCTCAAAACTTGCTT	AGGGTTAGGCAAATGTCCATTGGTACCAGCAATGCTTTTCTCAAAACTTG	AATATTCTTGGTTTCTTACCTCTCATTTCTTTCTTTCTTGGTTGATCAGA
YBL067C	YBL067C_Plus_309	AAGGCTATAAACGCATACGG	AGCCAGGATGGGATATTTTATATTTCAAACGCAAAGGCTATAAACGCATA	TTATCACGCAAGGGCCCGAGGCACCCATATTAGCTATGAAGGTGTCCGAC
YBL068W	YBL068W_Plus_421	TCCATGCCTCCCAAATTCAA	CTGCTGGTGCTGATCATGTCATCACAATGGATCTCCATGCCTCCCAAATT	TTTCCATATCCCGGTTGACAACCTATATGCAGAACCAAGTGTTTTAAATT
YBL068W	YBL068W_Minus_148	GCTCTCACCTATGGTGACAG	AGTTTGGATAATATACACATCTTCGTCGCGAAGGCTCTCACCTATGGTGA	TCTTTATTAGAATACTGGTACACACCAACTTTGGAAAGTGGAATACCTAA
YBL068W	YBL068W_Minus_112	ATACTGGTACACACCAACTT	CTCACCTATGGTGACAGAGGTTTCTTTATTAGAATACTGGTACACACCAA	AGTGGAATACCTAACTTTTTCGATATTTGTTCAGCCAAATCAGGATGGGA
YBL068W	YBL068W_Plus_33	AATAGTATCAAATTGCTAGC	ATGAATTCAGAGTCTCGAGAAGATATGGCTATAAATAGTATCAAATTGCT	ACTCCCATCCTGATTTGGCTGAACAAATATCGAAAAAGTTAGGTATTCCA
YBL068W	YBL068W_Minus_62	TTTGTTCAGCCAAATCAGGA	CTTTGGAAAGTGGAATACCTAACTTTTTCGATATTTGTTCAGCCAAATCA	GTTTCCCGCTAGCAATTTGATACTATTTATAGCCATATCTTCTCGAGACT
YBL069W	YBL069W_Plus_270	GTAGATATGAAAATCAGGAA	GTAGTTCGAGTAAGTAATGTGGGTTTGAACCCTGTAGATATGAAAATCAG	ACACATCGTCGATTTACGGTGAGATCGGCTTGGGGAGAGAGTACAGTGGT
YBL069W	YBL069W_Minus_430	TGAACTTTGCAAACATCCCA	AAGGATTGGGTCCACCTTTGGATCTACTAAGATTGAACTTTGCAAACATC	AAATGAGGGTGGTAGTATATACCGTATACTTCATCACCCACGTGCCAGGC
YBL069W	YBL069W_Plus_237	GTAGTTCGAGTAAGTAATGT	AAGATCAAGACGCCTATTCCTAAGAACAAAATTGTAGTTCGAGTAAGTAA	TGAACCCTGTAGATATGAAAATCAGGAACGGCTACACATCGTCGATTTAC
YBL069W	YBL069W_Plus_157	TGATATTCCATACTAAAACA	TAAGACATGTAAAGTTCATTCCAATTAAATCGCTGATATTCCATACTAAA	CATGGATTTTTCTTATGAAAAGAAGATCAAGACGCCTATTCCTAAGAACA
YBL069W	YBL069W_Plus_335	GTACAGTGGTGTTATCACTG	GTCGATTTACGGTGAGATCGGCTTGGGGAGAGAGTACAGTGGTGTTATCA	GGCGAGAACCTAAACTACGCCTGGCACGTGGGTGATGAAGTATACGGTAT
YBL071C-B	YBL071C-B_Minus_62	TGTGAGTACCAAAAAGCAAA	ACTTTTTGTCCTGGTGTGTTTATAACGTCTTCTTGTGAGTACCAAAAAGC	AGTGTAATTTCCTATAACTTTAAGATAGGCCTGTAAATAACGTATATGAA
YBL071C-B	YBL071C-B_Plus_27	CAGGCCTATCTTAAAGTTAT	TACGGGATGGAACTGTTTCATATACGTTATTTACAGGCCTATCTTAAAGT	ATTACACTTGCCATTTGCTTTTTGGTACTCACAAGAAGACGTTATAAACA
YBL071C-B	YBL071C-B_Plus_54	TACACTTGCCATTTGCTTTT	TATTTACAGGCCTATCTTAAAGTTATAGGAAATTACACTTGCCATTTGCT	CTCACAAGAAGACGTTATAAACACACCAGGACAAAAAGTATGTGCTATGG
YBL071C-B	YBL071C-B_Minus_31	ATTTCCTATAACTTTAAGAT	CTTGTGAGTACCAAAAAGCAAATGGCAAGTGTAATTTCCTATAACTTTAA	TGTAAATAACGTATATGAAACAGTTCCATCCCGTAACACCATGAACACTG
YBL071C-B	YBL071C-B_Plus_8	GTTTCATATACGTTATTTAC	TACGCAGTGTTCATGGTGTTACGGGATGGAACTGTTTCATATACGTTATT	TATCTTAAAGTTATAGGAAATTACACTTGCCATTTGCTTTTTGGTACTCA
YBL071W-A	YBL071W-A_Minus_75	ATTTGAAACCTATCTCCACA	ACTTTTTCGCCCTCAAACATGTCATCCAGATATATTTGAAACCTATCTCC	AAGGATAGGTGAACATTTGATTTTCAGGCTCAAACGTCATATCTTCGATT
YBL071W-A	YBL071W-A_Plus_99	TATCTGGATGACATGTTTGA	TATCCTTGTCCCTGTGGAGATAGGTTTCAAATATATCTGGATGACATGTT	AAAAAGTTGCTGTTTGTCCCAGCTGCTCACTGATGATCGATGTAGTTTTC
YBL071W-A	YBL071W-A_Plus_83	AGATAGGTTTCAAATATATC	AAATCAAATGTTCACCTATCCTTGTCCCTGTGGAGATAGGTTTCAAATAT	GACATGTTTGAGGGCGAAAAAGTTGCTGTTTGTCCCAGCTGCTCACTGAT
YBL071W-A	YBL071W-A_Minus_69	AACCTATCTCCACAGGGACA	TCGCCCTCAAACATGTCATCCAGATATATTTGAAACCTATCTCCACAGGG	AGGTGAACATTTGATTTTCAGGCTCAAACGTCATATCTTCGATTTCGATT
YBL071W-A	YBL071W-A_Plus_98	ATATCTGGATGACATGTTTG	CTATCCTTGTCCCTGTGGAGATAGGTTTCAAATATATCTGGATGACATGT	GAAAAAGTTGCTGTTTGTCCCAGCTGCTCACTGATGATCGATGTAGTTTT
YBL072C	YBL072C_Minus_96	GCACCGATCTTGGTGTTGGC	CCACCTCTAGTTCTAACAGAGTGAATTCTCTTAGCACCGATCTTGGTGTT	GACGGCCTAATTCGAACTTTCTCTTCTTTCTGAATTGAGCACGCTTGGCA
YBL072C	YBL072C_Minus_40	GAATTGAGCACGCTTGGCAC	TTGACGGCCTAATTCGAACTTTCTCTTCTTTCTGAATTGAGCACGCTTGG	GCGGATCTTTTGTGACGAGAATCACGAGAAATACCCATTTTGTAACTGTA
YBL072C	YBL072C_Plus_93	CAACCAGCCAACACCAAGAT	TTCAGAAAGAAGAGAAAGTTCGAATTAGGCCGTCAACCAGCCAACACCAA	CTAAGAGAATTCACTCTGTTAGAACTAGAGGTGGTAACAAGAAATACAGA
YBL072C	YBL072C_Minus_89	TCTTGGTGTTGGCTGGTTGA	TAGTTCTAACAGAGTGAATTCTCTTAGCACCGATCTTGGTGTTGGCTGGT	TAATTCGAACTTTCTCTTCTTTCTGAATTGAGCACGCTTGGCACCGGTAG
YBL072C	YBL072C_Minus_100	CTTAGCACCGATCTTGGTGT	GTTACCACCTCTAGTTCTAACAGAGTGAATTCTCTTAGCACCGATCTTGG	GGTTGACGGCCTAATTCGAACTTTCTCTTCTTTCTGAATTGAGCACGCTT
YBL074C	YBL074C_Plus_230	TTACAAAATGATGGAAGAAA	CTTTTACATTCAGTATGATCCTAAAGATGGCCTTTACAAAATGATGGAAG	GGCGCAAAATTCGAGAATATTGTTCACAACTTCAAGGAACGGCAGATGAT
YBL074C	YBL074C_Plus_93	GGAATCAAGGACATCCCCAT	TCCTTTAATGTCAAGGAGAATCAGCCATTTCACGGAATCAAGGACATCCC	ACGTTCATGTCATTCATTTTCAGCATGCAGATAATTCCAGCATGAGGTAT
YBL074C	YBL074C_Plus_274	TTGTTCACAACTTCAAGGAA	TGGAAGAAAGGGATGGCGCAAAATTCGAGAATATTGTTCACAACTTCAAG	GATGATGGTTTCTTATCCGAAAATTGACGAAGATGATACCTGGTACAATC
YBL074C	YBL074C_Plus_370	ATAAAATCCGAAAGATAGTA	CCTGGTACAATCTTACCGAGTTTGTGCAGATGGATAAAATCCGAAAGATA	AGATGAAAACCAGTTCTCTTACGTAGATTCTTCGATGACCACAGTTCAAG
YBL074C	YBL074C_Minus_27	ATCCCTATAGTTACCTCAAT	TGATTCTCCTTGACATTAAAGGAATACTGATCGATCCCTATAGTTACCTC	CAGATGTAAATGGTACAGTATTCATTGCAGGCTTCCGATATTTTATTTTT
YBL075C	YBL075C_Plus_469	AGGATGCAGGAACTATTGCA	CATATTTCAATGATTCTCAAAGACAAGCCACTAAGGATGCAGGAACTATT	GAACGTTTTACGTATTATCAATGAACCCACTGCAGCAGCAATTGCTTATG
YBL075C	YBL075C_Plus_660	GCAGGAGACACTCATTTAGG	ATTGATGAGGGTGTTTTTGAGGTTAAGGCTACCGCAGGAGACACTCATTT	AAGATTTTGATAATAGGTTGGTGAACCATTTAGCCACTGAATTCAAAAGG
YBL075C	YBL075C_Plus_770	GTTAAGAAGATTGAGAACTG	AACGAAAAAGGACATCTCTAATAATCAAAGATCGTTAAGAAGATTGAGAA	GAAAGAGCTAAGAGAGCGCTTTCTTCCTCATCTCAAACCTCGATCGAGAT
YBL075C	YBL075C_Plus_869	TTTCTACACTTCGTTAACAA	GATCGAGATCGATTCTTTATTTGAAGGTATGGATTTCTACACTTCGTTAA	AGGTTTGAAGAGCTATGTGCTGATTTATTCAGATCCACATTGGAACCAGT
YBL075C	YBL075C_Plus_187	ATACAGTTTTTGATGCAAAG	CCGCCAAAAATCAAGCTGCAATCAATCCTCATAATACAGTTTTTGATGCA	AATTGGTCGTAAATTTGATGATCCTGAAGTGACGACAGATGCCAAGCACT
YBL076C	YBL076C_Plus_498	GAAAAAGGTCAAGTTTACCG	GAGTCCACATGGTGGGCTTTCAAGCAACTTCATGAAAAAGGTCAAGTTTA	TCAAAGTTATGCCTTATTCTACTGGCCTAACCACTCCCTTGAGTAACTTT
YBL076C	YBL076C_Plus_1527	ATTCCATCCAAGCAAGGTAA	GACTTGCATCGTGATGTCATTGACAAATTGACAATTCCATCCAAGCAAGG	ACTTAAAGAGAATTGAAGAAGTTTTTGATTGTTGGTTTGAATCTGGTTCT
YBL076C	YBL076C_Plus_1412	GGTTTCAGACGATTTTGAGG	AAATAGATATTGGGGTACTCCAATTCCTTTATGGGTTTCAGACGATTTTG	GTCTGTGTTGGTTCTATCAAAGAATTGGAAGAATTGACCGGTGTGCGTAA
YBL076C	YBL076C_Minus_227	AACCGAATCTTCTTTCCACG	TGATATGTTCAATTGGAACACCGTGTGTATCCCAACCGAATCTTCTTTCC	GCCTGTCATGGTAGCGTATCTTGGAACAATATCCTTAATAGTGGAAGCAA
YBL076C	YBL076C_Plus_1312	CTAACACCATCAAGGAAAAG	TGTTGGATTCTGTGATGAAATCTCACTGGGTTCCTAACACCATCAAGGAA	CGCCAACTGGATCGCCAATGCCCGTGACTGGAACGTTTCCAGAAATAGAT
YBL078C	YBL078C_Plus_26	TCCATTTGAAAAAAGGAAGG	TAGAGACATGAAGTCTACATTTAAGTCTGAATATCCATTTGAAAAAAGGA	TCGGAGAGGATTGCTGACAGGTTCAAGAATAGGATACCTGTGATTTGCGA
YBL078C	YBL078C_Plus_19	CTGAATATCCATTTGAAAAA	TAATTACTAGAGACATGAAGTCTACATTTAAGTCTGAATATCCATTTGAA	GGCGGAGTCGGAGAGGATTGCTGACAGGTTCAAGAATAGGATACCTGTGA
YBL078C	YBL078C_Plus_23	ATATCCATTTGAAAAAAGGA	TACTAGAGACATGAAGTCTACATTTAAGTCTGAATATCCATTTGAAAAAA	GAGTCGGAGAGGATTGCTGACAGGTTCAAGAATAGGATACCTGTGATTTG
YBL078C	YBL078C_Minus_27	TCCGCCTTCCTTTTTTCAAA	CTATTCTTGAACCTGTCAGCAATCCTCTCCGACTCCGCCTTCCTTTTTTC	ATTCAGACTTAAATGTAGACTTCATGTCTCTAGTAATTATTTTATTATGA
YBL078C	YBL078C_Minus_166	AACATAAACAAATTGCCCTA	CTTCTCAGGGGGTAGCATAATTCTCTTTCTTATAACATAAACAAATTGCC	AGGTCAGCAGGAACTAGATATTTACGCTTATCAATCTCTGGAATATCTGA
YBL079W	YBL079W_Minus_2038	GCAAGTAACAAACAATGCAG	ATTAGATCTTAATTTTTCAGATTTATTTGATTTGCAAGTAACAAACAATG	CAAGCTTCCGCGGCACCATAATTTAAGACGAATGGCAGCGGATTATCGAT
YBL079W	YBL079W_Plus_1845	AATGCAACGACAAAGCCACA	GTTCAACAAATTATTCCCTTATCGGGGTTGTTTAATGCAACGACAAAGCC	TTGCTAACGAATTTGCGACACAGTACACATCAGAAACTTTAAGGGTAGCA
YBL079W	YBL079W_Plus_1746	TATGGTATCTTGAAAACACA	TTACAACATAAGCTTTTCGTTAGTGTTCCAGATTATGGTATCTTGAAAAC	AGTACGTTGAAAATGCCACGTTTTTGGAAACTGCGGGCCCAGTTCAACAA
YBL079W	YBL079W_Minus_2153	ATACTGTAGATACAGAATAA	CGGTTGATAAAGTGGGCTTTGACAATAAAGAGGATACTGTAGATACAGAA	GTAGACAGGTTTGATGTCAACAACGCCAGGAATACCCATAGTTAAAAAAG
YBL079W	YBL079W_Minus_1786	GCCCGCAGTTTCCAAAAACG	CAACCCCGATAAGGGAATAATTTGTTGAACTGGGCCCGCAGTTTCCAAAA	TTTTCAACGTACTTACCGTGTGTTTTCAAGATACCATAATCTGGAACACT
YBL080C	YBL080C_Plus_457	TGCAGATAGAGCAGGACACG	ATGAATCAGCCAAGGAAATCGGTATCTTACAGTTGCAGATAGAGCAGGAC	GTCACACTATACAGAGACAGATAAAGACGTTATTACTTTGGTTGATTTAA
YBL080C	YBL080C_Minus_546	TTAGTTACCAATTCGATAAG	GCTCTAACCTGTTTAATATCACTGAAATCTGGTTTAGTTACCAATTCGAT	CGTTCGACCTATTTAAATCAACCAAAGTAATAACGTCTTTATCTGTCTCT
YBL080C	YBL080C_Minus_225	ATTGCTTCCAGATTCAAAAC	CCCAGTGCCAAGGATAGTTTCATGGCAAACAAGATTGCTTCCAGATTCAA	GCGTTCCCGGTAGAGCTATGTCATAATAACTAGTATGATGGTTTGGTGCA
YBL080C	YBL080C_Plus_36	ACCAAAGCCATACATAGTCA	TTGCGGCTTGCACGTTTTTATTCTTTGGCCAGAACCAAAGCCATACATAG	CACCCTTCAGGCCGGAATATGCATTGAAGTGTGGATTGGAGATTCATACG
YBL080C	YBL080C_Plus_456	TTGCAGATAGAGCAGGACAC	GATGAATCAGCCAAGGAAATCGGTATCTTACAGTTGCAGATAGAGCAGGA	AGTCACACTATACAGAGACAGATAAAGACGTTATTACTTTGGTTGATTTA
YBL081W	YBL081W_Minus_126	TGGTAGTTCGACTGGTGGGA	GTGTTGTTGTATTTCATGTGATTGTAATGGGGGTGGTAGTTCGACTGGTG	CATTGTGAGACTGGAAGGAATTACTGGACTGATGAAGGAGCTTCAAACTG
YBL081W	YBL081W_Minus_24	TCCTCGTTCTGCGACAAAAA	AAACTGCGGTACTCCAACAAGTATTTATCCATGTCCTCGTTCTGCGACAA	TGCTGATTATCTGGCCTGGCATATATACGATGTCTTAGTGAAATAGAGCC
YBL081W	YBL081W_Minus_71	GATGAAGGAGCTTCAAACTG	GCGCATTGTGAGACTGGAAGGAATTACTGGACTGATGAAGGAGCTTCAAA	CTCCAACAAGTATTTATCCATGTCCTCGTTCTGCGACAAAAACGGAATGC
YBL081W	YBL081W_Plus_398	CCAGTATACGTCCAATCCAA	TAATTTGAACCAGCAAAAATACAAGCAATATCCCCAGTATACGTCCAATC	ACTGCACATCTGAAGCAAACGTACCCTCAACTGTACTACAATAGCAACGT
YBL081W	YBL081W_Plus_23	TCCGTTTTTGTCGCAGAACG	CATCGTATATATGCCAGGCCAGATAATCAGCATTCCGTTTTTGTCGCAGA	ATGGATAAATACTTGTTGGAGTACCGCAGTTTGAAGCTCCTTCATCAGTC
YBL082C	YBL082C_Plus_3	GAAGGTGAACAGTCTCCGCA	GGGAGAGAGAAAGAGTTAGATACTAGTAGTATGGAAGGTGAACAGTCTCC	AAAAGTCTCTGCAAAGGAAGCAATTTGTCAGACCTCCGCTGGATCTGTGG
YBL082C	YBL082C_Minus_680	ATAGAGAAATCATCATTGCA	AAGTAAGGATTACGTTCGCGTCATTAAGGATGAATAGAGAAATCATCATT	ATACAACAGCGCATTCATCTTAATGCTCACAGCCATACTGTATGTTGCGG
YBL082C	YBL082C_Minus_142	GCTTTCGAACAAAATCAAAA	AGCTACCTTCTTAATGATAATCTTGCACAGCATGCTTTCGAACAAAATCA	ATAACGATAAGATTGGCCCTACAATCGAAGATCACGTAGCGCACACCGTC
YBL082C	YBL082C_Minus_610	TGCGGAGATCACCAGCGCAA	ATTCATCTTAATGCTCACAGCCATACTGTATGTTGCGGAGATCACCAGCG	TTCTTTAATTTGGGGCGCTGATGGCACCTGCTGGCCACGATAGCCCCCAA
YBL082C	YBL082C_Plus_197	TTACACAGAGATCGATTACA	CATGCTGTGCAAGATTATCATTAAGAAGGTAGCTTACACAGAGATCGATT	TACATGGAGCAGATCGAGATGATTCAGCTCGATGGCATGCTGGACTACTC
YBL084C	YBL084C_Minus_717	TTTGTTTTTGAATATAAGCT	ACATTATTATTGATATTATTATTGCCGTTTTTGTTTGTTTTTGAATATAA	GTGAACGAGGTTCGAAATGCGATAGTGATGTAGACGGAAACGATGAAGCT
YBL084C	YBL084C_Minus_359	TTATTATTGAGAGAAGAGTG	TGCGCGTATTACTGCTGTTCGAAGAAAATACATTTATTATTGAGAGAAGA	AGCTTCGTTAACTCCCTGCGAAAGCTGTAAAGCACAACGCCCGAATATGT
YBL084C	YBL084C_Plus_1060	CGAAACTGTTAAATAACGAT	ATAACAGAAACAAACTTTTAACGACTCCTCCATCGAAACTGTTAAATAAC	CCACCAAAATAACAATAATAATAATAATAATAATAATAATAATAATAATA
YBL084C	YBL084C_Minus_133	CAGTTCGGCCAAAAACTCTG	TGATTTATCGAGAATGGAGCATTCAGCATAGAGCAGTTCGGCCAAAAACT	CTGTAGTTCAACTGCTGAATAGCCTGCTGAATGCAGTCCTGAAGCTGTAT
YBL084C	YBL084C_Plus_581	TTGTAAAATGAGAGCTACCG	TAATCCTTACCTTTGGGAATCTTACGAAGCGATTTGTAAAATGAGAGCTA	CTCAAGAGGGTTTTTTTCGACATTGCAGGGAAAAAAAGTAATAGTCATAA
YBL085W	YBL085W_Minus_1296	GTTGGGTTCTTGTTTTTAGG	GAAGAATTTGGAATTAGCCCATTTGAATAAACGGTTGGGTTCTTGTTTTT	ATGTTGTTTGAGGAGGAAACCTTGCGTTATTATTTGTGTACCTGTTATTA
YBL085W	YBL085W_Minus_1236	GTGTACCTGTTATTAAAAGA	GTTGTTTGAGGAGGAAACCTTGCGTTATTATTTGTGTACCTGTTATTAAA	ATTGTGGAGGTTGAACTGGACTTGGATATGATGGTGGTTTTGGAGCCCTT
YBL085W	YBL085W_Plus_167	GCGCAATTTGAGAACCAAAG	TGATGGGGAGTACAATGACGGCTGGTATTATGGGCGCAATTTGAGAACCA	GGTTTATACCCAGCGGTATTTACCAAAAGAATAGCAATAGAAAAACCAGA
YBL085W	YBL085W_Plus_185	AGAGGAAGGTTTATACCCAG	CGGCTGGTATTATGGGCGCAATTTGAGAACCAAAGAGGAAGGTTTATACC	TTTACCAAAAGAATAGCAATAGAAAAACCAGAGAACCTGCACAAATCACC
YBL085W	YBL085W_Minus_334	TCTGTTCTCCTGTTGATGCG	TATATCGCTCATTGTACTTTTCAATGATGTATATCTGTTCTCCTGTTGAT	ACTTTACCTATGTTACTCGCAGAATCATTTAAATTTCCATATTTAACACC
YBL086C	YBL086C_Minus_349	ACTAGAACTAGAAGTCAACG	AGCATAGGTCGTTTTCTTCACTTTGCCATTGGGACTAGAACTAGAAGTCA	TTCGCATCAGCAAACTCAAAAAAAACATCCAACACCAAAATTTTCTTCAA
YBL086C	YBL086C_Plus_357	ACTTCTAGTTCTAGTCCCAA	TTTTTTGAGTTTGCTGATGCGAATTCCTCGTTGACTTCTAGTTCTAGTCC	AAGTGAAGAAAACGACCTATGCTAACGCCACTGCACTAACGGCCACAGGA
YBL086C	YBL086C_Minus_272	ATCTGCCGTTTTTATCCAAG	AAAAAACATCCAACACCAAAATTTTCTTCAAGAATCTGCCGTTTTTATCC	CTTCACCAGGATTGGTTTGTCTAATGAATAATTCCATTGTGCTCTATGAT
YBL086C	YBL086C_Plus_453	ATAACGGGTAAACTTCTATT	ACGGCCACAGGAAACAATTCATATTCTCAAAAGATAACGGGTAAACTTCT	CAGTAGACATAGATATAACAGAATACGTCAAAGAAGACGAAACTCCCACA
YBL086C	YBL086C_Plus_171	ACCACTTCGACCCAGAGTAG	GGACACAAAGTGGCTCTGGACGGTGAGCATCAAACCACTTCGACCCAGAG	CAACAAAACACGTGCATGTGCAACATCATAGAGCACAATGGAATTATTCA
YBL087C	YBL087C_Plus_333	TCCGCCATCACTGGTCCAGT	GTCATCGCTAATCCTAAGGGTGAAATGAAGGGTTCCGCCATCACTGGTCC	AGGAATGTGCCGATTTATGGCCAAGAGTTGCATCTAACTCCGGTGTTGTT
YBL087C	YBL087C_Minus_151	AACCATATCACCTAGAGAGG	CAATTCTGGCTTACCCTTCTTAACGGTGGCCATAACCATATCACCTAGAG	GGCAATCTGTTCAATCTGGAACCAGAGCCTTTGACGGCGATAATGTACAA
YBL087C	YBL087C_Minus_178	TGGCTTACCCTTCTTAACGG	AACAATAGCTGGCATAACCTTCTTTCTCAATTCTGGCTTACCCTTCTTAA	ATAACCATATCACCTAGAGAGGCGGCTGGCAATCTGTTCAATCTGGAACC
YBL087C	YBL087C_Plus_171	GTTATGGCCACCGTTAAGAA	AACAGATTGCCAGCCGCCTCTCTAGGTGATATGGTTATGGCCACCGTTAA	AGCCAGAATTGAGAAAGAAGGTTATGCCAGCTATTGTTGTCCGTCAAGCT
YBL087C	YBL087C_Minus_51	CAGTTCATGATGGCACCGAC	ATGTACAAGTTTCTGGCACCACTGTTGTCAGCACAGTTCATGATGGCACC	GACCTAACTAGTTAAAAAAGATCTCAATATCGGGGAGTGAGAATAATTTT
YBL088C	YBL088C_Plus_3215	ACAAGCTCTGAACAAAATTA	CTCTGGCTTCAATCATACTCGTGCGTTTATCCAACAAGCTCTGAACAAAA	GCTTTTCGCTACCAAAACCTTACAGAGCTCTTCGAATATTGTAAGTTTGA
YBL088C	YBL088C_Minus_2356	AGAGGCTTCGAAGTAATTGA	GTACGGACTATTATTCTGGGTAGTGTCTTCTGAAGAGGCTTCGAAGTAAT	GAAGTTCCTGTTTGAGATTTGTTTTTTTGCATCCTGATAAAATCATTAAC
YBL088C	YBL088C_Plus_119	AACCAAGGCCCTATCTACAA	AACAATTTTAAAAGAAGATCCGGAAAGGATACCAACCAAGGCCCTATCTA	GAAGCTTTGGTAGAGTTACTTGCATCTGAACACACAAAATACTGTGACCT
YBL088C	YBL088C_Minus_557	CTAACGCCAATAAATTCAGG	TTGTCCTTGTCACTTGAAATATACCAACTGTGTCTAACGCCAATAAATTC	CGATATGAAATTGGTCAATGTTTTGTCTACCATAGATAATTTCATTTGGC
YBL088C	YBL088C_Minus_3623	TCCACTTTAACATCAGTAGA	CAGTAAGTGAGCCCAAATCAGTAAATCTTATGATCCACTTTAACATCAGT	TTTTTTATGGTATTTTACTGTTGTTTTACCTGATATTTGGGGCAATATAT
YBL089W	YBL089W_Plus_526	TTATTTACCATTTTGTAAAT	CCATTGTTAGTGTCGCATATTTATCTGGTTTGATTATTTACCATTTTGTA	TCAGCTAGAGAGAGGGCAAGTATATTTTATGGTACCTCACGGAGATTCTC
YBL089W	YBL089W_Minus_533	GCTGATGCCGATTTACAAAA	GAGGTACCATAAAATATACTTGCCCTCTCTCTAGCTGATGCCGATTTACA	AATAATCAAACCAGATAAATATGCGACACTAACAATGGCAATCATAGAAG
YBL089W	YBL089W_Minus_231	TCGAACACTACACTTATTGA	CCAACGCCAAAACATTTAACAGCAATGGCAAAATCGAACACTACACTTAT	TGATTAGTTGGGTGAGTTTAGCAAACGAGGCGTTCTCAGATTTAGGTACG
YBL089W	YBL089W_Minus_87	AGACCAGGCATTAACCCAAA	AAGGAACATATTCCGCAAAATGTTAGCGTTATCAGACCAGGCATTAACCC	TGAATGCAAACGGCATTGCAAGTACGCCTGCTCCACATGCTGTATGGAGC
YBL089W	YBL089W_Plus_544	ATCGGCATCAGCTAGAGAGA	ATTTATCTGGTTTGATTATTTACCATTTTGTAAATCGGCATCAGCTAGAG	AGTATATTTTATGGTACCTCACGGAGATTCTCAGTCTCATTCTCCCCTGA
YBL090W	YBL090W_Plus_217	CTGCTGGGAGAATAAACAAG	TATCAATGGAAATTCCAGTAGATATGATGCAATCTGCTGGGAGAATAAAC	GCTTCTATCCGAGGCGGAAATTGCTAGAAGTAGCGTGGAGAATGCACAAA
YBL090W	YBL090W_Plus_257	GGAAATTGCTAGAAGTAGCG	GAGAATAAACAAGAGGGAGCTTCTATCCGAGGCGGAAATTGCTAGAAGTA	AATGCACAAATGAGATTCAATTCTGGAAAATCTATAATCGTGAATAAGAA
YBL090W	YBL090W_Plus_105	AATCCAATCAAATTAGCTCA	CAACAAAATTCGGATATCGATAAAATCATACTAAATCCAATCAAATTAGC	GCAACAGCGATCGTGGCCAAACCTCTAAAAGCAAAACTGATAATGCAGAT
YBL090W	YBL090W_Plus_24	TCAAGAATCTCTCTCAGAAG	ATAACCATAATGTTGAAGAGCACGCTGAGGCTTTCAAGAATCTCTCTCAG	TCACAACGATCGACTGTTTACGCCAACAAAATTCGGATATCGATAAAATC
YBL090W	YBL090W_Minus_250	ACTTCTAGCAATTTCCGCCT	AGAATTGAATCTCATTTGTGCATTCTCCACGCTACTTCTAGCAATTTCCG	AGAAGCTCCCTCTTGTTTATTCTCCCAGCAGATTGCATCATATCTACTGG
YBL091C	YBL091C_Minus_26	ATTCTTTTAAATCAGAAGCA	CTTGCTGTTCAACGCCTTCATTCTCCAAATTCAATTCTTTTAAATCAGAA	ATTTTCTATTTCAGCGTCTGTCATTTTTCAATACGGTAGAGCTTCTACAG
YBL091C	YBL091C_Plus_233	TTTCAATCTGCAAAGAACCA	CCCAGAAGGTGCGTGGATGGACTATCATCAAGATTTCAATCTGCAAAGAA	GAAGAATCACGTTATTTGAAAAGGGATCTGGAAAGGGCCGAACATTGGAA
YBL091C	YBL091C_Minus_250	ATAACGTGATTCTTCATCCG	CCAATGTTCGGCCCTTTCCAGATCCCTTTTCAAATAACGTGATTCTTCAT	CTTTGCAGATTGAAATCTTGATGATAGTCCATCCACGCACCTTCTGGGTA
YBL091C	YBL091C_Plus_355	TCAAGGACAGAATCGTTCCT	GTGCTGAGATACATCGTCGTGTGAGAAGGGCCATCAAGGACAGAATCGTT	GAAGTTAATGGATATCGCTGACATGATCGAAAATACTACAAGAAAGTATA
YBL091C	YBL091C_Plus_171	ATTGAATTACTGTTTCCAGA	AAAAAGAAGAAGAAGAAAAGCAATGTGAAGAAGATTGAATTACTGTTTCC	AGTACCCAGAAGGTGCGTGGATGGACTATCATCAAGATTTCAATCTGCAA
YBL091C-A	YBL091C-A_Plus_88	AGAGAGTTATATTTAAAGTG	CAGAGTATATAAAGCTCGAGAACGATGGTGAAAAGAGAGTTATATTTAAA	TAGTGCTCCCACAAAGTATTGTGTGAGGCCCAATGTGGCCATCATAGGTG
YBL091C-A	YBL091C-A_Minus_182	GTAATCCAAGGAAAACAATT	TTTGGTCCATTTCATCGTCAGCGGTTGACTTGGGTAATCCAAGGAAAACA	ATTTACACTTTCATGAGCACCTATGATGGCCACATTGGGCCTCACACAAT
YBL091C-A	YBL091C-A_Minus_214	TTGGTCCATTTCATCGTCAG	AGGAAGTGTAACGATCAAGAATTTGTCTCGTTTTTGGTCCATTTCATCGT	GACTTGGGTAATCCAAGGAAAACAATTTGGACATTTACACTTTCATGAGC
YBL091C-A	YBL091C-A_Plus_275	GGCAGCTTACCAAAACGTGG	AGACAAATTCTTGATCGTTACACTTCCTATCCCGGCAGCTTACCAAAACG	GGCGAGCTGTTGTCCGATTGGCCTAATCTGGAAGAGCAGTACAAAGATGA
YBL091C-A	YBL091C-A_Plus_128	GTATTGTGTGAGGCCCAATG	TATATTTAAAGTGAGGACTAGTGCTCCCACAAAGTATTGTGTGAGGCCCA	ATCATAGGTGCTCATGAAAGTGTAAATGTCCAAATTGTTTTCCTTGGATT
YBL092W	YBL092W_Plus_87	GAAAACTGGAGAAAGCAAAA	CGTCATCACTCTGACCGTTACCACAGAGTTGCTGAAAACTGGAGAAAGCA	TTGACTCTGTTGTTAGAAGAAGATTCAGAGGTAACATCTCTCAACCAAAG
YBL092W	YBL092W_Plus_86	TGAAAACTGGAGAAAGCAAA	GCGTCATCACTCTGACCGTTACCACAGAGTTGCTGAAAACTGGAGAAAGC	ATTGACTCTGTTGTTAGAAGAAGATTCAGAGGTAACATCTCTCAACCAAA
YBL092W	YBL092W_Plus_120	GTTGTTAGAAGAAGATTCAG	GAAAACTGGAGAAAGCAAAAGGGTATTGACTCTGTTGTTAGAAGAAGATT	ACATCTCTCAACCAAAGATCGGTTACGGTTCTAACAAGAAGACCAAGTTT
YBL092W	YBL092W_Plus_150	TCTCAACCAAAGATCGGTTA	TCTGTTGTTAGAAGAAGATTCAGAGGTAACATCTCTCAACCAAAGATCGG	CTAACAAGAAGACCAAGTTTTTGTCACCATCTGGTCACAAGACTTTCTTA
YBL092W	YBL092W_Minus_156	TTAGAACCGTAACCGATCTT	TGACCAGATGGTGACAAAAACTTGGTCTTCTTGTTAGAACCGTAACCGAT	GAGAGATGTTACCTCTGAATCTTCTTCTAACAACAGAGTCAATACCCTTT
YBL093C	YBL093C_Plus_86	TCCTCTACAGGACTTGATAT	TCCGGAAACTACATATACGTACCAACAACCAAATCCTCTACAGGACTTGA	TATGGCTTGGATGACATCTCCAGGCAAGTGGCAAGAACAAATTTGGACGG
YBL093C	YBL093C_Plus_138	GTGGCAAGAACAAATTTGGA	TCGGTGTATGGCTTGGATGACATCTCCAGGCAAGTGGCAAGAACAAATTT	CTAAAGCCGTGAAGCTAAGAAAATCTTACAAGAACCAGATAGCAGATCTT
YBL093C	YBL093C_Plus_29	CCCCTCATACTACTATTACG	AATAATGGCTTCTAGAGTGGACGAAACTACAGTCCCCTCATACTACTATT	CCGGAAACTACATATACGTACCAACAACCAAATCCTCTACAGGACTTGAT
YBL093C	YBL093C_Plus_119	GGATGACATCTCCAGGCAAG	TCCTCTACAGGACTTGATATCGGTGTATGGCTTGGATGACATCTCCAGGC	AGAACAAATTTGGACGGCACTAAAGCCGTGAAGCTAAGAAAATCTTACAA
YBL093C	YBL093C_Plus_300	ATGATACAACCACCTCAGCA	GCACATATTCTTTTCCAAAATAACCCAGACATGATGATACAACCACCTCA	AAAACATGTCAGAGCAACAATGGCGCGAACAGCTGCGCAATAGAGACATA
YBL095W	YBL095W_Minus_206	CGCTTTTCTCGATTTGAGCG	TCTTCTCATCCTGGGCCAACTTGTTGTAAACCTCGCTTTTCTCGATTTGA	GTCAACCCTCTGCAGCTCCATAGGTTGGCGGCTCTTGGTCGCACTAATCA
YBL095W	YBL095W_Plus_230	GGTTTACAACAAGTTGGCCC	GGTTGACATCCTCGCTCAAATCGAGAAAAGCGAGGTTTACAACAAGTTGG	GAGAAGATGCACCATGTCTTATTCAGTGAGAAAATACCAAGCGGGCATAG
YBL095W	YBL095W_Plus_128	GAATGATCCGCAAACGCCAG	GGCGTGGCCCGATGATGCCGGTGTTCTATCATTGAATGATCCGCAAACGC	TTGATTAGTGCGACCAAGAGCCGCCAACCTATGGAGCTGCAGAGGGTTGA
YBL095W	YBL095W_Minus_180	TCAACCCTCTGCAGCTCCAT	TAAACCTCGCTTTTCTCGATTTGAGCGAGGATGTCAACCCTCTGCAGCTC	GGCGGCTCTTGGTCGCACTAATCAACTCCGCTGGCGTTTGCGGATCATTC
YBL095W	YBL095W_Minus_173	TCTGCAGCTCCATAGGTTGG	CGCTTTTCTCGATTTGAGCGAGGATGTCAACCCTCTGCAGCTCCATAGGT	CTTGGTCGCACTAATCAACTCCGCTGGCGTTTGCGGATCATTCAATGATA
YBL097W	YBL097W_Plus_360	GGAAATGGTGAAGGGCTTGG	AATGGGGCATCTAACGGAGATGACAGTAACGGGGGAAATGGTGAAGGGCT	ACAGTGACGAAGCAAATATAGAGATTGATCCCTTAACTGGTATGCCTATA
YBL097W	YBL097W_Plus_352	GTAACGGGGGAAATGGTGAA	GAAAGACGAATGGGGCATCTAACGGAGATGACAGTAACGGGGGAAATGGT	TGGAGGTGACAGTGACGAAGCAAATATAGAGATTGATCCCTTAACTGGTA
YBL097W	YBL097W_Plus_445	CTGATGTGAATAACACTAGG	ATCCCTTAACTGGTATGCCTATATCTAATGATCCTGATGTGAATAACACT	AGTGTACAACAGAGTTTTAGAAACAACATTGGTGGAGTTCGAAACGATCA
YBL097W	YBL097W_Minus_571	ACCTTCATCGAAATCAACCA	GTTTAATGTGTTCAACAATAAACTCTTGGCGCCACCTTCATCGAAATCAA	TTTTTGAATAATGGATCAATTATTAATTCCTGGTCTAGCTCTTTCATCTT
YBL097W	YBL097W_Plus_263	GAGAGTTGATTCAGTGACAA	AACCTTGGATGGGTGTATTAAGATTTACTCTTCGAGAGTTGATTCAGTGA	ACAGGTAAGTTATTGAGCGGGTTGGCACAAAGAAAGACGAATGGGGCATC
YBL098W	YBL098W_Plus_366	TCTACAACAGAACTGAAGTT	TTAAATAATAGCCTTTTGGACGAATTAGAAAAATCTACAACAGAACTGAA	ACAAATTAGTCAAAATCGAATGGACAGATGATAAACAAATCTGTCATTTT
YBL098W	YBL098W_Minus_44	TGGAGAATGCCAAAGCTGCA	TAAAATCATATAGTGTGACATTGTAGCCTTCTTTGGAGAATGCCAAAGCT	GCCTACTAATCCTGCACCTATAATGGCCACTGATTCAGACATATTTTCAA
YBL098W	YBL098W_Minus_234	TGAATCATCCTGCCTTTCAT	TACAATTGTGATTCCTGTCTGCCTTTCAAGTCATGAATCATCCTGCCTTT	TCATATCTTGCAGAATATGTTCACAAGCATCCGGATCTATTGATTTCAGA
YBL098W	YBL098W_Plus_483	GATTTTGTCATAGGTTGTGA	GAAGATTTGAAAACCCCACATACTGAAAAGTATGATTTTGTCATAGGTTG	CATACTCTGCGACGAGATCGCAAATGCAACGTAAAGTTGAGATGGATTTT
YBL098W	YBL098W_Plus_226	ATATGATTCCCATGAAAGGC	TAGATCCGGATGCTTGTGAACATATTCTGCAAGATATGATTCCCATGAAA	GATTCATGACTTGAAAGGCAGACAGGAATCACAATTGTATGGCTTGCATG
YBL099W	YBL099W_Minus_73	GGTGGAAGCCAAAGCAGCAG	TGTGGGTTGTGCCTTGGTGGAAGCCAATCTTCTGGTGGAAGCCAAAGCAG	GGTCTTGCGGCCTTGGTAGAGTTAATTAGAGTTCTCGATAGAGAACGAAT
YBL099W	YBL099W_Minus_745	AGTTTGGACCAATTGAGCAA	AATAGAGTACTTCATGGCGTCATGTTGTTCCAAAGTTTGGACCAATTGAG	GATCTTTTTTGTCCAACGGCAACGTAAACACAGTAAAGTTTCTTGGATTC
YBL099W	YBL099W_Minus_91	GGTGGAAGCCAATCTTCTGG	TAAGATGGAGGAAACTTCTGTGGGTTGTGCCTTGGTGGAAGCCAATCTTC	GCCAAAGCAGCAGCGGCAGGTCTTGCGGCCTTGGTAGAGTTAATTAGAGT
YBL099W	YBL099W_Minus_724	GGTAGATCTTTTTTGTCCAA	ATGTTGTTCCAAAGTTTGGACCAATTGAGCAACGGTAGATCTTTTTTGTC	ACGTAAACACAGTAAAGTTTCTTGGATTCGTCACTACCGTTATTCCATCT
YBL099W	YBL099W_Plus_128	AGAAGTTTCCTCCATCTTAG	CAGAAGATTGGCTTCCACCAAGGCACAACCCACAGAAGTTTCCTCCATCT	AGAATTAAGGGTGTGTCCGACGAGGCCAATTTGAACGAAACTGGTAGAGT
YBL100W-B	YBL100W-B_Minus_3254	TAGAGTCACTGTCGGGCGAA	CAGCCTTTGTTTCTATGGAGATGATGGGAGTAGTAGAGTCACTGTCGGGC	ATCTATTGAGGGCGTACTATTTGTAGTCCTGTATTTGATATTTGTATCAC
YBL100W-B	YBL100W-B_Minus_3160	TTCCTCCGTACCACCCAAAC	GATATTTGTATCACTATTTCGTTGAATATATGGTTCCTCCGTACCACCCA	GTTTTGATGTTTTCAAGTTCATAATTAACTCTATCCTGTGAGGTCAAATC
YBL100W-C	YBL100W-C_Minus_28	GTTAAGAGGGGACAAAAAAA	GTTCTCCACTTTCCCGCCTATATTTCTAATTTTGTTAAGAGGGGACAAAA	GAGAAAAAAAAAATAGAACGACTCATTATTATTGCTCGGAAGGTCTGTCT
YBL100W-C	YBL100W-C_Minus_40	ATTTCTAATTTTGTTAAGAG	ACTCTTCCAAGGGTTCTCCACTTTCCCGCCTATATTTCTAATTTTGTTAA	AAAAAAAGGGACGAGAAAAAAAAAATAGAACGACTCATTATTATTGCTCG
YBL100W-C	YBL100W-C_Minus_41	TATTTCTAATTTTGTTAAGA	GACTCTTCCAAGGGTTCTCCACTTTCCCGCCTATATTTCTAATTTTGTTA	CAAAAAAAGGGACGAGAAAAAAAAAATAGAACGACTCATTATTATTGCTC
YBL100W-C	YBL100W-C_Minus_29	TGTTAAGAGGGGACAAAAAA	GGTTCTCCACTTTCCCGCCTATATTTCTAATTTTGTTAAGAGGGGACAAA	CGAGAAAAAAAAAATAGAACGACTCATTATTATTGCTCGGAAGGTCTGTC
YBL100W-C	YBL100W-C_Minus_83	CTCTGATCTGACTCTTCCAA	CTGTAGATATCCATTGGTCTTAATTTTTCCAATCTCTGATCTGACTCTTC	CTCCACTTTCCCGCCTATATTTCTAATTTTGTTAAGAGGGGACAAAAAAA
YBL100W-C	YBL100W-C_Plus_88	GGAAGAGTCAGATCAGAGAT	TTAGAAATATAGGCGGGAAAGTGGAGAACCCTTGGAAGAGTCAGATCAGA	AAATTAAGACCAATGGATATCTACAGATCCTGTGAATCGAGTGTGAGTGA
YBL101C	YBL101C_Minus_1350	ATATGATTAGAGAAAACCAC	ACACGTGCAGAGGGTAAATAGATAGTCTCCGGAATATGATTAGAGAAAAC	CTAAGAATACATAGTCTCCAGGTTGGTAAAGATGAGTCTTATTTACGTCT
YBL101C	YBL101C_Plus_1022	GCAATTGGAATTATGTTCAA	ATCCGTTAAAAAACCAACCCGATTTACGGACATGCAATTGGAATTATGTT	AAAGTGTTTTGGAATACAGGTGTTCCTCCTACAAAGACGTTTAATGAAGA
YBL101C	YBL101C_Plus_398	TCGCACTTCGGGAAGATTGT	GACTCCGAGATCCTCGACTTCCGACACCAACCGTCGCACTTCGGGAAGAT	GACCAAGAGCCCAGAATCTCTGGGGGACGCTATTCACAGATTGAGGAGGA
YBL101C	YBL101C_Plus_783	GATGGTATAGACCAGCAAGA	GGTACGGACGATGCTGAGGCGGATTTTTTTATGGATGGTATAGACCAGCA	ACACTCCATCTCTCGCTACAACGGCAGCGGCTACCGAAAGTGGTGGCAGC
YBL101C	YBL101C_Minus_693	TCGTCATTCGAGGATATCGT	TCATTGAGTCCGTTTAGTCTGGACAGGTACTCATCGTCATTCGAGGATAT	AGAAAACGCTTTCACCGCTTGTAGAAATAGAAATCTTCAAGTACTCATTG
YBL102W	YBL102W_Plus_221	ATTGTCAAGAACGGAAAGAA	CTTGGTGCAAGACCAGGAGCCGTCGTGGTTCCAATTGTCAAGAACGGAAA	CTTTTTGTCTGTTTTCTTTTGGGTGCAACAGCCTGTTTCACTCTTTGTAC
YBL102W	YBL102W_Plus_125	GGCGGATTCTCTCAATACCA	TAATGAATCTGCGAAGACATTGTTCTCAAGCTGGGCGGATTCTCTCAATA	CAGGATATATATCAGACGTTGCCTGTATCTAGACAGGACTTGGTGCAAGA
YBL102W	YBL102W_Minus_23	AGTCACGGAGACTATTGACC	TCTGCTGTCTTGTTTGATTCCATCGATTCAATGAGTCACGGAGACTATTG	AGAAGGTGGTTCCTCGCTCATATTCTCCACACTTGTTCTTTTTTTTTACC
YBL102W	YBL102W_Minus_12	CTATTGACCTGGTCAGAAGG	GTTTGATTCCATCGATTCAATGAGTCACGGAGACTATTGACCTGGTCAGA	CCTCGCTCATATTCTCCACACTTGTTCTTTTTTTTTACCAGCAAAAAAAA
YBL102W	YBL102W_Minus_207	CTTGACAATTGGAACCACGA	AGAAAACAGACAAAAAGTACCATTCTTTCCGTTCTTGACAATTGGAACCA	CCTGGTCTTGCACCAAGTCCTGTCTAGATACAGGCAACGTCTGATATATA
YBL103C	YBL103C_Minus_71	AAAAATCTAAAGTTTCCTGG	CATCATTGTGGTGTGGAGTGGGTGTCACTAACGAAAAATCTAAAGTTTCC	TTTTGTCTGGTTCATTAATTCGTCCAGTAGACGTTGGTTCTCAGCCTCAC
YBL103C	YBL103C_Plus_269	TACAGCTTCGACCATATATG	GGGCAGTCAAGCGAGGTCCAATTCACAAACTCCTACAGCTTCGACCATAT	GCAGAATCGCAATCGTCTTACCTGGATGATATGTTTAGAACAAGCCAAGG
YBL103C	YBL103C_Minus_32	TTAATTCGTCCAGTAGACGT	CTAAAGTTTCCTGGAGGACTTTTGTCTGGTTCATTAATTCGTCCAGTAGA	CTCAGCCTCACTTTCGTTATTGTTCATCATTCTTCACTTATTTAAGAAGT
YBL103C	YBL103C_Minus_390	ATAGAATAAGATGATCTCAA	TTCATTGCTCTATCCACAGGTGAGTCGTAAGCCATAGAATAAGATGATCT	CCTGCCCTATGGAAGATATGGAATTTTGAGTGACAGGTCTACCGCCTTGG
YBL103C	YBL103C_Plus_410	TATGGCTTACGACTCACCTG	CATAGGGCAGGGTCCCTTGAGATCATCTTATTCTATGGCTTACGACTCAC	AGAGCAATGAATACTCCATTACAGCAACAAGAAGGCTTAAAAGCTGAGTT
YBL104C	YBL104C_Plus_135	TTACACACTGTGAAAGACTT	CCGGAAAATGAATCTGATGAATCAATTATTAAATTACACACTGTGAAAGA	GTATCACCTGCTTAGACTATTCAGAATCAGAAATTGGTATGATTGGAGTT
YBL104C	YBL104C_Plus_1556	TGGTTTGGATCCAATGAACA	TGTAATAATGAGGACGCGAGCTTCATTGGGATATGGTTTGGATCCAATGA	GAGATGATTGATTCTTCTAAAAATCTACAAAACAATGCTTATATAAGGAA
YBL104C	YBL104C_Plus_309	ACTTCTATGACAAATGCCAG	CATGCGCCAGTGGGCTTAAATGCCAATAACGAGACTTCTATGACAAATGC	GTAAGGCAGCTCAGGCGGAAAATATAGTTGGATCTGTCTCAAATTTAAAG
YBL104C	YBL104C_Minus_1377	TTAGGTTCATCATGTCCAGA	TCTTCACTCAACTCGGAGTACTCAATTTCATTATTAGGTTCATCATGTCC	AGTAATCTTCGCTAACATCTAAATCCTCAAACGATAGATTCTTTAGGATT
YBL104C	YBL104C_Plus_342	GCTCAGGCGGAAAATATAGT	ACTTCTATGACAAATGCCAGCGGTGGTAAGGCAGCTCAGGCGGAAAATAT	CTGTCTCAAATTTAAAGGATACCCAAGGGTACCCTGTTTCAGAAACCAAT
YBL105C	YBL105C_Plus_748	AGCCTTCTAGAAATGACAGG	TAAAAATCGATGATACGATCAAAGCCAGAACGAAGCCTTCTAGAAATGAC	TGAAGATTTTCAAATTCCAGTTGAAAAAGGGAATGAAATCGAGATTACTG
YBL105C	YBL105C_Minus_1430	GGAATCTATGAGGAATACGG	AGCACCATTTAGTACCACGGTTTGAAGTAGGCAGGAATCTATGAGGAATA	CAACTTTGCCTCGTCCGGATCCGTATCAGTAGAAGTTTTAGCAATACACT
YBL105C	YBL105C_Plus_189	AAGACCGCTCAACAAAGTCA	TACTTGGAGGATAGCTTAAAAAAATTACGGTTGAAGACCGCTCAACAAAG	AAAATGGCAGCGAAGATAATGAGCGATGCAATTCGAAGGAATACGGGTTT
YBL105C	YBL105C_Minus_1466	GACAGCACCATTTAGTACCA	TATGTCTACCCCATGGTAAAATATAACCACAGTGACAGCACCATTTAGTA	TGAAGTAGGCAGGAATCTATGAGGAATACGGTGGTTCAACTTTGCCTCGT
YBL105C	YBL105C_Minus_1506	CGTACTTTATGTCTACCCCA	GCATGACACATTATACCACATTCAGAACATTTGCGTACTTTATGTCTACC	AAATATAACCACAGTGACAGCACCATTTAGTACCACGGTTTGAAGTAGGC
YBL106C	YBL106C_Plus_206	TTATGGGCAAAAGCAAATAG	GGCAGTTGCAACTACTGCTGGGGAGATACATGTTTATGGGCAAAAGCAAA	GTATTTACGTTAAAAAATCGACCTCAAATTAAACACATGCGGTTTATTAA
YBL106C	YBL106C_Plus_1256	TTTCCCTCGGAGCTTAGCAT	CCCAGCAGGCTCTTTTAGTTCCAAGGCCTCCATTTTCCCTCGGAGCTTAG	CGACCAACGGTTACTACTTGTATAGCGCAATCAGTTCAAAAAAATCTTTG
YBL106C	YBL106C_Plus_993	ATAACCATGATTGACTTAGG	AAAGCTACAGAAAATCCCTGTTTACCTCAGGAAATAACCATGATTGACTT	CACCAATGTATTCTGTGACATCATTTGACGCAATGAGCAAGTACTATGCT
YBL106C	YBL106C_Plus_515	GCCAAAAGAGAGGCTATCAC	GAAAATTGAAAACTTCCAGAAAAGTGTGTTTTTGCCAAAAGAGAGGCTAT	ATTTCTATCCAATGGAATCCTAGAGACATAGGAACGATACTTATATCATA
YBL106C	YBL106C_Minus_975	GTTATTTCCTGAGGTAAACA	GAATACATTGGTGTGCCGCCTAAGTCAATCATGGTTATTTCCTGAGGTAA	TTTCTGTAGCTTTTGTTGCAATCAACAACGATGTATACTCAGGATTACGC
YBL107C	YBL107C_Plus_284	AATTTCATTTTGCGAAAAAG	ACTATATCCGAACTGGCAAATACGGAATAATATAATTTCATTTTGCGAAA	GCAGAGATGAAGAACGAGACCGATCAGCAGTGCGGTAATAATAAAAAGAC
YBL107C	YBL107C_Minus_258	TTATTCCGTATTTGCCAGTT	TCTGCTGCCTCTTTTTCGCAAAATGAAATTATATTATTCCGTATTTGCCA	ATAGTTCTTGCTTCAAAAATTCCTTACACTTATTTTTTCCATTAATAGAG
YBL107C	YBL107C_Plus_124	GCTTGATAGATTCATTTTTG	TCACAGTTACGCGAGAAAGATGTGTTGATCCAAGCTTGATAGATTCATTT	TCTAAGGCATGGAAGTGATGATATAATAAGACAAAAATTAAACAACTATA
YBL107C	YBL107C_Minus_30	TTTGTTTCAAGTAAGCTTTG	GTAAGTGACGGTTCATCATTCGGAAAAGTAAGATTTGTTTCAAGTAAGCT	CCGTAAACGTACGCCTATTATCAACCATACCGTCTTTTTGTCTACGTGTA
YBL107C	YBL107C_Plus_253	TATATCCGAACTGGCAAATA	AAAATAAGTGTAAGGAATTTTTGAAGCAAGAACTATATCCGAACTGGCAA	TAATATAATTTCATTTTGCGAAAAAGAGGCAGCAGAGATGAAGAACGAGA
YBL113C	YBL113C_Minus_1286	CTTTCAGTTTCTTTCTCTCT	CATTCATATTCTCGGAAGTATTGGGAAATTGTGCTTTCAGTTTCTTTCTC	AACCATTTGACTCCCTTTCCGCTTATACGACTCTTTGTTAATGTCGGTGA
YBL113C	YBL113C_Minus_634	ATTGGTACTGGCATTAGTGT	GGTAGTAGCATTAGTGCTGGAGTTGGTAGTCGCATTGGTACTGGCATTAG	TTGGTACTTTCAGTGGTAGTCGCACTAGTCCTGACGTTGATGCTGGCAGT
YBR001C	YBR001C_Plus_173	TGACCCGTTTTCCAACGCAG	TCACCGGCGGTTGTCCTCTATGCATGAGTATTTTGACCCGTTTTCCAACG	TATTATGGACCAATAACAGATCCAAGAAAACAGTCAAAAATTCATAGACT
YBR001C	YBR001C_Minus_102	TGTTGCCCCTCTTCTTTCAA	GAGGACAACCGCCGGTGATGTCTTCTACCACCTTGTTGCCCCTCTTCTTT	GCTGCTCTGAACCACTTGAAAGTGGCTTTATGTTATCTTCACCATCATTA
YBR001C	YBR001C_Minus_39	TCACCATCATTACCTTCGGA	TCTGAACCACTTGAAAGTGGCTTTATGTTATCTTCACCATCATTACCTTC	GATTTATTTCCGTTACTTTTGGTAAAAAATCTACCATTATTTGAGTATAT
YBR001C	YBR001C_Minus_910	AACGTGTTCTTCCATAGCCA	ACCAACTAGGGACCTTTCACCAGTAGATGGATTAACGTGTTCTTCCATAG	AACAAACCCGGTGTATCATTTAATGATTTAACATACTCTGCTGTAATATC
YBR001C	YBR001C_Plus_97	AGCGGCCGTTGAAAGAAGAG	ATAACATAAAGCCACTTTCAAGTGGTTCAGAGCAGCGGCCGTTGAAAGAA	ACAAGGTGGTAGAAGACATCACCGGCGGTTGTCCTCTATGCATGAGTATT
YBR002C	YBR002C_Plus_250	TTTCAATTGAAAATTTCAAG	AAGCAGGAGTCGATACGGCTACCGTGTTTGCCTTTTCAATTGAAAATTTC	CTCACGGGAAGTTGAATCACTGATGACTTTAGCGCGCGAAAGGATACGAC
YBR002C	YBR002C_Minus_238	TTCAATTGAAAAGGCAAACA	TGATTCAACTTCCCGTGAGCTCCTCTTGAAATTTTCAATTGAAAAGGCAA	GCCGTATCGACTCCTGCTTCATAACACAGTTCTAAGATTCTACTCATACT
YBR002C	YBR002C_Plus_318	ATACGACAAATCACAGAACG	GTTGAATCACTGATGACTTTAGCGCGCGAAAGGATACGACAAATCACAGA	AGCTGGCCTGTAAGTATGGGGTACGCATTAAAATTATCGGCGATCTCTCT
YBR002C	YBR002C_Plus_341	AGAGCTGGCCTGTAAGTATG	GCGCGAAAGGATACGACAAATCACAGAACGTGGAGAGCTGGCCTGTAAGT	CGCATTAAAATTATCGGCGATCTCTCTTTGTTGGATAAGTCTCTATTAGA
YBR002C	YBR002C_Plus_144	AAAGAGATGGACGTAAAGGA	ATCATGGATGGGAACAGGAGATTCGCTAGAAAGAAAGAGATGGACGTAAA	ACGAGGCAGGATTTGTTAGTATGAGTAGAATCTTAGAACTGTGTTATGAA
YBR003W	YBR003W_Plus_600	ACAAGAAGAGGAAGGCCAAG	TTACTTCATGATGACGTTATTGATCATTCTGATACAAGAAGAGGAAGGCC	ATGCTGCCTTTACCAACAAGATGGCCGTTTTGGCGGGTGATTTTCTCTTA
YBR003W	YBR003W_Plus_592	ATTCTGATACAAGAAGAGGA	CTGCGTCTTTACTTCATGATGACGTTATTGATCATTCTGATACAAGAAGA	AAGCGGAAATGCTGCCTTTACCAACAAGATGGCCGTTTTGGCGGGTGATT
YBR003W	YBR003W_Plus_146	CTCGAAGGAGATGAACACAT	CAAGATTCTTTGGAATAATCCCATATCATTAGTCTCGAAGGAGATGAACA	AAAAATATAGTTGCCCTCATCGGGTCTGGCCATCCGGTGCTAAACAAGGT
YBR003W	YBR003W_Plus_588	GATCATTCTGATACAAGAAG	CACACTGCGTCTTTACTTCATGATGACGTTATTGATCATTCTGATACAAG	GGCCAAGCGGAAATGCTGCCTTTACCAACAAGATGGCCGTTTTGGCGGGT
YBR003W	YBR003W_Minus_453	GGCTCAGGACCTTTTGTCAA	CCTCTTTGTTTGTCAAAAGTTTCTTCTGGCAAAGGCTCAGGACCTTTTGT	TTAGTGGTTTAATACCGTGAAGAATATGTAGTGGGGATATGCTACTTGCA
YBR004C	YBR004C_Plus_201	AAGAACATAACTTCCAAAAA	AAGCTACTATCATGGGACAGTGTTTTTTTTATCAAGAACATAACTTCCAA	AACCTCAATTTGAGCATGAATACGCGTTTTCTCAGTTGTGGACTTTTTTC
YBR004C	YBR004C_Minus_478	TATGCTTGTTAAAAATCCAG	AAATGCAAAAAAAAAAGATAATGGTTCAGAATATATGCTTGTTAAAAATC	CTCGTTAAGAAAAACAACAGAGATGTTTTTTTAGCGATAGTTCTAGCAAA
YBR004C	YBR004C_Minus_126	CAATAACTGTTGATTTCAGA	CATGATAGTAGCTTATTCCAAAAATACTTGTTCCAATAACTGTTGATTTC	AAGAACATAATTCGTTTAATAAAAGTGATGTTGATGTATCAAACTGCCTA
YBR004C	YBR004C_Plus_304	ATAGCATCTACCATGCCTTA	TTTTCGTTAGGCTGTTTATTAAAAGTAATAACGATAGCATCTACCATGCC	TGGAGTTGCAATAGAAAATGTTTTATTTTACTTGTCAGGTATTGTTTTAT
YBR004C	YBR004C_Minus_565	GAATTGACCCAATACGGGCA	GGAGTAAGGAAACCAATATCTCCACGAAATATCGAATTGACCCAATACGG	ATGGAGCATTCACGACTCCAAATACCAACAAATGCAAAAAAAAAAGATAA
YBR005W	YBR005W_Plus_274	ATACTGGGACCGTTCAGCAA	CACCGCCTTCATACAGACAGTCTCAGCAACAATATACTGGGACCGTTCAG	AGATGATTATGTTCCTGAGTATACAGAAACAGCGAACGAACATGATCTTG
YBR005W	YBR005W_Plus_187	ACAGAAGGAGACGAAGGATG	TAATCCTTATAATACTGTTCACTTTTGTAGCGAACAGAAGGAGACGAAGG	TGCTCCCATTAGAGGTACGGCATGGTTGACACCGCCTTCATACAGACAGT
YBR005W	YBR005W_Minus_283	ATCATCTGTCCGTTGCTGAA	TTCGTTCGCTGTTTCTGTATACTCAGGAACATAATCATCTGTCCGTTGCT	CCAGTATATTGTTGCTGAGACTGTCTGTATGAAGGCGGTGTCAACCATGC
YBR005W	YBR005W_Plus_172	TCACTTTTGTAGCGAACAGA	TGTTTGTTGCCGCAGTAATCCTTATAATACTGTTCACTTTTGTAGCGAAC	ACGAAGGATGGGGCGTGCTCCCATTAGAGGTACGGCATGGTTGACACCGC
YBR005W	YBR005W_Plus_17	CGAAAATGAGGCGATAAACG	GAATTAAGAATAAGGAATGGGACTTATTTCATACGAAAATGAGGCGATAA	AAAAAGGCAGATAACCATCACGTTAGCAAATTTGTGACTAGTTACTATGG
YBR006W	YBR006W_Minus_417	ACTCTGTTGTGAGGGTTCAA	CCGCATACACCAACAGGTTGCCTAATTGTGAATACTCTGTTGTGAGGGTT	GAATAGTAGCACCATATAAACGGGGTGCTTCCTCGGCGTACCACTCAAAA
YBR006W	YBR006W_Plus_609	GAAAAGGCAGGCTTTCCCAA	CCGCTATCTGCTTTAGCAATGGCATATTTGGCTGAAAAGGCAGGCTTTCC	CGTTTAATGTTATTCTTTCACATGCCAACACACCAAAGCTTGGTAAAACA
YBR006W	YBR006W_Minus_624	ATAACATTAAACGAACCCTT	TTACCAAGCTTTGGTGTGTTGGCATGTGAAAGAATAACATTAAACGAACC	AGCCTGCCTTTTCAGCCAAATATGCCATTGCTAAAGCAGATAGCGGCGTT
YBR006W	YBR006W_Minus_390	ATAGTAGCACCATATAAACG	GTGAATACTCTGTTGTGAGGGTTCAAGGGTTGAATAGTAGCACCATATAA	CTTCCTCGGCGTACCACTCAAAATACGAAGCCGCGTATTTGATTTCTCCT
YBR006W	YBR006W_Plus_717	TTTACTGGTTCTACAAACGT	TTATGTGAATCACCAAAAGTCAAGAAAGTTACTTTTACTGGTTCTACAAA	AAATCTTGATGAAACAATCTTCTTCTACTTTGAAGAAACTGTCTTTTGAG
YBR007C	YBR007C_Plus_828	AGTAATTGTCTTTATCGGAA	AGTTGCCCCAATGAGTTCACAACCACGCAAAAGAGTAATTGTCTTTATCG	GTTCAACAAGCACCAACACCTCCTTTTCTGAAGTTGGACAACTATCAAAG
YBR007C	YBR007C_Minus_187	TTTGTCAAGAAGTCTTTCCG	CAGAATCAGTTCATCTTCCAAGCTGAGGTCTAATTTGTCAAGAAGTCTTT	TGAATAGATTCGAATGAAATGCTACTTTTATTTGAATGAGCATAGCTAAA
YBR007C	YBR007C_Plus_282	TCGCAACTGTCACAAACAAG	GCTTTATTAGAAGAAGAAAACGCGTCGAGAAATTCGCAACTGTCACAAAC	CAACATTATGTATGCCTGCGTCGGAATTCCCTTCATTAAGGTATAGAACT
YBR007C	YBR007C_Plus_170	ATTCGAATCTATTCAAACCA	TAGCTATGCTCATTCAAATAAAAGTAGCATTTCATTCGAATCTATTCAAA	AGACTTCTTGACAAATTAGACCTCAGCTTGGAAGATGAACTGATTCTGCA
YBR007C	YBR007C_Minus_360	GCTTGTATATATGTTGGAGA	TTTAAATTGTCTATGATAAGAGAACGATCTCTAGCTTGTATATATGTTGG	TAGTTCTATACCTTAATGAAGGGAATTCCGACGCAGGCATACATAATGTT
YBR008C	YBR008C_Plus_537	TTTTTCATGATCTTTCAAGT	GGCCGTCTAAATCTGTACATGGTGACTTTATTTTTTTTCATGATCTTTCA	GTGCTACTGTGCATAACATCGGCGGTTTAATCGTCATGCGTTTCATCAGT
YBR008C	YBR008C_Plus_290	GCCCCTACTGAAAAAATCAT	CGGCCCCAGTGATCCTGAGAACCCACAAAACTGGCCCCTACTGAAAAAAT	GTATTCCAAATAATGTTACTTACTTGCGTCACGTACATGGGATCCTCCAT
YBR008C	YBR008C_Minus_465	GATAGCGGTGAAAAAATGAT	TACAGATTTAGACGGCCATAGCGTGCAGTTTCTGATAGCGGTGAAAAAAT	CTAGACCATAACCAAGAACATATAAAGAAAGATTTAATGTTGCCACTACA
YBR008C	YBR008C_Minus_506	TCACCATGTACAGATTTAGA	AACCAACTTGAAAGATCATGAAAAAAAATAAAGTCACCATGTACAGATTT	ATAGCGTGCAGTTTCTGATAGCGGTGAAAAAATGATGGGACCTAGACCAT
YBR008C	YBR008C_Plus_333	CTTACTTGCGTCACGTACAT	AAAAAATCATTGGTAGTATTCCAAATAATGTTACTTACTTGCGTCACGTA	CCTCCATTTACACACCTGGCCAGGAATATATTCAAGAAGAGTTCCACGTT
YBR009C	YBR009C_Minus_193	GGTAACAGAGTCTCTGATGA	AGTAACAGTCTTTCTCTTGGCGTGTTCGGTGTAGGTAACAGAGTCTCTGA	TCCAAGAAGGATTTCAAGACAGCTCTGACTTCTTCGTAGATCAAACCAGA
YBR010W	YBR010W_Plus_18	ACAGCAAGAAAGTCCACTGG	ATATAAACGCAAACAATGGCCAGAACAAAGCAAACAGCAAGAAAGTCCAC	AGGCCCCAAGAAAGCAATTAGCTTCTAAGGCTGCCAGAAAATCCGCCCCA
YBR010W	YBR010W_Minus_46	AGAAGCTAATTGCTTTCTTG	ACCGGTAGATGGGGCGGATTTTCTGGCAGCCTTAGAAGCTAATTGCTTTC	TTACCACCAGTGGACTTTCTTGCTGTTTGCTTTGTTCTGGCCATTGTTTG
YBR010W	YBR010W_Plus_15	CAAACAGCAAGAAAGTCCAC	AATATATAAACGCAAACAATGGCCAGAACAAAGCAAACAGCAAGAAAGTC	GTAAGGCCCCAAGAAAGCAATTAGCTTCTAAGGCTGCCAGAAAATCCGCC
YBR010W	YBR010W_Minus_4	TCTTGCTGTTTGCTTTGTTC	TTGCTTTCTTGGGGCCTTACCACCAGTGGACTTTCTTGCTGTTTGCTTTG	ATTGTTTGCGTTTATATATTTATGTTAGATGTTTTTCTTATTAACTAGAA
YBR010W	YBR010W_Minus_47	TAGAAGCTAATTGCTTTCTT	CACCGGTAGATGGGGCGGATTTTCTGGCAGCCTTAGAAGCTAATTGCTTT	CTTACCACCAGTGGACTTTCTTGCTGTTTGCTTTGTTCTGGCCATTGTTT
YBR011C	YBR011C_Plus_116	GGAAAACAACATTTTCAACA	TGCCTTCCACGACATTCCCTTGTACGCTGACAAGGAAAACAACATTTTCA	GTTGAAATTCCACGTTGGACCAACGCCAAGTTAGAAATCACCAAGGAAGA
YBR011C	YBR011C_Plus_243	AGAAACTGTTTCCCTCACCA	CAAGACACCAAGAAGGGCAAGTTGAGATTTGTTAGAAACTGTTTCCCTCA	ACATTCACAACTATGGTGCTTTCCCACAAACTTGGGAAGACCCAAACGTA
YBR011C	YBR011C_Minus_254	TGTGAATGTAACCATGGTGA	GGTCTTCCCAAGTTTGTGGGAAAGCACCATAGTTGTGAATGTAACCATGG	ACAGTTTCTAACAAATCTCAACTTGCCCTTCTTGGTGTCTTGGATGATTG
YBR011C	YBR011C_Plus_20	AATTGGTGCCAAGAACACCT	GCGCAATTTACTAATGACCTACACTACCAGACAAATTGGTGCCAAGAACA	TACAAAGTTTATATCGAAAAGGATGGTAAGCCAGTTTCTGCCTTCCACGA
YBR011C	YBR011C_Plus_204	ATCATCCAAGACACCAAGAA	TTAGAAATCACCAAGGAAGAAACTTTGAACCCAATCATCCAAGACACCAA	AGTTGAGATTTGTTAGAAACTGTTTCCCTCACCATGGTTACATTCACAAC
YBR012W-B	YBR012W-B_Plus_3353	TTGTTTTAAGGAAAATACAG	ACACCATGTCGTTCCTATCAAAACGTCAGATACTTGTTTTAAGGAAAATA	TCTATTATCGCTGATCTTCCACTCCCCGATCTGCCTCCAGAACCTCCTAC
YBR012W-B	YBR012W-B_Minus_3297	AGTGAATTACTTTCTGATGA	GTATCTGACGTTTTGATAGGAACGACATGGTGTAGTGAATTACTTTCTGA	GTATCCGATCGGAGGTGAAGCGGTGTATAATCCTTTTCTCAGTCTCCTGT
YBR012W-B	YBR012W-B_Plus_3341	AACGTCAGATACTTGTTTTA	AAGTAATTCACTACACCATGTCGTTCCTATCAAAACGTCAGATACTTGTT	AATACAGAGGAATCTATTATCGCTGATCTTCCACTCCCCGATCTGCCTCC
YBR013C	YBR013C_Plus_116	TGTACAAATTAATAATACTT	GGGTATTGAAGGGGTAACTCTCTCTCATAATAGTGTACAAATTAATAATA	AAATCTGCGCCATTTTGTGAGTCAGACGCTCTTTCAATGAATTATTCAAC
YBR013C	YBR013C_Minus_9	AGGATACATATCCTGAATAA	AGACATGCATAGCTACCCAACAGAAATGCACCTAGGATACATATCCTGAA	ATATCATTATGAGGTTAAGTGGCCTAAAAACGCAATTAATACGGATCCTT
YBR013C	YBR013C_Plus_62	TCTTGAAAATAGTACGCAAA	CCTAGGTGCATTTCTGTTGGGTAGCTATGCATGTCTTGAAAATAGTACGC	ATTGAAGGGGTAACTCTCTCTCATAATAGTGTACAAATTAATAATACTTT
YBR013C	YBR013C_Minus_10	TAGGATACATATCCTGAATA	AAGACATGCATAGCTACCCAACAGAAATGCACCTAGGATACATATCCTGA	TATATCATTATGAGGTTAAGTGGCCTAAAAACGCAATTAATACGGATCCT
YBR013C	YBR013C_Plus_27	ATCCTAGGTGCATTTCTGTT	CTCATAATGATATATCCCTTATTCAGGATATGTATCCTAGGTGCATTTCT	GCTATGCATGTCTTGAAAATAGTACGCAAAAGGGTATTGAAGGGGTAACT
YBR014C	YBR014C_Plus_263	TGCAGAATACAACAAAATAA	TAAAAATAGTGGGGACGCTGAATTTGATGCCGCTGCAGAATACAACAAAA	CAGTCACCCATGATTGTATTTAGCAAGACTGGCTGCCCATATAGCAAAAA
YBR014C	YBR014C_Minus_294	GTCTTGCTAAATACAATCAT	AAAGCTTTCAGTTTTTTGCTATATGGGCAGCCAGTCTTGCTAAATACAAT	ACTGTTCCATTATTTTGTTGTATTCTGCAGCGGCATCAAATTCAGCGTCC
YBR014C	YBR014C_Minus_259	TATTTTGTTGTATTCTGCAG	CTTGCTAAATACAATCATGGGTGACTGTTCCATTATTTTGTTGTATTCTG	TCAAATTCAGCGTCCCCACTATTTTTATCAACTTCTTCGGCTTCCTTATC
YBR014C	YBR014C_Plus_147	GACAATTCAGGAAATGCACC	ACTACTCACCATCCTGATTCATTGGTGACGTTTGACAATTCAGGAAATGC	CTCACCAATCTGTCCATGATACAGTAAATACACAAGATAAGGAAGCCGAA
YBR014C	YBR014C_Minus_176	TTACTGTATCATGGACAGAT	TATCAACTTCTTCGGCTTCCTTATCTTGTGTATTTACTGTATCATGGACA	AGTGCCAGGTGCATTTCCTGAATTGTCAAACGTCACCAATGAATCAGGAT
YBR015C	YBR015C_Minus_615	GTTTCACCTTCATCACCAGG	TTATACTTAGGCAGAATCTTGTTACAAAACTCAGTTTCACCTTCATCACC	TCAGGACTTCCACAGGTAACGTGGTCCCCATATTCCTTAAAGTCTTAATG
YBR015C	YBR015C_Minus_660	ATACACTTGGAGTTATACTT	ATCGTCTCTCGTGGTAGAATATCTGAAACGTAAATACACTTGGAGTTATA	GAATCTTGTTACAAAACTCAGTTTCACCTTCATCACCAGGAGGGATCAGG
YBR015C	YBR015C_Minus_355	GTAAAGATCTTTGTAGTGGT	CAAACACTTGGACAGCTCCTTAGCAGACAACTTGTAAAGATCTTTGTAGT	CGGTCTCCAATGTCACCCTTTAATAAGCATGCCTCGTTATACTGCTTTGC
YBR015C	YBR015C_Minus_350	GATCTTTGTAGTGGTCGGGA	ACTTGGACAGCTCCTTAGCAGACAACTTGTAAAGATCTTTGTAGTGGTCG	TCCAATGTCACCCTTTAATAAGCATGCCTCGTTATACTGCTTTGCAGTAC
YBR015C	YBR015C_Minus_819	TCATTGAATATGTTGTCTAG	CACATGACCAAGCCCGTAGACACATATGGTTCTTCATTGAATATGTTGTC	TGATGGGGAAGTTGTCAGCATCCAGTAAGAGCAGGTTTTCAAAACTAGAA
YBR016W	YBR016W_Plus_175	AACAAGGATACAATCAGCAA	AGCAGCAGCAGCAGCATCCCGGATACTATAACCAACAAGGATACAATCAG	CAATCAGCAAGGGTACAATCAGCAGGGCTACAATCAGCAGGGATATAACC
YBR016W	YBR016W_Plus_190	AGCAAGGGTACAATCAGCAA	ATCCCGGATACTATAACCAACAAGGATACAATCAGCAAGGGTACAATCAG	CAATCAGCAGGGCTACAATCAGCAGGGATATAACCAGCAGGGATATAACC
YBR016W	YBR016W_Minus_118	GTAGTACTGCTGCTGTTGTT	GTTATAGTATCCGGGATGCTGCTGCTGCTGCTGGTAGTACTGCTGCTGTT	GGGTATCCACGCTCCTGAGTTTTGTTCTGATGAGCGGATGAAGGTGGCGG
YBR016W	YBR016W_Minus_79	CTGAGTTTTGTTCTGATGAG	CTGCTGCTGTTGTTGGGGTGGGTATCCACGCTCCTGAGTTTTGTTCTGAT	GAAGGTGGCGGGTTGGAGGGACGGGAATATTGGCTCTTCTCGCCGGCGGT
YBR016W	YBR016W_Plus_3	TCTGCTAACGATTACTACGG	AAGCTTAAGATAGTCCTACACACAACCACCATGTCTGCTAACGATTACTA	CCGCCGGCGAGAAGAGCCAATATTCCCGTCCCTCCAACCCGCCACCTTCA
YBR017C	YBR017C_Plus_1085	CCGTATTGTGAAAAAGAAAG	GGATAAAGATGAGGACATCAAGCCCATTGCACCCCGTATTGTGAAAAAGA	GGAAATGGAGAGGATGCAGATGACAACGAAGATGATGATGATGATGATGA
YBR017C	YBR017C_Minus_203	TATTGTTCTGAAGATCCTGT	TTGAATTTTTCAACAGCATACCGGCGGTAGCTCTATTGTTCTGAAGATCC	GTAGTGTTGCTTCAATACATCATCAGATTCGCCTTCAATTAAAATATAAC
YBR017C	YBR017C_Minus_1083	TCTTTCTTTTTCACAATACG	TCGTTGTCATCTGCATCCTCTCCATTTCCTGCCTCTTTCTTTTTCACAAT	CAATGGGCTTGATGTCCTCATCTTTATCCTCCAAGAATGCATCATCATCA
YBR017C	YBR017C_Minus_232	ATTTTTCAACAGCATACCGG	GCTCTTAATTAAATTGTTTCCCCCTAGCATTGAATTTTTCAACAGCATAC	GCTCTATTGTTCTGAAGATCCTGTAGGGAGTAGTGTTGCTTCAATACATC
YBR017C	YBR017C_Minus_533	TATTTCCCGACCATTCCAAT	AAAAACTATCCAATAAGGCTTCCATAGGCTTCGTATTTCCCGACCATTCC	AAATTGAGCGCTGTCTTCCATGATCTTAGATAAAGCCTTAATACTTGGCT
YBR018C	YBR018C_Plus_289	ATGAGGATAATCTTAAAAAT	TCGATCAACCTATTTTACCACAGAATGATTCCAATGAGGATAATCTTAAA	GCTTAAAGTGCAATCTGTGAGAGGCAATTGTTTCGTCATATGTTTTAGCC
YBR018C	YBR018C_Plus_232	CCAATGATTATGCTGCCGTT	TAAACCCAAGATATGAATCAACGTATATTTTCCCCAATGATTATGCTGCC	CGATCAACCTATTTTACCACAGAATGATTCCAATGAGGATAATCTTAAAA
YBR018C	YBR018C_Minus_99	GCCTCCTGTTGACCTAACCA	GGATCATACAATGGAGCTGTGGGCTTGTAAGCAGCCTCCTGTTGACCTAA	TTTTAGCTCTGTGTGGAGAAACTAAGATCCATGAATCGGTTAGTGGATTG
YBR018C	YBR018C_Plus_98	ACCTTGGTTAGGTCAACAGG	ATGGATCTTAGTTTCTCCACACAGAGCTAAAAGACCTTGGTTAGGTCAAC	GCTTACAAGCCCACAGCTCCATTGTATGATCCAAAATGCTATCTATGTCC
YBR018C	YBR018C_Plus_315	CTTAAAGTGCAATCTGTGAG	GATTCCAATGAGGATAATCTTAAAAATAGGCTGCTTAAAGTGCAATCTGT	ATTGTTTCGTCATATGTTTTAGCCCCAATCATAATCTAACCATTCCACAA
YBR019C	YBR019C_Minus_309	TTATTGTGATAGTATCTCAG	ATTAACTCTAATAAAACGACAGTTCCCAAAATGTTATTGTGATAGTATCT	TTTGTGTAGATTCACCTACAGCCTTTAAACCAGCAAAGTGAATTACCGAA
YBR019C	YBR019C_Plus_179	GCATCACATTCCCTTCTATG	TGATTCTGTAGCCAGGTTAGAGGTCTTGACCAAGCATCACATTCCCTTCT	GATTTGTGTGACCGAAAAGGTCTGGAAAAGGTTTTCAAAGAATATAAAAT
YBR019C	YBR019C_Plus_651	TATATGGCTCAAGTAGCTGT	GATCCGCTAGGTATACCAAACAATTTGTTGCCATATATGGCTCAAGTAGC	GGCGCGAGAAGCTTTACATCTTCGGAGACGATTATGATTCCAGAGATGGT
YBR019C	YBR019C_Minus_189	CACAAATCAACCTCATAGAA	TCTTTGAAAACCTTTTCCAGACCTTTTCGGTCACACAAATCAACCTCATA	TGTGATGCTTGGTCAAGACCTCTAACCTGGCTACAGAATCATAAGTTGAA
YBR019C	YBR019C_Minus_483	GCGTATTTCGTATGACCATA	CTATTGTAAAGATCATTCAAGATATTCTCAATGGCGTATTTCGTATGACC	TAGTAGGCCCTAAGGGACATTCTTCTGGGATAGGAATCATATTTGGGAAT
YBR020W	YBR020W_Minus_723	TTTAATTGCGGAAATTTAAA	GTGTTCGCAATAACAAAGCTAATTTCATGGTTTTTTAATTGCGGAAATTT	TAGCCTTCAACTGCGGTTTGAACTCAACGTATAGAGCATGATCTTCCTCA
YBR020W	YBR020W_Minus_321	GTGACATAAGAACCGTCCAA	TAATTAGACCAGTCCGACACAGAAGGATCAATTGTGACATAAGAACCGTC	AATCGAACTTCCTTTGAGCAAATTTGGGATCAGCATTTATTAAGGTAATG
YBR020W	YBR020W_Minus_658	ATCTTCCTCACCGCAAACAG	CAACTGCGGTTTGAACTCAACGTATAGAGCATGATCTTCCTCACCGCAAA	GCCTGATCCATACCGCCATTGTTAACACCAACATAATGTTCTGCAACGAC
YBR020W	YBR020W_Minus_563	GCTTGGACATATGATAACCA	GTTCTGCAACGACCGTAATACGCATTAAATTTTGCTTGGACATATGATAA	CATATTCGCTTTAACAACAGCTAAAGCAACGGCACAAATGAATGCGGCCG
YBR020W	YBR020W_Plus_477	GGTGATGTACCAACTGGCAG	GCTCCTCTGGCCGGGCTGCAAGTCTTCTGTGAGGGTGATGTACCAACTGG	TGTCTTCTTCGGCCGCATTCATTTGTGCCGTTGCTTTAGCTGTTGTTAAA
YBR021W	YBR021W_Plus_396	GCAGCTACAGGTCTACAACT	GCTGAATGTTTCAATATCAACACTTGGCAAATTGCAGCTACAGGTCTACA	TAAATTGGTGGCAGTGTTGGATAACAATTTGGATTGGGTACGGTTTCGTT
YBR021W	YBR021W_Plus_301	TGAAGCCCGTCGAAAAAGAA	CTATTCTGGATTCATTTATGTACAACCAGGACTTGAAGCCCGTCGAAAAA	GGTTTGGTCCTGGTACAATTATTGTTACTTCTGGCTTGCTGAATGTTTCA
YBR021W	YBR021W_Minus_828	AAGAAACCAAAAGAAGCAAA	ATACGCCCGTGAGCTCTTCTGATAGCCCAAATTAAGAAACCAAAAGAAGC	CCAAGACGGCTTTAACAGTAAACAGGTGTCTAATTTTGTGAGGTGGAACC
YBR021W	YBR021W_Plus_304	AGCCCGTCGAAAAAGAAAGG	TTCTGGATTCATTTATGTACAACCAGGACTTGAAGCCCGTCGAAAAAGAA	TTGGTCCTGGTACAATTATTGTTACTTCTGGCTTGCTGAATGTTTCAATA
YBR021W	YBR021W_Plus_528	ATATCATCTAGAGCATCATT	AGAGTTGGATCTGCTTATCATTTGTCATTCCCTATATCATCTAGAGCATC	TTTTCTTCTCTTTATGGCCCGTTATTAACAGAGTCGTCATGGCCATCGTT
YBR022W	YBR022W_Plus_150	GTTGAAGTATGCGAAAAGTA	GCTTTGCGCTACCCAAAAGCAGAGAAAGATTACGTTGAAGTATGCGAAAA	CTAATTTACTAGGCAAATGCATATTACTTCCCAGTTACGAAAACTCAGAT
YBR022W	YBR022W_Plus_240	TTGTTTACATCATCATTTGG	AGTTACGAAAACTCAGATCTGCTGATTTGTTGCTTGTTTACATCATCATT	CAAGTCATGGAGAAAAGCAAAGTATTTTGAATTATACAAAACTTGCTTTA
YBR022W	YBR022W_Plus_72	TGCAACTGCAATGGCTCGTG	CCAAAGTCATATGCTAGGATCCTCATCCATTCTTGCAACTGCAATGGCTC	GTGGGATCGCTTATCAACTTGCTTTGCGCTACCCAAAAGCAGAGAAAGAT
YBR022W	YBR022W_Plus_252	TCATTTGGAGGTTCAAGTCA	TCAGATCTGCTGATTTGTTGCTTGTTTACATCATCATTTGGAGGTTCAAG	AAAAGCAAAGTATTTTGAATTATACAAAACTTGCTTTAGATAAATTGAAG
YBR022W	YBR022W_Plus_63	ATCCATTCTTGCAACTGCAA	ATCTTAAAACCAAAGTCATATGCTAGGATCCTCATCCATTCTTGCAACTG	CGTGGGGTGGTGGGATCGCTTATCAACTTGCTTTGCGCTACCCAAAAGCA
YBR023C	YBR023C_Plus_1460	TATCGTGGACAATAAAACAA	CCGTTGGACTGTAGCTAGGAAACAAGGTGCATATATCGTGGACAATAAAA	AAACACACAAACGATATCGAGGATTGGTCTAATAATATTCAAACAAAAGC
YBR023C	YBR023C_Plus_210	GATGTTTTACCATCAAGTAC	GCGCAGAAAACGCAGGAGCAGATGAATCACCTGGATGTTTTACCATCAAG	TAAACCCAAATGCAACTCGTCGGAGTGGCTCCCTGCGCTCCAAAGGCTCA
YBR023C	YBR023C_Plus_957	TGTAAGTTAAAGAATCAAGA	GACGATGATAATAATTTAGCATGGTATTTTCCTTGTAAGTTAAAGAATCA	CTTCGAAGCCAAACTTCACAGTTGAAAATTACGCAGGATGGAACTGTCAT
YBR023C	YBR023C_Plus_574	AGAAGGAAAGACAAATGGCG	CTGCTCCAATTCTTGCTTTCTGCGGGATGCCAAAGAAGGAAAGACAAATG	AGAAAAGGTTGCTTTAATTTCTGTCATCTTGTACATTGGTGCGATTGTGG
YBR023C	YBR023C_Minus_447	GGTTTGATAGACTTATTTAT	AATGACAATGTATCATTCGTTTCCTTTCTTAATGGTTTGATAGACTTATT	GCGTGGAGCTTTCTTCGAAATTGTCCACATCACCATCTTTATCAAATTCG
YBR024W	YBR024W_Plus_402	TTCACTGAGGAGAATTTGAA	CCTTTCAATTTAACAGATTTTAATGGTAAGCCTTTCACTGAGGAGAATTT	AGTTTTCCATTTTATACTTTGGATTCAGTCATTGCCCCGACATTTGTCCA
YBR024W	YBR024W_Plus_217	GGTTTTTTCAATTTTCCAGA	ATGAAATCAATGAACCAGAGCCTATTAGAACCAGGTTTTTTCAATTTTCC	GGCCACCATTGCTCTATTGTTGCTAAGTGGTGGGACGTATGCCTATTTAT
YBR024W	YBR024W_Minus_159	CCTAGTTGTAGCCTATCTAG	GTTCTAATAGGCTCTGGTTCATTGATTTCATCACCTAGTTGTAGCCTATC	GTCTTGCACTTGGGCTTTCCTTGTTATCACTCCTCAAACAACATCCCGTT
YBR024W	YBR024W_Plus_249	ATTGCTCTATTGTTGCTAAG	AGGTTTTTTCAATTTTCCAGATGGAAGGCCACCATTGCTCTATTGTTGCT	GGACGTATGCCTATTTATCAAGAAAAAGACGCTTGCTAGAAACTGAAAAG
YBR024W	YBR024W_Plus_345	TACGGTTCAGTAGCACTTGG	GAAACTGAAAAGGAAGCAGATGCTAACAGAGCTTACGGTTCAGTAGCACT	CTTTCAATTTAACAGATTTTAATGGTAAGCCTTTCACTGAGGAGAATTTG
YBR025C	YBR025C_Minus_153	TCTGGATCAATGGTAGCGAA	AATCTTGGAGATGGGACAATAACACGGGCTTCTTCTGGATCAATGGTAGC	AGTTAGCTGGGTTACCCAATGGACATCTAGTGATGGCTTGGAAAAAGGTA
YBR025C	YBR025C_Plus_273	GATATTGCTGGTTTGACTAA	GCTTCGGAAGTTCCAGCTCATTTGACCGTTTACGATATTGCTGGTTTGAC	CCTCTGCTGGTGAAGGTTTGGGTAATGCTTTCTTGTCTCACATCAGATCA
YBR025C	YBR025C_Plus_530	TTTGGAAGTCAAACAAAAGA	TGCTGAAAAGATTGCCAAAAGAGGTGGTCAATCTTTGGAAGTCAAACAAA	GAAATGGATTTGATTACGAAAATCATTAAATTGCTAGAGAGTGGTCAAAG
YBR025C	YBR025C_Plus_48	CCAGGTAATAACTTGAAAGC	CAAGTCGAAGAAAAAAAGGTCTTATTGGGTCGTCCAGGTAATAACTTGAA	TTGTCGGTTTGGCCAATGTTGGTAAGTCTACCTTTTTCCAAGCCATCACT
YBR025C	YBR025C_Minus_298	ACCCAAACCTTCACCAGCAG	ATCGACTGATCTGATGTGAGACAAGAAAGCATTACCCAAACCTTCACCAG	CCCTTAGTCAAACCAGCAATATCGTAAACGGTCAAATGAGCTGGAACTTC
YBR026C	YBR026C_Plus_83	TGAAGTTGAGGATTGTACCA	CAAGCACTTCAAATCGCTCATCTATTCAACTCATGAAGTTGAGGATTGTA	TTGTCAGTGAAAAATTATACGCCTAAACAAGACTTATCTCAATCAATTGT
YBR026C	YBR026C_Plus_355	TCCCATTGCAGGCAAATCAA	CCAAGGGAGATTTGAAATTGGGTGACCGAGTTATCCCATTGCAGGCAAAT	TTGGTCCAATTATAGAGTTTTCTCTAGTAGTTCTGATTTAATCAAGGTAA
YBR026C	YBR026C_Minus_185	GCAACTGATTGATATCCGAA	ATGTCTTTTCTGGACGAGACGGGTATACTCCTTGCAACTGATTGATATCC	TATGGGAAAGGCCAAAGTTTTTAACACAATTGATTGAGATAAGTCTTGTT
YBR026C	YBR026C_Minus_100	ATTTTTCACTGACAAAACCT	AATTGATTGAGATAAGTCTTGTTTAGGCGTATAATTTTTCACTGACAAAA	CAATCCTCAACTTCATGAGTTGAATAGATGAGCGATTTGAAGTGCTTGGG
YBR026C	YBR026C_Plus_431	TGATTTGGATCTGTTTTCTG	TTTCTCTAGTAGTTCTGATTTAATCAAGGTAAATGATTTGGATCTGTTTT	ACTGTATCTGTTAATGGTTGTACCGGTTTCCAATTAGTATCAGACTATAT
YBR028C	YBR028C_Plus_562	ATGACGATGGATTATCAAAG	ACGAAGATAAAAATGATGGTAATAACAACGATAATGACGATGGATTATCA	TGAGAGAACATTTGCCGAACGGTCTATTCTATCTGAAATAGAACATCCAA
YBR028C	YBR028C_Minus_146	TCGCATTTGAATGAACCGAG	TCCTATGTGCAGGACTCATGCCATTTAGCGGAATCGCATTTGAATGAACC	ATTTATACTCTCCTCATATGTGATGGAGCTGCCTTGTTCATGATTGATAT
YBR028C	YBR028C_Minus_171	GCAGGACTCATGCCATTTAG	GAATAAGCTGAGGACCTTCTTCTCATCCTATGTGCAGGACTCATGCCATT	TCGCATTTGAATGAACCGAGAGGTGATTTATACTCTCCTCATATGTGATG
YBR028C	YBR028C_Plus_586	TTGAGAGAACATTTGCCGAA	ACAACGATAATGACGATGGATTATCAAAGAGGCTTGAGAGAACATTTGCC	TATTCTATCTGAAATAGAACATCCAAACATTGTCAAGTTATTTTATTCTT
YBR028C	YBR028C_Plus_752	GACGACAGTTTCGTTTTACG	TTACCACTTGAAGGAACACGGGACCCTAGATGAGACGACAGTTTCGTTTT	GAAATCAGCTGTGCCTTGAGATTTTTGCATACGAAAGGTGTTGTCTATAG
YBR029C	YBR029C_Minus_660	TTAACAATTACCAACCCGCA	AATGTAATGCCGCACAGGTAGGCGAAGATATCATTAACAATTACCAACCC	ATAAGAACCAGAATAGCCCATTGAGCACGTTTTTGATGATCAAATGAGCC
YBR029C	YBR029C_Minus_24	ATCTCCTTGCTCGTACCATG	GCCTTTGAGGTGGCGTCAGTAACCGACTCCACAATCTCCTTGCTCGTACC	TCATCTCAGGGTTGTCAGACATTTTAGGTATATGGAAGTGGAACAGTTAA
YBR029C	YBR029C_Plus_89	ATTGCAAGAAGAACTCCACA	GGTTACTGACGCCACCTCAAAGGCGATTGATAAATTGCAAGAAGAACTCC	GCCAGCGAATCCGTCACGCCGGTGACCAAGGAAAGCACTGCTGCTACAAA
YBR029C	YBR029C_Plus_645	TTCTGGTTCTTATTACCATG	CATTTGATCATCAAAAACGTGCTCAATGGGCTATTCTGGTTCTTATTACC	TGGTAATTGTTAATGATATCTTCGCCTACCTGTGCGGCATTACATTCGGT
YBR029C	YBR029C_Plus_151	CTGCTGCTACAAAGGAAAGC	GCGAATCCGTCACGCCGGTGACCAAGGAAAGCACTGCTGCTACAAAGGAA	ATACAACTTTTTCATTAGAACAGTTTGGACGTTTGTTATGATCAGTGGTT
YBR030W	YBR030W_Minus_172	GTTAGATGCAGAAAAAATCG	GCTACTGTCACATAACAAATTGGCAATGGAGCTGTTAGATGCAGAAAAAA	TTGTTCAACGTCAATATTGACTCACCTTCTGCAATATCAGTCTTTGCAAA
YBR030W	YBR030W_Plus_87	ATAAGAGAATCGCCTCTCGG	TGCAATGGCAGGTTTGAAGATTCCAAATGTGATATAAGAGAATCGCCTCT	TGGGTGTCTTTGCAAAGACTGATATTGCAGAAGGTGAGTCAATATTGACG
YBR030W	YBR030W_Plus_498	TTTGGGTTGGAAATTCCAAA	GCTGTGGATTTGGCACACAAATGGAACGACGAGTTTGGGTTGGAAATTCC	TCCTAGACGTTAGTGAGGAGAATCATGAAGAAGATTACAATTTGAAATTA
YBR030W	YBR030W_Minus_205	GCTACTGTCACATAACAAAT	GAATGCGATGTTTAGAGCTAACATTCCATCGATGCTACTGTCACATAACA	ATGGAGCTGTTAGATGCAGAAAAAATCGAGGATTTGTTCAACGTCAATAT
YBR030W	YBR030W_Plus_123	GCAAAGACTGATATTGCAGA	AGAGAATCGCCTCTCGGTGGATTGGGTGTCTTTGCAAAGACTGATATTGC	AGTCAATATTGACGTTGAACAAATCCTCGATTTTTTCTGCATCTAACAGC
YBR031W	YBR031W_Minus_1066	TTAATCGTGTTTCAAAGTTT	AAATAAAAGAATATTTTTAATGTACTAATAAGTTTAATCGTGTTTCAAAG	AAAACAGCAGCTGGCTTGGTACCAGTCTTTTCAGCCTTCTTGGAACCTAG
YBR033W	YBR033W_Plus_261	ATTAGAGTTCCATTGAAACG	GGGTGCTTAGAAGTCGGTGAAAAGTGTCAATTTATTAGAGTTCCATTGAA	CTGCAAAAAAAAGGGGCAGTGTAGTATCCATTGAAAAATTCAGCTCGGAT
YBR033W	YBR033W_Minus_1054	GGTTGCATCAAACTGTCTGT	GTTATAGTAGATGCCTAAAACCTTGTAGAACGAGGTTGCATCAAACTGTC	CCAAGCATAAGTGGTTTAGCACTGGCTTCCTGATTCAAGGAAACATTTTT
YBR033W	YBR033W_Minus_1240	AAATACCAATACCTCTAGCG	TGATTTCGATGACCTTCTTTGTTTTATTTTGCAAAATACCAATACCTCTA	TTAAAACACTGGATAATTTCATTGTTAATTTGTCTGATCTCATCAATCAC
YBR033W	YBR033W_Plus_916	CAGATGGTAGAAGTGACAAA	TAACTGCGGGATTTCCGAACAAAAAATTAGGCACAGATGGTAGAAGTGAC	CAAAAATTCGACTTGGAAGCCTGTATATCGATCGTCGAATCCTTCTCATC
YBR033W	YBR033W_Plus_783	AGTGAGGCTACAACTTCAGA	GGGAGATCCAGGCTAAGCAGCCTTTCCTATACAAGTGAGGCTACAACTTC	ATACGCAAGGTAAAAACCAATGCATGCTTACTCCCAATAGTGTACGTTCC
YBR034C	YBR034C_Plus_318	GACAAGATCACCTTGCTAAG	GCGAAGGAATTGGTAGAGTTGAACGGATTCAGCGACAAGATCACCTTGCT	AGTTGGAGGACGTTCATTTACCCTTTCCTAAAGTTGACATCATAATTTCT
YBR034C	YBR034C_Plus_376	TTGACATCATAATTTCTGAA	AGTTGGAGGACGTTCATTTACCCTTTCCTAAAGTTGACATCATAATTTCT	GGGTTACTTTCTACTATACGAGTCCATGATGGACACCGTTCTTTACGCTA
YBR034C	YBR034C_Minus_363	ATGATGTCAACTTTAGGAAA	TATAGTAGAAAGTAACCCATCCATTCAGAAATTATGATGTCAACTTTAGG	AATGAACGTCCTCCAACTTGCCTCTTAGCAAGGTGATCTTGTCGCTGAAT
YBR034C	YBR034C_Plus_329	CTTGCTAAGAGGCAAGTTGG	GGTAGAGTTGAACGGATTCAGCGACAAGATCACCTTGCTAAGAGGCAAGT	GTTCATTTACCCTTTCCTAAAGTTGACATCATAATTTCTGAATGGATGGG
YBR034C	YBR034C_Minus_205	GGCAAACATGGATAAAATAC	AACACCGATAACATGCTTCGCACCGTGTTTAGCGGCAAACATGGATAAAA	CCGCAACCGACGTCTAAAACAATCTTGTCCTTAAAAAGATCCTTATTTTG
YBR035C	YBR035C_Plus_328	TCTTTTGGAAGGATCTGCAA	ATATTGCTACCAACCCGAATGCGGCAATCGTATTCTTTTGGAAGGATCTG	GGTGAGAGTTGAAGGTATCACAGAGCATGTTAACAGAGAAACTTCTGAAA
YBR035C	YBR035C_Minus_101	ATTTGGTGAAAAGATCGATT	TTTCCCTTGGGTCTTCCTTGGCTTCGTTGAACCATTTGGTGAAAAGATCG	GTCAGTAAGTTGTTTTTCATTCAAAGTAAATTTATCATATTGATACGTCT
YBR035C	YBR035C_Minus_146	CTTCTGGCAACGTTTCCCTT	CACTAGGTAGTTCCGCGGATGAAAAAGTAATTGCTTCTGGCAACGTTTCC	TTCCTTGGCTTCGTTGAACCATTTGGTGAAAAGATCGATTGGGTCGTCAG
YBR035C	YBR035C_Plus_103	CAATCGATCTTTTCACCAAA	TTACTTTGAATGAAAAACAACTTACTGACGACCCAATCGATCTTTTCACC	CAACGAAGCCAAGGAAGACCCAAGGGAAACGTTGCCAGAAGCAATTACTT
YBR035C	YBR035C_Minus_277	AATATCATGAGCCTTTCTAG	AAAGAATACGATTGCCGCATTCGGGTTGGTAGCAATATCATGAGCCTTTC	CCCCAGTTAGAATAAATAGTAAAACCTCTATGGTCGAGCTCCTTAAAAAG
YBR036C	YBR036C_Plus_74	ATCTAAAAAGGAAATCTCCG	CGTGATTCAAACAAAATGTTTGTCTAACATACAATCTAAAAAGGAAATCT	CCCAATGGTACAATTGCAACGCCTGAAACTAACGGCGACAACGGAAACTC
YBR036C	YBR036C_Plus_337	TGTTGGATGATCCTCAACCA	TGACAAACGAAGATGTCGATACGTTCTCGCACGTGTTGGATGATCCTCAA	TCCAGCCCAACAGCAGAAGCAAAAAATCATATCCGTGGCTACCTTCAAAT
YBR036C	YBR036C_Plus_377	GAAGCAAAAAATCATATCCG	TGATCCTCAACCACGGATTCCAGCCCAACAGCAGAAGCAAAAAATCATAT	ACCTTCAAATATGTGGCTAAGCTAACAGTGCTGGCTCTCATAATGATTGT
YBR036C	YBR036C_Plus_593	TTTCCTCATCATGATGAACG	TGGAATCTCCAGGAAGAACTACGTTTTCCGTAATTTCCTCATCATGATGA	ATTGGAATTTTGATCATCTCATACACGAAGGCTACCTGTGACATGCTTGC
YBR036C	YBR036C_Minus_91	AATTGTACCATTGGGCCCCA	GTTTCCGTTGTCGCCGTTAGTTTCAGGCGTTGCAATTGTACCATTGGGCC	ATTTCCTTTTTAGATTGTATGTTAGACAAACATTTTGTTTGAATCACGTA
YBR037C	YBR037C_Plus_303	AAGGAGGCTGAAGCAAACAG	TTCAACAGGGAGAAACGCAGATTGGAAACACAGAAGGAGGCTGAAGCAAA	ACGGTAAACCTTCACTTGGGGGACCCTTCCATCTGGAGGATATGTATGGC
YBR037C	YBR037C_Plus_228	ATTGCTCTATTCCTAGCAGT	GAAGGCTCGATCGAGTTTTCCACGGGAAAGGCCATTGCTCTATTCCTAGC	GGGCACTTTCTTATTTCTTCAACAGGGAGAAACGCAGATTGGAAACACAG
YBR037C	YBR037C_Plus_141	TTAAGCAGAGTACCTGTGGG	ACGCGCTTATGGCAGTCAAATGGCAAGAAACCATTAAGCAGAGTACCTGT	CTCCCATTAAGGATAACGGCAAAGTGCGAGAAGGCTCGATCGAGTTTTCC
YBR037C	YBR037C_Minus_226	GACTGCTAGGAATAGAGCAA	CTCCCTGTTGAAGAAATAAGAAAGTGCCCCACCGACTGCTAGGAATAGAG	TTTCCCGTGGAAAACTCGATCGAGCCTTCTCGCACTTTGCCGTTATCCTT
YBR037C	YBR037C_Minus_49	GCCATTGCCACTTAATCTTG	AGTAAAGAATCCCCTTTGAGTGAGCAATTTAGCGCCATTGCCACTTAATC	GGCAATTGGACCAATCTTAGATTGGCACTTCTTGACAACTTCAGCATCTT
YBR038W	YBR038W_Minus_889	ATATTTATCTTCATTGTACA	CTTCATAATGGAGTGGATGGTTCTTGCCAATGAATATTTATCTTCATTGT	ATACAAATGGCAATTTGACATTCTCTGTTCATCTCTGCGAATCTCAAAGT
YBR038W	YBR038W_Plus_1305	GTAGTTACTTTGGTTGATGT	TTCAACGCGTTTTGTCCCGTTTTGCAACCTACTGTAGTTACTTTGGTTGA	CACGTTTAAACAATACAGCAATTTACAGGTTATGGAAGGTTTTTGATATG
YBR038W	YBR038W_Plus_467	GATGTCTACTACTTCCACAA	TGGCAGATTGTATTCTCAAAGCTCGAAATACACGATGTCTACTACTTCCA	CCCTCTCTGGCAGAAGCAGACGATGAAAAGGAAAAATACCTCACTTCGAC
YBR038W	YBR038W_Plus_15	TTTATGGTGGAACCTTCGAA	AAAGAACCACATATAGAAATGACGAGAAACCCGTTTATGGTGGAACCTTC	CTCCTAATAGACGTGGTGCTTCAAACCTCTCCAAATTTTACGCAAACGCT
YBR038W	YBR038W_Plus_1033	GTAGAGCAAAAGTCAACCAA	GGAAGAAAGTCTCTGTAATTCTGATTAGTGACGGTAGAGCAAAAGTCAAC	TCTCGACTATTTAGCTGCTTTGGGTGTTTATCAAGAAGATATGGCCAAGG
YBR039W	YBR039W_Minus_217	TGCTTCATCCATCTTCTTTG	TTTGGTTTCGGCGTTCTTGTAAAACAACTGCTCTGCTTCATCCATCTTCT	ATTTTAGCCTTTTCAGCTTTACTCAATCTTGTAGATGCAACAATCTTCAT
YBR039W	YBR039W_Plus_321	GTTGCTATCACCTCTGATAA	GCTACTGAAACAGGTGCTCCTAAAGAGTTGATTGTTGCTATCACCTCTGA	TGTGTGGTTCTATCCACTCTCAATTGGCTAAAGCTGTGAGAAGACATTTG
YBR039W	YBR039W_Plus_322	TTGCTATCACCTCTGATAAG	CTACTGAAACAGGTGCTCCTAAAGAGTTGATTGTTGCTATCACCTCTGAT	GTGTGGTTCTATCCACTCTCAATTGGCTAAAGCTGTGAGAAGACATTTGA
YBR039W	YBR039W_Minus_465	ATAGACAATTTAATGTTGTT	TGGAAAGTTGGGGCATCTTTACCAATTCCATTAATAGACAATTTAATGTT	GGGTTCTCAATAGCTGCATTTTAATTTTATCACCAATAGTGACTATATCG
YBR039W	YBR039W_Minus_331	ACCACACAACCCCTTATCAG	TCTCACAGCTTTAGCCAATTGAGAGTGGATAGAACCACACAACCCCTTAT	ATAGCAACAATCAACTCTTTAGGAGCACCTGTTTCAGTAGCCTCAACATC
YBR040W	YBR040W_Minus_316	TCTTGCATAGCAAATTGAAT	GTCTCTGTATAAGGGAACCGAGCTTAAATTCTTTCTTGCATAGCAAATTG	AATGTAGTCATATTATTGTAAGAGCTATATTGGGAGGGAATGTTATCAAT
YBR040W	YBR040W_Plus_332	TGCAAGAAAGAATTTAAGCT	TAATATGACTACATTCTCCAATTCAATTTGCTATGCAAGAAAGAATTTAA	CCCTTATACAGAGACTTGGAAATTCAACTCTCAAATATTGCATCTTCCAG
YBR040W	YBR040W_Minus_116	GAAATGTTGACTGATTTGAC	AAGGTGAGTTGTCATCAAATTTATACTTCACTAGAAATGTTGACTGATTT	GTAACAGCCGATGAGAAGAAAAATCAAAAGAAATATTGAAATTAAATTAA
YBR040W	YBR040W_Minus_31	AAATATTCTGGGCATACGCT	AAGAAATATTGAAATTAAATTAAAAGCTAATGCAAATATTCTGGGCATAC	AAAAACCAAATCATTGAGATTGCGACCATTTTTTTTTTTTTTTTTTTGTT
YBR040W	YBR040W_Plus_225	GAGGAAGTCATTATAAGATC	TCATATGAAAAATCAAATACAACTCTGGGCTTGGAGGAAGTCATTATAAG	ACATGGGTGTTTGTATTGATAACATTCCCTCCCAATATAGCTCTTACAAT
YBR041W	YBR041W_Minus_796	TTTTCTCCAAGACATAATAG	AACATGACCAAAAACTTGACAACCTACGGAGGATTTTCTCCAAGACATAA	TTAGGCAAACCAGTGGTTCCAGATGTATAAATTAACATAGAGGGTTTAAA
YBR041W	YBR041W_Minus_588	TCTTCTTCCGATTCTCTGAT	TTTAATTTAACATCAGGAAGTGCGTTTTTGATTTCTTCTTCCGATTCTCT	TACTGGCATCAGGGTCAATAAATACCTGCGTAATATTGGAAATCTTTAGG
YBR041W	YBR041W_Plus_281	GATTAGTTACACCCGTCCCA	TAAACAGGTCCAACAAAATGGTGACCATTTAGCGATTAGTTACACCCGTC	GAAAAGGGAGAATTTCAACTCGAAACCTTTACGTATATTGAAACTTATAA
YBR041W	YBR041W_Minus_886	AGTTGAATGGAACAATGGCA	AGATAGAATGGCGCACGCACCTAATAAGGCAGCAGTTGAATGGAACAATG	GTGAACACAGTGCTTTCATTAGTCATATGTAAAACATGACCAAAAACTTG
YBR041W	YBR041W_Plus_927	TGCGCCATTCTATCTCACGG	TTGTTCCATTCAACTGCTGCCTTATTAGGTGCGTGCGCCATTCTATCTCA	GCCTTGCGTTATCGCATAAATTTTCTGCCAGTACATTTTGGAAGCAAGTT
YBR042C	YBR042C_Plus_527	TGGCCTTGATTCGAATGCAA	ACAAGACAAAATAACCCTAAGCAACAGCCTTGCTGGCCTTGATTCGAATG	GCCGGCTCACTTGCTGGAAAGTCACCTGAGCGCATAACTGAGGAAGGAGA
YBR042C	YBR042C_Minus_193	TGGTGCGACAACATGCAAAA	ACTGGAATTTTCAGTGGTAATTCTCACTGCAGATGGTGCGACAACATGCA	GATACCAAGACAATAAATAATCTTTTGGTTTTATTGAGACCAATTTGTTT
YBR042C	YBR042C_Minus_430	ACCGAAACCGAGGATAGGAA	TCTACTCATAAAAATGAAATTATAGTTTCTCATACCGAAACCGAGGATAG	GCCAACGATTTTTTTAAAATAATGAAGACATTAGCCCCTAAGTTCGATGT
YBR042C	YBR042C_Minus_232	AGGAACACTGGAATTTTCAG	TTTCTTCTTCAAGTCTAAAAAAAAAGTACCTTTAGGAACACTGGAATTTT	ATTCTCACTGCAGATGGTGCGACAACATGCAAAATGGATGATACCAAGAC
YBR042C	YBR042C_Minus_440	AGTTTCTCATACCGAAACCG	GTGCCCACTTTCTACTCATAAAAATGAAATTATAGTTTCTCATACCGAAA	AGGAATGGAAGCCAACGATTTTTTTAAAATAATGAAGACATTAGCCCCTA
YBR043C	YBR043C_Plus_84	ATGCACTGCGATGAAAGCAG	TCTGACAATTCACTACCGAACAATCATGTTATGATGCACTGCGATGAAAG	GCCCGCACAGCGAGCACAACGATTATAGTTACGAAAAGACCAATCTGGAA
YBR043C	YBR043C_Plus_941	GATACAAGAAGATTATCAGA	ACGTATTCAAGTAGACAATAACGAACGTGGAGAGATACAAGAAGATTATC	GAAGATGAGACAGATCGAATTGAAAACCAAGTTGCCACATTATCTACTGA
YBR043C	YBR043C_Plus_942	ATACAAGAAGATTATCAGAG	CGTATTCAAGTAGACAATAACGAACGTGGAGAGATACAAGAAGATTATCA	AAGATGAGACAGATCGAATTGAAAACCAAGTTGCCACATTATCTACTGAG
YBR043C	YBR043C_Plus_227	TGTTCCAAAGAATCAACGTA	CCAGCTAAGTAGGTTGAAGAGTGAGGAATACGTTGTTCCAAAGAATCAAC	CTATTGCCTCAACTCGCCATTATACCGGAGTTCAAGGATGCCAGAGATTA
YBR043C	YBR043C_Minus_276	TCTCTGGCATCCTTGAACTC	AAGACAATCATCTTTTTCATCATCGGTGGATAATCTCTGGCATCCTTGAA	TAATGGCGAGTTGAGGCAATAGTCCCCTACGTTGATTCTTTGGAACAACG
YBR044C	YBR044C_Plus_651	GATGAGGTTGATGTATCCAA	ATTGTGCGGGTCATAAACGGCAACAAAACTTACGATGAGGTTGATGTATC	GGAAATATCCAGCTGGTATTTTAGATAGTAATGAAGCCTATTTAAGGTCC
YBR044C	YBR044C_Plus_305	CAGGCCTCGAAAGCTGGGGA	AGATGAAGCTACCAACACACGACTTCAATCAAACAGGCCTCGAAAGCTGG	GGTCTACAATTATTCATGGATTGCATTCAGGACAACTTAACAGCAACTTC
YBR044C	YBR044C_Minus_180	TGTGGCTTGGATTTATACTT	TGAAGTCTCATGGTATCATGAGAACTAACGACCTGTGGCTTGGATTTATA	CATATATCAATGTTTTATTGTAGGAGGATGAAGTTATTATTTTTTCCAAC
YBR044C	YBR044C_Plus_605	GTTTTCGGATGACATTGTGC	CAAAAGGGTTTTGAAAGCCATTAATTATGAATTGTTTTCGGATGACATTG	ATAAACGGCAACAAAACTTACGATGAGGTTGATGTATCCAAGGGTTGGAA
YBR044C	YBR044C_Minus_439	TAATCCGGCCTTGATCCCAT	CTTGTTCTTCGCAAGAAAATCTCTGATATATCGTAATCCGGCCTTGATCC	ACTTCTTTTTCGGGATACTTGAAATAGTGCTCCAGTAAAGAGCATGTCAA
YBR045C	YBR045C_Minus_795	TCTTTGGTAATGTAAATGGA	GTGGAGCTTAATGCTTCAATTCTTTCTTGAACTTCTTTGGTAATGTAAAT	TACTTTCCATCGAATGATCCGATTCAGGTTCATCTGAGTATTGTTTTAAG
YBR045C	YBR045C_Plus_222	GGAAAGAGTTCTTTTTTCCG	GTCACAACTCCAATAAAATATGAGTGCCCAGATGGAAAGAGTTCTTTTTT	ACACTAAATTTGAAACCCTGTTCAGTAATAGAAAATTCTATGAGTTCAAA
YBR045C	YBR045C_Plus_830	AATTGAAGCATTAAGCTCCA	ATCCATTTACATTACCAAAGAAGTTCAAGAAAGAATTGAAGCATTAAGCT	TCGTTTTTAATTGAAAAAGTAGATTTTCCCTCTAACAAAATTGGTTCCAG
YBR045C	YBR045C_Minus_907	GTTATCACTTTCATAATCGG	GTTTATTGAATCCTCATCCATATTTCTGTATTCGTTATCACTTTCATAAT	CTGGAACCAATTTTGTTAGAGGGAAAATCTACTTTTTCAATTAAAAACGA
YBR045C	YBR045C_Minus_94	TAATGTATCAGAATGCAACA	AGCGGGATTAGGTTTTGCAAAGTCACGCAAATCTAATGTATCAGAATGCA	CCATGCGCAGTCGACGGCCTCAACCATTCTCTAAAACGTTTTCTTTTCAA
YBR046C	YBR046C_Plus_359	CGAAGAGTTGAAACTTTATG	CCCAGTCATGAAGCTGCCAAAGGGAACGAGTGACGAAGAGTTGAAACTTT	GGTTTATTACAAGTTCTCACTGCTTTATCATTTACAAACGAAGCGTATCA
YBR046C	YBR046C_Plus_495	AATCAGCTACTCAAGATGAA	TTTGCCGCAGCGGGTGGTGTGGGATTGATTTTAAATCAGCTACTCAAGAT	CACATACGATTGCAGTTGCCTCAACTGATGAAAAGCTTAAAATAGCGAAG
YBR046C	YBR046C_Minus_342	TCTTCGTCACTCGTTCCCTT	ACTTGTAATAAACCAGCCGCATAAAGTTTCAACTCTTCGTCACTCGTTCC	GCTTCATGACTGGGCCTTGGGACGAAATTTTTGAATACTGTGCAAAAGTT
YBR046C	YBR046C_Plus_327	CCAGTCATGAAGCTGCCAAA	TTTGCACAGTATTCAAAAATTTCGTCCCAAGGCCCAGTCATGAAGCTGCC	CGAGTGACGAAGAGTTGAAACTTTATGCGGCTGGTTTATTACAAGTTCTC
YBR046C	YBR046C_Plus_83	TCCTGTACCATCGATTTCGG	TGGTGGATACGATGTAATCAAGTATGAGGATTATCCTGTACCATCGATTT	GAGTTACTAATCAAAAATAAGTACACGGGTGTTAATTACATCGAAAGTTA
YBR047W	YBR047W_Plus_152	TCATGAATATAAACAACTAC	CTCCAGTCCAAATGTGAAAAGTAACATCCCTATTCATGAATATAAACAAC	GATTCTAACTACATTGAAAAGCATTATAAGGAACTACAAGTATTTTTGAA
YBR047W	YBR047W_Minus_256	ATCTCCTTCAAAATCCGCAT	GAATTTTTCCAATTGAAATACCAACTCGTCTGGATCTCCTTCAAAATCCG	TTGTTTAATTTCTTAATCAAAAACTCATTCAAAAATACTTGTAGTTCCTT
YBR047W	YBR047W_Minus_31	AATATTAGAAAAGTGCCTTA	TCGTCGCGAAACTTCCTTGGATAAAACGGGTTTAATATTAGAAAAGTGCC	CGGATCTTACTCAAGTGGTTGATAAGCATTGATGAACTGATTTTTTTTCA
YBR047W	YBR047W_Plus_16	TGAGTAAGATCCGAACCGTA	AAAAAATCAGTTCATCAATGCTTATCAACCACTTGAGTAAGATCCGAACC	CTTTTCTAATATTAAACCCGTTTTATCCAAGGAAGTTTCGCGACGAGTAA
YBR047W	YBR047W_Minus_171	TCAATGTAGTTAGAATCTTC	TTCAAAAATACTTGTAGTTCCTTATAATGCTTTTCAATGTAGTTAGAATC	GTTGTTTATATTCATGAATAGGGATGTTACTTTTCACATTTGGACTGGAG
YBR048W	YBR048W_Minus_4	AGATTGAACAGTTAATTCAG	ATAATTCTTTCATACCTTTTGGAAAGCTCTTTCAGATTGAACAGTTAATT	ATCTTTTTCCCTGGCTTGATACGTTTCCTCTAAGTCTTCAGCAAATGCTA
YBR048W	YBR048W_Minus_320	AAGCTGGGGAGACGTGGACT	CAACGGTAACAATGTCACCAACTTGGACACGGAAAGCTGGGGAGACGTGG	GTTCTTGTGTCTCTTTTCGTATCTGTTGTACTTTGGAATGTAATGCAAGT
YBR048W	YBR048W_Plus_50	TCACATCTTCAACAATCCAA	GTTTACTAACATGCTATTTTTCATACAGCAACCTCACATCTTCAACAATC	AAGACTTCCAAGAGAACCAAGAGATGGTATAAGAATGCCGGTTTGGGATT
YBR048W	YBR048W_Minus_436	AAATTGCTTGTTGGCCTTAC	CATCTTGTTAATTTTATTTCTTTAAAATTTAGCAAATTGCTTGTTGGCCT	GCAGCAGAGACCTTGACGACGTTGAATCTAACAGTCTTGGAGATTGGTCT
YBR048W	YBR048W_Minus_370	GATTGGTCTACATTGACCAA	GACCTTGACGACGTTGAATCTAACAGTCTTGGAGATTGGTCTACATTGAC	ACAATGTCACCAACTTGGACACGGAAAGCTGGGGAGACGTGGACTGGGAC
YBR049C	YBR049C_Plus_410	TTCTCAATCTGACATAGTCG	CACTGACAACGGCAATGACAGTAATAATCACTTTTCTCAATCTGACATAG	GACGACGACGACAAGAATAAGAAAGATGCGGGTGTTGGTGTGGACGATGA
YBR049C	YBR049C_Minus_1020	GTATCTTGAGAGATAACTTT	TCATGAGAGGGAGATTTTTGTTGGTGTGGTTGAGTATCTTGAGAGATAAC	AGACTTCCATATAATTTCTAGATTTGTTGAGGGAACTATCCAGCATAGAG
YBR049C	YBR049C_Plus_800	CCAGCAATACTTGAATACTG	CGACGCTGATTCGATTACCCAACATCCTGATTTCCAGCAATACTTGAATA	GATACTGACGATAACGAAAAATTAAAGCATATTAAAGATCATTTGATGCG
YBR049C	YBR049C_Plus_188	TGATGACAGTAATAGAAACG	GGAAAGTAGTAGTGATGTTGATGTTAATAACAATGATGACAGTAATAGAA	AATAATGATGATTCTGAAAATATTAGCGCATTGAATGCGAACGAATCATC
YBR049C	YBR049C_Minus_98	GATCCTTCGTATGCAATTGA	CAATATTCTGCTTTTTCGAGTGTTTGTTTTCCAGATCCTTCGTATGCAAT	ATGGTTCTGGTGATCTAGACCTACACCGACATATTTCAAAACAGCCTCTT
YBR050C	YBR050C_Minus_387	ACTTTCTTGTGTTTTTGTAA	CAAAAAAGGTTCTCCAATCTTTGATCATTGTCCACTTTCTTGTGTTTTTG	AAACATTTTCATTTTTTACAGTGTTGTTCGAGCTTCTCACATGCTTATTA
YBR050C	YBR050C_Plus_389	GTTACAAAAACACAAGAAAG	GAACAACACTGTAAAAAATGAAAATGTTTTACCGTTACAAAAACACAAGA	AATGATCAAAGATTGGAGAACCTTTTTTGGAGAAGCTGGTTTAAGGCACG
YBR050C	YBR050C_Minus_127	GCAATACGTACCATTTGCAG	CTGTTTGGCATTCAAAGACTTGATTTTTTTTAAGCAATACGTACCATTTG	GGAGGATATCCCATATCGTTTCTATTCATCAAAGTTCTGACCGCCTCAAC
YBR050C	YBR050C_Plus_163	AGTCTTTGAATGCCAAACAG	CTGCAAATGGTACGTATTGCTTAAAAAAAATCAAGTCTTTGAATGCCAAA	AATAAACAAGAAAAGAATGTGCATGTTGCCAGCAGTAAAGAAGAAAAATT
YBR050C	YBR050C_Minus_124	ATACGTACCATTTGCAGCGG	TTTGGCATTCAAAGACTTGATTTTTTTTAAGCAATACGTACCATTTGCAG	GGATATCCCATATCGTTTCTATTCATCAAAGTTCTGACCGCCTCAACGAA
YBR052C	YBR052C_Plus_51	TTAGCAGAAAATGAAAAAAA	TTGATTTATTCAGTGGACGATATAATTGCCACATTAGCAGAAAATGAAAA	TAGAGATAGCTGGTGGTGAGGCTGAGATTTTCCAAGTGCCAGACGTCAGC
YBR052C	YBR052C_Plus_278	CGCGGAGTGGAAAAGCTTTT	ATTCGGAATACCTACTAAGTTTGGAAACTTCCCCGCGGAGTGGAAAAGCT	TCGAATACTGGTGGGCTTTGGGCAAAGGGTTCTCTCCATGGCAAAATTGC
YBR052C	YBR052C_Plus_295	TTTGGGACTCGAATACTGGT	AGTTTGGAAACTTCCCCGCGGAGTGGAAAAGCTTTTGGGACTCGAATACT	TTGGGCAAAGGGTTCTCTCCATGGCAAAATTGCCGGTTTGTTTGTTTCAG
YBR052C	YBR052C_Minus_175	GGAAAAATCTGCATTAGTTT	CTCAACCAACGTTTCTCTTGTTAGGATTTTATAGGAAAAATCTGCATTAG	ACTTTGGCTGCCTCTTTTCCCTCTTCTGTCGCATATTCAGTTTTATAGCT
YBR052C	YBR052C_Plus_69	AAAGGTATAGAGATAGCTGG	GATATAATTGCCACATTAGCAGAAAATGAAAAAAAAGGTATAGAGATAGC	AGGCTGAGATTTTCCAAGTGCCAGACGTCAGCTATAAAACTGAATATGCG
YBR053C	YBR053C_Plus_330	TTTGGTAGTAAATTTGGCAT	GGGGCTTCACAAAATGAAATCAAACAAGTATTATTTGGTAGTAAATTTGG	AATTGGATTTTAGCAAAAGTGAATGGGAATATGTCATTTTGTATTCCGAA
YBR053C	YBR053C_Minus_48	GCACCGGGAACGTGATAATA	TCCTTAACGAAGGTTATTCCTTCACTATGTATGGCACCGGGAACGTGATA	TTAAATCATGCAAAATAATTTCTTCAAAATCGCCAACACTACTCATTTTA
YBR053C	YBR053C_Minus_507	CCAATAGGTTCCAAATCAAA	TTGTGAGCTAATAGGTCAACACGAAGCAAACACCCAATAGGTTCCAAATC	AATCGCTCATTAGCCCCACATAAATATATTTTCCATCTGGCGAAACGTTC
YBR053C	YBR053C_Minus_522	ACACGAAGCAAACACCCAAT	CAAACAAGCTCTATCTTGTGAGCTAATAGGTCAACACGAAGCAAACACCC	CCAAATCAAATGGAAAATCGCTCATTAGCCCCACATAAATATATTTTCCA
YBR053C	YBR053C_Plus_359	GGATTTTAGCAAAAGTGAAT	ATTATTTGGTAGTAAATTTGGCATAGGAAAATTGGATTTTAGCAAAAGTG	TATGTCATTTTGTATTCCGAATGTCCTGAATTGAGTACAGACAGAGCATA
YBR054W	YBR054W_Plus_224	GTCAATTGCTTATTTCACCA	ATATTATACGGCCATTGCTCCAAATTTGTTCATGTCAATTGCTTATTTCA	TCTAACTTGGGTTGGATCCCAGTCAGAGCAAAGTACAACCATGTACAAAC
YBR054W	YBR054W_Plus_355	GCTGGTTTTTGGCTTTCCCA	GTTACAGACAAATTTTTTACGCTAGATACGTTGGCTGGTTTTTGGCTTTC	AATTATTCAAATGTCTCTACTTGGTGGTACTCCATTATGGCAAATTGCTT
YBR054W	YBR054W_Minus_64	TGTAATGTGGAAATCAGCAC	AAAAACGGTGAAAAGCCAGTCTGAACCACGAGATGTAATGTGGAAATCAG	GGTGGATTAATTTTGATGGCTTCGTTACCACCTCTTTTCAATAGTTCAAC
YBR054W	YBR054W_Plus_12	GTTGAACTATTGAAAAGAGG	TTTTTTAAAAAAAGCATCAAAATGTCTGATTATGTTGAACTATTGAAAAG	ACGAAGCCATCAAAATTAATCCACCAACCGGTGCTGATTTCCACATTACA
YBR054W	YBR054W_Plus_337	TTTACGCTAGATACGTTGGC	CCCAAAAGGAGCACCCAGGTTACAGACAAATTTTTTACGCTAGATACGTT	TTTGGCTTTCCCATGGCCAATTATTCAAATGTCTCTACTTGGTGGTACTC
YBR055C	YBR055C_Minus_1194	GTAGAGATAATCCAAATTTC	GGTATATCTGGGTTATTTCGTTCTTCCAAGAGTGTAGAGATAATCCAAAT	CTTGCGGAAGGATTTTTCTGAAGGAATTCAAAGTCATTTTAGCATTATGA
YBR055C	YBR055C_Plus_938	TATTGATTTGGAAAGCACAA	TAATCCAACGTCTCCGCTTCTTTGGTTCAAAGCTATTGATTTGGAAAGCA	AACAAATATAGAGTAGTGAGAAAAGCACTGCAAGAGATTCCTCGAGATGA
YBR055C	YBR055C_Plus_705	GCCGATCCAACAAATCCACA	AAAATGCGCACAATTTTAAAGTCATACAGAAAGGCCGATCCAACAAATCC	GGATAGCTTCTGCCAGATTAGAAGAAAAGGCAAGAAAATTTTCAGTAGCA
YBR055C	YBR055C_Minus_823	AATGTTTTCTAGCCAAATAT	TTTACAGTAGTGAACATCAGATTCGTGTAGTCTAATGTTTTCTAGCCAAA	CTTCGAGGGCACTCTTGGCAACCATTTTCTATTATTTTTTTTGCTACTGA
YBR055C	YBR055C_Minus_720	GCAGAAGCTATCCAACCCTG	ACTGAAAATTTTCTTGCCTTTTCTTCTAATCTGGCAGAAGCTATCCAACC	TTGTTGGATCGGCCTTTCTGTATGACTTTAAAATTGTGCGCATTTTCTGT
YBR056W	YBR056W_Minus_174	GTTTCTTTAGAAAAAATCCA	CTATCATATTCTTTCCCATCGATTGTACAAATGGTTTCTTTAGAAAAAAT	CGAGCACAAATAACGCACCCAAGTTTACACCATAATTGTAACGGTACTTG
YBR056W	YBR056W_Plus_513	GGTGTATTGATAGATTTGCA	GAATTAATCAATAATGCCAAGAAAATGAGCATTGGTGTATTGATAGATTT	TACCAGGAGGCGCTAATTGCGACTCACACAGTGGCTCGAAGAGTGGTGAA
YBR056W	YBR056W_Plus_525	GATTTGCATGGTCTACCAGG	AATGCCAAGAAAATGAGCATTGGTGTATTGATAGATTTGCATGGTCTACC	CTAATTGCGACTCACACAGTGGCTCGAAGAGTGGTGAAGCTGCGTTTTTC
YBR056W	YBR056W_Plus_360	ACAGCGTTACGTATTCCAAT	GACTGGGAATGGCTATCTAAAGATGCCCATATTACAGCGTTACGTATTCC	ATTGGCATGTCGAAGATGGGAAGCATTTAGATTCGCTTCCATTTGCCCCA
YBR056W	YBR056W_Plus_382	GATATTGGCATGTCGAAGAT	ATGCCCATATTACAGCGTTACGTATTCCAATTGGATATTGGCATGTCGAA	GCATTTAGATTCGCTTCCATTTGCCCCATTGAGAAAAGTTTATGAGTTAG
YBR056W-A	YBR056W-A_Minus_21	GGTTGATAATACATCGGTTG	GGCCCTTGTTGTATGTATATAGGTTGCGGTTGTGGTTGATAATACATCGG	GATAGTATTGATGTCTCATTGTGATGTCGCACTTTTTTTTTTTGATGATA
YBR056W-A	YBR056W-A_Plus_52	AACCTATATACATACAACAA	AACCACAACCGATGTATTATCAACCACAACCGCAACCTATATACATACAA	GCCGCCACCAAGAAATGATTGTTGTTGTTGTTGTAACTGTGGCGATTGCT
YBR056W-A	YBR056W-A_Minus_54	GGCCCTTGTTGTATGTATAT	CAACAACAACAACAATCATTTCTTGGTGGCGGCGGCCCTTGTTGTATGTA	GCGGTTGTGGTTGATAATACATCGGTTGTGGTTGATAGTATTGATGTCTC
YBR056W-A	YBR056W-A_Minus_48	TGTTGTATGTATATAGGTTG	CAACAACAATCATTTCTTGGTGGCGGCGGCCCTTGTTGTATGTATATAGG	GTGGTTGATAATACATCGGTTGTGGTTGATAGTATTGATGTCTCATTGTG
YBR056W-A	YBR056W-A_Plus_51	CAACCTATATACATACAACA	CAACCACAACCGATGTATTATCAACCACAACCGCAACCTATATACATACA	CGCCGCCACCAAGAAATGATTGTTGTTGTTGTTGTAACTGTGGCGATTGC
YBR057C	YBR057C_Minus_445	ACTATTGATTGAGGTTTTAG	ATTAAAAGGAACAAATGAATTCTTGAATGCCGTACTATTGATTGAGGTTT	ATATTAGACATTGATGACATCGAGTCATTAGGATTCCCATTAGTATCCTT
YBR057C	YBR057C_Plus_109	CTGGTGAAAGAAACGATGCC	ACCAACAGTCACAGCAACAAGCCCTATACGAATCTGGTGAAAGAAACGAT	GGGATTAATGAACACCTTAGGTCAGGCGAGTAAAATGAATAATTCCATGC
YBR057C	YBR057C_Plus_449	TAAAACCTCAATCAATAGTA	TGACTCGATGTCATCAATGTCTAATATGACCGCTAAAACCTCAATCAATA	TTCAAGAATTCATTTGTTCCTTTTAATCATGTGACAGCGCTCTCAATGAA
YBR057C	YBR057C_Minus_255	TTATAGGTATTCATTGATGG	TTTCTCATAGATGCTTGTGGTACATTCTGGTAATTATAGGTATTCATTGA	TGTTGAAATTTGTTGTACTGTTCAAGCTATGTTGACCCGTTAAGGGACTA
YBR057C	YBR057C_Minus_72	TGTTGCTGTGACTGTTGGTG	GCATCGTTTCTTTCACCAGATTCGTATAGGGCTTGTTGCTGTGACTGTTG	GAAATGCCAAATTGTTAAAGGACGTTTCCAACGAATGTTGGGGATCATAA
YBR058C	YBR058C_Plus_334	ACACTATTTGGAGTTTACAA	AGGTAATTGAGACGTCAGAAGACGACACCCACAACACTATTTGGAGTTTA	CAATGGTGAAAATGTTCCCAGGACCGTACTTTCGAAGTCGACAGACTCTG
YBR058C	YBR058C_Plus_342	TGGAGTTTACAAAGGTTCAA	GAGACGTCAGAAGACGACACCCACAACACTATTTGGAGTTTACAAAGGTT	AAAATGTTCCCAGGACCGTACTTTCGAAGTCGACAGACTCTGACATTTCT
YBR058C	YBR058C_Plus_630	GGATGTGGCAGGGAACAAAT	AATCTCTGGTTATGCCTACATTGTGGTAATATCGGATGTGGCAGGGAACA	TTGATGGTCACTCGCATGCTTTGGATCATTATCGGAGTAATAATAATCAC
YBR058C	YBR058C_Plus_470	CGAGGATAAGAAGAACTCCT	TGAAAAGATATTAAAGGCGAAGTCACAAGACTTCGAGGATAAGAAGAACT	TTAGAAATCAGCACCTGTCCACATACAGAAAACTTTCAAATTCCATCTAA
YBR058C	YBR058C_Minus_1161	GTAGTAGGTTTGATACCATT	TCCTGATGATTTTGCCCAATGCATTTCTTGAAAGTAGTAGGTTTGATACC	ATAGTTCGGGTTCACATTTCATGGCATTGAGTAGCTTGATCCATTGGCAC
YBR058C-A	YBR058C-A_Minus_34	TCTTTTAGCTTCCTTAGTGG	AGTATTTAGTATGCCTTCTGATTTCCCATTACGTCTTTTAGCTTCCTTAG	ATGTACACCATCGAGCTTTTATGTTGTGTCATTTCTTCCCCTTATGATAT
YBR058C-A	YBR058C-A_Minus_33	CTTTTAGCTTCCTTAGTGGT	GTATTTAGTATGCCTTCTGATTTCCCATTACGTCTTTTAGCTTCCTTAGT	TGTACACCATCGAGCTTTTATGTTGTGTCATTTCTTCCCCTTATGATATG
YBR058C-A	YBR058C-A_Plus_54	AGACGTAATGGGAAATCAGA	ATGGTGTACATACCCACCACTAAGGAAGCTAAAAGACGTAATGGGAAATC	TACTAAATACTATTGAAGAAGTGGTGGAAAAGCTTTATTGGACCTACTAC
YBR058C-A	YBR058C-A_Plus_23	GGTGTACATACCCACCACTA	AGGGGAAGAAATGACACAACATAAAAGCTCGATGGTGTACATACCCACCA	GCTAAAAGACGTAATGGGAAATCAGAAGGCATACTAAATACTATTGAAGA
YBR058C-A	YBR058C-A_Plus_43	AGGAAGCTAAAAGACGTAAT	ATAAAAGCTCGATGGTGTACATACCCACCACTAAGGAAGCTAAAAGACGT	ATCAGAAGGCATACTAAATACTATTGAAGAAGTGGTGGAAAAGCTTTATT
YBR059C	YBR059C_Minus_350	ATCCTTGAACGCCATCACGA	TTGGACACAATTCCATTAGCAAAAGAACCTCAAATCCTTGAACGCCATCA	AGAGGCGTTGGAATCGAAGTATTGTACTATATTTGGGGCCCCTTTCAATT
YBR059C	YBR059C_Minus_1198	AGATGGTATTCTAGAAACAG	TTTCTCTTCTTCAAGTTCTTGGCCGACATTTTGAGATGGTATTCTAGAAA	TGACCGTCACTAGCGTTCATGGGAAGTTTGGATGAGATTTCAAAAGAAGA
YBR059C	YBR059C_Minus_533	TTTCAATCTTGATATCGCGA	GCTTGAAATTGTTTTTGGCATCTACCAAGACATTTTCAATCTTGATATCG	CAAGGACACAGGAAGGTAGTGCATTTGAGAGATAGAAAGAGCAACGTCAT
YBR059C	YBR059C_Plus_131	TGGCTTTGCTCAAATTTACG	TAAAGTTGAAGTGGTAAATTATTTAGCAGAAGGTGGCTTTGCTCAAATTT	AAATTCCTAGAGTATCTTAATGAATTTGATAATACAGCAAGTGTTCCCTT
YBR059C	YBR059C_Plus_32	TTCGGCAATGGGCCATCCGG	CATGTCGATCACGAATGGTACTTCTAGAAGCGTTTCGGCAATGGGCCATC	GAGAGGTACACTCCAGGCCATATTGTCTGCGTAGGCACACATAAAGTTGA
YBR060C	YBR060C_Minus_189	GGCGTTTTAGGTTTGAGTGC	CTTGGTCTTCCACGTTTACGGGGAGCTTTACTTGGCGTTTTAGGTTTGAG	CTGGAGATGTATTTTTCCTTTCGTTGCCTACAAGCGAGATTCTTTCCAAC
YBR060C	YBR060C_Minus_616	ACTCAAGGTTAATTTACCTG	ATTTTTCGGTACAGGGGTTGGAGTAAAATTTCTACTCAAGGTTAATTTAC	GTTGAGTCTTTATATTCTTTTAAATTATTCATTATAATTTGCTTTAGGGG
YBR060C	YBR060C_Plus_260	ATTAACTGATAGGATCAAGA	TAAACGTGGAAGACCAAGAAAGATACAGGAAGAATTAACTGATAGGATCA	GAGAAAGATACAATTTCCTCTAAGAAAAAGAGGAAATTGGACAAAGATAC
YBR060C	YBR060C_Minus_48	GTTACATTCCTGCTTTTTGC	TGTCTTTCTCCATGTGGGTCAACCCTTTTTGGGGTTACATTCCTGCTTTT	ACGATAGGATATCATTATGCTCTACAAAGTCTTCCCCATTTAGCATGTTA
YBR060C	YBR060C_Minus_38	TGCTTTTTGCCGGAGACGAT	CATGTGGGTCAACCCTTTTTGGGGTTACATTCCTGCTTTTTGCCGGAGAC	ATCATTATGCTCTACAAAGTCTTCCCCATTTAGCATGTTATGGCAATTCG
YBR061C	YBR061C_Plus_36	TATAGAAAAGCAAAAGAGCA	GGTAAGAGCAGCAAAGATAAAAGAGATTTGTACTATAGAAAAGCAAAAGA	ATAGGGCTAGATCTGCTTTCAAACTACTTCAACTCAATGACCAATTTCAT
YBR061C	YBR061C_Plus_301	CTCATCCTAAAACATTGGCG	TACCTCATGTGACAACGTTGCAAGCCGATATCACTCATCCTAAAACATTG	TCTAAAACTGTTTGGCAACGAAAAGGCCGATTTTGTTTGTAGTGATGGTG
YBR061C	YBR061C_Plus_296	TATCACTCATCCTAAAACAT	CCCCATACCTCATGTGACAACGTTGCAAGCCGATATCACTCATCCTAAAA	AGGATTCTAAAACTGTTTGGCAACGAAAAGGCCGATTTTGTTTGTAGTGA
YBR061C	YBR061C_Minus_270	GCTTGCAACGTTGTCACATG	ATCCTCGCCAATGTTTTAGGATGAGTGATATCGGCTTGCAACGTTGTCAC	TGGGGGACATCGGTTGTAAATCGACAGAGACAATTTTCCTGTCCTCCTTA
YBR061C	YBR061C_Minus_101	GATCATCCAGGAAATGAAAT	CTGCACACAAATCTACAACTCTTTTTAAGTTTGGATCATCCAGGAAATGA	ATTGAGTTGAAGTAGTTTGAAAGCAGATCTAGCCCTATAGCCCTGCTCTT
YBR062C	YBR062C_Minus_277	TTTATTGATTCGTGGTAAAG	AATGGAGCAGTTGTCAGTTGCTTTGAGCTTTTTTTTATTGATTCGTGGTA	GCAAAAGTATCAGGACAGCCCGCACTCTTGCCTTTATCCATTTCTTGCAA
YBR062C	YBR062C_Minus_285	AGCTTTTTTTTATTGATTCG	GTGTAACAAATGGAGCAGTTGTCAGTTGCTTTGAGCTTTTTTTTATTGAT	AAGAGGCTGCAAAAGTATCAGGACAGCCCGCACTCTTGCCTTTATCCATT
YBR062C	YBR062C_Plus_23	TGGAATACAACAAAACTCAA	TTAATCTGCACTCATCATTAGATTAGAGGAACATGGAATACAACAAAACT	TACCAAGAAGTAGGAGGAACTTCACAGGAGGAGCAGAGAAGACAGGTCAG
YBR062C	YBR062C_Plus_120	CAAAACTTTGGTAACACCAG	AGACAGGTCAGATCCCAACTGCAAGGTCTATTTCAAAACTTTGGTAACAC	AGGGTGATGCACATTCAGATTCAACACTACTTTTACGATTATTATCGCAA
YBR062C	YBR062C_Minus_136	ATGTGCATCACCCTCACCAC	CGATAATAATCGTAAAAGTAGTGTTGAATCTGAATGTGCATCACCCTCAC	TTACCAAAGTTTTGAAATAGACCTTGCAGTTGGGATCTGACCTGTCTTCT
YBR063C	YBR063C_Minus_133	AAATGAGTATTTCCAAATAA	TTTGATGGAATCGGAAAAAGATCTTAAAAATGTAAATGAGTATTTCCAAA	AAAATGCTCTTTATATTGGAAAATAAAATAGTTGTTTCGCTCTTCGTAGT
YBR063C	YBR063C_Plus_47	AGACTTTACAATGATAAGAA	TTTAAAAAGCACTTTTCCATATGAATATGGCTCAGACTTTACAATGATAA	ATGTTAAATACTACGAAGAGCGAAACAACTATTTTATTTTCCAATATAAA
YBR063C	YBR063C_Plus_608	AACTAAAGATTATACAACAG	CACCTATGGCAATTTTGATGAGTACGACTTATTAACTAAAGATTATACAA	TTAACGCGATCACCTGGCTCGAATCCCGAGTTTAAAGCAGTGGTAAATAA
YBR063C	YBR063C_Plus_467	TACCGAAGAGAGAAATTATG	TAATGAAGACTGCCTCAATAATCGAAGTGACGTTACCGAAGAGAGAAATT	TCCACAGTTTTACATTCAAAGGAGTCAGTTCTCAGCATTGGTAGGCAAAA
YBR063C	YBR063C_Plus_514	AGTCAGTTCTCAGCATTGGT	ATTATGAGGAATCCACAGTTTTACATTCAAAGGAGTCAGTTCTCAGCATT	AAATATGGTAACTTTGAACCAAAGCGATGAAAATTTCACCTATGGCAATT
YBR065C	YBR065C_Plus_342	CTAAAAAACGTGAAATTAGG	GCAAAAAACGACATGATGAAAAGGTTTCTGTCACTAAAAAACGTGAAATT	CTCAGATTACGAGTGATCCGTCAGAAGCAGATAATATCGTTGATAAATTG
YBR065C	YBR065C_Plus_217	GCTGTATGCTTGATTCAAGA	TACGGTGCGCCACTCAGAGAAACATTTGTCAATGCTGTATGCTTGATTCA	CATCCCTATACAACTGCGGGATCATTTAATATCCCTTGTGAACGAGGAAA
YBR065C	YBR065C_Plus_69	CGAATGACTAAAATTCCACA	TGTGAGCAGTGCTTAGGTGATGAGGCTAATATACGAATGACTAAAATTCC	CTGAATGTAAGATTTGTACCTTACCGTTCACCTTATACCATTTTAAGACG
YBR065C	YBR065C_Minus_24	CACTGCTCACATATATTGGG	TTAGTCATTCGTATATTAGCCTCATCACCTAAGCACTGCTCACATATATT	GCTCATTAATTTCATCATTCATTATATTAAGGGTGCAATAACTCTTTTCC
YBR065C	YBR065C_Plus_30	AATATATGTGAGCAGTGCTT	ATAATGAATGATGAAATTAATGAGCCACCGCCCAATATATGTGAGCAGTG	ATGAGGCTAATATACGAATGACTAAAATTCCACAAGGCTCTGAATGTAAG
YBR066C	YBR066C_Minus_156	AGATGTGATGTTTTCATCAA	TTATTCAATTTATCTTTCAAGTCATCATCAATTAGATGTGATGTTTTCAT	TCAGGGTTTGGTATTTCCTTTCATTGTTAAAAGAGAACATTTCAGGCATA
YBR066C	YBR066C_Plus_267	ATTTCAAGATTAACAGCAAG	GGAAAACAAGCGAACAGAACGAGTGACGGGACTATTTCAAGATTAACAGC	AAACGTCACCGATACTGCCATTGCAAAATATTAATATTGTAAAAGCAGAG
YBR066C	YBR066C_Minus_88	AGGCATAAGAGTTATCTGGG	GTATTTCCTTTCATTGTTAAAAGAGAACATTTCAGGCATAAGAGTTATCT	GAACATTCGAAATTGATGGGAAATTCACATTTCCTATCTTTAGCTAGAAT
YBR066C	YBR066C_Minus_87	GGCATAAGAGTTATCTGGGA	TATTTCCTTTCATTGTTAAAAGAGAACATTTCAGGCATAAGAGTTATCTG	AACATTCGAAATTGATGGGAAATTCACATTTCCTATCTTTAGCTAGAATA
YBR066C	YBR066C_Plus_31	CAACTATTCTAGCTAAAGAT	AGATGTCCATAGGTTACAAAGACAACTTGATGTCAACTATTCTAGCTAAA	ATGTGAATTTCCCATCAATTTCGAATGTTCGCCCTCCCAGATAACTCTTA
YBR067C	YBR067C_Plus_132	GGTCTAGAAACTGGCAACAG	GGTGACATCAACTCTCATCTTTCTGACTACTTGGGTCTAGAAACTGGCAA	TCCAAATTCCATCTGATGTCTTGAGTGTGTATCAACAAGTCATGACTTAC
YBR067C	YBR067C_Plus_78	GCTGAATTGCAAGCTATTAT	TTGGCCGTCGCTGACACCAGCGCCGCCGAAACTGCTGAATTGCAAGCTAT	ACATCAACTCTCATCTTTCTGACTACTTGGGTCTAGAAACTGGCAACAGT
YBR067C	YBR067C_Plus_262	AGACAATTGTTAAATTGCCA	TGTTTAGTGAATTGGACTTTGATGCTATCACTAAGACAATTGTTAAATTG	CACCACAAGATTGAGTTCTGAAATCGCTGCTGCTCTTGCCTCCGTTTCCC
YBR067C	YBR067C_Minus_67	TTGCAATTCAGCAGTTTCGG	AGAAAGATGAGAGTTGATGTCACCGATAATAGCTTGCAATTCAGCAGTTT	CTGGTGTCAGCGACGGCCAAAGAGGCAATGGCACTTAAAACGAAAGCAAT
YBR067C	YBR067C_Minus_165	TACACACTCAAGACATCAGA	TAAGCGTCATCGGTGTAAGTCATGACTTGTTGATACACACTCAAGACATC	TTTGGAATCCACTGTTGCCAGTTTCTAGACCCAAGTAGTCAGAAAGATGA
YBR068C	YBR068C_Minus_293	CTAAAGACATCATGACAACA	TAGCTACCAAAAGACCAGTCCCAATACCTGTCCCTAAAGACATCATGACA	CGACTTCATGGACTTTTTCAACTTGGAATCCGACGTGATAGACTCAACGC
YBR068C	YBR068C_Minus_583	AAATTGAATAGTCATAGACG	AATATAAATGTCCGGATTTATTTTATCATTCCAAAATTGAATAGTCATAG	ATTAACTCTAAAGGCAAAACCGTTAGCCATTGGAAACAGTAAAGCCATAC
YBR068C	YBR068C_Plus_239	TGGCGTTGAGTCTATCACGT	GCAAATAAATGAAAATACGTCTGATTTAGAGGATGGCGTTGAGTCTATCA	TCCAAGTTGAAAAAGTCCATGAAGTCGCGCCATGTTGTCATGATGTCTTT
YBR068C	YBR068C_Plus_757	CTATTGTTATCAACTGTGGT	AAATTTTAATGATTGCAGGTTTCATTATTCTTTCTATTGTTATCAACTGT	CGGAAATGACGGTTATATCGGGGCCACTTATTGGCATAATCCAGGTGCTT
YBR068C	YBR068C_Plus_351	GCAAAAGGTCTACATTACGG	ACAGGTATTGGGACTGGTCTTTTGGTAGCTAATGCAAAAGGTCTACATTA	CTGCTGCGCTAATAATTGGTTACATCTTGGTTTCTTTCGTGACGTACTTC
YBR069C	YBR069C_Plus_321	ATAGGTACTGGTTTACTGGT	CGTCACTTAGTCATGATCAGTCTCGGTACCGGTATAGGTACTGGTTTACT	ATGGTCAGGTGCTGGGAACAGCTGGTCCTGCCGGGTTAGTCCTTGGTTAC
YBR069C	YBR069C_Minus_910	TGTTGGGTTTTCCTGCTCAG	TACCACTTTTTTGCAGGCATTGGGAATAGATTTTGTTGGGTTTTCCTGCT	GATAGAAGTAGAACTTCAATTCCACCGTAGCTGAATGCAGCATAACAGAA
YBR069C	YBR069C_Plus_413	GCTTTACTGTATCATCCAAG	GTTAGTCCTTGGTTACGGAATAGCATCGATCATGCTTTACTGTATCATCC	GGCGAGTTAGGTCTCTGTTATGCAGGACTAACCGGCAATTACACCAGATA
YBR069C	YBR069C_Plus_750	GCGATTATCATCAATTGTGG	AAGATATTGATGGTAATCGGATTCGTCATTCTGGCGATTATCATCAATTG	CAGGTGACAGAAGATACATCGGTGCTGAGTACTGGCACAATCCTGGTCCA
YBR069C	YBR069C_Plus_813	AATCCTGGTCCATTTGCCCA	GACAGAAGATACATCGGTGCTGAGTACTGGCACAATCCTGGTCCATTTGC	TCAAAGGTGTATGTACGGTTTTCTGTTATGCTGCATTCAGCTACGGTGGA
YBR070C	YBR070C_Plus_99	ACAGAAAAGGATACGAAAGA	GCGATTCTGCCTTTTTTCCACACTCAAGCAGGTACAGAAAAGGATACGAA	TTAACCTACTGAAAATACGAAAATCGTCAAAGAAACCGCTCAAGATTTTT
YBR070C	YBR070C_Minus_159	AAGAATACAAAAATCTTGAG	CGGATCATTTCACCAGTATGACCTCCCGATCCTAAGAATACAAAAATCTT	TCTTTGACGATTTTCGTATTTTCAGTAGGTTAACTCCATCTTTCGTATCC
YBR070C	YBR070C_Plus_75	CCTTTTTTCCACACTCAAGC	ACAGCATATGTTATTAGGTTGATAGCGATTCTGCCTTTTTTCCACACTCA	CAGAAAAGGATACGAAAGATGGAGTTAACCTACTGAAAATACGAAAATCG
YBR070C	YBR070C_Plus_171	TTTGTATTCTTAGGATCGGG	ATACGAAAATCGTCAAAGAAACCGCTCAAGATTTTTGTATTCTTAGGATC	ATACTGGTGAAATGATCCGTCTTCTAGAAAATTACCAGGATCTTTTACTG
YBR070C	YBR070C_Plus_246	GGTAAGTCGATTGTGTACTT	CGTCTTCTAGAAAATTACCAGGATCTTTTACTGGGTAAGTCGATTGTGTA	ATTCTGATGAGGCTTCCAGGCAAAGATTCGCCCACTTTATAAAAAAATTT
YBR071W	YBR071W_Plus_128	GACGAAGCAGAAAAAGGAGG	GCTGACTAGCGAATTTGGCCATGGACACTCCAAGACGAAGCAGAAAAAGG	ACAGCTCCTTCTCAATTCCTGTCTCCTACGAATAAGAGAAGCACATCTAG
YBR071W	YBR071W_Plus_292	CTGCAAAGGAAGAAAAGCTG	ACCACTCGGCCATGAGGCACATGCAAACAAACGCTGCAAAGGAAGAAAAG	GGCTCCATCACCAACGCAGTCAACGAGGAGCGAATCAGACGCCAGTCTTT
YBR071W	YBR071W_Minus_61	ACTTTTGGATCCTAAATGCA	ATGGCCAAATTCGCTAGTCAGCGAGATTAGCGAACTTTTGGATCCTAAAT	TGTCTTTTCTTGGTGTCTGCGTTTGTGTTAGTGCTGGAATTTTTAGAGCG
YBR071W	YBR071W_Minus_177	GATGTGCTTCTCTTATTCGT	AACAAGCTGCTCCTTTTTAACTTTGACTGACTAGATGTGCTTCTCTTATT	ACAGGAATTGAGAAGGAGCTGTGCCCTCCTCCTTTTTCTGCTTCGTCTTG
YBR071W	YBR071W_Minus_113	GCTTCGTCTTGGAGTGTCCA	ATTGAGAAGGAGCTGTGCCCTCCTCCTTTTTCTGCTTCGTCTTGGAGTGT	AAATTCGCTAGTCAGCGAGATTAGCGAACTTTTGGATCCTAAATGCATGG
YBR072C-A	YBR072C-A_Minus_37	GTCTTGCCTACTTCTACTTC	GGTATCTCTATGGATGTGGCTTGAAATATGGATGTCTTGCCTACTTCTAC	AAGGCATTTTTACTCGATCGCGTTAATATATGCATCAAGAAAATAAAAAA
YBR072C-A	YBR072C-A_Minus_74	TGGAGGTATCTCTATGGATG	TTGTAATTACCAAAATCTTCAACAACGCGCTGTTGGAGGTATCTCTATGG	TGAAATATGGATGTCTTGCCTACTTCTACTTCTGGGAAAGGCATTTTTAC
YBR072W	YBR072W_Minus_127	CTTGCCAGTAGAATCCTTTG	AGCGCCAGCATAGTTATTTGGTCTAGCAACTTCCTTGCCAGTAGAATCCT	GTGTTTGCTAACTGACGTCTTGGTGCGTAGCCTCTTAAGCCGCCTTCACC
YBR072W	YBR072W_Minus_260	CTGGAACTGCGACACTTCTA	ACTCGTAGTTGTTGTCATGGTCCAAAATATCAACTGGAACTGCGACACTT	ACCGAAACCAGATGGGAACAGGGACAAGTCATTGTCGAACCAATCATCTA
YBR072W	YBR072W_Plus_196	GAGATGAAACCTTAGATGAT	CAAATAACTATGCTGGCGCTCTTTATGATCCCAGAGATGAAACCTTAGAT	CGACAATGACTTGTCCCTGTTCCCATCTGGTTTCGGTTTCCCTAGAAGTG
YBR072W	YBR072W_Minus_279	TCATGGTCCAAAATATCAAC	CCAGGAACCACGACTTTCAACTCGTAGTTGTTGTCATGGTCCAAAATATC	CTGCGACACTTCTAGGGAAACCGAAACCAGATGGGAACAGGGACAAGTCA
YBR072W	YBR072W_Minus_126	TTGCCAGTAGAATCCTTTGC	GCGCCAGCATAGTTATTTGGTCTAGCAACTTCCTTGCCAGTAGAATCCTT	TGTTTGCTAACTGACGTCTTGGTGCGTAGCCTCTTAAGCCGCCTTCACCC
YBR073W	YBR073W_Plus_881	ATTCTTGCGCCCTCATCAGA	AGTTGACGTAATTGTTGATCCATTACTGGGCAAATTCTTGCGCCCTCATC	GGGGTGAAGTTCATGTATGATTGCTTAATGGGCTTGGCAAGACCAACTAT
YBR073W	YBR073W_Plus_29	AAGAGAGAAGATCCTACAGG	TGAAATGGCGGTAATAAGCGTTAAACCTCGACGAAGAGAGAAGATCCTAC	AAAAACAGCTCGGTATATCAAACGGTATTTGATTCCGGTACTACTCAAAT
YBR073W	YBR073W_Plus_564	GAAGCCTTATCACAAAACAT	TTGAAGGAAAATGCAGAAATACGTAGCGCCAAAGAAGCCTTATCACAAAA	ATCCCAGCCCACCGACCACAAGCACAACAGAAACAGTGCCTTCTACGAAG
YBR073W	YBR073W_Plus_56	AAACAGCTCGGTATATCAAA	TCGACGAAGAGAGAAGATCCTACAGGAGGTAAAAAACAGCTCGGTATATC	TTTGATTCCGGTACTACTCAAATGCAGATACCGAAATATGAGAACAAGCC
YBR073W	YBR073W_Plus_44	ACAGGAGGTAAAAAACAGCT	AAGCGTTAAACCTCGACGAAGAGAGAAGATCCTACAGGAGGTAAAAAACA	TATCAAACGGTATTTGATTCCGGTACTACTCAAATGCAGATACCGAAATA
YBR074W	YBR074W_Plus_427	GTAAAAATCCTGAGGAAGAA	TTGAATCTTCTAATATATTAGTTAAGCTTGAGGGTAAAAATCCTGAGGAA	ACTTCTTTCAGCTCATTTCGACTCTGTACCCACAGGATATGGAGCTACCG
YBR074W	YBR074W_Minus_765	TGGTAGATAGAGTTACCAAA	TCACTCCTGACATATCTGCTATAAAAACCTTGCTGGTAGATAGAGTTACC	TTTCCTTAACAGACTGTTGGTATATTCTTGCTGTTGAAGTATCTGAAGTT
YBR074W	YBR074W_Plus_998	GGATACAGCTGACCAAACGC	ACAATTAAGTGCATATGTGGCTTCTAATTCATTGGATACAGCTGACCAAA	TGTTATTTTGATTTTATCGGTTTGAAGTTTTTCGTTATAAGCGCTAAAAC
YBR074W	YBR074W_Plus_245	ACATGATTACTTGCTCAAAA	TCATCCGTACACGTCCAAAGAAAATGATAAAGTACATGATTACTTGCTCA	CTTGAAATTACAGGGAATTCTTCGTTTGCAAGTGTTTCAGATGACAAAGA
YBR074W	YBR074W_Minus_205	GGACGTGTACGGATGAAAAG	GAGCAAGTAATCATGTACTTTATCATTTTCTTTGGACGTGTACGGATGAA	GTGATAATCTGTAAGTCCCCCCATGCTGTTTCTAATAAGTCATTGAATTC
YBR076W	YBR076W_Plus_526	TGATGTGCAGATTTTGCCAG	AATACATGCGATACTCTGAAAAGAAAAAGGAATTGATGTGCAGATTTTGC	TAATTGGATTCTAGCTGAAAACTACCTAAAACATTTATTCTTTGCGCACG
YBR076W	YBR076W_Plus_144	ACGAATGTATCCAATAATAG	ACATCCACTCTTTCGAGGGTTTTAACGGACACCACGAATGTATCCAATAA	CACTCAAAAGAAAAACCATCAAGAACAAAATATTCCCACAAAGGAAAATA
YBR076W	YBR076W_Plus_525	TTGATGTGCAGATTTTGCCA	AAATACATGCGATACTCTGAAAAGAAAAAGGAATTGATGTGCAGATTTTG	ATAATTGGATTCTAGCTGAAAACTACCTAAAACATTTATTCTTTGCGCAC
YBR076W	YBR076W_Minus_309	CTGTGATGTTGGAAACACCT	TCGGAGTATCTGTCTTTCATCCAGCCTCGGATACTGTGATGTTGGAAACA	GAAAAATCAGTTGCTTAGAAATACTTTTAAACACATGCTTACAATCAGTG
YBR076W	YBR076W_Plus_318	TTCCAACATCACAGTATCCG	ATTTCTAAGCAACTGATTTTTCTTCCAAGGTGTTTCCAACATCACAGTAT	GGATGAAAGACAGATACTCCGAATTTGGTTATAAAATAAAAAGAAATCAA
YBR077C	YBR077C_Minus_165	ATTTCGTTTATGGAATTTTT	AAGCTCATCATTTTCAAGTTATTGACCGAGTTTATTTCGTTTATGGAATT	CATCGTTGTTTGACGTCGCATAGGACAGTATACCCCCATTAGTGGCGGTT
YBR077C	YBR077C_Minus_11	ACCCTTTAACGTTTTTAGAA	GCAAATCATACGGTTTCAAAGTGTTTTCCAGAAACCCTTTAACGTTTTTA	CATCACCATATTGCTTCAATATTTTGGATACCGTTTGCTGCTGATAACTG
YBR077C	YBR077C_Plus_173	TTCCATAAACGAAATAAACT	CTATGCGACGTCAAACAACGATGTACCGAAAAATTCCATAAACGAAATAA	AATAACTTGAAAATGATGAGCTTATTGATTAAGGATAAGTGGTCAGAGGA
YBR077C	YBR077C_Plus_217	GCTTATTGATTAAGGATAAG	AAATAAACTCGGTCAATAACTTGAAAATGATGAGCTTATTGATTAAGGAT	AGAGGATGAAAACGATACTGAGGAACAGCACTCCAATAGCTGTTACCCTG
YBR077C	YBR077C_Plus_10	TCCATTCTAAAAACGTTAAA	GGTATCCAAAATATTGAAGCAATATGGTGATGCTCCATTCTAAAAACGTT	TCTGGAAAACACTTTGAAACCGTATGATTTGCATTCGGTAGACTTCAAGA
YBR078W	YBR078W_Minus_106	ATCAGCTTGAGCAGTAGCAG	AACAATGGTACTACAACCGGAGATTTTGTCCAAATCAGCTTGAGCAGTAG	GAAGTACCAATACTACATGAAGATGGAATAGAAGTAGTTGAGTTAGCTGC
YBR078W	YBR078W_Plus_353	AGAAGTAGACTCCATTAACA	CATTTTGACCAGTGCTTCTTTCGGTTCTTTGCAAGAAGTAGACTCCATTA	ACTTTGCCTGCCATTTCTACCTTCTCCACCGATTTACAAAATGCTAACAA
YBR078W	YBR078W_Minus_328	CAAAGAACCGAAAGAAGCAC	CAAAGTCACCATGTTAATGGAGTCTACTTCTTGCAAAGAACCGAAAGAAG	AAAATGATCAATTCTTGCATGTTCAAATCACCGGTGATTTTCTTGATAGA
YBR078W	YBR078W_Minus_193	TTGGATACTAGCCAAAGCAG	GGAGTTGAAGATAGTCAAGGAACCATCAATCTCTTGGATACTAGCCAAAG	CCCAAGTCACCGGTGATGGTCAAGTTACCAACAATGGTACTACAACCGGA
YBR078W	YBR078W_Minus_538	AGAGTCAGAGACACTTTCCA	AGTAGTGTTGTCACCGTTGGAAGAGAATTGTAAAGAGTCAGAGACACTTT	GATTGGAAAGAGTTTAGATATCTGTTGTTGTTGATGTTAAAAACATTAAC
YBR079C	YBR079C_Plus_929	TTCTACCAATCCAAGAGCCA	CACTACTGCCTGGAAGAAGTTTTATAAGTTATATTCTACCAATCCAAGAG	GAAGAATTCAAAACATATTCTTCTACAATTTTCCTATCCGCTATTTCTAC
YBR079C	YBR079C_Plus_1190	CGACACAGTGAAACAACAGC	ATTGTACGATATCATTGAAGTTAACTTTGATGTCGACACAGTGAAACAAC	AATTTATTAGTCAAATTGTCTTCTAAAACCTACTTCAGCCAATACATCGC
YBR079C	YBR079C_Minus_1055	TGGCGTCCAAGTTTAATAAA	TAATGGATTGCAACATTTCCTTTCTAGTTGGCTTGGCGTCCAAGTTTAAT	CATACGTAAATGAGGATCGTAGCCAATAGATGGAATTTCGTCTAGTTGGG
YBR079C	YBR079C_Plus_842	TTACTACGAGAATCTCGTAA	CAAACGTGCTCCTAAACCATCTACTTTGGCTAATTACTACGAGAATCTCG	TTCTTTGTTTCCGGTGATCCATTGTTGCACACTACTGCCTGGAAGAAGTT
YBR079C	YBR079C_Minus_1368	TCCCAAGCAGATAAGTCTAA	TCCACAGCAGCTTGTAACAGCGATTTTTCGATGTCCCAAGCAGATAAGTC	CAGGTAGGGTAGCGAGCTTGTATAATTCGGACTGGGAGACAGTAGTGAAT
YBR080C	YBR080C_Minus_843	AAGGTCTTACCAGTACCTGG	GCATTCAGCATTGTACCAATCTTTCTTGCAATTAAGGTCTTACCAGTACC	CGTACAATAGCAAACCTTTAACATGAGAAATACCCAGTTTTTCTATAACT
YBR080C	YBR080C_Minus_12	GCAGCAGCTTTTCCAAAACC	TCCATGTTTGTCATATCTGGTGGAGTATGATTTGCAGCAGCTTTTCCAAA	TCTTGAACATACTCAATTTATAAAGGCTGAATATACGGTACTATTTGCTC
YBR080C	YBR080C_Minus_553	TATCCCAGTTGCAACAGCGG	TTGTGTTTGTTTTGTCAAAATTCCCTTTGTCTCTATCCCAGTTGCAACAG	GGTTCAATATCACCCAAATCGATTGCTTGGACATTTCTAATTTTTAAGTC
YBR080C	YBR080C_Plus_1053	GATTCTGTTTTCAAGCAGAG	TCTTCCTTACATATTATTATTTTCGATGAGCTGGATTCTGTTTTCAAGCA	CAAGAGGTGATGGTACCGGTGTAGGGGACAATGTAGTTAATCAATTGTTA
YBR080C	YBR080C_Minus_322	ACCAAGATACGATTGCTTAC	TCTAGCTCTGAATGAGATATCTATATCTATTGAACCAAGATACGATTGCT	TACTTGAATAAATCAAATGCTTTTGCTTGCACGTCTTGATTTAGGGACCA
YBR081C	YBR081C_Plus_882	AATAATGTAGAAGAAATTAT	ATATCAAAAGAAACACTGTCAAAGTTAAAAACAAATAATGTAGAAGAAAT	ATTGGAACAAAATTTACCACAGTTTTGAATACGATAAAGAAACTATGATA
YBR081C	YBR081C_Plus_1270	TTATGGATGTCAGAAAAAAT	TAGGAATATCAGATTACGAATTAAAACATCTGATTATGGATGTCAGAAAA	AAAATGGACATCGGATGAAAGAATTGGGCAAGAGGAATTATACGAAGCCT
YBR081C	YBR081C_Minus_1822	GGTTGGTGCTTCATCCTTGA	CTCAGGGATGACAGAAGTTAGTTTGTCATCATTGGTTGGTGCTTCATCCT	TTAGAGCTATCTTTTTCTGACACCTTGCCATTCTCTTTGGCCAACATATG
YBR081C	YBR081C_Plus_236	AGAAGAAGAACATCACGGAG	ATTAAATGTCGAAAAATCATTTCCATTAACCCAAGAAGAAGAACATCACG	TCTCCTGCCGTTGACACACGATCAGATGATGTATCATCACAAACAATTAA
YBR081C	YBR081C_Plus_680	AGGTATTTCGAAGTTCGCCG	AATTGGTAAAAATGAGAAGCCACAAAACAAAGAAGGTATTTCGAAGTTCG	GAAGATTACGACGATGAAGACGAGAACTATGATGAAGACAGTACAGACGT
YBR082C	YBR082C_Minus_54	GGACCGGCTGAACATGAAGT	GATGCTTGCCAGTGATATAGATCATCGCCGACTGGACCGGCTGAACATGA	GATCTCTAGTTCAATAGCATGTTGATTTTGTTAGTAAATAAGAGCATAAG
YBR082C	YBR082C_Minus_139	AGACAAGAAGAAAACACCGC	TGGCTTGAATGGGTAGTCGGTTGGGAAATGGATAGACAAGAAGAAAACAC	TATGGGGAATCGGCAGGTCCCATGATGGATGCTTGCCAGTGATATAGATC
YBR082C	YBR082C_Minus_75	TGATATAGATCATCGCCGAC	GAATCGGCAGGTCCCATGATGGATGCTTGCCAGTGATATAGATCATCGCC	CGGCTGAACATGAAGTAGGTGGATCTCTAGTTCAATAGCATGTTGATTTT
YBR082C	YBR082C_Plus_60	TCATGTTCAGCCGGTCCAGT	TCAACATGCTATTGAACTAGAGATCCACCTACTTCATGTTCAGCCGGTCC	ATGATCTATATCACTGGCAAGCATCCATCATGGGACCTGCCGATTCCCCA
YBR082C	YBR082C_Plus_251	CATCTGTCTGGACATCCTAA	GATATATCATCCAAATATCAATGCCAATGGTAACATCTGTCTGGACATCC	CAATGGTCTCCAGCTCTAACTCTATCGAAGGTCCTATTATCCATCTGTTC
YBR083W	YBR083W_Plus_404	GGTAGAAGAGGCATTCCTTG	TTGGACTATCGGTTGTGATAAGTGGTCAGAAAAGGTAGAAGAGGCATTCC	CTTAGACTGATAATGAAAAATGGGACCACAAAAATAAAAATAAGAAATGC
YBR083W	YBR083W_Plus_149	CGCTTGTGTGAAAAATGAAG	TGATATGTTTCCAGAAGCCGTAGTTTCAACCGCCGCTTGTGTGAAAAATG	GATAACATCAATCTCATAGACACGCATCCTCAATTCGAACTGGTAAATAC
YBR083W	YBR083W_Plus_248	TTTGAAATCTCCATCAGCAA	GGTAAATACTGGACTGGGTGCTAAATCGGACGATTTGAAATCTCCATCAG	ACGTTCACTGACAAGCAGAGGAAGAATGAAGTACCAAATATATCTGTGAG
YBR083W	YBR083W_Minus_559	CTTCTTCCAGACTTGAATAT	GGTCAGCGAGTCCTTGATTTTGTTTTGTATGGTCTTCTTCCAGACTTGAA	GAAATTTGCTTTTTGGTTCTGAACTCGTTGGTTTTGTGCTTGATATATAA
YBR083W	YBR083W_Plus_373	GGACTATCGGTTGTGATAAG	AAAGTAGCGAAACGTCGTCAACAACGGAATCTTGGACTATCGGTTGTGAT	AGAAAAGGTAGAAGAGGCATTCCTTGAGGCACTTAGACTGATAATGAAAA
YBR084C-A	YBR084C-A_Minus_166	GGTTCTGGATTTAGAGTGGA	ACGACCTTCTCTCTTAGATTGAGCATGGGCTCTGGTTCTGGATTTAGAGT	ACGGCCTTCTTTACGATGGTACCGTTCTTAACCAATTTTCTAATGGCGTT
YBR084C-A	YBR084C-A_Minus_170	CTCTGGTTCTGGATTTAGAG	TGTGACGACCTTCTCTCTTAGATTGAGCATGGGCTCTGGTTCTGGATTTA	GGTAACGGCCTTCTTTACGATGGTACCGTTCTTAACCAATTTTCTAATGG
YBR084C-A	YBR084C-A_Minus_145	GGTAACGGCCTTCTTTACGA	AGCATGGGCTCTGGTTCTGGATTTAGAGTGGACGGTAACGGCCTTCTTTA	CCGTTCTTAACCAATTTTCTAATGGCGTTTCTGGAGTTGGCTTGAGCAAT
YBR084C-A	YBR084C-A_Minus_160	GGATTTAGAGTGGACGGTAA	TTCTCTCTTAGATTGAGCATGGGCTCTGGTTCTGGATTTAGAGTGGACGG	TTCTTTACGATGGTACCGTTCTTAACCAATTTTCTAATGGCGTTTCTGGA
YBR084C-A	YBR084C-A_Plus_392	TTTCAAACACAAGAGAGCCT	CCATGTTTTGTACAAGGAATCTAAGGGTAACGCTTTCAAACACAAGAGAG	GAACACATCATCCAAGCTAAGGCTGATGCTCAACGTGAAAAGGCTTTGAA
YBR084W	YBR084W_Minus_65	CAGTTGGCGAAACTTTTAAG	TACCAGAAAGAATATGGTATTGAGAAGCATGCACAGTTGGCGAAACTTTT	AATGCGCCATCTGGCCTGTTGGAACGCCCTCGAGTTACTCAATAAAGATA
YBR084W	YBR084W_Plus_1394	GTTCAATTTACATTTGACCG	TGGTGGTTATGCCCAAGTTATTCCTATGGACGAGTTCAATTTACATTTGA	ATTCATGCTATCAGCGCTGCGAACAATCTTCTTGCAGCAGCTATCGACAC
YBR084W	YBR084W_Minus_589	ACTTGATCTGCCTAACACGA	TTTCAACAACGAAGCAATTGGATTTCCGACGATACTTGATCTGCCTAACA	TTCTTACCATCTAACTTAACATGAGCTTCTTCAAGTAATTTCATGCAACC
YBR084W	YBR084W_Minus_1411	GCTGATAGCATGAATATCCC	GTCGATAGCTGCTGCAAGAAGATTGTTCGCAGCGCTGATAGCATGAATAT	AAATGTAAATTGAACTCGTCCATAGGAATAACTTGGGCATAACCACCACC
YBR084W	YBR084W_Plus_1070	GCATATCAAGCAAGTTGCCG	AGATATTGATATATCAAGAGCTCAGAGTCCTAAGCATATCAAGCAAGTTG	TTGGGAATCCACTCTCACGAATTAGAATTATACGGCCACTATAAGGCAAA
YBR085C-A	YBR085C-A_Minus_98	CTTGCTTCTTCAAAAACTCC	TTAAAACTGTTTGAATTTCATAGTTCTTTTTCTCTTGCTTCTTCAAAAAC	CCCACTGACTGTCGTCAGTTCAACAGGTGCGCTTTGCAAGAAAGAACCGG
YBR085C-A	YBR085C-A_Plus_192	GAAGTCATCGCTAATATCAT	GATAAATCACATGGTTATGTGCTAAAGGACGGCGAAGTCATCGCTAATAT	AGGCCAAAGATTATCTTTTGGATTTGGCCGGCCAGGCTTGAACGAGTGGC
YBR085C-A	YBR085C-A_Plus_197	CATCGCTAATATCATTGGTG	ATCACATGGTTATGTGCTAAAGGACGGCGAAGTCATCGCTAATATCATTG	AAAGATTATCTTTTGGATTTGGCCGGCCAGGCTTGAACGAGTGGCTAAAT
YBR085C-A	YBR085C-A_Plus_215	TGAGGCCAAAGATTATCTTT	AAAGGACGGCGAAGTCATCGCTAATATCATTGGTGAGGCCAAAGATTATC	TTGGCCGGCCAGGCTTGAACGAGTGGCTAAATATTTGTTCGATACGAGTC
YBR085C-A	YBR085C-A_Plus_164	ATCACATGGTTATGTGCTAA	CTATGAAATTCAAACAGTTTTAAGCGAGGATAAATCACATGGTTATGTGC	GGCGAAGTCATCGCTAATATCATTGGTGAGGCCAAAGATTATCTTTTGGA
YBR085W	YBR085W_Plus_459	GGTGGCGCTCGCCAATTCAA	AGACTTGCTGCTGATGCAAAATCGTCGAAAAAGGGTGGCGCTCGCCAATT	TGACTGATGTTTATAAAAAGACCTTGAAATCGGATGGTATCGCAGGATTA
YBR085W	YBR085W_Plus_36	GCCATTAATTTCTTAATGGG	AGTAGCGACGCTAAGCAACAAGAAACAAACTTTGCCATTAATTTCTTAAT	TGAGTGCGGCCATCGCTAAAACTGCTGCCTCACCAATCGAAAGAGTCAAG
YBR085W	YBR085W_Minus_70	TGAGGCAGCAGTTTTAGCGA	ATTTTGGATCAAGATCTTGACTCTTTCGATTGGTGAGGCAGCAGTTTTAG	GCACTCACACCACCCATTAAGAAATTAATGGCAAAGTTTGTTTCTTGTTG
YBR085W	YBR085W_Plus_189	AAGAGAACTGCAAAGCAAGA	GATAAAAAGTATTCCGGTATCGTGGATTGTTTCAAGAGAACTGCAAAGCA	TAATATCCTTTTGGCGAGGAAATACTGCCAATGTTATTCGTTATTTTCCC
YBR085W	YBR085W_Plus_460	GTGGCGCTCGCCAATTCAAT	GACTTGCTGCTGATGCAAAATCGTCGAAAAAGGGTGGCGCTCGCCAATTC	GACTGATGTTTATAAAAAGACCTTGAAATCGGATGGTATCGCAGGATTAT
YBR086C	YBR086C_Plus_281	CAGCAAATCAAAAATACTGG	ATTGTCCGATGATTTGCATAAACTGATTTCTATCAGCAAATCAAAAATAC	CCAAAACAGTATGAGTTGTACAACCTATCGAATTTGACCAATAATCCCAA
YBR086C	YBR086C_Plus_1200	GTCAAAGCTGAGAGTGAAAT	CAGCAGAAAATTAATGGACCAAATCCTAACTTTGTCAAAGCTGAGAGTGA	AAGCTCAACTCAGCTCATCAGATATGAAAATTTGGTCAAAGGTTAAGTCG
YBR086C	YBR086C_Minus_577	TTTATCTTGAAGAAACTCAA	GATAACCGAACTAGCTTTTTTTTGGGCTTTCTGTTTATCTTGAAGAAACT	GAAAATGATGAGTATTTACTCAGTCTATCAGACCAAAATGGTTCATATTT
YBR086C	YBR086C_Minus_1038	ATAAAATCTGAATCATGGGT	AAAAATTGATCTTCATAGCGCTTTGTATCAATAATAAAATCTGAATCATG	AACGGGCCAATATTGAAAAGGCATTGAAAACCTTAGTTCTTATTTCTGCG
YBR086C	YBR086C_Plus_695	CCAGCTATATTGTTTTGCGT	GGCTTTGTTGTTTGGCGCAATATTACTATCATTCCAGCTATATTGTTTTG	ATTTTCATCAAGCAAATTTATAACGGCCCAATGATTTCCATCTTGTCTTT
YBR087W	YBR087W_Minus_469	GTTTTTGGAGTATTTTTCCA	CGACATCGAATCGCAGACCATTATCAACCTAATGTTTTTGGAGTATTTTT	CGTCTTAAAGCAGCTTGAGCATCTTTTGTTAACGAGTTCGCCTCGTTGAT
YBR087W	YBR087W_Minus_525	GATTTGATAGGAGCAATTAT	CTTGGTGCAGGACAACGAATCAACAGACAACGGGATTTGATAGGAGCAAT	ACATCGAATCGCAGACCATTATCAACCTAATGTTTTTGGAGTATTTTTCC
YBR087W	YBR087W_Minus_96	AAAAGATGAGGTAAATCACG	GTTTTCTTACCTGTACCATTTGGTCCATACAGTAAAAGATGAGGTAAATC	GATCAGATAACGATTTTAGAAAATTTGTCAACTCTTCATTATGTGAAAGA
YBR087W	YBR087W_Minus_129	GTTTTCTTACCTGTACCATT	CCAAATATGGACTCCAATAATGCCATACAACGCGTTTTCTTACCTGTACC	CATACAGTAAAAGATGAGGTAAATCACGAGGCTGATCAGATAACGATTTT
YBR087W	YBR087W_Minus_291	TCATTGTTACCCATATCACT	ACTTCTTTCAATAGTTCTTGGATGACAATTCTATCATTGTTACCCATATC	TGATCTCTAAATGGTATGGCGAGCTGACCACATTCAGTTCTAGTTTTCTG
YBR088C	YBR088C_Minus_326	TCAGAGAGTATTCGGCTATA	TCTTTAAGAAATCAGCATCGATATCCATCAATTTCAGAGAGTATTCGGCT	TTTCTTGGTATCCTCAAATAATAAGATGATGGAATCCGGTGTGTTGTCAG
YBR088C	YBR088C_Minus_233	CGGTGTTGTTACCACAACGT	CCGGTGTGTTGTCAGCAATTAGTGTTAATGTATCGGTGTTGTTACCACAA	TTTACTTAGTGAGGTTAGATCCATACCTAACGTAACAGGATGGTCACATC
YBR088C	YBR088C_Minus_188	CCATACCTAACGTAACAGGA	CACAACGTAGGATTTTACTTAGTGAGGTTAGATCCATACCTAACGTAACA	ACATCTATATTCTTGGAAGGCTTCGACACCTATTTCCAAGGAGACCAATA
YBR088C	YBR088C_Plus_222	CTAAGTAAAATCCTACGTTG	CATCCTGTTACGTTAGGTATGGATCTAACCTCACTAAGTAAAATCCTACG	ACAACACCGATACATTAACACTAATTGCTGACAACACACCGGATTCCATC
YBR088C	YBR088C_Plus_335	CGAATACTCTCTGAAATTGA	ATTATTTGAGGATACCAAGAAAGACCGTATAGCCGAATACTCTCTGAAAT	ATCGATGCTGATTTCTTAAAGATTGAAGAATTACAGTACGACTCCACCCT
YBR089C-A	YBR089C-A_Minus_49	AGGATCCTTCTTTCTCCTGG	CATATAAGCTGACAAGCCCCTCTTAGGGGCGTTAGGATCCTTCTTTCTCC	CTCTTCTTTGGTTCCTTTGGTTGCTTTGCTTCTTTAGTTGCGGCCATAGC
YBR089C-A	YBR089C-A_Plus_64	AGGATCCTAACGCCCCTAAG	AGGAACCAAAGAAGAGGACCACCAGGAGAAAGAAGGATCCTAACGCCCCT	CTTGTCAGCTTATATGTTCTTTGCTAATGAAAACAGAGACATTGTCCGTT
YBR089C-A	YBR089C-A_Minus_4	TTGCTTTGCTTCTTTAGTTG	TCTCCTGGTGGTCCTCTTCTTTGGTTCCTTTGGTTGCTTTGCTTCTTTAG	ATAGCGCTAGTTTTATATATGTTAATGTTCTAAGTTAATTAGTTAGTACT
YBR089C-A	YBR089C-A_Plus_66	GATCCTAACGCCCCTAAGAG	GAACCAAAGAAGAGGACCACCAGGAGAAAGAAGGATCCTAACGCCCCTAA	TGTCAGCTTATATGTTCTTTGCTAATGAAAACAGAGACATTGTCCGTTCC
YBR089C-A	YBR089C-A_Plus_34	AACCAAAGAAGAGGACCACC	TGGCCGCAACTAAAGAAGCAAAGCAACCAAAGGAACCAAAGAAGAGGACC	AAAGAAGGATCCTAACGCCCCTAAGAGGGGCTTGTCAGCTTATATGTTCT
YBR090C	YBR090C_Minus_37	AAAGACACCACCTAAAAAAA	ATAGTTGCCGCGCCACCTAAAAAAAAAAACAAAAAAGACACCACCTAAAA	GAGGGGAATGCACGTGACCCAGGTGCGGGTACCATATAAATGTACTTCTA
YBR090C	YBR090C_Plus_193	CATATATAAAACTAGCGCTA	CAAGAGTACTAACTAATTAACTTAGAACATTAACATATATAAAACTAGCG	GCAACTAAAGAAGCAAAGCAACCAAAGGAACCAAAGAAGAGGACCACCAG
YBR090C	YBR090C_Minus_36	AAGACACCACCTAAAAAAAC	TAGTTGCCGCGCCACCTAAAAAAAAAAACAAAAAAGACACCACCTAAAAA	AGGGGAATGCACGTGACCCAGGTGCGGGTACCATATAAATGTACTTCTAA
YBR090C	YBR090C_Minus_6	AATGCACGTGACCCAGGTGC	AAAAAGACACCACCTAAAAAAACGGGTGAGGGGAATGCACGTGACCCAGG	CCATATAAATGTACTTCTAAAATTGTCTACACAGCTTATAATGCTATATA
YBR090C	YBR090C_Minus_30	CCACCTAAAAAAACGGGTGA	CCGCGCCACCTAAAAAAAAAAACAAAAAAGACACCACCTAAAAAAACGGG	ATGCACGTGACCCAGGTGCGGGTACCATATAAATGTACTTCTAAAATTGT
YBR091C	YBR091C_Plus_5	GTTCTTTTTAAATAGTCTAA	TATAATATTAAAGTGCACCAAGAAAAGGATGTCGTTCTTTTTAAATAGTC	AACCAGGAGGTCTCGCAAGAGAAGCTAGACGTTGCAGGAGTGCAATTCGA
YBR091C	YBR091C_Plus_6	TTCTTTTTAAATAGTCTAAG	ATAATATTAAAGTGCACCAAGAAAAGGATGTCGTTCTTTTTAAATAGTCT	ACCAGGAGGTCTCGCAAGAGAAGCTAGACGTTGCAGGAGTGCAATTCGAT
YBR091C	YBR091C_Plus_122	TGAGAAATGTATTCCGCATG	CTCGACTTTCAACAATATTCTCAGTACGTGTCTTGAGAAATGTATTCCGC	TTTGGTGAGCCTGATCTAACGAAAGGTGAGCAATGCTGCATAGACAGATG
YBR091C	YBR091C_Plus_45	CAAGAGAAGCTAGACGTTGC	TTAAATAGTCTAAGGGGCAACCAGGAGGTCTCGCAAGAGAAGCTAGACGT	TGCAATTCGATGCGATGTGCTCGACTTTCAACAATATTCTCAGTACGTGT
YBR091C	YBR091C_Plus_14	AAATAGTCTAAGGGGCAACC	AAAGTGCACCAAGAAAAGGATGTCGTTCTTTTTAAATAGTCTAAGGGGCA	GTCTCGCAAGAGAAGCTAGACGTTGCAGGAGTGCAATTCGATGCGATGTG
YBR092C	YBR092C_Minus_411	GCATCCATCTCACCAGTGTA	TATTGCGCTAAAAACTCACGAGCATGTCTCTTAGCATCCATCTCACCAGT	TCAAAACATTGTCTGAGTTGGCAAAAGTGGTTTCCATTTCCAAATCATCG
YBR092C	YBR092C_Minus_61	AACATCGGCTAACTCTCCGA	TGGGAATATGTCTTCCTGAGTGCCAATTTTGGCAACATCGGCTAACTCTC	ATTGTACCTGCATTAACTAAAGCAGCGGCTAGAACCGAATAAACAACAGA
YBR092C	YBR092C_Plus_30	GCCGCTGCTTTAGTTAATGC	CCTATGTTTAAGTCTGTTGTTTATTCGGTTCTAGCCGCTGCTTTAGTTAA	CAATTCCCCTCGGAGAGTTAGCCGATGTTGCCAAAATTGGCACTCAGGAA
YBR092C	YBR092C_Minus_694	GGCAATGTCATCCAAGTATG	ATTCAAACCCTTGTTTTCTTTGTTTAATCTCTTGGCAATGTCATCCAAGT	TCGTATTTGTCCAAAATGTCATCGTTAGCATCTTCATCCCATCCTGGGCA
YBR092C	YBR092C_Plus_502	TTTTCGCCGCTAGTTCTGAA	GCTACATGTTCGAAAATCAAACCAGTTTCCCAATTTTCGCCGCTAGTTCT	TCATGACACTGCTCAATATTTCATTGATGGTTTAGGTGACCAATTCAACA
YBR093C	YBR093C_Plus_105	GATATCTTCCCATTTTTGGG	CTAGCCGATGTCGACAAGATTGGTACCCAAAAAGATATCTTCCCATTTTT	CCGGACCATACTACTCTTTCCCTGGCGACTATGGTATTTCTCGTGATTTG
YBR093C	YBR093C_Plus_253	CTAAGACTATCAAGAGTACA	GACATGGTGAAAGATACCCTACTGTCAGTCTGGCTAAGACTATCAAGAGT	TAAGTTGAGCAATTACACTCGTCAATTCAACGGCTCATTGTCATTCTTGA
YBR093C	YBR093C_Plus_447	CGTGACTTCTTGGCTCAATA	TACACTGGTGAAATGAACGCCAAGAGACATGCTCGTGACTTCTTGGCTCA	ACATGGTCGAAAACCAAACCAGTTTCGCCGTTTTTACCTCTAATTCTAAG
YBR093C	YBR093C_Minus_607	ACTCAAAGTGTTGGCACCAG	ATCGTAGTCCCAAGCAGGACATGAGTTACAAGCACTCAAAGTGTTGGCAC	TCAGCTTCACTGACAGTCTGCAAGGTGATGTTGAATTGGTCACCTAAACC
YBR093C	YBR093C_Plus_455	CTTGGCTCAATACGGTTACA	TGAAATGAACGCCAAGAGACATGCTCGTGACTTCTTGGCTCAATACGGTT	GAAAACCAAACCAGTTTCGCCGTTTTTACCTCTAATTCTAAGAGATGTCA
YBR094W	YBR094W_Minus_941	GTTTCAACTCTCCAAGAAGG	TTGTTTTTGATAAATTATTTTCTTCCTCAGTCAGTTTCAACTCTCCAAGA	CACACCCTTGAAAGTGGCTTTCATGGGAGTGACACTGATCATTTCGGATT
YBR094W	YBR094W_Minus_496	ATAGGCCCAAGAAATAGCAA	TAAAAGTGGGGAGACGTTTTTCAATCCATTAAAATAGGCCCAAGAAATAG	TTTGTATTTCCAGTAATAACAGATTCCATTGCGCCTCCTACGGTACCAGA
YBR094W	YBR094W_Plus_1095	AACTTGCCAGAATTTGACAA	AAAAAATATCTGCCACAAGTGGAGATTGTATCAAACTTGCCAGAATTTGA	GGTGTGAAAAAGAAATGAAGGTTTTTCATTACGGTGATTACGAACAGCTA
YBR094W	YBR094W_Plus_122	TCATGTCCAGAAATCATGGG	TTATCCTGAATGGAAAATCACGGTTTGTGTACCTCATGTCCAGAAATCAT	AAGGCTCATCTTGCTGGTAAAAATTTGACAGCTCAATTCATATATTCTAA
YBR094W	YBR094W_Plus_950	TGGAGAGTTGAAACTGACTG	GAAAGCCACTTTCAAGGGTGTGAACCACCTTCTTGGAGAGTTGAAACTGA	GAAAATAATTTATCAAAAACAAATAACCTCATCGTGGTAAGTATAGACCC
YBR095C	YBR095C_Plus_93	AGGATAATAAAGGAAAAAAG	AATGAATCGAATATAATTAGCACATTTACTAGAAGGATAATAAAGGAAAA	ACTATCAGGTACTGAAAAGATCCCTTGATGGAAAACTAATCTATCCTGAG
YBR095C	YBR095C_Plus_626	TAGATATTCCCAGTTTTTGG	TCTAATGATTGAAAAAGAACAGATGTCAGTTGTTAGATATTCCCAGTTTT	TTTTTAGGAGATCATCCTGAACCAATTTATGAATCTAACTTGAACCTACC
YBR095C	YBR095C_Minus_501	ATATCCCCTAGGGAAAGAAT	GAAAATGTCCTTGAGATAGTTTTATGATTTATTATATCCCCTAGGGAAAG	TCAAAATCTCCTTTACATTCACTAGTTTTGATAGGTCGTCATCGTCTTCT
YBR095C	YBR095C_Minus_512	TATGATTTATTATATCCCCT	AAATTGGGCTTGAAAATGTCCTTGAGATAGTTTTATGATTTATTATATCC	AAGAATGGGAGTCAAAATCTCCTTTACATTCACTAGTTTTGATAGGTCGT
YBR095C	YBR095C_Plus_261	GAGCAAACTGTGTTCTATAA	AGAAGAGACTTGAACAATTCTAAGCCAATGATTGAGCAAACTGTGTTCTA	CGGAGCATCGCCTTCTGCAAACAAATATTGTCACTGATAGTAGACGCAAA
YBR096W	YBR096W_Plus_264	GCGGAATTGGACATTTCAAG	TTCTACTTTCATAAGAGCAATAGCACCTATTTTGCGGAATTGGACATTTC	ATCTCATGTGCAAGATTTTTCAAAAATTGATGCTGAATTCCAAGCATTAT
YBR096W	YBR096W_Plus_112	TGTTCTTGCCTATGTTTACA	TTGTTAGGTTTTATTATTATGTTATTCAAAACTTGTTCTTGCCTATGTTT	TGAAACCGAGAATATTAAGAAACTTGAGAAAAATGAATATGGCTGTTTCT
YBR096W	YBR096W_Minus_193	AGAGGCATAGGTATCTAGGC	GCTCTTATGAAAGTAGAAGTCACATTCGAATGGAGAGGCATAGGTATCTA	TACGAGAAACAGCCATATTCATTTTTCTCAAGTTTCTTAATATTCTCGGT
YBR096W	YBR096W_Plus_4	GTGTTTGCACTATTTTTAGG	TATCTACAACAAAATAAAATAATAGAATAATGGGTGTTTGCACTATTTTT	CTTTGCTGCTTACTTGCTCTCTTCATATAAGTCGCTTCCTGGGGCATATT
YBR096W	YBR096W_Minus_120	GTTTCAAACCCTGTAAACAT	TATTCATTTTTCTCAAGTTTCTTAATATTCTCGGTTTCAAACCCTGTAAA	AGAACAAGTTTTGAATAACATAATAATAAAACCTAACAAAATATGCCCCA
YBR097W	YBR097W_Minus_1815	CTACCAAAAAATTTACAAAG	AAATGACTCAGTATAATATCGTTTGTTCTTTCCCTACCAAAAAATTTACA	GAATGTTTTGCAAAAGTGCCATCTTTACATAAGTATCATTATCTGTTAAA
YBR097W	YBR097W_Plus_1080	TTTCCTTTAATAAAAGACGG	AGAGATTTTTCCCAAATATGTCATTGTTTGGACTTTCCTTTAATAAAAGA	AGATTGGTTCAGACCCCCCAATTTTGGAATCTTACAAAATAGAGATAGAA
YBR097W	YBR097W_Plus_1658	GCACTGCAATGATAACTCAA	CATTAATAGATTTCAAGAATTTACATTTGCTCAGCACTGCAATGATAACT	AACAACACGGAAATCATGGAAAGCAGTACCAAGTATTCAGCAAAATTGAT
YBR097W	YBR097W_Minus_431	TTTCTGTCTTTATATCACCA	ATATACACCAATTCCAACTTGTTACTAGGATATTTTCTGTCTTTATATCA	AATATTCAGATTATGAATGTCCTTTAATGCATTTAACAACTGGAAAGCAA
YBR097W	YBR097W_Minus_592	TTTAGAGTTAAACCTCTCCG	CCTACCATTGTTAGATTTTCCATCTTGGTAAAGTTTAGAGTTAAACCTCT	AGATAACAGGTTCTTCTCTTCGAGGTGTCGAAGTAGAATAAAAATTCACC
YBR098W	YBR098W_Minus_771	ATGGTTCTCTTCTTTCCTTT	TTGGTGCTGTTGATTAGTGTTCTTGATAACGCTATGGTTCTCTTCTTTCC	GGTGTTCTTGCTCGTCTTCACCTTTATTGTATACCCTTTTTGCCATGGAT
YBR098W	YBR098W_Minus_168	TTCGAAACAGATTTTCTTTG	ATAGATTTGTTTAGGTCAACATTCTCAACATCATTCGAAACAGATTTTCT	ATGATGGAATCATCTCTGCAGAGCTTACATGTGCCCTTTTGCACTCATCT
YBR098W	YBR098W_Plus_980	AAAACGCTCGAAAACATTAA	AATCTTTAGCAACGCTAATTGTTTTCAGGAAGCAAAACGCTCGAAAACAT	GAGGATCCCAAATGTACTAAAAATACTGCCAGAGAGGTATCACAACTAGA
YBR098W	YBR098W_Minus_666	GCTGGTTTCAGGCTATTATC	GATGTCCCATCTTCACCATGATTTTGTTTTCCTGCTGGTTTCAGGCTATT	AAGAATTTTCATTAGCAATCGAATTGTGCTTTTCTTCAGTTGGGTTCTCA
YBR098W	YBR098W_Plus_756	GAGCAAGAACACCTTCCGAA	ATGGCAAAAAGGGTATACAATAAAGGTGAAGACGAGCAAGAACACCTTCC	AGAAGAGAACCATAGCGTTATCAAGAACACTAATCAACAGCACCAAACTA
YBR101C	YBR101C_Plus_81	AAATTGCTACAGCAGTTATT	GAAGCTATGGCTAGGGCCGGCCAACCTGATCCTAAATTGCTACAGCAGTT	GTGGTGGTCCTGACGATCCAACCTTAATGAAAGAATCCATGGCTGTTATT
YBR101C	YBR101C_Plus_369	AATTTCATGAAATACGACAA	ACGGCTGTGCAAAACAACTTGGATTCGCAAAATAATTTCATGAAATACGA	TGCGAAGCCTTATCGAAATAGCTAGTGACAAGACAAAGCCACTCGACGTG
YBR101C	YBR101C_Minus_432	GCTTTTGTTCTCACGTCGAG	TGGTTTCTTATTAGATTAGATAGTGCGTAAAAAGCTTTTGTTCTCACGTC	TTGTCTTGTCACTAGCTATTTCGATAAGGCTTCGCAGACCATTGTCGTAT
YBR101C	YBR101C_Plus_275	GGATGTTCTTGTTCAGACGA	TATCGAAAATTTAAAACTGTGGGAGCCATTGTTGGATGTTCTTGTTCAGA	GAAGAACTACGTGCTGCTGCTTTATCCATTATTGGAACGGCTGTGCAAAA
YBR101C	YBR101C_Plus_35	TCAAGGGGACAAAGAAGCTA	GGAAAAGCTATTACAGTGGTCTATTGCGAATTCTCAAGGGGACAAAGAAG	AGGGCCGGCCAACCTGATCCTAAATTGCTACAGCAGTTATTCGGTGGTGG
YBR102C	YBR102C_Minus_885	TTTTGTCCTGCTTTCAAAGG	ACGCTCGATCTGTCCCTCCTCATGAGATTCCCATTTTGTCCTGCTTTCAA	GTAACGCTGGACTATTAGAATGACTTTCAACATTGTTAAAATTGCCTTGT
YBR102C	YBR102C_Minus_1078	CATCTGCAAGGGTTTACCAG	AAGTACCAAATCATTCAAAATGAAAATCTGTACCATCTGCAAGGGTTTAC	GTATTTAATTCCATCCAATTGGCACTATTCATTAAAATATGTCTTCCTTT
YBR102C	YBR102C_Minus_406	GCTGTCGTTCAGGGAGAGAT	CATTGCTGATCTAGCAGGCACCTTATTATAGGAGCTGTCGTTCAGGGAGA	GTTGAAAGATTTAAACTGTTGGAAGGGCCTTTAGAGCTTACCGATTCGTT
YBR102C	YBR102C_Plus_1039	TTTTAATGAATAGTGCCAAT	AGAAGTTTATCAATTCTACGAAAGGAAGACATATTTTAATGAATAGTGCC	GGAATTAAATACTACCACTGGTAAACCCTTGCAGATGGTACAGATTTTCA
YBR102C	YBR102C_Minus_125	GATCCTTGAGATCACTATAA	CATTGATTGTTGGTAGCGTATAACTGGTAGCCGGATCCTTGAGATCACTA	CTTTTTTGTTTTTTGTTTAGGCTTAGCAGGCGATGGAGGTGTCTTTTGCT
YBR103W	YBR103W_Plus_728	GCTAAGACTATGGAATAAGA	TAATTCAATTGTCACGGGTGTAGAAAATGGTGAGCTAAGACTATGGAATA	GCACTTCTGAATGTTTTAAATTTTCATAGAGCACCTATAGTATCCGTTAA
YBR103W	YBR103W_Minus_498	GCGAGTATAGATTCATCCAA	GCTAGTCTTGCAACAGAATTTTTTTCACCGTATGCGAGTATAGATTCATC	TCCAAGTGGAGGAAACAATATTATCTAATTTTACTATCTCCTTCAGTATT
YBR103W	YBR103W_Minus_135	AGATTCACCAGTGTACCCAA	TCACTTTCTGTATACAAGATTCCCCTTTGTACTAGATTCACCAGTGTACC	TGTGTTCTTTATACTTCTCATCAAATTCCAATACTCTTGTTTCATCCTGC
YBR103W	YBR103W_Plus_374	TGTTGAAAGAGAAACCCAAG	GAGTAATAAAGCAGGTGAAGATGGCGCTAGTACTGTTGAAAGAGAAACCC	GATACTAATTCTATTGACAGTAGTGATGACCTAGACGGATTTGTCAAAAT
YBR103W	YBR103W_Plus_627	TTTGCTCTGAGTGCAAGTAG	AAACTCACGATAATAGCGGAGTTGAGACATCCTTTTGCTCTGAGTGCAAG	AAACGACGAATCAAGTCACATGTCTTGCTTGGTCACACGATGGTAATTCA
YBR104W	YBR104W_Plus_297	ATATGTGTCTCAGTACAATT	AAAGGTGCGTTAACACCGTTATTGGGTGTTGGTATATGTGTCTCAGTACA	TGAATGAGGCGATGAAAAGATTTTTCCAAAATTACAACGCTTCTAAGAAC
YBR104W	YBR104W_Minus_279	CATATACCAACACCCAATAA	ATCGCCTCATTCACACCAAATTGTACTGAGACACATATACCAACACCCAA	TTAACGCACCTTTGTAGAATGCAAACACACCCTCATTCTTTACCAAGTTA
YBR104W	YBR104W_Plus_225	CGTAACTTGGTAAAGAATGA	GCCACCACAAGAACAACAACGTTGGAGGTATTGCGTAACTTGGTAAAGAA	TGTTTGCATTCTACAAAGGTGCGTTAACACCGTTATTGGGTGTTGGTATA
YBR104W	YBR104W_Plus_267	GGTGCGTTAACACCGTTATT	GTAAAGAATGAGGGTGTGTTTGCATTCTACAAAGGTGCGTTAACACCGTT	TTGGTATATGTGTCTCAGTACAATTTGGTGTGAATGAGGCGATGAAAAGA
YBR104W	YBR104W_Minus_21	TCCAATTCATCCAAAAGCTG	TTCTCATTCGGCGTGGTAACTTTCTGTTGATCTTCCAATTCATCCAAAAG	TAGGAAATTCTTCACTCATGACTAACTGTAATTGTAATACACGAAATTAT
YBR105C	YBR105C_Minus_478	CAAAAATCCAGATAAATGAG	TTCCGGGTGTTGGTTCGTGAGTCCTCTTATCGACAAAAATCCAGATAAAT	AGCGACGTGCAATCTTTCTTTGGCAAATCTACAGTCTTTAAGTTAACTGT
YBR105C	YBR105C_Minus_479	ACAAAAATCCAGATAAATGA	TTTCCGGGTGTTGGTTCGTGAGTCCTCTTATCGACAAAAATCCAGATAAA	CAGCGACGTGCAATCTTTCTTTGGCAAATCTACAGTCTTTAAGTTAACTG
YBR105C	YBR105C_Plus_290	GGACCAATCTCCCTATAGTT	TAATGGGTCGACAAGGAAGAAATATATTGTTGAGGACCAATCTCCCTATA	AATCCAGTCATTGTGACCTCTTCCTATAACCATACGGTTTGCACAAACTA
YBR105C	YBR105C_Plus_539	TACATATTTTGAAGCCTACG	AAGAGGACTCACGAACCAACACCCGGAAATCAGTACATATTTTGAAGCCT	AACCACAAGGAATTAGGGTTCTTGTCCTCTAGCTGGAAAGATGAACCTGT
YBR105C	YBR105C_Minus_170	GCTCTTGTAAGTAGCGATGA	ACGAATCCCTAGAAGCGCACTTGTAAAGATCTTGCTCTTGTAAGTAGCGA	ATGAAGATGAAAGGGTGCGGTTGAAGTCAAGTTGAACGTGATCGGATACT
YBR106W	YBR106W_Plus_99	ATTTTATACTGTTCTTCCAT	ATGGAGGACCCAACCATCATCATGTACATTAGAATTTTATACTGTTCTTC	TCTCTTGGATCATCTACCAAATGGCCAGAAAGAGAATTGTTGCTAAAAAC
YBR106W	YBR106W_Minus_115	GATGATCCAAGAGATACCGA	TTTAGCAACAATTCTCTTTCTGGCCATTTGGTAGATGATCCAAGAGATAC	GAACAGTATAAAATTCTAATGTACATGATGATGGTTGGGTCCTCCATGTC
YBR106W	YBR106W_Minus_247	CTTCAAATCGTAGTCTCTGA	AGTGTAGATAGACTTGATAGCACTGTCTATTTCCTTCAAATCGTAGTCTC	GTAACTTGCAGCTTCTCACCTTCGCCGGACATAGCATTACCAGGTTCGAC
YBR106W	YBR106W_Plus_204	GGTAATGCTATGTCCGGCGA	AACGACATGACTACCATGAAGTACGTCGAACCTGGTAATGCTATGTCCGG	AGAAGCTGCAAGTTACTACCGTCAGAGACTACGATTTGAAGGAAATAGAC
YBR106W	YBR106W_Plus_125	CTCTTGGATCATCTACCAAA	CATTAGAATTTTATACTGTTCTTCCATCGGTATCTCTTGGATCATCTACC	AGAAAGAGAATTGTTGCTAAAAACGACATGACTACCATGAAGTACGTCGA
YBR107C	YBR107C_Plus_224	CTTGGGGAACTCAAAAATGG	TTTAGATGAGGGCACTTACTCTAAGTTCATTTTCTTGGGGAACTCAAAAA	CCGATGTTTTTGTGCTATTGCGGGACAGATAACCGCAATGAAGTGGTATT
YBR107C	YBR107C_Minus_129	TCAGCGGCGGTACCACCATC	ATGTCCAACCTCATTTCGTAACGGATATACTCGTCAGCGGCGGTACCACC	CACTGGGTACTCGAATGGTTTGAATGTCTAAATCTACTTCCAGGTTTAGC
YBR107C	YBR107C_Plus_208	ACTCTAAGTTCATTTTCTTG	GGTTGGACATCTCTAATTTAGATGAGGGCACTTACTCTAAGTTCATTTTC	CTCAAAAATGGAGGTGCCGATGTTTTTGTGCTATTGCGGGACAGATAACC
YBR107C	YBR107C_Plus_272	GACAGATAACCGCAATGAAG	AATGGAGGTGCCGATGTTTTTGTGCTATTGCGGGACAGATAACCGCAATG	TTGCAGTGGCTGAAGGCAGAGTACGGTGTCATTATGTGGCCGATAAAATT
YBR107C	YBR107C_Plus_65	GTTGAACCAATTGCTAAACC	CAAGCAACTTTCACTGGAAAATGGTATAGCAAAGTTGAACCAATTGCTAA	GTAGATTTAGACATTCAAACCATTCGAGTACCCAGTGATCCTGATGGTGG
YBR108W	YBR108W_Minus_495	ACTTGCTCTCCATATATAGG	CTGGTTGCATTAGAATTTGACCCATACGGTGGTACTTGCTCTCCATATAT	GCTGTGGCACTACACCTTGTTGCAGCTGCTGTTGCTGTGGCATTACACCT
YBR108W	YBR108W_Plus_989	TTTGTTGCCACAAATGAACG	ACAGCAACAGCAGCCTCTGAACCAAAACAACGCTTTGTTGCCACAAATGA	GGAGTTTCTGGGATGGCTGCGGTTCAGCCTGTCTATGGCCAAGCCATGTC
YBR108W	YBR108W_Plus_616	CTGCTTCTCAGCAAAGCACA	AAAATGCAATTCCAAGTCAGGTATCTCTGAACTCTGCTTCTCAGCAAAGC	TGTCTCGCAAAATCTGCAATATGGTACCCAATCAAGTAATCCGGCACCAT
YBR108W	YBR108W_Minus_519	TTAGAATTTGACCCATACGG	TTTTGTTGCGGCAGCGACTGGTAGCTGGTTGCATTAGAATTTGACCCATA	CTTGCTCTCCATATATAGGCGGCTGCTGTGGCACTACACCTTGTTGCAGC
YBR108W	YBR108W_Plus_1013	AGGAGTTTCTGGGATGGCTG	AAACAACGCTTTGTTGCCACAAATGAACGTGGAAGGAGTTTCTGGGATGG	CAGCCTGTCTATGGCCAAGCCATGTCAAGTACTACAAACATGCAAGATTC
YBR109C	YBR109C_Minus_100	ACCCAATGACCTCATCACAG	CAAATCATTTACTTCTGCTTCACTGGGCGAAAGACCCAATGACCTCATCA	AATTCACTTGATGAGATAGAGCCATTGTTATCTTTATCAAAGAGGGCAAA
YBR109C	YBR109C_Minus_52	ATTGTTATCTTTATCAAAGA	CACAGTGGCCAATTCACTTGATGAGATAGAGCCATTGTTATCTTTATCAA	AAGGCTTCTTTGAATTCAGCAATTTGTTCTTCGGTAAGATTGGAGGACAT
YBR109C	YBR109C_Minus_4	TTGTTCTTCGGTAAGATTGG	AAAGAGGGCAAAGGCTTCTTTGAATTCAGCAATTTGTTCTTCGGTAAGAT	ATTGTACTTTTTTATTTGTATTAACTAAGCTCTTTCTTTGTAGTTCGATA
YBR109C	YBR109C_Plus_99	GCCACTGTGATGAGGTCATT	GATAACAATGGCTCTATCTCATCAAGTGAATTGGCCACTGTGATGAGGTC	TTTCGCCCAGTGAAGCAGAAGTAAATGATTTGATGAACGAAATAGATGTT
YBR109C	YBR109C_Plus_54	CTCTTTGATAAAGATAACAA	GAACAAATTGCTGAATTCAAAGAAGCCTTTGCCCTCTTTGATAAAGATAA	CTATCTCATCAAGTGAATTGGCCACTGTGATGAGGTCATTGGGTCTTTCG
YBR110W	YBR110W_Plus_438	GCTGTGCTATACAAGTTGAC	CAAAATCCACCGAGCATACCCATTCTTCCGATTGCTGTGCTATACAAGTT	GTAAACTAATTATTGATTGGCACAATCTAGCATATTCGATATTGCAACTA
YBR110W	YBR110W_Plus_97	GCAACAAGTCGACCAAAAAA	TGGTTTATTATGTTATACCCTACTTGTTTTATGGCAACAAGTCGACCAAA	CATCATATTTGTGCTGGGTGATGTAGGACACTCTCCAAGGATATGCTATC
YBR110W	YBR110W_Plus_282	TCAAACTTGAAAAGAAAGGG	TCCAGTGATCCAAATATCACCGTCCATCATATGTCAAACTTGAAAAGAAA	GAACATCAGTTATATTTATGGTAAAGAAGGTGCTTTTTCAAGTTTTAAGT
YBR110W	YBR110W_Minus_15	ATTAAGGCAAGTAACCACCG	TAAACCACTAACGGTATGGAAAGGTATAATATTATTAAGGCAAGTAACCA	TTTCCAAAAACATTTTCACCAATTGACTATAGCCCCTAAAATGCCGTTAC
YBR110W	YBR110W_Plus_598	TGACTGTTACTGAAGCAATG	AGATGATATTCAGCAAATTTGCTGATTATAACTTGACTGTTACTGAAGCA	ATATTTAATTCAAAGCTTTCACTTGAATCCAAAGAGATGTGCTGTTCTCT
YBR111C	YBR111C_Minus_168	CATTCCCTTTCCTTCCCGTT	CCGGAACTTCTAGTGGTGCGGACTGCGCTATCCCATTCCCTTTCCTTCCC	CTTTGTAGATGATTTTTTGTAAACCGATCCACTTGCAGTCAGATGTTTCT
YBR111C	YBR111C_Plus_324	GTATGCATTGAGATGCCAGC	CTACAAAAGCAGTTTCGCCCTCCCGTTGAGGGCGTATGCATTGAGATGCC	TGATAGATGCGGGTGAAGATATTGACACTGCTGCCTTAAGAGAATTAAAA
YBR111C	YBR111C_Plus_164	AGATCCCAACGGGAAGGAAA	CAAGTGGATCGGTTTACAAAAAATCATCTACAAAGATCCCAACGGGAAGG	TGGGATAGCGCAGTCCGCACCACTAGAAGTTCCGGTGGTGTAGACGGCAT
YBR111C	YBR111C_Plus_158	CTACAAAGATCCCAACGGGA	TGACTGCAAGTGGATCGGTTTACAAAAAATCATCTACAAAGATCCCAACG	AGGGAATGGGATAGCGCAGTCCGCACCACTAGAAGTTCCGGTGGTGTAGA
YBR111C	YBR111C_Minus_339	CCCGCATCTATCAAACCGGC	AATTCTCTTAAGGCAGCAGTGTCAATATCTTCACCCGCATCTATCAAACC	TCTCAATGCATACGCCCTCAACGGGAGGGCGAAACTGCTTTTGTAGCAAA
YBR111W-A	YBR111W-A_Minus_175	TTCTACGGTGGATAAAATTT	GTGATAAAATATTCACATACCTAATGCTTTGGGTTCTACGGTGGATAAAA	AAGTTCGTAGATTCATTTATGTTCATCTCTGATTTGGTCAAATCTTTGAC
YBR111W-A	YBR111W-A_Minus_91	CCAACCTTCTTGAAGTAGTC	CTCTGATTTGGTCAAATCTTTGACTTTATCCACCCAACCTTCTTGAAGTA	TTTAGTTCGTTTGAAATTCTAATAAATGTGACGGTGATCTGAATAGTCAG
YBR111W-A	YBR111W-A_Plus_87	AAAGCCAGACTACTTCAAGA	ACCGTCACATTTATTAGAATTTCAAACGAACTAAAAGCCAGACTACTTCA	GGGTGGATAAAGTCAAAGATTTGACCAAATCAGAGATGAACATAAATGAA
YBR111W-A	YBR111W-A_Plus_95	ACTACTTCAAGAAGGTTGGG	ATTTATTAGAATTTCAAACGAACTAAAAGCCAGACTACTTCAAGAAGGTT	AAAGTCAAAGATTTGACCAAATCAGAGATGAACATAAATGAATCTACGAA
YBR111W-A	YBR111W-A_Minus_187	TAATGCTTTGGGTTCTACGG	TCAATAAATTTAGTGATAAAATATTCACATACCTAATGCTTTGGGTTCTA	AAAATTTGGGTAAAGTTCGTAGATTCATTTATGTTCATCTCTGATTTGGT
YBR112C	YBR112C_Plus_1245	GGCAATATAAACAAATCGAA	TTAGAAGCTTTAACAAAGCAGTTAGAAAACCCAGGCAATATAAACAAATC	CGCCAACGAATGCCTCTCCTGCCCCACCTCCTGTGATTTTACAACCTACC
YBR112C	YBR112C_Plus_771	GCCAAAGTATTACAACAATT	TACGAGCATGTCTTGGCTCAAAATCAACATCATGCCAAAGTATTACAACA	GTCTTTACGGTATGAGTAACGTACAATTTTATGACCCTCAAAAGGCATTG
YBR112C	YBR112C_Minus_211	TGAGGGATTGAACTGTAAAG	CAAGTGAGCCAAAGATGTTAAAGCCTTTGCAGATGAGGGATTGAACTGTA	TCATATGCCATTGCGGCCCTGTCGCCATCACCAAGGGTTTCTGCCAAAGA
YBR112C	YBR112C_Minus_736	TTGAGCCAAGACATGCTCGT	TAATTGTTGTAATACTTTGGCATGATGTTGATTTTGAGCCAAGACATGCT	TCCTTCGCACCTTGCCACTCTCCCATACTCTCCAAAACACTACCCAACTG
YBR112C	YBR112C_Minus_172	GGCCCTGTCGCCATCACCAA	ATTGAACTGTAAAGTGGCGTCATATGCCATTGCGGCCCTGTCGCCATCAC	TCTGCCAAAGAAGCAATGGAGAGCCAAGTTTCCGCAGTTGATTGTGTTAA
YBR114W	YBR114W_Plus_867	GTATTCAGAAAGCAAAACTA	GTTGTACTAACCACTTACGCAGTGCTGGAATCGGTATTCAGAAAGCAAAA	TTAGAAGGAAAAATGGACTTTTCAAGCAGCCTTCCGTATTGCATAATATT
YBR114W	YBR114W_Plus_590	TCAAGAGGAGAGCATTTATG	TTTCCAGTTAGAAGGTCTTCATTGGCTAATATCTCAAGAGGAGAGCATTT	GGTGTTTTGGCAGACGAAATGGGTATGGGTAAGACCATCCAAACTATTGC
YBR114W	YBR114W_Minus_693	GTAGGGGCAACAACTAAAGA	TCTATTTCGTTTTTCCACTGCATCAGCGCCACGGTAGGGGCAACAACTAA	ACTTAGTCAAATCGTTCATTAATAGGGCAATAGTTTGGATGGTCTTACCC
YBR114W	YBR114W_Minus_253	GATCGCATGAGTATTCTCAT	CTTGATTTCTATTATCTCGTCATTATCATTCTTGATCGCATGAGTATTCT	GCGGTCCGCTCTTTATCTGAACCTGTTAGGTCTATGATAAAATCTTTGTC
YBR114W	YBR114W_Minus_1056	TCACCAATTCTATTTTGCAG	TTGATATTTAAGAATCTGATCAAAGAATACATCTCACCAATTCTATTTTG	TACCCGACAGGCACCATCGCTTTTGCGTTTTTAAGTTGTTTACAGCCCTA
YBR115C	YBR115C_Minus_413	GGTTTTCCAAAAAGGCCAAA	AATGATGCTTGAACTCGTCTAATTTGAAATCTTGGTTTTCCAAAAAGGCC	CAACTGAGGGGTCCTTTCCAGATCTTGGCAACTTTGAATTTTTTCAGCTA
YBR115C	YBR115C_Plus_2046	TTAGGTCGTTATCTACCAAA	GGTCCAAGAGATAGATTGTACAGAACGGGTGATTTAGGTCGTTATCTACC	ACTGTGAATGTTGCGGTAGGGCTGATGATCAAGTTAAAATTCGTGGGTTC
YBR115C	YBR115C_Minus_1023	CTAATAACAATCAACCCACG	TCTTCTACTAGTTGATCCAATTGTCCAGCAGCTCTAATAACAATCAACCC	TAGCAACACCTAAGTAAATGGTTTGTCTGGCTGGGGGATATGCAGGGTCG
YBR115C	YBR115C_Plus_1362	GATAAATTCACAATGCTGAG	TGGATGTCCAAAAGGTTCAACTTAACAGAAAATGATAAATTCACAATGCT	TTGCACATGATCCAATTCAAAGAGATATGTTTACACCATTATTTTTAGGT
YBR115C	YBR115C_Minus_123	TCATGAGGCACATCGAGCTG	CTCAAAGCGACAGCGTATTTGTTAGAAAAACTATCATGAGGCACATCGAG	GCTGTAACGAATATGTAGCTTGTTTCGTATAAGGTTCTTGTTGTGGGCGT
YBR117C	YBR117C_Minus_793	AACATCATCTGCCTTCAAAG	TGGGTCAAACCCCCACCTCTTCTTCAACTGTTTAACATCATCTGCCTTCA	CCATGAACACCAGCAGTACCCTGTTGTAGGGACCCAAATCCAATTGTAGT
YBR117C	YBR117C_Plus_148	GTAACCCTAACAATGAACAT	CAGTTGCCCATGTAATTTTCAAGCAACTGCGCTGTAACCCTAACAATGAA	CAATAGAGACAGGTTTGTTCTGTCGAACGGTCACTCATGCGCTCTTCTGT
YBR117C	YBR117C_Plus_602	AGATGTTTTGAAGCGATACG	CATTGACGGTAAAACCTCGTACTCGTTCGACGAAGATGTTTTGAAGCGAT	TATGGTTGGGAAGTCATGGAAGTCGATAAAGGAGACGACGATATGGAATC
YBR117C	YBR117C_Minus_406	GCCATCCTCGTTATAAGTGG	AATAGCAAACGTATATGAGTCGGAAATGGGAAAGCCATCCTCGTTATAAG	AAGTTGGCCTGCGCTATTGCCATACCAACAGCATTTGAGATACCCTGGCC
YBR117C	YBR117C_Plus_339	ACTTCCGGTCCGCTAGGCCA	CATCCAGAATTCCACTCAGCGGGAGTGGAAATCACTTCCGGTCCGCTAGG	TCTCAAATGCTGTTGGTATGGCAATAGCGCAGGCCAACTTTGCCGCCACT
YBR119W	YBR119W_Plus_460	ATATATGCGCCAAAAAGTTC	CAAGGAAACTTAAACGCAAGTTACGTAGTGATGATATATGCGCCAAAAAG	TAAAAGGCAAATAAGACGCCTGAAGCATAAGCTGAGATCAAGAAAGGTAG
YBR119W	YBR119W_Plus_13	ACTTTCAAAATTTACCCAGT	TTCTATACTCTATGACCAATAAAAACAGACTGTACTTTCAAAATTTACCC	AGCAAATAAAGAAAATTATACCAGATTACTTCTGAAACACATTAATCCCA
YBR119W	YBR119W_Minus_153	TGATCATCTAGTAACATCAG	GATCTTGAAATAGAAACTTCAAGAAGGCCCATTTGATCATCTAGTAACAT	GTGATGATATTTGTAATTTATTGTGGGGAAGGGGTAGCGACGGATTAATG
YBR119W	YBR119W_Minus_123	GATATTTGTAATTTATTGTG	ATTTGATCATCTAGTAACATCAGCGGTTGTGATGATATTTGTAATTTATT	GGGGTAGCGACGGATTAATGGCATACTTGTTGTTGGGATTAATGTGTTTC
YBR119W	YBR119W_Plus_159	ATGTTACTAGATGATCAAAT	CACAATAAATTACAAATATCATCACAACCGCTGATGTTACTAGATGATCA	TTCTTGAAGTTTCTATTTCAAGATCATCAAAGATGACTAACCAAGCATTT
YBR120C	YBR120C_Plus_47	TTTACTGGAAAAATATCCAA	GGTCGTCAGGGATTCTGCCAAAAAATTAGTTAATTTACTGGAAAAATATC	CGTATACACCACTTGGTCTCATTCAGGGATGTACAAATAGCAAGATTTAG
YBR120C	YBR120C_Minus_180	CTTTTTATTTCATCTAATGA	AGTCCTAATGGACCGGAAGTTCTGTTAATTATACTTTTTATTTCATCTAA	TTTTCTCTTTTATAGATTTTCCTTTGTCATCTACATTTGGCAGACCCGCT
YBR120C	YBR120C_Plus_65	AAAGGATCGTATACACCACT	CAAAAAATTAGTTAATTTACTGGAAAAATATCCAAAGGATCGTATACACC	TCATTCAGGGATGTACAAATAGCAAGATTTAGACGTGTAGCGGGTCTGCC
YBR120C	YBR120C_Plus_77	ACACCACTTGGTCTCATTCA	TAATTTACTGGAAAAATATCCAAAGGATCGTATACACCACTTGGTCTCAT	GTACAAATAGCAAGATTTAGACGTGTAGCGGGTCTGCCAAATGTAGATGA
YBR120C	YBR120C_Minus_63	AAGTGGTGTATACGATCCTT	AATCTTGCTATTTGTACATCCCTGAATGAGACCAAGTGGTGTATACGATC	ATTTTTCCAGTAAATTAACTAATTTTTTGGCAGAATCCCTGACGACCTGG
YBR121C	YBR121C_Plus_776	TAGAAATGAGATTTCCCCAA	CCCTTTTGCCTCAGCCTCTATCGGTAAATCATTTAGAAATGAGATTTCCC	GGTTTATTAAGAGTCCGTGAATTTTTGATGGCAGAGATTGAACATTTCGT
YBR121C	YBR121C_Minus_409	TTCGGCATCGTCCTTAGCAG	AATTTGTTTAACTTTTTTCTTTCTCTTCTTCTTTTCGGCATCGTCCTTAG	TTAGCATCCTCGACTAAACCTCTGGCTTCTTGGTCACCCTTTAAGCGAGC
YBR121C	YBR121C_Minus_141	TTTTGGAATGCACAACCTGG	ATAAAATGCTTTCTCCAGGCGTCAATGATGTTGTTTTGGAATGCACAACC	CATAGTCATATAAACCAGAAACCCCACCGTACAAGTCAAAAGCTGGGGCA
YBR121C	YBR121C_Plus_775	TTAGAAATGAGATTTCCCCA	CCCCTTTTGCCTCAGCCTCTATCGGTAAATCATTTAGAAATGAGATTTCC	CGGTTTATTAAGAGTCCGTGAATTTTTGATGGCAGAGATTGAACATTTCG
YBR121C	YBR121C_Plus_126	TTATATGACTATGGTCCACC	CCAGCTTTTGACTTGTACGGTGGGGTTTCTGGTTTATATGACTATGGTCC	GTGCATTCCAAAACAACATCATTGACGCCTGGAGAAAGCATTTTATTTTG
YBR122C	YBR122C_Plus_174	CGGAGATCCCAATATCCAAA	AAAATGGAGTTGAGTGATGGAAGTGTAGTTATCCGGAGATCCCAATATCC	AAATTAGATTAATTCAAGACCAGAGAAATAATCCGCTGTGGAATCCTAGC
YBR122C	YBR122C_Minus_114	TTGAATTGGTGATAAATAGC	ACTACACTTCCATCACTCAACTCCATTTTGACATTGAATTGGTGATAAAT	GTGACTTCCCCAGTTGAATTTTTTTTGCAGGCCTTCTTGGCAAAGTAATT
YBR122C	YBR122C_Plus_19	CGAAGCGATTTGCTTCCACA	TTTGTTCACTCCTAATGTTGAAGTCTATATTTGCGAAGCGATTTGCTTCC	ATATCCTGGTTCTACAAGAATTACTTTGCCAAGAAGGCCTGCAAAAAAAA
YBR122C	YBR122C_Plus_230	TCCGCTGTGGAATCCTAGCA	TGAAATTAGATTAATTCAAGACCAGAGAAATAATCCGCTGTGGAATCCTA	GACCTAGTCGTTGTGGATGCTAATTCTGGTGGTAGCTTGGACAGATTTAA
YBR122C	YBR122C_Plus_138	GTCAAAATGGAGTTGAGTGA	AAGTCACGACCGGCTATTTATCACCAATTCAATGTCAAAATGGAGTTGAG	GTGTAGTTATCCGGAGATCCCAATATCCAAAGGGTGAAATTAGATTAATT
YBR123C	YBR123C_Plus_32	ATCAATTCCAGATTCTAGCG	AATGCCAGTGGAGGAGCCTCTTGCTACACTTTCATCAATTCCAGATTCTA	CAGGCCCCACCGTTAATAGCAGATGAATTTACGTTAGACCTGCCCAGAAT
YBR123C	YBR123C_Plus_683	GCCACCTCCTAAGTTATCAA	CGTTAAAATTCCGAGTACAGATTTCCAACTGCCGCCACCTCCTAAGTTAT	GGTTTCCCCCTGCTTTATAAATATAAAGCTAATCCATTTGCGAAAAAAAA
YBR123C	YBR123C_Minus_219	AATCCGTGCTGAGATTCGAT	TCGCTATCAGTATCATCGTTTAAGTACAGTTGTAATCCGTGCTGAGATTC	CATGTTCTTTAAAGGCTTCTTTCACTTTTTCGATGCCCCCACACATTTTT
YBR123C	YBR123C_Plus_216	GGACCTATCGAATCTCAGCA	ATCGAAAAAGTGAAAGAAGCCTTTAAAGAACATGGACCTATCGAATCTCA	TACAACTGTACTTAAACGATGATACTGATAGCGACGGATCCAAGAGCTAT
YBR123C	YBR123C_Plus_762	AACGGTGTCACAGAAGTGAA	TATAAAGCTAATCCATTTGCGAAAAAAAAAAAAAACGGTGTCACAGAAGT	CATATATCAAAAACTATCAGTTGTTTGTTCATGATCTTAGTGATAAGACA
YBR125C	YBR125C_Plus_237	GCAGTATTCGATGGTCATGG	GACAAATACGAAACCCTGTCATTGAACGTCTTCGCAGTATTCGATGGTCA	ATGATTGTTCGAAATTTCTAAGCGGCGGCCGCCACCATCGCGATGGTAAC
YBR125C	YBR125C_Plus_303	GATGGTAACGGCAGTAGCAA	TCGAAATTTCTAAGCGGCGGCCGCCACCATCGCGATGGTAACGGCAGTAG	ATGGTGAACCCAACGCTGGCCTGATCAAATGGATTGCGTATAGTTTCGAA
YBR125C	YBR125C_Plus_264	GATTGTTCGAAATTTCTAAG	GTCTTCGCAGTATTCGATGGTCATGGTGGAGATGATTGTTCGAAATTTCT	GCCGCCACCATCGCGATGGTAACGGCAGTAGCAACGGTAATGGTGAACCC
YBR125C	YBR125C_Minus_336	CATTTGATCAGGCCAGCGTT	GTGTAATGGTGGTTTTCGAAACTATACGCAATCCATTTGATCAGGCCAGC	CACCATTACCGTTGCTACTGCCGTTACCATCGCGATGGTGGCGGCCGCCG
YBR125C	YBR125C_Minus_296	TACTGCCGTTACCATCGCGA	TCAGGCCAGCGTTGGGTTCACCATTACCGTTGCTACTGCCGTTACCATCG	GCGGCCGCCGCTTAGAAATTTCGAACAATCATCTCCACCATGACCATCGA
YBR126C	YBR126C_Plus_361	TCAATTTCGACGAGAATGCG	TATGGCCGTTATTCCATTACCATCCTGGTGAGATCAATTTCGACGAGAAT	GGCATACAACGAGGCAAACCAGACGTTCACCAACGAGATTGCTAAGACTA
YBR126C	YBR126C_Minus_470	TTTCCGGAACCAACATCAAA	GCAGTTGCTTCTCGTGAATCTTGACTCTCAACATTTCCGGAACCAACATC	ATCATGCACCCAGATTAAATCGTTATGGTTCATAGTCTTAGCAATCTCGT
YBR126C	YBR126C_Plus_461	GCATGATTACCATTTGATGT	TAAGACTATGAACCATAACGATTTAATCTGGGTGCATGATTACCATTTGA	CCGGAAATGTTGAGAGTCAAGATTCACGAGAAGCAACTGCAAAACGTTAA
YBR126C	YBR126C_Plus_310	GGTTCAGTAATTCTATTCTA	TGAGCGATGAAATCGCAGACTTACACTACAACGGGTTCAGTAATTCTATT	GTTATTCCATTACCATCCTGGTGAGATCAATTTCGACGAGAATGCGTGGT
YBR126C	YBR126C_Plus_178	TCAAGTGGTTCGGATGGCCT	CGGCGTTGGAAGGGTTGAAGAAGACGTACACTTTCAAGTGGTTCGGATGG	AGAGATTCCTGACGATGAGAAGGATCAGGTGAGGAAGGACTTGCTGGAAA
YBR126W-A	YBR126W-A_Minus_10	TTCTTTCTTCTGTTTGTCAG	GTCGAGCGGTCCGTTCTGTGGTTGATGCTGTTGTTCTTTCTTCTGTTTGT	ATAGCCATATCTTCGTGCTCTTGTTGCGATTGTTCTGTTCCATCTGCACC
YBR126W-A	YBR126W-A_Minus_45	TAGTCGAGCGGTCCGTTCTG	AAGAACATTGCAATACACTTGCATATGTGAGCATAGTCGAGCGGTCCGTT	GATGCTGTTGTTCTTTCTTCTGTTTGTCAGGGGTGATAGCCATATCTTCG
YBR126W-A	YBR126W-A_Plus_90	GCAATGTTCTTTGTCGTTGC	CCGCTCGACTATGCTCACATATGCAAGTGTATTGCAATGTTCTTTGTCGT	TGGTGCTGATGTTCTTCGAGACCGGGTTGGACCCAGAACAAAAAGAGCAA
YBR126W-A	YBR126W-A_Minus_57	CATATGTGAGCATAGTCGAG	CCCGCAACGACAAAGAACATTGCAATACACTTGCATATGTGAGCATAGTC	CGTTCTGTGGTTGATGCTGTTGTTCTTTCTTCTGTTTGTCAGGGGTGATA
YBR126W-A	YBR126W-A_Plus_95	GTTCTTTGTCGTTGCGGGCG	CGACTATGCTCACATATGCAAGTGTATTGCAATGTTCTTTGTCGTTGCGG	CTGATGTTCTTCGAGACCGGGTTGGACCCAGAACAAAAAGAGCAAATCAA
YBR127C	YBR127C_Plus_345	TCTGGTAGACCCATTGACAA	TCTGAAGACATGTTGGGTAGAATTTTTGACGGTTCTGGTAGACCCATTGA	CTAAAGTTTTCGCAGAGGATTACTTGGACATTAACGGTTCTCCTATCAAC
YBR127C	YBR127C_Plus_156	GTTAATTTGACATTGCCAGA	GAAAAGGTCAAGTTCCCACGTTACAACGAAATTGTTAATTTGACATTGCC	CCGTGAGACAAGGTCAAGTTTTGGAAATTAGAGGAGATAGAGCCATTGTG
YBR127C	YBR127C_Minus_661	ATCCTGTTTGAAAAATCTAG	TGAAGTTCTTTCCAAAGACCCATTTTCTTCGAAATCCTGTTTGAAAAATC	TCCAAGTTGACACCCATGGCAGCAAAAACGATGGAGAAATTTTCTTCATG
YBR127C	YBR127C_Minus_138	TTAACAATTTCGTTGTAACG	CCTTGTCTCACGGTTCCATCTGGCAATGTCAAATTAACAATTTCGTTGTA	ACTTGACCTTTTCCAAAATGACTAATGGACCGTTCACACCACTGACCGTA
YBR127C	YBR127C_Minus_354	ACTTTAGGACCGTTGTCAAT	GAACCGTTAATGTCCAAGTAATCCTCTGCGAAAACTTTAGGACCGTTGTC	TACCAGAACCGTCAAAAATTCTACCCAACATGTCTTCAGACACAGGAATT
YBR128C	YBR128C_Plus_383	GGACAAATTAAGAGAGCAAG	CAATTATAAATGTTATAAGGTGGGTACTGGTACGGACAAATTAAGAGAGC	ATTAGTGATGCAAAAAATAAGCTGGCACAAGTATCGAAGATTTGTGAATC
YBR128C	YBR128C_Plus_472	AGCTCAATCTACTAAATAAT	TATCGAAGATTTGTGAATCGGCTAGAGATTACAAGCTCAATCTACTAAAT	TGTGATCCAGAAGCTGCAAGATAATTTCCAAATACCTTTCGCTATAGCTT
YBR128C	YBR128C_Minus_210	TTCATGAGACTATTCATCAG	TTATTATTCTTTTTCATTCGTAAAACATCTAACTTCATGAGACTATTCAT	CTTTCTTTTTCTCCATCCTCTTGATATCTAACTGGTCATAGTTCATGGCC
YBR128C	YBR128C_Minus_65	TTAGCTTCAGTAGCAGACTT	TATTCTCATCCTTTAATAAAATTAAATCTAGTTTTAGCTTCAGTAGCAGA	CGTATTGATACAATGTGCACAGTACACTACATGCGCTCTATGGTGGCAAA
YBR128C	YBR128C_Plus_437	AGTATCGAAGATTTGTGAAT	GGAAATTAGTGATGCAAAAAATAAGCTGGCACAAGTATCGAAGATTTGTG	AGAGATTACAAGCTCAATCTACTAAATAATTGGTTTGTGATCCAGAAGCT
YBR129C	YBR129C_Minus_430	ACTAGAGAGGAATTTTTCAA	ACTACCTGTAGTGACACTTTCGTTGCCACTAGGACTAGAGAGGAATTTTT	ATTTTCCAATTATGCATCAGTTCCATACCAACCTTCTCATTTTGCCCTCG
YBR129C	YBR129C_Plus_360	TTAATATTCAAATTTCCACG	GGTATATTAACTGTTTATACTCCATCCAAGGATTTAATATTCAAATTTCC	AAAATGAGAAGGTTGGTATGGAACTGATGCATAATTGGAAAATTGCCCTT
YBR129C	YBR129C_Plus_306	TTTAAGATAAGCGAGCTCGA	ATAAGTGTCATACCGAGATTTGACATACTTAATTTTAAGATAAGCGAGCT	TATTAACTGTTTATACTCCATCCAAGGATTTAATATTCAAATTTCCACGA
YBR129C	YBR129C_Minus_141	TGGTGATGATGGTAACCCTG	GTCCGAGGCCACCATAAATGACGATGGTGATGATGGTGATGATGGTAACC	CACCATCAGCAGCTCCATTGTTACCTGAACTGGATTGAGCTGTCGGCGTT
YBR129C	YBR129C_Minus_170	GAGGCCACCATAAATGACGA	TCAAGACACACCAATATTGATGGTCTGTTGTCCGAGGCCACCATAAATGA	ATGATGGTGATGATGGTAACCCTGCGGTGCACCATCAGCAGCTCCATTGT
YBR130C	YBR130C_Minus_50	AGTTTGCCATAAAAATATTA	AGGTATTTCTATCTTTTGTGGGGGAACTTTCCAAGTTTGCCATAAAAATA	AGGTGCCAACTTGCTTGAAGAAGTCTGGGTATTATCCTGGTCCGACATCT
YBR130C	YBR130C_Plus_464	AGTTAACTATAATTCATTAT	ACAATCTTGCTCTGAAAAATTGCAAAATATGGAAGTTAACTATAATTCAT	TCACAAAATCTTTACAGAGACCACTATTCTGATGAAATTTCCAAATTAAA
YBR130C	YBR130C_Plus_20	CCAGACTTCTTCAAGCAAGT	ACTTTTGTGTAAGATGTCGGACCAGGATAATACCCAGACTTCTTCAAGCA	CCTCACCATAATATTTTTATGGCAAACTTGGAAAGTTCCCCCACAAAAGA
YBR130C	YBR130C_Minus_103	AGATGAGGCATTTTGGCTGG	AATCTGGTCATGCAGTGATTCAATGACTCTCGAAGATGAGGCATTTTGGC	TTTCTATCTTTTGTGGGGGAACTTTCCAAGTTTGCCATAAAAATATTATG
YBR130C	YBR130C_Minus_424	TTCAGAGCAAGATTGTTCAA	TGAATTATAGTTAACTTCCATATTTTGCAATTTTTCAGAGCAAGATTGTT	CTAGAATTTTTCGCCAATTTACTCAATTGATCCATTTTCTCCTTTTGTTC
YBR131W	YBR131W_Minus_657	TTAGCCGCTTTGGTGCGCTT	AGTCCATAAGTTTTTGTTCCCATAGACTCCCTATTAGCCGCTTTGGTGCG	GGTGGTAAACCAAAATGTCCTTTAGTCCTAGATAACTCTTTTTATCTAAA
YBR131W	YBR131W_Plus_168	AGTTCATGCGTAAACAAGGA	ATAGGAGTAATACAGGGCATTTGGTCACTTACGAGTTCATGCGTAAACAA	AAGATTTAGAGAAAATTATTGAGCTGAACAATGATATTATTTTTTGTATT
YBR131W	YBR131W_Plus_653	CCTACCAAAGCGCACCAAAG	TTATCTAGGACTAAAGGACATTTTGGTTTACCACCTACCAAAGCGCACCA	AATAGGGAGTCTATGGGAACAAAAACTTATGGACTAGTAAGGAACTTTAC
YBR131W	YBR131W_Plus_861	GAGCGAAGTCGTGATACAAA	TTTAAAGAGGAGCTACAAGTAGAAGAAGAACAAGAGCGAAGTCGTGATAC	GAGACGAAGAGGAATCACAGGAGCAACAGCGACGGGAGCACCAAGAGACT
YBR131W	YBR131W_Minus_535	TTTTTCTCCAGGATTATAAG	GATTATAGCGTCCCATGACTCTTCGACATTATTTTTTTCTCCAGGATTAT	TGTTGAAAATTTGCCCTTTTATAAAAACCAGGCCACATTACAGTAAATGA
YBR132C	YBR132C_Plus_90	AAGAGTATCGAACCTAGTGA	AAGAATAAATACAAGACAATAACCACTCGAATAAAGAGTATCGAACCTAG	GGTTGGAACCTTCTGGGTCAGTGGGTCACATAAACACGATACCCGAAGCG
YBR132C	YBR132C_Plus_401	TTGCATTACTGTGTCTACAG	ATTGGCATTTGCTCTTTGGTGTGTTCCAATACTTTGCATTACTGTGTCTA	ATGGTCTGCTTTTTCCCTGTAAGTTCCCCCTTTTTGAGATTAGCAACGAA
YBR132C	YBR132C_Plus_804	TTCAAGAAATACTTTCCCGA	CGTTACGGGTTTCGTAATTATGGTGAAAGTCCATTCAAGAAATACTTTCC	ATGATGTGGGGAAGTCTTCGGGCTACTTCCAGGGGTTTCTCGCTTGCTTG
YBR132C	YBR132C_Plus_178	TGGATGAACATGAGGATAGA	TAAACACGATACCCGAAGCGGGCGATGTTCACGTGGATGAACATGAGGAT	TTCTATTGATGATGACTCAAGGACTTACCTGCTATATTTCACAGAAACTC
YBR132C	YBR132C_Plus_94	GTATCGAACCTAGTGAGGGA	ATAAATACAAGACAATAACCACTCGAATAAAGAGTATCGAACCTAGTGAG	GGAACCTTCTGGGTCAGTGGGTCACATAAACACGATACCCGAAGCGGGCG
YBR133C	YBR133C_Minus_255	AGCTTCTTGACGTTGAACGG	AGCCCTATGTAAGACGGCGTATCGTCATTGTCTAGCTTCTTGACGTTGAA	TACAGATATCCTGCAACTGCGGTTCAGGAATTTGAAGCGGTTTCCAGTTC
YBR133C	YBR133C_Minus_231	ATACAGATATCCTGCAACTG	TCATTGTCTAGCTTCTTGACGTTGAACGGGGGTATACAGATATCCTGCAA	CAGGAATTTGAAGCGGTTTCCAGTTCTGTATGGATTGTCTTTGGAAATCT
YBR133C	YBR133C_Plus_574	GGGAACTGTGGAATACCGTG	CACTTTACGAAGACAGCGATCCATTGGCCACTTGGGAACTGTGGAATACC	ACAATGCGAATATCATCCCTCTTTGACTATCTCTTTGGCTTTGCCAAGAA
YBR133C	YBR133C_Minus_589	ATATTCGCATTGTTTCCGCA	TGGCAAAGCCAAAGAGATAGTCAAAGAGGGATGATATTCGCATTGTTTCC	TTCCACAGTTCCCAAGTGGCCAATGGATCGCTGTCTTCGTAAAGTGGCAG
YBR133C	YBR133C_Minus_294	GATAACAGCCCTATGTAAGA	TTTGGATCGCGACTCTCCAGCTCCAGCCAAGAGGATAACAGCCCTATGTA	TATCGTCATTGTCTAGCTTCTTGACGTTGAACGGGGGTATACAGATATCC
YBR135W	YBR135W_Plus_161	CCCATCTGATTACTTCAATT	TGTGATGTTACCTAAGGCCATGCTAAAAGTTATCCCATCTGATTACTTCA	GTGGGGACCCTGCGTATATTAACAGAAGACGAATGGAGAGGCCTCGGCAT
YBR135W	YBR135W_Plus_44	CCAAGAAAGAGCACGCGTGT	CTATCACGCCTTCCAAGGCAGAAAGCTTACTGACCAAGAAAGAGCACGCG	TTTCAAGATTCCATTCACTATTCTCCGCGGTACTCAGACGATAACTATGA
YBR135W	YBR135W_Plus_168	GATTACTTCAATTCGGAAGT	TTACCTAAGGCCATGCTAAAAGTTATCCCATCTGATTACTTCAATTCGGA	CCCTGCGTATATTAACAGAAGACGAATGGAGAGGCCTCGGCATCACACAG
YBR135W	YBR135W_Minus_5	CTTGGAAGGCGTGATAGTGA	CGCGTGCTCTTTCTTGGTCAGTAAGCTTTCTGCCTTGGAAGGCGTGATAG	CATAGTACTGTAAGACGAGAGTAAGTGCGTGTCAATCTAGTTGTATCCAA
YBR135W	YBR135W_Plus_167	TGATTACTTCAATTCGGAAG	GTTACCTAAGGCCATGCTAAAAGTTATCCCATCTGATTACTTCAATTCGG	ACCCTGCGTATATTAACAGAAGACGAATGGAGAGGCCTCGGCATCACACA
YBR136W	YBR136W_Minus_226	GTACTCCAACAATAAGGCAA	GTTGGAATCCTTCATAACAAGCAAGAAGGGGTTGTACTCCAACAATAAGG	GAAACTGTTTTCGAAAATATAGTATCATTTTTCATGATATTGTTCCTTCT
YBR136W	YBR136W_Plus_1511	AATAAATCCAAATAGACCAG	CGATATTGAGAAAACTGGCAACCCTTTCGTGCGAATAAATCCAAATAGAC	GCGGGTAAATCAGAAATCTTCAGGATACTTCATTCAAACTTTCTATCTCA
YBR136W	YBR136W_Minus_328	GTAATTATCATAGTTCAGAA	GCCTAATTTTCGCCTCATAAACCATATTCTGTGGTAATTATCATAGTTCA	ATGTTGAGGAAATCATCTATCAGCCTTTGTATCTCAAAGTTCCCGTTGGA
YBR136W	YBR136W_Plus_1168	ATAAGCAGCTGGAAAAGCTA	TGAAAAATGTCACTTCTCCCTTTGATGATCGATATAAGCAGCTGGAAAAG	GCTAGTACTAAAGAAGTTTAACAAGACAGAAAGAGGAACTTTGCTCAAAT
YBR136W	YBR136W_Minus_1825	TTGTAGAAACTTTATCAGCG	TAAATTTTCTTTCACCACTGGCAATTTTTGAGATTGTAGAAACTTTATCA	GTGTGTTCATCTTCGGAATTATGAGAGTCTGATATATTGAATAAAGGTAT
YBR137W	YBR137W_Plus_180	ATTGATATCTCCTTACCAAA	GTTAAAGAAAATTTCCCCGAAAAACCAGTTGCAATTGATATCTCCTTACC	ATTGCTTGTTTCGCACAGTGACCTACGGTGGCAGTGCATTGGACAATGAT
YBR137W	YBR137W_Minus_171	AAGGAGATATCAATTGCAAC	GTCACTGTGCGAAACAAGCAATGCCCATTTGGTAAGGAGATATCAATTGC	TTTCGGGGAAATTTTCTTTAACTGCATTTCTTATGTAAGTCCCCAAATCA
YBR137W	YBR137W_Minus_115	TATGTAAGTCCCCAAATCAA	TTTTTCGGGGAAATTTTCTTTAACTGCATTTCTTATGTAAGTCCCCAAAT	TCTTGATATGTAAAAGTAGACAAAAAGCATCGTTTTTCCATATCTTCGAG
YBR137W	YBR137W_Minus_52	CATATCTTCGAGCTCTTCTA	ATATGTAAAAGTAGACAAAAAGCATCGTTTTTCCATATCTTCGAGCTCTT	ACCTTACGAGAAGTCAATCTTTCCAATAACTTCTTGTCTAAAACCACCAT
YBR137W	YBR137W_Plus_26	GGAAAGATTGACTTCTCGTA	AATTATTATGGTGGTTTTAGACAAGAAGTTATTGGAAAGATTGACTTCTC	CCCTTAGAAGAGCTCGAAGATATGGAAAAACGATGCTTTTTGTCTACTTT
YBR138C	YBR138C_Plus_508	AATACAACAACAATAAAAAA	TCGAAACTAATGAAGATGACAGTGGAAACAACGAATACAACAACAATAAA	CAGGTTGAATCCTGTAAATGAACTGCGAGTGCATAACAACAAACGTAATA
YBR138C	YBR138C_Plus_695	AAGTAAATCAACAAAAAAAA	AGTCCTGGTTGAAGACTACATACCGTATACCCAAAGTAAATCAACAAAAA	TCTATTTCAGATTTGAAATCAAAACTAAGTAAAAGAAGAGATAATCATAT
YBR138C	YBR138C_Minus_531	TCATTTACAGGATTCAACCT	TACCTATTACGTTTGTTGTTATGCACTCGCAGTTCATTTACAGGATTCAA	GTTTTTTATTGTTGTTGTATTCGTTGTTTCCACTGTCATCTTCATTAGTT
YBR138C	YBR138C_Minus_465	TCATTAGTTTCGATATTGCA	TTGTTGTTGTATTCGTTGTTTCCACTGTCATCTTCATTAGTTTCGATATT	GCGCAATTGGCAAAGACGTAAAGCTCTTGTCATCAATTAGATCTAATTTG
YBR138C	YBR138C_Minus_401	GATCTAATTTGGAAACAGAT	TTGGCAAAGACGTAAAGCTCTTGTCATCAATTAGATCTAATTTGGAAACA	CAATTTGGATGGAATTTTAGGCTTGGCACCTATCAATTGTGAGCGACGCT
YBR139W	YBR139W_Minus_65	CTTCAAAAAGAGAAAAGGCT	GCTGTTTATCCAAATTGGCAAAGGTGGTATCATCTTCAAAAAGAGAAAAG	GAATGAGGCGTATTTGATGCTAATAAGAAGCTGAAGCACGAAAACTAAGT
YBR139W	YBR139W_Minus_468	GCGTTATTATTCCAAGAATA	ACTCCGAGTGGCTGTTCTAAGAAGATCATTGAAGCGTTATTATTCCAAGA	TGTGGATTGGTTTCATATCGGCGCCAATTGATGAGGGGCCTAGTTCAAAT
YBR139W	YBR139W_Minus_553	TTTGCCTGCTAATTTTGTAG	TTCAAAAAACAATTCCAGGAAAATGTACGCATCTTTGCCTGCTAATTTTG	ACTTTTTCATCACCATAGGAAAAGCCGACTCCGAGTGGCTGTTCTAAGAA
YBR139W	YBR139W_Minus_161	GCGGATCATCGTGATTCAAA	CTGTGTCCACAGAAGAAATAAAAGTTGTAAACAGCGGATCATCGTGATTC	CAATTTAAGGGTTTGCTGTGTATTCTGTGGAAGCTTTAGCTGTTTATCCA
YBR139W	YBR139W_Minus_761	AATAATCTGCTTGAATCAAA	GATAGCCCCCTTTCCCGCATGCCATTGGTTCATAATAATCTGCTTGAATC	TGTGATACCATTACCAATCATAACTGAAGTTAAATTGAACGTTCTTTCAG
YBR140C	YBR140C_Minus_2910	TCACTTTGTTGCAATTGCGG	CTTGACGAGAGGACTGAGAGCGGAGAAGGCAAGTCACTTTGTTGCAATTG	AAGAATATGGACTTTGTCGTGATCTTTCAGAGTCGTTCGGTGAAGCGTAT
YBR140C	YBR140C_Minus_3388	TGATGAAGCAAACAAAGTAA	TCTCTTCGCATTTTCTAACTTCAAATCAAACAATGATGAAGCAAACAAAG	TATGTACATAACAAATAATGGTCATTCAGTACTCTTGGGTCAAGATCATT
YBR140C	YBR140C_Minus_2629	GGAAAGTGAAGAGACTAACG	ATTGCTTCCTGAGTTAATTGATAAGGGTGATTGGGAAAGTGAAGAGACTA	TCCGATGAGTTATGAATAATTTCGGTTGGCTCAGTGTAAACGCTTGTGGC
YBR140C	YBR140C_Plus_4476	GAGCACTCTGAAAAGAACCT	ATTATCCAAATGTCGAAAATGTTTAGAGCATTTGAGCACTCTGAAAAGAA	TTTCAAATCATTTCCATTTAAAGAATAAATGGTTGAAGTTAGTTATTGGT
YBR140C	YBR140C_Minus_1233	TTCCCAGTAGAAAACTGAGA	AATGATGCCATAGGGGAAGTAGGCGATGCATCATTCCCAGTAGAAAACTG	AAACATTGCCAGAAGCATTCACACTCGACTGCTTTATCGACGTTTTTGAT
YBR141C	YBR141C_Plus_8	AAGAAAGTCGAAGAGTATTA	TTAGCGATACCACTAATACAGCGGAATGCATTCAAGAAAGTCGAAGAGTA	AAGAGGAAGCAAGTAGGAAGTAACGTGACGAGAGTAATCAAGCCACAGAA
YBR141C	YBR141C_Plus_27	ACGGGCAAGAGGAAGCAAGT	AGCGGAATGCATTCAAGAAAGTCGAAGAGTATTACGGGCAAGAGGAAGCA	GTAACGTGACGAGAGTAATCAAGCCACAGAAGACAAGAAGGATAATAAGA
YBR141C	YBR141C_Plus_384	AATCAGATTAATAAATTGGG	GCTGTGATGTACACATTACTTGGTTACATAATGAATCAGATTAATAAATT	TAGAAACTTACCAAATTGCCAGTCAAAACGGGCAATTGAAGGAACGAGGA
YBR141C	YBR141C_Plus_438	GGGCAATTGAAGGAACGAGG	GGACTAGAAACTTACCAAATTGCCAGTCAAAACGGGCAATTGAAGGAACG	ACACGTCCAAGTTGCTCGAGAAATGGATCAGGTCCTCATTTGAAAATTGT
YBR141C	YBR141C_Plus_16	CGAAGAGTATTACGGGCAAG	ACCACTAATACAGCGGAATGCATTCAAGAAAGTCGAAGAGTATTACGGGC	GCAAGTAGGAAGTAACGTGACGAGAGTAATCAAGCCACAGAAGACAAGAA
YBR142W	YBR142W_Plus_129	TATGGCTTGGAAGAAATTGA	ATTCCGGACACTTTAGATGACTTTGGTGGATTTTATGGCTTGGAAGAAAT	TGGACGTTAAAGTCGTGGATGGTAAAGTAACTTTCGTCACCAAAAAAGAT
YBR142W	YBR142W_Minus_361	ATTACCTTGCTCATCCTCGT	CTCACTGGGATCGGTTAACTTTGAACTCTCAATATTACCTTGCTCATCCT	GATGAATAAGATGCTGCACTCAACTCTCCTTCTTTAATATCGTCCAAGTT
YBR142W	YBR142W_Plus_347	ATCTTATTCATCATCCGACG	GGACGATATTAAAGAAGGAGAGTTGAGTGCAGCATCTTATTCATCATCCG	GAGCAAGGTAATATTGAGAGTTCAAAGTTAACCGATCCCAGTGAGGATGT
YBR142W	YBR142W_Plus_357	TCATCCGACGAGGATGAGCA	AAAGAAGGAGAGTTGAGTGCAGCATCTTATTCATCATCCGACGAGGATGA	ATATTGAGAGTTCAAAGTTAACCGATCCCAGTGAGGATGTGGATGAGGAT
YBR142W	YBR142W_Minus_1144	TAGCTTATCAAACAAGTCGA	AAACCTTCTATCCTTAACTTGACGGGAAGAAGATAGCTTATCAAACAAGT	AATGTTGCAGAAAAGATCAAAGTTTGCCAAATTTTGCTACTGCCCTCGGA
YBR143C	YBR143C_Plus_636	AATGACAAAGTCAATGTTAA	GTCGCCGAAGTTGCTGTTCAAAATTTTATTACTAATGACAAAGTCAATGT	TAATTTTAGCTGGTTCTGCTGACTTTAAGACCGATTTGGCTAAATCTGAA
YBR143C	YBR143C_Plus_243	TATAATACTTTGCCCAAGAA	GCTATCACTTCCACCCAACAAAAGTTGAAGCTATATAATACTTTGCCCAA	TAGTTTTATATTGTGGTGATATCATCACTGAAGATGGTAAAGAAAAAAAG
YBR143C	YBR143C_Plus_282	GGTGATATCATCACTGAAGA	ACTTTGCCCAAGAACGGTTTAGTTTTATATTGTGGTGATATCATCACTGA	AAGAAAAAAAGGTCACTTTTGACATCGAACCTTACAAACCTATCAACACA
YBR143C	YBR143C_Plus_408	CTTCAAGCTGACGACAAGTT	AACAAATTTCATACAGAAGTTCTTTCGGAATTGCTTCAAGCTGACGACAA	TTATAGTCATGGACGGTCAAGGTACTTTGTTTGGTTCTGTGTCCGGTAAT
YBR143C	YBR143C_Plus_96	TCCTTAGTTATTCCTCCTAA	GAAAAAGCTAGAGGTAATGGTACTTCTATGATTTCCTTAGTTATTCCTCC	AAATTCCACTGTACCAAAAAATGTTAACAGATGAATATGGTACTGCCTCG
YBR145W	YBR145W_Minus_429	TCAGCAAGATTGACGTTTGG	ACAGTGATACCTGCACACAAGATTGGGGCAACTTCAGCAAGATTGACGTT	TATGGGCAGCTTGAACGGCATCGGCAGTTGCGTATTCTTGAAAAGTACCA
YBR145W	YBR145W_Plus_11	AGTCATTCCTGAAAAACAAA	ATATCTACAAAATCAAAGCATCATGCCTTCGCAAGTCATTCCTGAAAAAC	ATTGTCTTTTATGAGACAGATGGAAAATTGGAATATAAAGACGTCACAGT
YBR145W	YBR145W_Minus_307	ACCTACTTCACAATATTCAC	AGTACCATCCAAATAAGGACATTGAGATTCATTACCTACTTCACAATATT	ATGCAAGTCCCATTCAACCATTTTATACCTGCAAAATCACCGACTTTCCA
YBR145W	YBR145W_Minus_99	ACGTGGACTAAAATTTCGTT	TGCAAGTCACTATGACAAACACCAGAATATTTAACGTGGACTAAAATTTC	TAGGTTCCGGAACTGTGACGTCTTTATATTCCAATTTTCCATCTGTCTCA
YBR145W	YBR145W_Minus_432	ACTTCAGCAAGATTGACGTT	TAAACAGTGATACCTGCACACAAGATTGGGGCAACTTCAGCAAGATTGAC	GAATATGGGCAGCTTGAACGGCATCGGCAGTTGCGTATTCTTGAAAAGTA
YBR146W	YBR146W_Plus_68	GACTATTTATCAAAAAACCG	TCTGGCTCCTGCCCCTATGAGAATGTCTTTTAGGACTATTTATCAAAAAA	GAATTGCCCAGAAGGATCGTCCCAAAGCTAGCCACATTTTATTCGGCGAA
YBR146W	YBR146W_Plus_8	AAGGCTTTCTTTGTTTCGAA	GTGGACAGAGTTTGAGCCAAGCGGAATGTTTTCAAGGCTTTCTTTGTTTC	GCTCTGGCTCCTGCCCCTATGAGAATGTCTTTTAGGACTATTTATCAAAA
YBR146W	YBR146W_Minus_204	GCTTCATTGTTGTTCTGAGA	TCGAAAGAAATCCAAGGAGCTTTTGTTTGTTGTGCTTCATTGTTGTTCTG	GTTTTATGTATTTCCTTAGAAGTCTTTCGAGTCGATTAATACGATCTTCA
YBR146W	YBR146W_Minus_124	AGGATTCGCCGAATAAAATG	TCTTTCGAGTCGATTAATACGATCTTCATGGTTAGGATTCGCCGAATAAA	AGCTTTGGGACGATCCTTCTGGGCAATTCATCCTCGGTTTTTTGATAAAT
YBR146W	YBR146W_Minus_379	TTTATAATATTGGGATAGTT	GATTTTGATATTATTGGAAAGCATTGAACTTTTTTTATAATATTGGGATA	GTGATTTCATCATTAGTAAGTTGAGGATCAATGTTGTGAAGTTTATTCAA
YBR147W	YBR147W_Plus_391	AATATGAGCCACTTTTGCCA	TAAATGAGACTGTCTTACAAGACGTTTTTAATGAATATGAGCCACTTTTG	AGAAGAAGAAGATAGCCAATCGTATAGCTCGCTTGAGCTTGGCAGAACAA
YBR147W	YBR147W_Minus_399	TCTTCTATCCTTGGCAAAAG	AGCTCAAGCGAGCTATACGATTGGCTATCTTCTTCTTCTATCCTTGGCAA	CATATTCATTAAAAACGTCTTGTAAGACAGTCTCATTTATGGGGTTTGCT
YBR147W	YBR147W_Plus_22	TGAATGCTAAGAATCTCAGT	AAATTTCTGCCATGAAGCTGATCCCAATTATTTTGAATGCTAAGAATCTC	GGCTGGATCCATATCAATATGCTGTTGGATTGTTGTGTTTGTACCACAGA
YBR147W	YBR147W_Minus_353	GTAAGACAGTCTCATTTATG	GCAAAAGTGGCTCATATTCATTAAAAACGTCTTGTAAGACAGTCTCATTT	TGCTGGAGGCAAATGCACAGGATCAACATTTTTCTTGACTTCTTGTAAAA
YBR147W	YBR147W_Plus_21	TTGAATGCTAAGAATCTCAG	TAAATTTCTGCCATGAAGCTGATCCCAATTATTTTGAATGCTAAGAATCT	TGGCTGGATCCATATCAATATGCTGTTGGATTGTTGTGTTTGTACCACAG
YBR148W	YBR148W_Minus_462	TCATCAGAAGAAAGTTCAAC	GAGTTAGCATCAGTGAAATGAGACTCATTCTCATCATCAGAAGAAAGTTC	ATAGTAAGTTATTTTCATTCCTGAATTCTTTCACGTCATTTGCACTCTTG
YBR148W	YBR148W_Minus_672	GGACCTTCAAGAACATTCTC	AATGTGTTTGGTGTCTGAAACACAAATTTGTAAGGACCTTCAAGAACATT	GAGTAGCAGGAGAAAATTCATCGTCACTGTCGTCGCTATACTCTTCAAAA
YBR148W	YBR148W_Plus_788	TGACTATCTGAACAAAAAAT	AAATGATTTTCACAAAGGTGGGAGACATGTGATTGACTATCTGAACAAAA	ACTATGAACATTGATATTGATTTGACTTCAGGGGGGAAACAAAACGTATC
YBR148W	YBR148W_Minus_893	TAGTAATACTTTCTATAACG	CTTGTGCGTGCATTCTACCCTTTGAAATGTGGTTAGTAATACTTTCTATA	GCTCAATTGGTCGAGCTCTTCCTCCCAAGATACGTTTTGTTTCCCCCCTG
YBR148W	YBR148W_Plus_653	ATTTTCTCCTGCTACTCCAC	TTTTGAAGAGTATAGCGACGACAGTGACGATGAATTTTCTCCTGCTACTC	AATGTTCTTGAAGGTCCTTACAAATTTGTGTTTCAGACACCAAACACATT
YBR149W	YBR149W_Minus_222	TTGATGGCTTCACCTACGAA	TCCCTTTTGATAGATCCATCTTCTAATAACTCCTTGATGGCTTCACCTAC	CTGTCTCGTAGGCCCAAGCAGTATCAATGTGCCTGTATCCAGCTTTGATT
YBR149W	YBR149W_Minus_126	GTTTCAGCTAACTTTTCGTG	CCAGCTTTGATTGCAGCTTTTACGGCTTGTTTTGTTTCAGCTAACTTTTC	TTGCTGTCCCCAAACCCAGTGCTGGGATACGAACACCATTGTTGAGTGAA
YBR149W	YBR149W_Minus_453	GTTTTTCCAGAATCATCAAC	GTTTCTAAATAGTCACCGTCGGCAGCATACATTGTTTTTCCAGAATCATC	TCTTCACCAGTCCGCTGATCCCCTTAGGGTCCTTAATCTTTTCAAAACAT
YBR149W	YBR149W_Minus_396	TTAATCTTTTCAAAACATAG	GTCTTCACCAGTCCGCTGATCCCCTTAGGGTCCTTAATCTTTTCAAAACA	AATGTTGCAAGAGCAAGTCGACGTATTCCAAGCCTAAAGCTTTCAAAGAT
YBR149W	YBR149W_Plus_210	TACGAGACAGAGCCATTCGT	GCTGGATACAGGCACATTGATACTGCTTGGGCCTACGAGACAGAGCCATT	AAGCCATCAAGGAGTTATTAGAAGATGGATCTATCAAAAGGGAGGATCTT
YBR150C	YBR150C_Plus_447	GAAGAAGCTTTGAATAACAA	TTTCATTTCCATGAAGAACTGAAAAGAAGGCGAGAAGAAGCTTTGAATAA	ATGGGAAGTCGGTTAAGAAGCCGAGGTTGGATAAGGAGAATAAGTTCAAG
YBR150C	YBR150C_Minus_221	CTAATGGGTGATGTCTTAAA	CCAGAAAATTCTTATCAGCAGGCATCATATGAGCTAATGGGTGATGTCTT	ATCCGGAAAAGGGCTCAACTGAGGCGACATTATTGTACCAGTTGGAACAG
YBR150C	YBR150C_Minus_165	ATTGTACCAGTTGGAACAGG	TGATCCGGAAAAGGGCTCAACTGAGGCGACATTATTGTACCAGTTGGAAC	AATTTGATGGTACTGGAGGCATCGCAGGGACAGCGGGGCCCATTAAAACT
YBR150C	YBR150C_Minus_1050	GCAATTGCTAAACGGGGCAG	GATGGACATTTTATATTTTTGAGCAAACGCTTTGCAATTGCTAAACGGGG	ACAAAATATTATCACTAGATGGTGATGATGCGGATCGGAAAGAGAAGTCC
YBR150C	YBR150C_Minus_1156	AGCAGGATCAAAGTGCACGT	CAAAAATGCCTGTGATGATGTCAATCTTCCTTTAGCAGGATCAAAGTGCA	AATTGCAAACATTGATCTACATCCACTATGTGGAGAAGAGAGGCTAATGA
YBR151W	YBR151W_Plus_12	AATATTTTCAAGCAAAAACG	ATCTTCTTTGTCCTTTGAATTATGGCTTTTTTGAATATTTTCAAGCAAAA	ATGAAGCTTCACAACTGAGCGCAAAGGGACGGGAGGAAATTTCTCAATCG
YBR151W	YBR151W_Minus_253	ATGCTGCCAATCGATTTGAG	CTGTACTGACTTTGGGTCCTCGAGGCAGGCATCATGCTGCCAATCGATTT	GGGACAACGAAGTGAATTTTTGGCGTTTTAGAAGAGTTCAACAAAGGAGT
YBR151W	YBR151W_Plus_411	ATGGATATTGATGTTATGCG	AACTGTGCAGTTTCATCTTTACCTAAAGATATCATGGATATTGATGTTAT	CCAAGAATAATGTACTTATTTTGCCTTACTTCATTTGGCTGAACGACCTT
YBR151W	YBR151W_Plus_304	TACAGTATAAAATTTCCCAG	AGCATGATGCCTGCCTCGAGGACCCAAAGTCAGTACAGTATAAAATTTCC	TGATAAGAATTCAGCTAAATTTTCCAACGTGGGCACAGGCAAGACACTAA
YBR151W	YBR151W_Minus_250	CTGCCAATCGATTTGAGAGG	TACTGACTTTGGGTCCTCGAGGCAGGCATCATGCTGCCAATCGATTTGAG	ACAACGAAGTGAATTTTTGGCGTTTTAGAAGAGTTCAACAAAGGAGTTTC
YBR152W	YBR152W_Minus_119	TTTCGCCGCCCAAATCACTA	TGGGGGTGCGGTTCTTTCCTGTACCATTTAAAATTTCGCCGCCCAAATCA	TAATGAGGCTGATTTTTCTGTTAGAGATACGTTTTGGTCTGGATGCTCTT
YBR152W	YBR152W_Minus_169	TGATTCTTGGCCATCATTGG	CTCATCACTTTCGGGACTCCCATCACTTTCATTTGATTCTTGGCCATCAT	CGGTTCTTTCCTGTACCATTTAAAATTTCGCCGCCCAAATCACTATGGCT
YBR152W	YBR152W_Plus_129	TTGGGCGGCGAAATTTTAAA	ACAGAAAAATCAGCCTCATTAAGCCATAGTGATTTGGGCGGCGAAATTTT	CAGGAAAGAACCGCACCCCCAATGATGGCCAAGAATCAAATGAAAGTGAT
YBR152W	YBR152W_Plus_416	CATCGACAAAGCTAATCAAG	TCTGCAAACAAAGAAGGAAAATATGATAAAAAACATCGACAAAGCTAATC	AAGAACTACGAAACGATGAAGCTGAGACTTAACACCAATTACAGCACCAA
YBR152W	YBR152W_Plus_274	ACGATATGAGACCTTTACCG	AAAGTAGCGACAACAGTGATTCGAGCGATAGTGACGATATGAGACCTTTA	ATTATTTATGAAGAAAAAGGCCAATAATTTGCAGAAAGCTACCAAGATAG
YBR153W	YBR153W_Plus_310	TAATAGATACAAAGCAAAAG	CCGATCCGGCTGCAAATTCCCCAAGGCCAATAATAATAGATACAAAGCAA	ATTTGATGGTTCAAAAATGCAAGAACTTTTTATTAAACGACAGGGTAAGC
YBR153W	YBR153W_Plus_280	ATCCGGCTGCAAATTCCCCA	ATAATCCTGGATTGAATTGTAAATGGGGTCCCGATCCGGCTGCAAATTCC	AATAATAATAGATACAAAGCAAAAGTGGCGATTTGATGGTTCAAAAATGC
YBR153W	YBR153W_Plus_357	GAACTTTTTATTAAACGACA	CAAAAGTGGCGATTTGATGGTTCAAAAATGCAAGAACTTTTTATTAAACG	AGCCGCCAATCGTTGTTGTCACAAGTGAGCCCATTATAAAAGAACAACAT
YBR153W	YBR153W_Minus_282	GGCCTTGGGGAATTTGCAGC	AATCGCCACTTTTGCTTTGTATCTATTATTATTGGCCTTGGGGAATTTGC	CGGGACCCCATTTACAATTCAATCCAGGATTATCAGCTAGCACTGTTCCA
YBR153W	YBR153W_Plus_192	TATTTGAGACATCATCACGA	ATTTCACATCCCGAGACCAAAACAATGACGCATTATTTGAGACATCATCA	TACTCGTAGGAAGTGGAACAGTGCTAGCTGATAATCCTGGATTGAATTGT
YBR154C	YBR154C_Plus_204	ATATCAAAGTTCCCAGACAT	ATGTCCTTCCAGGCAAATCCAACAGAAGAATCTATATCAAAGTTCCCAGA	CCTTATGGGTAGAATTTTGTGATGAGCCTTCCGTTGGTGTAAAGACAATG
YBR154C	YBR154C_Minus_255	ATTGTCTTTACACCAACGGA	TTTTTTTCTTGAATATGTATAACAAAAGTCTTCATTGTCTTTACACCAAC	CATCACAAAATTCTACCCATAAGGAGCCCATGTCTGGGAACTTTGATATA
YBR154C	YBR154C_Minus_259	CTTCATTGTCTTTACACCAA	GAAATTTTTTTCTTGAATATGTATAACAAAAGTCTTCATTGTCTTTACAC	GGCTCATCACAAAATTCTACCCATAAGGAGCCCATGTCTGGGAACTTTGA
YBR154C	YBR154C_Plus_95	AGAGGAAGTCGAATTGCCAT	AATGGTTAAGGACAGGGGTTATTTTATCACTCAAGAGGAAGTCGAATTGC	GATTTCAAGGCCAAGTATTGTGACTCCATGGGCAGACCACAACGTAAAAT
YBR154C	YBR154C_Plus_243	TTTTGTGATGAGCCTTCCGT	AAGTTCCCAGACATGGGCTCCTTATGGGTAGAATTTTGTGATGAGCCTTC	TAAAGACAATGAAGACTTTTGTTATACATATTCAAGAAAAAAATTTCCAA
YBR155W	YBR155W_Plus_278	ATACAAAGCAAAAAGATTCA	CGCTGAAAATTTCAAGAAGCAAGGTAACGAACTATACAAAGCAAAAAGAT	GCAAGGGAACTTTACTCAAAGGGCTTGGCTGTAGAATGCGAAGATAAATC
YBR155W	YBR155W_Plus_246	GCTGAAAATTTCAAGAAGCA	GCATTAGCTTATGAAGGCGAACCACACGAAATCGCTGAAAATTTCAAGAA	ACGAACTATACAAAGCAAAAAGATTCAAGGATGCAAGGGAACTTTACTCA
YBR155W	YBR155W_Plus_153	ACCAAGTTGGATGAAACAGA	TTGAAAGAAATGAACAGAATGCCTTTTTTCATGACCAAGTTGGATGAAAC	CAGGTGGTGAAAACGTGGAGTTAGAAGCTTTAAAGGCATTAGCTTATGAA
YBR155W	YBR155W_Plus_394	TAGAGCTGAAAAATTACAGG	AGTCACTATATGCCAATAGAGCGGCATGTGAGTTAGAGCTGAAAAATTAC	TATCGAGGACTGCAGTAAAGCTCTAACTATTAACCCCAAGAATGTTAAGT
YBR155W	YBR155W_Minus_75	TTAAATTCGGATAGTTGGGG	ATTTCTTTCAAGATTTCATCCGATGTTTTATCTTTAAATTCGGATAGTTG	GTTCAGGATCACCTGGCCCTGGCACATATTTTTGTGGTTTGGTATATCCT
YBR156C	YBR156C_Plus_933	TTTGAAAACAAAATTTCCCG	TTCGATAGGCTATCATCTATTCCAACAAAATCATTTGAAAACAAAATTTC	ACGTTGGTCACAAATACTCCTCTTCATCAATCGATTTAACAGGCTCCCCC
YBR156C	YBR156C_Plus_673	GGATAGCGAGATCTCAAAGA	AATCAGTAAAGGTGAAACCACCACCGAATTCTGGGATAGCGAGATCTCAA	GAATATGTTTGTTCCACTGCCGAATAAAGATCCTCTTATTATTCAACACA
YBR156C	YBR156C_Minus_711	AGAGGATCTTTATTCGGCAG	GAAGATTTTGTTGGTGGAATGTGTTGAATAATAAGAGGATCTTTATTCGG	CAAACATATTCGACCTTCTTTGAGATCTCGCTATCCCAGAATTCGGTGGT
YBR156C	YBR156C_Minus_729	GGAATGTGTTGAATAATAAG	ACTTTTGGTATTGATCCTGAAGATTTTGTTGGTGGAATGTGTTGAATAAT	CTTTATTCGGCAGTGGAACAAACATATTCGACCTTCTTTGAGATCTCGCT
YBR156C	YBR156C_Plus_521	AAGAGAATCCTCCAAGACTT	ACCATGGTCACCTTACAAAGTTGAAAAGGTTCTAAGAGAATCCTCCAAGA	TCTCCGATTAATACAAAACGCTTCGATAATCAAACATGGGCGGCTAAGGA
YBR157C	YBR157C_Minus_280	AGGCTTTCTTGGACATATGG	ATTACTTTCTACCCTTAAAGGTGATACCGCATTAGGCTTTCTTGGACATA	TTTCTCCTCGTTTTCACACCATCCTTGTCTCCAGGGAAAGAGTAGGTCTT
YBR157C	YBR157C_Minus_232	CTTGTCTCCAGGGAAAGAGT	TATGGAGGAATTTCTCCTCGTTTTCACACCATCCTTGTCTCCAGGGAAAG	TTCAGCTTGTTGAACAGAGCTTCGCCTTGAGACTCTTCAAAATAAAAGCT
YBR157C	YBR157C_Plus_72	AGTACATCCATTAAATCACT	ACATTTAGTTTTCCTACTACGGGCAGTCAATCTAGTACATCCATTAAATC	GCCCACTCTATGGACGTTTCAGCTCTCTCTCTTCAACAGAATCTCAGTTC
YBR157C	YBR157C_Plus_302	TAATGCGGTATCACCTTTAA	GAGGAGAAATTCCTCCATATGTCCAAGAAAGCCTAATGCGGTATCACCTT	GAAAGTAATGAATTATCATCACATTCGCATTCACGTTCATTATCACACGA
YBR157C	YBR157C_Plus_237	TCTTTCCCTGGAGACAAGGA	GGCGAAGCTCTGTTCAACAAGCTGAAGACCTACTCTTTCCCTGGAGACAA	TGAAAACGAGGAGAAATTCCTCCATATGTCCAAGAAAGCCTAATGCGGTA
YBR158W	YBR158W_Plus_21	AGCAATGGCTCCTTCAAAAG	AGTACCCATTAAATGAAACTAGAACGCGTAAGCAGCAATGGCTCCTTCAA	GAGATATCCAGTCACTTGAATCTCCGTGTACTAGACCGCTGAAAAAAATG
YBR158W	YBR158W_Minus_81	CTAGGTGACATTTTTTTCAG	GGCTTCTCCATTTTAAGAGATGTGAAAGATGGACTAGGTGACATTTTTTT	TAGTACACGGAGATTCAAGTGACTGGATATCTCTACCTCTTTTGAAGGAG
YBR158W	YBR158W_Plus_389	TCTTTCTATAGTGACACCAA	ATGGGCAACCTCTCGAGTTGTTTCTGCATCCAGTCTTTCTATAGTGACAC	ATTAAAAACATTCTTGTTGATGAATTCTCTGAATTGAAGTTAGGGCAACC
YBR158W	YBR158W_Minus_105	ATTTTAAGAGATGTGAAAGA	TACTTCCTTACAATATCTTTGAAAGGCTTCTCCATTTTAAGAGATGTGAA	TAGGTGACATTTTTTTCAGCGGTCTAGTACACGGAGATTCAAGTGACTGG
YBR158W	YBR158W_Plus_745	GGTTATGGCTTAACGTAACA	AAGGGGCCTTATTTAGTTGTATGATGGTTAACAGGTTATGGCTTAACGTA	TTTTCTTTTCAAAAGCTTGCACTTTAAGAGCGTCCATAATTTTAAGGAGT
YBR159W	YBR159W_Plus_278	GAGAACGCAATCTAAATTGG	GGCGAAACGTGGCTTCAACTTGGTATTGATCTCGAGAACGCAATCTAAAT	TTACAAAAAGAACTAGAAGATCAACATCATGTCGTTGTAAAGATTCTAGC
YBR159W	YBR159W_Minus_462	TCTGTTTCCAAAAATGGAAC	TTGATAGTGATAATATTTCTAAGCTCCTTCTCTTCTGTTTCCAAAAATGG	TGGAGTGTGATTGACCAACATTATTGACCAAAACGGTGATTGGTAACTGC
YBR159W	YBR159W_Plus_347	TCTAGCCATTGACATTGCGG	ACTAGAAGATCAACATCATGTCGTTGTAAAGATTCTAGCCATTGACATTG	AAAGAATCCAACTATGAATCCATTAAGGAATTGTGTGCGCAGTTACCAAT
YBR159W	YBR159W_Minus_352	TTTATCCTCCGCAATGTCAA	ACACAATTCCTTAATGGATTCATAGTTGGATTCTTTATCCTCCGCAATGT	AGAATCTTTACAACGACATGATGTTGATCTTCTAGTTCTTTTTGTAAAGC
YBR159W	YBR159W_Minus_417	TTATTGACCAAAACGGTGAT	AATGGAACAGGAATGGAGTGTGATTGACCAACATTATTGACCAAAACGGT	ACTGCGCACACAATTCCTTAATGGATTCATAGTTGGATTCTTTATCCTCC
YBR160W	YBR160W_Plus_345	TTTATGATGCAACTTTGTAA	GACCAACCGTTAGGAGCTGATATTGTTAAGAAGTTTATGATGCAACTTTG	TTGCATACTGCCACTCACACCGTATTCTGCATCGTGATTTAAAACCGCAG
YBR160W	YBR160W_Plus_275	TTTGGACCTGAAAAGATATA	ACACAAGCTATATCTTGTTTTTGAGTTCCTCGATTTGGACCTGAAAAGAT	GGTATTCCAAAGGACCAACCGTTAGGAGCTGATATTGTTAAGAAGTTTAT
YBR160W	YBR160W_Minus_318	TTAACAATATCAGCTCCTAA	GCAATACCCTTACAAAGTTGCATCATAAACTTCTTAACAATATCAGCTCC	GGTCCTTTGGAATACCCTCCATATATCTTTTCAGGTCCAAATCGAGGAAC
YBR160W	YBR160W_Plus_290	ATATATGGAGGGTATTCCAA	TGTTTTTGAGTTCCTCGATTTGGACCTGAAAAGATATATGGAGGGTATTC	CAACCGTTAGGAGCTGATATTGTTAAGAAGTTTATGATGCAACTTTGTAA
YBR160W	YBR160W_Plus_279	GACCTGAAAAGATATATGGA	AAGCTATATCTTGTTTTTGAGTTCCTCGATTTGGACCTGAAAAGATATAT	TTCCAAAGGACCAACCGTTAGGAGCTGATATTGTTAAGAAGTTTATGATG
YBR161W	YBR161W_Plus_359	TTATGAATATCCAATTGAGA	GGAATACCCGTGGTTTCTTGACACCTTTAGGAGTTATGAATATCCAATTG	GATGCAATACGGTATTTCATCCTTTCGCATTATGGTGGTATTTACATTGA
YBR161W	YBR161W_Minus_548	TGATGACCTTCAAGAAGAAG	TGTACCAGTTTTTCTTATAGTGTTTCAACGATTTGATGACCTTCAAGAAG	CCTTGGAACAGAGCCCATCACATCATTTGACACTCCTGTAGGCGAAGTTT
YBR161W	YBR161W_Plus_275	TTACACTTACATTTTATGGA	AGGGAGGCAGAAGTGCATTGATTTACATCCGGATTACACTTACATTTTAT	GAAATGTCTGATACTTTCATTAAACAGGAATACCCGTGGTTTCTTGACAC
YBR161W	YBR161W_Minus_333	CTAAAGGTGTCAAGAAACCA	GCATCCGCCCTCTCAATTGGATATTCATAACTCCTAAAGGTGTCAAGAAA	ATTCCTGTTTAATGAAAGTATCAGACATTTCATCCGTCCATAAAATGTAA
YBR161W	YBR161W_Minus_135	GTTGAATTGAAGCCATTGGG	TTCGGTATGAGTTGAGGAGGAGACTCATAGAATGTTGAATTGAAGCCATT	TCAGCTGTTCATCTGTTAGCGCATCTTTGGAAGTATCATCTATACATAAC
YBR162C	YBR162C_Minus_193	AGAAGCAGTGAAATCAGCTT	AGATAGTTCCTCGTTGAAGGGAGCCAAGCTACCAGAAGCAGTGAAATCAG	CAAGCACAAGAAGATTCATCCATATTGGTGACATCTTGGTAGGTAGCAGA
YBR162C	YBR162C_Minus_148	CATATTGGTGACATCTTGGT	ATCAGCTTGGGTACAAGCACAAGAAGATTCATCCATATTGGTGACATCTT	GCAGATAAACCGACGTTAGAGTAAATGATGGCATCGGTTTGAGCACAATA
YBR162C	YBR162C_Plus_66	GCTGATTGTACTTACTCTGG	GGTTTGTTTTCTTCAGTTGTGTCACTCGTGAACGCTGATTGTACTTACTC	ATTACTATTGTGCTCAAACCGATGCCATCATTTACTCTAACGTCGGTTTA
YBR162C	YBR162C_Plus_383	ACATAAGCATCAGCACAAGA	GTCCTGTAAGGAAGGTGAAGCTGTTGTCTCCAGACATAAGCATCAGCACA	GTTGCTGTTGAATATGTTCAAGTTACTTCCACTGTTTACGTCGACAGTAA
YBR162C	YBR162C_Plus_639	TCATCATCTTCTAACACTAA	ACCTCTTCTGCTGCTGCTGCTTCATCATCTTCGTCATCATCTTCTAACAC	ACTGGTCCAGAGGTTCCTACTTTGTCCCAGGCTCTACTAGCAACTGTACA
YBR162W-A	YBR162W-A_Plus_65	TAGAAAATACGGTAAGAAGA	TAATGCCAAGTTTAACAAGAATAACGAAAAGTATAGAAAATACGGTAAGA	GGCAAAACTGAGAAAACCGCACCTGTGATATCCAAAACTTGGTTGGGTAT
YBR162W-A	YBR162W-A_Plus_68	AAAATACGGTAAGAAGAAGG	TGCCAAGTTTAACAAGAATAACGAAAAGTATAGAAAATACGGTAAGAAGA	AAAACTGAGAAAACCGCACCTGTGATATCCAAAACTTGGTTGGGTATTCT
YBR162W-A	YBR162W-A_Plus_54	AACGAAAAGTATAGAAAATA	CAAAGACTGGCTAATGCCAAGTTTAACAAGAATAACGAAAAGTATAGAAA	AGAAGAAGGAGGGCAAAACTGAGAAAACCGCACCTGTGATATCCAAAACT
YBR162W-A	YBR162W-A_Plus_69	AAATACGGTAAGAAGAAGGA	GCCAAGTTTAACAAGAATAACGAAAAGTATAGAAAATACGGTAAGAAGAA	AAACTGAGAAAACCGCACCTGTGATATCCAAAACTTGGTTGGGTATTCTT
YBR162W-A	YBR162W-A_Minus_37	TTCGTTATTCTTGTTAAACT	GCCCTCCTTCTTCTTACCGTATTTTCTATACTTTTCGTTATTCTTGTTAA	TTAGCCAGTCTTTGTCTTGGTGTCTGTACGGCCATCGCAGGTGTTGTCCT
YBR163W	YBR163W_Minus_388	CGTAGTGCATAATTGTGTGA	GTCGTAAAAATTCCTTAACTCGCACCAATTCTGCGTAGTGCATAATTGTG	AATCGTTTTTTCTTTAGCTGATTTACTTGAATGTCAAAATAGGGATTCTC
YBR163W	YBR163W_Plus_666	TCTTTATTCACCAAAGGTGA	GATAACTGGTTCAACTCTATCAATAGATTGGTCTCTTTATTCACCAAAGG	ATGCAAGAGAAATAGTTTGTCATGGCTTCATTAACTTAGAAGATGGCAAA
YBR163W	YBR163W_Plus_867	GATACGGAATATCAGAGCTG	AATCATCAAGTACAGAAAGGTGCAGCTCATCTTGATACGGAATATCAGAG	ATATCCTCACTAATTTACTATCAAATCTAAAAGAACTGAAGTCGAATAAC
YBR163W	YBR163W_Plus_309	ATCAATTACAGATTCCCCAG	TTATTTGGAGAAGACCCTGAAAATCCTTCGTTTATCAATTACAGATTCCC	TAGAGAATCCCTATTTTGACATTCAAGTAAATCAGCTAAAGAAAAAACGA
YBR163W	YBR163W_Minus_625	GTTGAACCAGTTATCTAGCA	TTTGGTGAATAAAGAGACCAATCTATTGATAGAGTTGAACCAGTTATCTA	TCCATATCATTATCAATATCCATAGATAATTTTGTCAGTGCAAGGAAATT
YBR164C	YBR164C_Minus_145	CGTCTCTACATTGAAACCAA	CCAGACGTTCAATTTTAAGTTTTTATAACTTAGCGTCTCTACATTGAAAC	GGCTTTGTAGTGACTACTTCGCCAATTTGTAAACGATATAAGATGGTAGT
YBR164C	YBR164C_Minus_97	AATTTGTAAACGATATAAGA	ACCAATGGTTGGCTTTGTAGTGACTACTTCGCCAATTTGTAAACGATATA	GTTTTACCTGCACCATCCAAACCCAAAATCAATATACGCAATTCTTTGTT
YBR164C	YBR164C_Minus_228	GCATAATAACACCTCCAGTA	GAATCAACAACGAAAATAACTGCAGCAGTGTCTGCATAATAACACCTCCA	TGATACTTGTTTGACCACCAAGATCCCAGACGTTCAATTTTAAGTTTTTA
YBR164C	YBR164C_Minus_229	TGCATAATAACACCTCCAGT	CGAATCAACAACGAAAATAACTGCAGCAGTGTCTGCATAATAACACCTCC	CTGATACTTGTTTGACCACCAAGATCCCAGACGTTCAATTTTAAGTTTTT
YBR164C	YBR164C_Plus_189	TTGAACGTCTGGGATCTTGG	AATGTAGAGACGCTAAGTTATAAAAACTTAAAATTGAACGTCTGGGATCT	AAACAAGTATCAGGCCCTACTGGAGGTGTTATTATGCAGACACTGCTGCA
YBR165W	YBR165W_Plus_353	CTTACAGTATTCACCGTCAA	GCAACCGCTTTTTCATATTCAAGCAACGGAAGACTTACAGTATTCACCGT	AAATTCAACAGGGCGTGGAATAGGATTATATATAAGGACTTTAAATCTTA
YBR165W	YBR165W_Minus_324	GTTGCTTGAATATGAAAAAG	TTTACCGTTGACGGTGAATACTGTAAGTCTTCCGTTGCTTGAATATGAAA	GCCATATGTGGAAAAGTAAATCCTGTAATCCCAAGTCTTTCAATAAAAGA
YBR165W	YBR165W_Plus_156	TATCTACTACTTTATATTGG	GTAATGTACGAGCCCAGGACTTCTTTGGAAGTATATCTACTACTTTATAT	ACGACCAGGATCCATATATCATCATGAAATGTCTGTCTCCAAATTGTTGC
YBR165W	YBR165W_Plus_326	GCTTTTTCATATTCAAGCAA	ATTACAGGATTTACTTTTCCACATATGGCAACCGCTTTTTCATATTCAAG	GACTTACAGTATTCACCGTCAACGGTAAAATTCAACAGGGCGTGGAATAG
YBR165W	YBR165W_Plus_227	TTGCTTTCCAATTAACAGAA	ATATATCATCATGAAATGTCTGTCTCCAAATTGTTGCTTTCCAATTAACA	TCGATGACACACTTAAACTATCTTTTATTGAAAGACTTGGGATTACAGGA
YBR166C	YBR166C_Plus_7	CAGAGGATAAGATTGAGCAA	GAGGACAGCATATCCACTTGATAAACATGGTATCAGAGGATAAGATTGAG	AGCCACAAAAGTCATTGGTATAATTGGTCTGGGTGATATGGGCCTATTAT
YBR166C	YBR166C_Plus_88	ATAAATTTACAGATGCTGGA	TTGGTCTGGGTGATATGGGCCTATTATACGCTAATAAATTTACAGATGCT	TGTTATATGTTGTGATAGGGAAGAATATTATGATGAACTGAAAGAAAAAT
YBR166C	YBR166C_Plus_580	TCTTAAGTATGGGATCTGCG	CCGCTGATACACAAGCTGTGACACATGCTGCTTTCTTAAGTATGGGATCT	AAAGATAAAGATTTATCCTTGGACTCTGGGTGTAAACAAATGGTACGGTG
YBR166C	YBR166C_Plus_570	CATGCTGCTTTCTTAAGTAT	GACAAGATTACCGCTGATACACAAGCTGTGACACATGCTGCTTTCTTAAG	CTGCGTGGGCAAAGATAAAGATTTATCCTTGGACTCTGGGTGTAAACAAA
YBR166C	YBR166C_Minus_279	ATTGTTCCAACCTTAGAAGA	TCCGGCAGCTTACAACTCGTTTGACCCCCAACAATTGTTCCAACCTTAGA	CATACGTTGCGACGATCTTACTAATATTGGATGCTTCAACACTATAGATA
YBR167C	YBR167C_Minus_181	CATACCCAAAACCGCAACAT	ACCTAATGCCAGTGTCTTTTCTACAGCTTTACCCATACCCAAAACCGCAA	GATCCTTGCTTATGAACGCTATCGAGAAACTTATTTATTCTTTTCAGTGC
YBR167C	YBR167C_Plus_206	TAAAGCTGTAGAAAAGACAC	AGGATCATCCTATGTTGCGGTTTTGGGTATGGGTAAAGCTGTAGAAAAGA	TTAGGTTGTCATTTTCAAGATCAGAAGAACAAGAAAATAGAGGTTTACAC
YBR167C	YBR167C_Plus_182	CTATGTTGCGGTTTTGGGTA	GTTTCTCGATAGCGTTCATAAGCAAGGATCATCCTATGTTGCGGTTTTGG	AAAGCTGTAGAAAAGACACTGGCATTAGGTTGTCATTTTCAAGATCAGAA
YBR167C	YBR167C_Minus_53	GCGTTAGAGTTTTCAAAGAT	ACTTAACGAAAATTGTTGTGTGTATTTGCTTATGCGTTAGAGTTTTCAAA	TTTCGTTACTCGTTTGGTAGATTTGTTGTGTGTATTCTTTTTGAGTGCCA
YBR167C	YBR167C_Plus_183	TATGTTGCGGTTTTGGGTAT	TTTCTCGATAGCGTTCATAAGCAAGGATCATCCTATGTTGCGGTTTTGGG	AAGCTGTAGAAAAGACACTGGCATTAGGTTGTCATTTTCAAGATCAGAAG
YBR168W	YBR168W_Minus_393	ACAATTTCATCCAATGTAGG	TCCAGTTTATCCAACACAGACTCTAGTAGCACGACAATTTCATCCAATGT	CCGTGTCTCTTAACGAAGCTATCAATGAAACAATATAATACATGAATGAT
YBR168W	YBR168W_Minus_102	AGAGTGCTGGAAATCATTGG	TCGAATATTAGTAGTAGTGGATATGCGTGAAACAGAGTGCTGGAAATCAT	TAATTTGGATAAGAGAGGGCTTTTGCCCATGATTATGTATAAATTTCGCC
YBR168W	YBR168W_Plus_303	CTATGGTTAGGCATTATAAG	AGCCATTTTCTGCCATTTACAAAGATTTTGAGACTATGGTTAGGCATTAT	CATTTCTATTCTTATCATTCATGTATTATATTGTTTCATTGATAGCTTCG
YBR168W	YBR168W_Plus_368	GATAGCTTCGTTAAGAGACA	ATTCTTATCATTCATGTATTATATTGTTTCATTGATAGCTTCGTTAAGAG	CCTCCTACATTGGATGAAATTGTCGTGCTACTAGAGTCTGTGTTGGATAA
YBR168W	YBR168W_Minus_81	GGTGTAATTTGGATAAGAGA	TATGCGTGAAACAGAGTGCTGGAAATCATTGGAGGTGTAATTTGGATAAG	TTTGCCCATGATTATGTATAAATTTCGCCTTAATTTTTTTATTTTCAGTT
YBR169C	YBR169C_Plus_270	AAATTGGTACAGCTAAAAAA	GAATTTGATATCGAGAATAAGTTCTTCACTTCGAAATTGGTACAGCTAAA	AAGTTGGTGTGGAAGTGGAGTTCGGCGGTAAAACACACGTATTTTCAGCT
YBR169C	YBR169C_Minus_933	TACGTCACACGCTTCAACAA	AATTTAGCTTGAGCCAATGCATTGGTGATTGGATACGTCACACGCTTCAA	CTACTAATTCTTCCAGCTCTTCACGGCTCAATTGAGAGGAAACGTCGATA
YBR169C	YBR169C_Plus_1005	GACTTCGTAGAAATAATTGG	TTGGCTCAAGCTAAATTAACTGTCAATGATATTGACTTCGTAGAAATAAT	CAACCCGTATCCCAGTTTTAAAGAAGTCAATTTCTGATGTTTTTGGAAAA
YBR169C	YBR169C_Minus_385	TGACTTCGTTTCCTCTTGAA	TACAGGAACTGCGAGGCAGACATCGGTAATTGATGACTTCGTTTCCTCTT	TGCTTCACCTTATCAATGAACATAGCAGTCAGTTGAGTAGCTGAAAATAC
YBR169C	YBR169C_Plus_678	GCTTATGACAAGCACTTTGG	TTCCGCAAAGGCGAAATGAAAGTATTAGGTACTGCTTATGACAAGCACTT	GAGATTTCGATCGCGCAATCACAGAACATTTTGCTGATCAGTTTAAGGAC
YBR170C	YBR170C_Plus_50	AGAAAACGACCTTTTCGGAA	ATCAAAAAACGGTACACACAGGGTTTCTTGTCAAGAAAACGACCTTTTCG	ATTGAAAAGTTGGTGGGTAATCTGGACCCCAATGCCGATGTCGACACATT
YBR170C	YBR170C_Plus_677	ACAACAGCAAGAATTTAGAA	ATGTTCTAAATGTCAACCATCGGCAATTACATTACAACAGCAAGAATTTA	GACCACGTTGAATTTCAGAAGAGTGAAATAATTAATGAATTTATTCAGGC
YBR170C	YBR170C_Plus_872	TGAGCAAGACGGTTTAACCA	CGTTGAGGCGATATACGAGCCCCCTCAGCATGATGAGCAAGACGGTTTAA	GTAGAACAGGTCAAGAATGAAATGCTACAGATTGATAGACAGGCTCAAGA
YBR170C	YBR170C_Plus_189	ATGGATCTAGGACTAAAGCA	CATGCTGTTTCTGAACTAGCTGATCGAACAGTGATGGATCTAGGACTAAA	ACATGCTGATCCTTAACTATTCGGACAAGCCCGCTAATGAGAAAGATGGT
YBR170C	YBR170C_Plus_861	CCTCAGCATGATGAGCAAGA	ATAAAGGCCGTCGTTGAGGCGATATACGAGCCCCCTCAGCATGATGAGCA	TAACCATGGACGTAGAACAGGTCAAGAATGAAATGCTACAGATTGATAGA
YBR171W	YBR171W_Minus_280	TGCTCCTCTGTTCAATAAAG	CTCTTTTAACTTTAATGATCGTCTAACAGATTCTGCTCCTCTGTTCAATA	TTCAACACCTTCTCGTGAATTTTTTCATTTTCACTCATTTCCTTTATTTG
YBR171W	YBR171W_Plus_276	AAGGCCGCTTTATTGAACAG	AGTGAAAATGAAAAAATTCACGAGAAGGTGTTGAAGGCCGCTTTATTGAA	CAGAATCTGTTAGACGATCATTAAAGTTAAAAGAGTTGGCTCCTCAGATA
YBR171W	YBR171W_Minus_127	GCTTGAAGCAAACATCACAA	CTCACTAATTTTTTTGGCCTGCTTCTTTCTGTAGCTTGAAGCAAACATCA	ACCACCAGAATAAAGACATATATGAGTGGGGTATAAACGGAGATTGATTT
YBR171W	YBR171W_Minus_186	TCGTTTTCGTCAAATATGGA	ATTTCCTTTATTTGGAAATACAGATCATGGGCATCGTTTTCGTCAAATAT	GCTCACTAATTTTTTTGGCCTGCTTCTTTCTGTAGCTTGAAGCAAACATC
YBR171W	YBR171W_Minus_85	ATATATGAGTGGGGTATAAA	AAACATCACAAGGGACACCACCAGAATAAAGACATATATGAGTGGGGTAT	ATTGATTTCGTCTCCACAATTGGCTCTTCCGTTTCAAAAAACGTCCCGTT
YBR172C	YBR172C_Minus_362	TACTAACCCGTGATTCAGGA	TTCTTTGCAATAGTGGATGCTGCTGAACAGGCGTACTAACCCGTGATTCA	GCCGTGCCAAAAAGAGGAACTCATTACTCCCGAACTTTGAGGAATAAAAG
YBR172C	YBR172C_Minus_210	GGATGTCGACCTCCTAAAAG	ATAGAATCGATTAAGGAAGACGTCCTACTGAGTGGATGTCGACCTCCTAA	TATTGGATCTAAACGTCGATCCAGGGACTGTATTCACGCTTGCAGCAACA
YBR172C	YBR172C_Minus_667	GTACCATTGTGACATCATTT	AATCTGAAGGGTTGAAGCAAAATAGCCACCTATGTACCATTGTGACATCA	GTAAATGGACCATGAATCTGTCCCTGCGTGTCTATGTACCTCCAACTGGA
YBR172C	YBR172C_Minus_126	GTATTGTTATTAACGCTCGC	ACTGTATTCACGCTTGCAGCAACAGCACCGTTTGTATTGTTATTAACGCT	AGGAATCCAGGATAGTAGAAACACCGTGTGTGTTATTGTTTTCTGTATCG
YBR172C	YBR172C_Minus_712	TCCCAATCTTGAAATCTGAA	AATATCGTTTATTCCTAGCGTTTCTGGAGTGCTTCCCAATCTTGAAATCT	GAAGCAAAATAGCCACCTATGTACCATTGTGACATCATTTGGGTAGTAAA
YBR173C	YBR173C_Plus_90	GACACATTACGCCAGCAAGA	AGTGTTCTTTCATCTGCAGTGCCCTCCTTGCCAGACACATTACGCCAGCA	GTGCAGTACCTCTTTCCACACAATTGAATGACAGACATCCATTAGAATCA
YBR173C	YBR173C_Minus_130	ATGTCTGTCATTCAATTGTG	GGTTTCCCAGTTCTTCAATGTTGATTCTAATGGATGTCTGTCATTCAATT	AGAGGTACTGCACCGCCTTCTTGCTGGCGTAATGTGTCTGGCAAGGAGGG
YBR173C	YBR173C_Plus_93	ACATTACGCCAGCAAGAAGG	GTTCTTTCATCTGCAGTGCCCTCCTTGCCAGACACATTACGCCAGCAAGA	CAGTACCTCTTTCCACACAATTGAATGACAGACATCCATTAGAATCAACA
YBR173C	YBR173C_Minus_184	CATTTGTCTTTGGCGCTGTG	TTCGGCAATGCCAAATATTTGTCGATACTGTTCCATTTGTCTTTGGCGCT	TCCCAGTTCTTCAATGTTGATTCTAATGGATGTCTGTCATTCAATTGTGT
YBR173C	YBR173C_Plus_185	CACACAGCGCCAAAGACAAA	TCCATTAGAATCAACATTGAAGAACTGGGAAACCACACAGCGCCAAAGAC	CAGTATCGACAAATATTTGGCATTGCCGAACCAATGAAAAGGACGATGGA
YBR175W	YBR175W_Minus_438	AGAATGGATGAATCATTCAT	ATCCGTATGAGCCCGTCATATGAACCTGAACTCAGAATGGATGAATCATT	CGTCCACCGACACAACTGCTTCTGAGTGTGCAGATATTGTTTTCATCAAA
YBR175W	YBR175W_Minus_192	GTAGCTATGCACTGTCCATC	TGAATGATTTCCACAGAAAAATCATCCGATGCAGTAGCTATGCACTGTCC	ACCAGCATAACTCTGAGAAAGGCCTGGCATGTGATGTGACTAGTGTTTGT
YBR175W	YBR175W_Plus_300	TCTCTGACATTCAATAGAAA	CACACTTTTATCGGCCATACAGCGCCAGTGATATCTCTGACATTCAATAG	ACTTGCTGTTTACATCCTCAATGGACGAAAGTATCAAAATATGGGACACA
YBR175W	YBR175W_Plus_177	GAGTTATGCTGGTCTCCAGA	ACACTAGTCACATCACATGCCAGGCCTTTCTCAGAGTTATGCTGGTCTCC	AGTGCATAGCTACTGCATCGGATGATTTTTCTGTGGAAATCATTCATTTA
YBR175W	YBR175W_Minus_281	GAGATATCACTGGCGCTGTA	TAAACAGCAAGTTCCCCTTTCTATTGAATGTCAGAGATATCACTGGCGCT	GATAAAAGTGTGCAGCAGCCCATAAGATAAATGAATGATTTCCACAGAAA
YBR176W	YBR176W_Minus_301	TGGCATGTCTACCACTACCA	GCCATCAGATATGCCCGATTCAAACGTACCGAATGGCATGTCTACCACTA	GAACCTTCAGCTCTGCACACAGAGGCAACATGATATTTAAACTCATTCAA
YBR176W	YBR176W_Plus_202	CTTTGGCGATGACTTCATTG	AGGCTAATTGTGATTTACTCTTAGTCGGAGATTCTTTGGCGATGACTTCA	CGATAGCACAATTACACTATCCTTGAATGAGTTTAAATATCATGTTGCCT
YBR176W	YBR176W_Plus_306	GTAGTGGTAGACATGCCATT	GCCTCTGTGTGCAGAGCTGAAGGTTCTTCCATGGTAGTGGTAGACATGCC	CGTTTGAATCGGGCATATCTGATGGCTTGAAGAATGCCATAGATATCATG
YBR176W	YBR176W_Minus_400	ACCGACTTCAACTTTGACTG	AAATTTCATTGCATATTTGTCTTTGGTGTAAGAACCGACTTCAACTTTGA	ACTTTACTGTCCAATTTCATGATATCTATGGCATTCTTCAAGCCATCAGA
YBR176W	YBR176W_Minus_274	ACCTTCAGCTCTGCACACAG	ACCGAATGGCATGTCTACCACTACCATGGAAGAACCTTCAGCTCTGCACA	ACATGATATTTAAACTCATTCAAGGATAGTGTAATTGTGCTATCGTACCC
YBR177C	YBR177C_Plus_464	TGAGTTGGAAGAACTACGGG	TTTACAACCACGTACAAGGTACCTGAAAGATAATGAGTTGGAAGAACTAC	GATCTACCCCTAGTAGTTATTCTACATGGTCTTGCTGGTGGTAGTCATGA
YBR177C	YBR177C_Minus_310	TGAATCTATGAGCCAGTCAG	AGTACTTTGATCGAATTCATAATCCTTTTTCCATGAATCTATGAGCCAGT	CAAACTCCACCATCCGAGAATTTGACAATTTCCCTGCCGTAGAATACAGG
YBR177C	YBR177C_Minus_540	TCAGCAAGAGATCTTATAAT	ACCACTTGAAATCTCCCACTGCGAGACAGGTTTTCAGCAAGAGATCTTAT	CATGACTACCACCAGCAAGACCATGTAGAATAACTACTAGGGGTAGATCA
YBR177C	YBR177C_Plus_399	GAGAAGGCGACACATCCAGA	ACGAGCTTTGATAAAAAAAAATTTGATAAAGACGAGAAGGCGACACATCC	GGCCTCGTTTACAACCACGTACAAGGTACCTGAAAGATAATGAGTTGGAA
YBR177C	YBR177C_Plus_558	GCTGAAAACCTGTCTCGCAG	GGTGGTAGTCATGAGCCGATTATAAGATCTCTTGCTGAAAACCTGTCTCG	GATTTCAAGTGGTCGTCCTAAATACCAGAGGTTGTGCACGTTCCAAAATT
YBR179C	YBR179C_Plus_527	AAACGCTTTGAAAAAAAGAG	TCACTCTCAGATCGTATCAGTGACAAATCATTTAAACGCTTTGAAAAAAA	GACGTTTCATCTAAAGTATTCATCACAGGTGATGTAAATACTGGTAAATC
YBR179C	YBR179C_Plus_367	TTATTGCTGCAAATGATGAA	AACTTCAAGAAGAAAATAATATTCGCCCGATTTTTATTGCTGCAAATGAT	AAAATTACATGTTCTACAACTGAATATCAAGCTAGATGGTCAGTACAATA
YBR179C	YBR179C_Minus_39	TGATCTGTGGAGTCCTTGTG	GTTTGTGGTACTATTGTGGCGGCATCATCGTCCTGATCTGTGGAGTCCTT	TATTGCTGTCTTTGAATTGTTGTTTTCCTTCAGACATCGTTAAATGAGCC
YBR179C	YBR179C_Plus_692	GGAAAATGACGGCATAGAGG	TACCAATGTATTTTCCGAAATACTAGAGGCTCGGGAAAATGACGGCATAG	CATGCCATACCACTAAACATTGCTCCGACTCTCAAGGAAGCCATTGATAT
YBR179C	YBR179C_Minus_661	TAGTATTTCGGAAAATACAT	AACCTCCTCTATGCCGTCATTTTCCCGAGCCTCTAGTATTTCGGAAAATA	CATGGTAGCTGATCCTCAGGTAGCAAACGCTGCTTTAATAGAGAGTTGCA
YBR180W	YBR180W_Minus_604	GAAAATTCTTAAAACAAAAA	CAGAGAAATCACAGAGCTGGAAGCGAAAGCTTGGAAAATTCTTAAAACAA	GCAATATTGACTGGTACAGCGGCCAAAAGTATATTAACAATTAACATTAG
YBR180W	YBR180W_Minus_709	ACCCATCATGAAATACGCTA	AACAATGGGTGCTATAATAGGACCCATGTTTGGACCCATCATGAAATACG	TTTCCCCTGTGTTTTGGAGGAACAACGTCTGTTACAGTGCCAGCTCCCAG
YBR180W	YBR180W_Minus_68	CTAGCGAATGAAATGTTGAG	AGCTTTCATTAATTACATCATCTCCTAGATCTTCTAGCGAATGAAATGTT	TGTTCCACTTTCTTGCGAATTAATTTGCAGACCCAAATTCTTTTTCTGAA
YBR180W	YBR180W_Plus_748	TTATAGCACCCATTGTTGCT	CGTATTTCATGATGGGTCCAAACATGGGTCCTATTATAGCACCCATTGTT	TATTTTAATGAAAGGAAATTACTGGAGATGGCTTTTTGGTTTCACTTCTA
YBR180W	YBR180W_Plus_680	CGTTGTTCCTCCAAAACACA	TGTGATTTCTCTGGGAGCTGGCACTGTAACAGACGTTGTTCCTCCAAAAC	AAGGCCATAGCGTATTTCATGATGGGTCCAAACATGGGTCCTATTATAGC
YBR182C	YBR182C_Plus_522	GATTATCAAATGTTGCAAGG	TCCAATCATTCTGACTGTGCAAGAAATAGTGCAGATTATCAAATGTTGCA	TAAATTCTGGTGGGAGTTTTCATGCTAATGATTATAAAGAAAGCGTAGAC
YBR182C	YBR182C_Minus_191	TGTTTTGATGAACATTAAGC	ATGGTTCTATGATATTATGAGGAAGATCAGTGTTGTTTTGATGAACATTA	ACTCATATCAACAGAAGAGTATTCGTAGAATGTATTATTGGATCCTAAAA
YBR182C	YBR182C_Minus_243	ACATAGTCACCATAATCAGA	TTCCTTTCATTCAGAACAACACGTGGTTTTTTCACATAGTCACCATAATC	CTATGATATTATGAGGAAGATCAGTGTTGTTTTGATGAACATTAAGCAGG
YBR182C	YBR182C_Plus_447	ACACCATTGGTGCATTGCCA	GCGTCAAATGACGCCGGGAACGCTGGTGTAAGTACACCATTGGTGCATTG	CAATATCACGTAGCGGATCCAATCATTCTGACTGTGCAAGAAATAGTGCA
YBR182C	YBR182C_Minus_464	CGCTACGTGATATTGCTCCG	CACTATTTCTTGCACAGTCAGAATGATTGGATCCGCTACGTGATATTGCT	ATGCACCAATGGTGTACTTACACCAGCGTTCCCGGCGTCATTTGACGCCA
YBR182C-A	YBR182C-A_Plus_153	AAGCTGTCAAAGAAAACTAG	TCACTTGATTGTGAGCTCCAAAAGCTTGCTCTTAAGCTGTCAAAGAAAAC	CTCACACTACGCACTAGCTTTTACACCACATCGTTATTGTTTTCCATTAA
YBR182C-A	YBR182C-A_Plus_74	TTTTTATTCTGCAGTTCCGA	TTTTGATAATGGCGGTGTTTATAGTATAAAGAATTTTTATTCTGCAGTTC	AAAATGAACATAATTCTTGTTTCACTTGATTGTGAGCTCCAAAAGCTTGC
YBR182C-A	YBR182C-A_Minus_90	ATTATGTTCATTTTCTCCTT	AGCTTTTGGAGCTCACAATCAAGTGAAACAAGAATTATGTTCATTTTCTC	CTGCAGAATAAAAATTCTTTATACTATAAACACCGCCATTATCAAAAAAG
YBR182C-A	YBR182C-A_Plus_33	CAATACTTTTTTGATAATGG	ATGAAGATTTTCACGCTGTATACCATGATTCAGCAATACTTTTTTGATAA	TTTATAGTATAAAGAATTTTTATTCTGCAGTTCCGAAGGAGAAAATGAAC
YBR182C-A	YBR182C-A_Minus_22	AAAAAAGTATTGCTGAATCA	AAAATTCTTTATACTATAAACACCGCCATTATCAAAAAAGTATTGCTGAA	TACAGCGTGAAAATCTTCATGGCATTTCTACAAATTCTTTTTAGTTAGTA
YBR182C-A	YBR182C-A_Plus_30	CAGCAATACTTTTTTGATAA	GCCATGAAGATTTTCACGCTGTATACCATGATTCAGCAATACTTTTTTGA	GTGTTTATAGTATAAAGAATTTTTATTCTGCAGTTCCGAAGGAGAAAATG
YBR183W	YBR183W_Plus_405	ATATTCATCGGCGTAATTAT	GATAATCACAAGAAGGTTCCTCTATTTGAACAGATATTCATCGGCGTAAT	TGGCCGTTACAACAGCAAGCATACTCTACGTTATTTACAAAAATGTCGAT
YBR183W	YBR183W_Plus_393	CTATTTGAACAGATATTCAT	TTACTTAACGGAGATAATCACAAGAAGGTTCCTCTATTTGAACAGATATT	TAATTATCGGCCTGGCCGTTACAACAGCAAGCATACTCTACGTTATTTAC
YBR183W	YBR183W_Plus_326	GACATGGAGTTTAGTATGCG	TGAACTTCCAATGATATACGCCATGTGCATTCCGACATGGAGTTTAGTAT	AAAGAGGCATTACTTAACGGAGATAATCACAAGAAGGTTCCTCTATTTGA
YBR183W	YBR183W_Minus_38	TTGTTTCTCCCCAAACGCCG	CATAGTTCTCCTCACACCAGTCAATAGTGGAAGTTGTTTCTCCCCAAACG	AGAACTCTCTGGATAGTTCCAACGAAATATTCCCATCAATCTTCTATTTT
YBR183W	YBR183W_Minus_40	AGTTGTTTCTCCCCAAACGC	GACATAGTTCTCCTCACACCAGTCAATAGTGGAAGTTGTTTCTCCCCAAA	ACAGAACTCTCTGGATAGTTCCAACGAAATATTCCCATCAATCTTCTATT
YBR184W	YBR184W_Minus_229	GCTCGTTTTGGCATGTTGAA	TTTCATTGATAGTTCCATTTTGTTTTCACTTGCGCTCGTTTTGGCATGTT	TCCGCCAGCATTCTTGCTTTTGGGTAATAAGGACAAATATCCATTATATC
YBR184W	YBR184W_Minus_418	ATACTTCGTCTTTTGTAATG	TATATCGGTATTTTGATTCTCATTTGTTGGGAAATACTTCGTCTTTTGTA	GATTGCCTTCTAGTTTTATTTTTTTTATCTGCTATGTCTTCTAAAATTTT
YBR184W	YBR184W_Plus_307	AAAACGTCCATGTTGAGAAA	TATCAATGAAAACTATCCCATGTCTCAAGAAGGAAAACGTCCATGTTGAG	CGATTGGTCTCAACTCAGTACGAGCAGAATTTGTAAAATTTTAGAAGACA
YBR184W	YBR184W_Plus_388	ATAAAAAAAATAAAACTAGA	GCAGAATTTGTAAAATTTTAGAAGACATAGCAGATAAAAAAAATAAAACT	ATCTGCCCCATTACAAAAGACGAAGTATTTCCCAACAAATGAGAATCAAA
YBR184W	YBR184W_Minus_444	GTATTTTGATTCTCATTTGT	GGGATTTGGGACCAATTCTGATTTTCTATATCGGTATTTTGATTCTCATT	AATACTTCGTCTTTTGTAATGGGGCAGATTGCCTTCTAGTTTTATTTTTT
YBR185C	YBR185C_Minus_327	TTTTTCCAGAGTAAAAAAGA	GTGTTTACATTGATATACGTCTCTATGGCTTTGTTTTTCCAGAGTAAAAA	TAATGCCTGATTGAAAACGAAACAATGCGACTTGAACAGAGTTCAAACCA
YBR185C	YBR185C_Plus_67	GGCGATTATTTTCAACTTCG	CTCCAAGATCCTTGTTGATATCATTTAACAAGCGGCGATTATTTTCAACT	AATTTTGAATAAAGAAAGTGAAACTACAAAGAAGAAAGATAAAAGTAAGC
YBR185C	YBR185C_Minus_156	GCAGCAACACCCAGGTGCCG	AGGTTCTTGTAAGCCGAGGGGATAAATATTTCGGCAGCAACACCCAGGTG	TAAAATCTTGCTGCTTACTTTTATCTTTCTTCTTTGTAGTTTCACTTTCT
YBR185C	YBR185C_Plus_147	GATTTTAATCCTCGGCACCT	ACTACAAAGAAGAAAGATAAAAGTAAGCAGCAAGATTTTAATCCTCGGCA	TTGCTGCCGAAATATTTATCCCCTCGGCTTACAAGAACCTTCCAAATGTA
YBR185C	YBR185C_Minus_231	AATGCATTTGCAACAATGAG	GAGTTCAAACCAAACGTGTAAAGTCTTCTGATCAATGCATTTGCAACAAT	GAGCAAATACATTTGGAAGGTTCTTGTAAGCCGAGGGGATAAATATTTCG
YBR186W	YBR186W_Plus_632	GATTGACTTAGAACTAGACG	AAATGGCAGCATACTGTCCACAGAGTTCGACAAGATTGACTTAGAACTAG	GATGGTTTTGAGGGAGAAACTTTAAACAATTGTATCAATTCGGTGGGAAA
YBR186W	YBR186W_Plus_257	AATTAAGGATCCACCAACGG	AGAATTAATGAGAGAGGGGCAAGGAAGTATTGAAATTAAGGATCCACCAA	CAACAACATTTGATTAGAAGCCTAGCAAAAGTTTTATTACACCAGTTTTC
YBR186W	YBR186W_Minus_302	GGTGTAATAAAACTTTTGCT	CTGTGTTAACTTTGCCATTTATGCTTGAAAACTGGTGTAATAAAACTTTT	TCTAATCAAATGTTGTTGCGCCTCCGTTGGTGGATCCTTAATTTCAATAC
YBR186W	YBR186W_Minus_564	TGCTCTTCCAGACAGCAAAA	GTGGACAGTATGCTGCCATTTTTCAGCTCATCTTGCTCTTCCAGACAGCA	ATATAATGAACTCGTCAACAGATCCCATGTGATAAGTGTCCGACTCGTTG
YBR186W	YBR186W_Plus_140	TTTGAATCTGTTAAAAGCAG	GAAACAAAACAGCAACAAAAAGCTGGGAGAATTTTTGAATCTGTTAAAAG	AAGAGGAAGTTGGAAAGTTTCCCAAAAGACCGTTTAAAGACTTCGATTAT
YBR187W	YBR187W_Plus_517	TTGGTAAAAAAATAGTGCAC	CTGCGTATGATAAACAGCTGAAGAACGCTTCGATTGGTAAAAAAATAGTG	TCGCGAATTAGCATCATTTATGTTTTCCCCAGTTTGGGTTCAAATTTTCC
YBR187W	YBR187W_Plus_556	CATTTATGTTTTCCCCAGTT	AAAAAATAGTGCACAGGATTCGCGAATTAGCATCATTTATGTTTTCCCCA	TCAAATTTTCCTGATGGTTTTCCTAGGCGAGCTAGGTGACCGTTCACAAA
YBR187W	YBR187W_Plus_557	ATTTATGTTTTCCCCAGTTT	AAAAATAGTGCACAGGATTCGCGAATTAGCATCATTTATGTTTTCCCCAG	CAAATTTTCCTGATGGTTTTCCTAGGCGAGCTAGGTGACCGTTCACAAAT
YBR187W	YBR187W_Plus_71	TACTGATGCGGAGACATCTA	CCTACCGCTGTTCACCGCCGCAGCCGCTGCAGCTACTGATGCGGAGACAT	TCTGGGAGTTCTTCACATTTGAAGTCTTTTTTAATGTCCGTTTCTATGAT
YBR187W	YBR187W_Plus_344	GTTCGGTTACAAATTGACTA	TACAGCATTTTTTGCAGGTATTTTATTCTTAGTGTTCGGTTACAAATTGA	GGTTTGGAGATGTCTAAGGATGCAGGTGTTGAGGAGGAAATGGCTGAAGT
YBR187W	YBR187W_Minus_61	CTCCGCATCAGTAGCTGCAG	CAAATGTGAAGAACTCCCAGATTCCATAGATGTCTCCGCATCAGTAGCTG	GCGGCGGTGAACAGCGGTAGGAGGGCTATTAAAGATGCCTTCTTTATCAT
YBR187W	YBR187W_Plus_327	GGTATTTTATTCTTAGTGTT	TTTCTTTCTGAACGCTATACAGCATTTTTTGCAGGTATTTTATTCTTAGT	ACAAATTGACTATGGAAGGTTTGGAGATGTCTAAGGATGCAGGTGTTGAG
YBR187W	YBR187W_Minus_52	AGTAGCTGCAGCGGCTGCGG	AGAACTCCCAGATTCCATAGATGTCTCCGCATCAGTAGCTGCAGCGGCTG	AACAGCGGTAGGAGGGCTATTAAAGATGCCTTCTTTATCATATTTCCCAT
YBR187W	YBR187W_Plus_348	GGTTACAAATTGACTATGGA	GCATTTTTTGCAGGTATTTTATTCTTAGTGTTCGGTTACAAATTGACTAT	TGGAGATGTCTAAGGATGCAGGTGTTGAGGAGGAAATGGCTGAAGTGGAG
YBR188C	YBR188C_Plus_207	AAGACGAAACAAAAAGAGAG	GCAACGAATAGTTTTGTACAAGAAACTATTCAGAAGACGAAACAAAAAGA	AGCCATATATTATCCCCCAAAAAAACGAACATCAGCGTTACATCGATAAG
YBR188C	YBR188C_Minus_245	GCTGATGTTCGTTTTTTTGG	GATCGCTGGTTTCGCAAACCTTATCGATGTAACGCTGATGTTCGTTTTTT	AATATATGGCTGACCACTCTCTTTTTGTTTCGTCTTCTGAATAGTTTCTT
YBR188C	YBR188C_Minus_58	TTTGCCCAGCTGGTTGATAC	ACCAACAAAATCATTGGCTTCTTCTTTGCCTGTTTTGCCCAGCTGGTTGA	CGTAACTGATTTAATTCTTGGTCCCTTTCTAGTGATAAATCTCGCAGAGA
YBR188C	YBR188C_Plus_90	GAAGAAGCCAATGATTTTGT	GCCCGTATCAACCAGCTGGGCAAAACAGGCAAAGAAGAAGCCAATGATTT	TAAATATTTCAAATGAACCTGTATATGACACGGTGATTCAAACAGGACAG
YBR188C	YBR188C_Minus_318	TTCTCGAGCACTTCCATAAT	CTTATTATTCCCTTAATTTTTTCATTCGTTTTCTTCTCGAGCACTTCCAT	CTAATTTGGCTTTGAGATCGCTGGTTTCGCAAACCTTATCGATGTAACGC
YBR189W	YBR189W_Minus_368	GAGTGATTAAAACTCTGGCG	TGACGATTTGCTTACCAACAGCAATGTGTCTTTGAGTGATTAAAACTCTG	GACAGACTTGGCCAAACCCAACTTGTAGACTTGAGTTTGCAATCTTCTTT
YBR189W	YBR189W_Plus_471	TTCGCTCCAACTTCTCCATT	ATGGTCAGATTGGACTCTGAAAAGCACATTGACTTCGCTCCAACTTCTCC	GTGCTAGACCAGGTAGAGTTGCTAGAAGAAACGCTGCTAGAAAGGCTGAA
YBR189W	YBR189W_Plus_218	TAATGCCTTGATCAGAAGAT	AGACGAAAAGGACCCAAAGAGATTGTTCGAAGGTAATGCCTTGATCAGAA	AGAGTTGGTGTCTTGTCCGAAGACAAGAAGAAGTTGGATTATGTTTTGGC
YBR189W	YBR189W_Minus_373	TCTTTGAGTGATTAAAACTC	GATGTTGACGATTTGCTTACCAACAGCAATGTGTCTTTGAGTGATTAAAA	TGGTGGACAGACTTGGCCAAACCCAACTTGTAGACTTGAGTTTGCAATCT
YBR189W	YBR189W_Plus_332	TCAAGTCTACAAGTTGGGTT	GGTTGAAGATTTCTTGGAAAGAAGATTGCAAACTCAAGTCTACAAGTTGG	AAGTCTGTCCACCACGCCAGAGTTTTAATCACTCAAAGACACATTGCTGT
YBR191W	YBR191W_Minus_70	CAAGTAAGTAGAAAGATGGA	GATGTCGACAATGTCACCAACCTTGTAGACCTTCAAGTAAGTAGAAAGAT	CCATGCTTTCTGAAGTCACGTTGGAACATGTAACGAGTACGAGATCTGTA
YBR191W	YBR191W_Minus_181	AGTAACGTTGTAGACAACAC	CATCTTGTTGATGATAACACCAACAGAAGACTTAGTAACGTTGTAGACAA	TTACCTTGGTAAAACTTGTGTGGCATACCCTTTTGGATAGAACCATTGGC
YBR191W	YBR191W_Plus_411	TCCCGTATCGTTTCTACTGA	CAATTGAAGAGACAACCAGCTCAACCAAGAGAATCCCGTATCGTTTCTAC	ACGTTCCTCAAACTTTGGCCCCAGTTCCATACGAAACTTTCATCTAATTT
YBR191W	YBR191W_Plus_74	CCATCTTTCTACTTACTTGA	GTTCCAACGTGACTTCAGAAAGCATGGTGCCGTCCATCTTTCTACTTACT	TACAAGGTTGGTGACATTGTCGACATCAAAGCCAATGGTTCTATCCAAAA
YBR191W	YBR191W_Plus_83	TACTTACTTGAAGGTCTACA	TGACTTCAGAAAGCATGGTGCCGTCCATCTTTCTACTTACTTGAAGGTCT	GGTGACATTGTCGACATCAAAGCCAATGGTTCTATCCAAAAGGGTATGCC
YBR192W	YBR192W_Plus_54	TATTTAGCAAGTGATGAAAA	GAATGGGAAGAGGATGCCATTGAATCAGTTCCATATTTAGCAAGTGATGA	CTAATTATAAGGAAGCTACACAAATTCCACTAAATTTGAAGCAATCTGAA
YBR192W	YBR192W_Plus_390	GGTTTTAGAAGCTTGTTTAA	CTGGGAATCATAGGCAATGTGTACAAACAAGAGGGTTTTAGAAGCTTGTT	TGGGCCCCAATTTAGTCGGGGTTATTCCAGCAAGAAGTATTAATTTTTTT
YBR192W	YBR192W_Plus_368	AGGCAATGTGTACAAACAAG	AGGAACCCATTTCAAGGAAACACTGGGAATCATAGGCAATGTGTACAAAC	TTTAGAAGCTTGTTTAAGGGTTTGGGCCCCAATTTAGTCGGGGTTATTCC
YBR192W	YBR192W_Minus_105	TCAGATTGCTTCAAATTTAG	ACCCATGGTTTTACTGTTGGATGATTTTCAATTTCAGATTGCTTCAAATT	TTTGTGTAGCTTCCTTATAATTAGAGCCCTTTTCATCACTTGCTAAATAT
YBR192W	YBR192W_Plus_339	ACCCATTTCAAGGAAACACT	CCAAAGAGTATTAATTATGTCATTCAAGCAGGAACCCATTTCAAGGAAAC	TCATAGGCAATGTGTACAAACAAGAGGGTTTTAGAAGCTTGTTTAAGGGT
YBR193C	YBR193C_Minus_334	AATATTCTTCTTCCTCAAAA	CCTAACATATTTCATCCATTCGTCCACTTCAGGAATATTCTTCTTCCTCA	GTGACCAAACTTTCATGAGAGGTGGTTGGGAATTTAGGCAAAGGGTAAAC
YBR193C	YBR193C_Plus_260	AGAAACTTTAGACTCTACAG	CGTTTCTGTAACCTCCACTCTACAACATTTCCAAGAAACTTTAGACTCTA	TACCCTTTGCCTAAATTCCCAACCACCTCTCATGAAAGTTTGGTCACTAC
YBR193C	YBR193C_Minus_177	GATTGGAGTGTATACCATTG	GAAACGAGCTGGGATAATGTGACATTCAGTTGTGATTGGAGTGTATACCA	GTTCGGCTTTGGACATTTCGTCTCTGATTCTCCTCAATGAATGAGTTAAT
YBR193C	YBR193C_Minus_220	GGAGGTTACAGAAACGAGCT	AGAGTCTAAAGTTTCTTGGAAATGTTGTAGAGTGGAGGTTACAGAAACGA	AATGTGACATTCAGTTGTGATTGGAGTGTATACCATTGTGGCAGTTCGGC
YBR193C	YBR193C_Minus_287	TGGTTGGGAATTTAGGCAAA	TCAAAAGGGTAGTGACCAAACTTTCATGAGAGGTGGTTGGGAATTTAGGC	AACCACTGTAGAGTCTAAAGTTTCTTGGAAATGTTGTAGAGTGGAGGTTA
YBR194W	YBR194W_Plus_108	AACCTAGAGAGAAATAAAGA	AAGGTACGAAATCAAGTTGAATCACTTTCTAGAAACCTAGAGAGAAATAA	AGCTTCTGCAGACTGTATCAAAAGGTCATTTAGAAGCTGATTCTGGACAC
YBR194W	YBR194W_Minus_63	TTTCGTACCTTTTTCTTATT	CTCTCTAGGTTTCTAGAAAGTGATTCAACTTGATTTCGTACCTTTTTCTT	GTTGGACCTTGGAAACCCTTCTTTCTGTTAAGTTATTACTTGGGTCCTTC
YBR194W	YBR194W_Plus_32	AACAGAAAGAAGGGTTTCCA	AATGGATCAAAAGAAGGACCCAAGTAATAACTTAACAGAAAGAAGGGTTT	CAACGCCCAAATAAGAAAAAGGTACGAAATCAAGTTGAATCACTTTCTAG
YBR194W	YBR194W_Plus_56	CCAACGCCCAAATAAGAAAA	TAATAACTTAACAGAAAGAAGGGTTTCCAAGGTCCAACGCCCAAATAAGA	CGAAATCAAGTTGAATCACTTTCTAGAAACCTAGAGAGAAATAAAGAGGG
YBR194W	YBR194W_Plus_168	GCTGATTCTGGACACTCACT	CTTCTGCAGACTGTATCAAAAGGTCATTTAGAAGCTGATTCTGGACACTC	GTGAAAAAGAGAACGGTGAACTCGGTATAAGAAGTATATTTTACGATAAA
YBR195C	YBR195C_Minus_46	GTATCTTTCTTGCAAATCGA	ATAAAGTAGTTTAGTGTTTTTCTTCCAGTGCGAGTATCTTTCTTGCAAAT	ATACTGGAGGCTTCATGAGTTATGTCCTTCGCGCACTGATTCATCTTTGA
YBR195C	YBR195C_Plus_465	ATATTCGATAGAACAAAACA	ATAGCCGGCGCCTCTTCAGATGGTGCAATCTACATATTCGATAGAACAAA	CTACTAGAATAAGACAGTCCAAAATTTCACATCCCTTTGAGACAAAGCTG
YBR195C	YBR195C_Plus_548	ACATGGTGTTATTCAAGACG	TTCACATCCCTTTGAGACAAAGCTGTTTGGTTCACATGGTGTTATTCAAG	GCAATGGATACTTCTTCGGCAGATATAAATGAGGCGACTTCTTTAGCCTG
YBR195C	YBR195C_Minus_442	GTAGATTGCACCATCTGAAG	TCTAGTAGAGCCGTGTTTTGTTCTATCGAATATGTAGATTGCACCATCTG	CCGGCTATAATATCTGGATTTTGAGGCAAATATCTTGCCCTATTGCATTC
YBR195C	YBR195C_Minus_256	CCATTTTATATGACCCAACG	CATTTCGTCCATGTCGAAATTATTTAAAGATGACCATTTTATATGACCCA	ATTTTGCTAATATATATGGTCTCATCTTCAGGTTTTTGGGAAGATGTAAA
YBR196C	YBR196C_Plus_432	GTTCGTTCTGGTGAATGGAA	GTCTTGAAGCACATGAAGGAGTTCTCTGAACAAGTTCGTTCTGGTGAATG	ATACCGGTAAGAAGATCACCGATGTTGTTAACATCGGTATTGGTGGTTCC
YBR196C	YBR196C_Minus_259	GAACATAGCATCTCTCAAAC	ACGATCTTCAGTGGAGTTGATGTGTTCACCTTTGAACATAGCATCTCTCA	ACGTTAGCCTCCTTGGCCAGTTCAATCAATGCAGCAATGATTTCATCGTT
YBR196C	YBR196C_Minus_667	AGCGTTAGTGATAGTTTCAG	TGTCTTCGACAAGAACCAGTTCTTGGCAGTGTTAGCGTTAGTGATAGTTT	GTGAAAGTCTTGGAAGCAATCAAAAACAAAGTAGTTTCTGGGTCAACAAC
YBR196C	YBR196C_Minus_566	CGTCAATGTTGGAAACGAAG	CAACAACCTTCAAGGTTTCAGCAATGTGAGTACCGTCAATGTTGGAAACG	ATCCAAGACACCAGCGTAGTGCTTCAAAGCCTCAGTGACCATGACTGGAC
YBR196C	YBR196C_Plus_816	TTTGGTTTCGAAAGTTGGGT	GTTGCCAAGTTCGGTATTGACACCAAAAACATGTTTGGTTTCGAAAGTTG	GTCGTTACTCTGTCTGGTCGGCTATTGGTTTGTCTGTTGCCTTGTACATT
YBR196C-A	YBR196C-A_Minus_114	ACAATGAGAAAAGGAAAAAT	ATTATGAAGAAAGGACCTTTTTAAGATATGAGAACAATGAGAAAAGGAAA	GAAACAAATAGGGAAAATTCCGTCTGTAAAACCAATTGTAGTAACAAAAA
YBR196C-A	YBR196C-A_Minus_5	TCAATGGATATATATAGACA	CGCTCATTTCAATAGCAAAAAAATAGAATACCGTCAATGGATATATATAG	CATTATAACAACGTGCAGATGGTGATGATTGCAAACCCAAAAAATTACCA
YBR196C-A	YBR196C-A_Minus_123	GATATGAGAACAATGAGAAA	AAAGCATTGATTATGAAGAAAGGACCTTTTTAAGATATGAGAACAATGAG	AAATGGGACGAAACAAATAGGGAAAATTCCGTCTGTAAAACCAATTGTAG
YBR196C-A	YBR196C-A_Plus_8	TGTCTATATATATCCATTGA	TCATCACCATCTGCACGTTGTTATAATGTCCCGTGTCTATATATATCCAT	TTCTATTTTTTTGCTATTGAAATGAGCGTTTTTTGTTACTACAATTGGTT
YBR196C-A	YBR196C-A_Minus_4	CAATGGATATATATAGACAC	GCTCATTTCAATAGCAAAAAAATAGAATACCGTCAATGGATATATATAGA	ATTATAACAACGTGCAGATGGTGATGATTGCAAACCCAAAAAATTACCAG
YBR196C-B	YBR196C-B_Plus_20	AGAAAAAATATTACTGAAGA	TGGCAATGTTCGGATGTGGGTAGTACTTTCAAAAGAAAAAATATTACTGA	TACTACGCCAAGACTATTTTATTCTCAGCACTTGTCCTACGTGGGGTTAG
YBR196C-B	YBR196C-B_Minus_80	ACTCGCCTCTAACCCCACGT	TTCTCTTTGCTTCCGCAGCGGGGCCAAAGTCTTACTCGCCTCTAACCCCA	AAGTGCTGAGAATAAAATAGTCTTGGCGTAGTATGCCTTCTTCAGTAATA
YBR196C-B	YBR196C-B_Minus_52	TGCTGAGAATAAAATAGTCT	GTCTTACTCGCCTCTAACCCCACGTAGGACAAGTGCTGAGAATAAAATAG	TAGTATGCCTTCTTCAGTAATATTTTTTCTTTTGAAAGTACTACCCACAT
YBR196C-B	YBR196C-B_Plus_75	CTTGTCCTACGTGGGGTTAG	GCATACTACGCCAAGACTATTTTATTCTCAGCACTTGTCCTACGTGGGGT	AGTAAGACTTTGGCCCCGCTGCGGAAGCAAAGAGAATTTTGCCATCGGAC
YBR197C	YBR197C_Plus_43	ACGCGGATTCCACCAACAGA	AGCAAACCCCACCAGTCCAGGTGAAAGTAAGCGACGCGGATTCCACCAAC	ATCTAGTAGCCAGGAAGGAAACCCTCAGCTGGTTCAATTAAAGGCAAAGA
YBR197C	YBR197C_Plus_225	TTAACGACCAGCATTAGTAG	AAAAACCTAACCACGCCTCCAGCACTAAACCCCTTAACGACCAGCATTAG	ATACTGCATACGAAAGAAGCGTAAATGGTAGCCGTATAACAATGCACTCA
YBR197C	YBR197C_Minus_221	TACTAATGCTGGTCGTTAAG	CATTTACGCTTCTTTCGTATGCAGTATTACCCCTACTAATGCTGGTCGTT	TAGTGCTGGAGGCGTGGTTAGGTTTTTGGTCGGAAGTGCGTTGGAACTGC
YBR197C	YBR197C_Plus_255	GCATACGAAAGAAGCGTAAA	CCCTTAACGACCAGCATTAGTAGGGGTAATACTGCATACGAAAGAAGCGT	GCCGTATAACAATGCACTCAAACCTGGCACCTACGGAGACGCAAGACGTA
YBR197C	YBR197C_Minus_222	CTACTAATGCTGGTCGTTAA	CCATTTACGCTTCTTTCGTATGCAGTATTACCCCTACTAATGCTGGTCGT	TTAGTGCTGGAGGCGTGGTTAGGTTTTTGGTCGGAAGTGCGTTGGAACTG
YBR198C	YBR198C_Plus_842	TGTAGAATCAGTAACCGCAA	TAGTGTAATAAATCAGCACCTAGATCCAAATATTGTAGAATCAGTAACCG	AAATTGGCTGATGGAATAAAAGTTCTCAGTGATAGTGAAAACGGAAATGG
YBR198C	YBR198C_Plus_888	GTTCTCAGTGATAGTGAAAA	ACCGCAAGGGAAAAATTGGCTGATGGAATAAAAGTTCTCAGTGATAGTGA	ATGGTAAACAAAATTTAGAAATGAATTCTGTTCCTGTCAAGCTGGGACCT
YBR198C	YBR198C_Plus_956	GGGACCTTTCCCAAAAGACG	AAATTTAGAAATGAATTCTGTTCCTGTCAAGCTGGGACCTTTCCCAAAAG	TTTGTTAAGGAGATTGAAACTGAATTGAAAATTAAGGATGATCAAGAGAA
YBR198C	YBR198C_Plus_209	AAAGGGATACCACCGTACAG	CTTGAATAGAATTGTCCTAGAGTACCTGAATAAAAAGGGATACCACCGTA	ATGCTGAGAGCCGAGAGTGGACGTACACTAACACCTCAAAACAAACAATC
YBR198C	YBR198C_Plus_384	TCCAAGAGAGATGCAGAAGG	GCTAAACCCATAAGCAATCCAACTAATTTGTCATCCAAGAGAGATGCAGA	TAGTATCTAGCGGGCGACTAGAAGGGCTCAACGCACCTGAAAATTATATA
YBR199W	YBR199W_Plus_635	GGAGAGATACGACCAAGAAA	AGATAACTGGAATATGCCTGATAGCATAGATAGGGAGAGATACGACCAAG	AAAATGAGTAAAGAGAACATTCAGTATGCAGAGGTGGAATCCTATCATAA
YBR199W	YBR199W_Minus_255	AAAGTGTCCTTTTCATAAAG	TGTTTATTTTCAGCAAGGACTTCATTCGGGTCAAAAGTGTCCTTTTCATA	CGTGTAGCCTGTCCATTATGCTATCTAACACCTCAGCATCATGATCAGGA
YBR199W	YBR199W_Plus_356	GGACAATTTGGTACGTAGCG	GTTTTTACTTCAAGAAATTTCTGAGCCAAAGGTGGACAATTTGGTACGTA	CCGTTAGCCGGCAAGGCAAAAGGAACTATTTTGAGTTTGGTGAGAAATTC
YBR199W	YBR199W_Plus_299	TGAAAATAAACAGTTGTACG	AAAGGACACTTTTGACCCGAATGAAGTCCTTGCTGAAAATAAACAGTTGT	TTTTTACTTCAAGAAATTTCTGAGCCAAAGGTGGACAATTTGGTACGTAG
YBR199W	YBR199W_Plus_613	ATATGCCTGATAGCATAGAT	TAGAATTTGGCACTATTGGTCCAGATAACTGGAATATGCCTGATAGCATA	GAGATACGACCAAGAAATGGACAAAATGAGTAAAGAGAACATTCAGTATG
YBR200W	YBR200W_Minus_61	AGAAGGTGTGGAAATATCTG	CTTAATATGCTTTATAACACTCCCATTATCATGAGAAGGTGTGGAAATAT	GTAATTCTGCCCTTCGACCCATTACTATCTCTTTTTGAGAGTTTGAAGTT
YBR200W	YBR200W_Plus_637	GCATCATAGATATTGCCACG	GAGGGCCCGGCCTTGTTCCTGTTGGGTTTGTTAGCATCATAGATATTGCC	CGCAACAGGTAACGACGTAATAGAAGACATCAAGTCAGTTAACCTACCAA
YBR200W	YBR200W_Minus_621	ATGATGCTAACAAACCCAAC	TCGTTACCTGTTGCGTACCCCGTGGCAATATCTATGATGCTAACAAACCC	CAAGGCCGGGCCCTCCAAGTCGACCAATTGGCTTAGCAATGAACCATTCA
YBR200W	YBR200W_Minus_764	GCTGCTGCTCCACAGAACCA	TTTTGTTCTGAGGTTTTGTAATGGATTGCTGCTGCTGCTGCTCCACAGAA	AATATTACTAGCTTTGTATCTTGCAATGTTGCTTTTCCATTCTTGAACAG
YBR200W	YBR200W_Plus_149	CACCCCAGTGAAAAGCCAAC	GACAGTACCAGTGAGGTACCTTTCTTCATCTTCCACCCCAGTGAAAAGCC	TCTTCACCAAAAAACAGACATAATTCTAAAGATATTACTTCTCCAGAGAA
YBR200W-A	YBR200W-A_Plus_16	ATATGTGTCAAAGGATAATG	CATATTTATTCTTAAATATGCTTTTGTGCTTCCATATGTGTCAAAGGATA	CCCTTTCGATTTAATGAAGTGGCGTAGATTTCATTGTGGCGCTGTTCTTG
YBR200W-A	YBR200W-A_Plus_7	TGTGCTTCCATATGTGTCAA	AATTCTGAACATATTTATTCTTAAATATGCTTTTGTGCTTCCATATGTGT	AATGTGGCTCCCTTTCGATTTAATGAAGTGGCGTAGATTTCATTGTGGCG
YBR200W-A	YBR200W-A_Plus_133	CTCTTTATTTTATTAGCGAT	TGAGCTTACGTAACCGCAGCCCAAAGATACTTTCTCTTTATTTTATTAGC	AGGCTAAAATGATAATCACTATTAATCAAGCAGAAAGTAATTGAAATTAT
YBR200W-A	YBR200W-A_Minus_119	AATAAAGAGAAAGTATCTTT	GATTATCATTTTAGCCTGTCCTATCGCTAATAAAATAAAGAGAAAGTATC	GCGGTTACGTAAGCTCAGTGTTCCAACAAGAACAGCGCCACAATGAAATC
YBR200W-A	YBR200W-A_Minus_14	ACATTATCCTTTGACACATA	ATCTACGCCACTTCATTAAATCGAAAGGGAGCCACATTATCCTTTGACAC	GCACAAAAGCATATTTAAGAATAAATATGTTCAGAATTTTTCTTGTAGTC
YBR201C-A	YBR201C-A_Minus_7	AACTTGTGAAAATGATTTCA	TTTACTGGGAGCACTTGCCTTGTATGATTTAGAAACTTGTGAAAATGATT	AGCATTGTTAGTCCTCGATCTTTTGTGATATTTCCTATATATTACAAAAA
[truncated: 26,558 more rows]
