# Supplementary material for: Rapid Intraspecies Evolution of Fitness Effects of Yeast Genes
Source: Genome Biol Evol. 2022 Apr 28;14(5):evac061. doi: 10.1093/gbe/evac061 (PMC9113246; doi:10.1093/gbe/evac061)
Supplement: evac061_Supplementary_Data [file evac061_supplementary_data.zip › Supplementary file 4.xlsx]

## Sheet: Sheet
Gene	GeneName	BY4741				GIL104				UWOPS03-461.4				YPS606				YIIc17_E5				322134S				BC187				YJM978				DBVPG1106				L-1528				Hf	strain specificity	Essential in S.cereviasiae	Fitness by Bar-seq	Fitness by clone image	Gene age	Gene length in S288C	SNPperKb
		Negative beta score	Rank	Log2FC	neg|fdr	Negative beta score	Rank	Log2FC	neg|fdr	Negative beta score	Rank	Log2FC	neg|fdr	Negative beta score	Rank	Log2FC	neg|fdr	Negative beta score	Rank	Log2FC	neg|fdr	Negative beta score	Rank	Log2FC	neg|fdr	Negative beta score	Rank	Log2FC	neg|fdr	Negative beta score	Rank	Log2FC	neg|fdr	Negative beta score	Rank	Log2FC	neg|fdr	Negative beta score	Rank	Log2FC	neg|fdr
Q0045	COX1	0.99141	5576	-0.24475	0.33078	0.9985	5652	-0.40855	0.679135	0.9965	5621	-0.079621	0.629312	0.99944	5658	0.10924	0.947826	0.99858	5651	-2.1238	0.654921	0.99974	5658	0.39506	0.628873	0.99935	5657	0.028759	0.671488	0.99987	5675	-0.29857	0.747898	0.99992	5670	0.0059231	0.782707	0.99858	5646	-0.071821	0.676728	2.34098	Non-effective	Non-essential				12884
Q0050	AI1	0.99995	5651	0.15018	0.877883	0.86742	4944	-0.25548	0.359238	0.98925	5550	-0.86099	0.541785	0.77335	4332	-0.9381	0.295125	0.60987	3992	-1.9332	0.011698	0.91919	5106	-3.0794	0.074817	0.99977	5665	-0.29188	0.724945	0.98753	5568	0.10052	0.405575	0.99992	5671	-0.23511	0.796397	0.81152	4612	-1.0239	0.407449	2.20321	Non-effective					2505
Q0055	AI2	0.94785	5280	0.09283	0.635873	0.96692	5422	-0.16734	0.419063	0.96859	5399	1.2958	0.964208	0.94663	5071	0.92226	0.893095	0.98245	5513	0.49277	0.605253	0.94798	5268	-0.25905	0.346794	0.96243	5346	-0.056934	0.48491	0.75004	4583	-1.6177	0.212397	0.96756	5313	0.19633	0.605072	0.97518	5381	0.37924	0.726524	2.67122	Non-effective					5013
Q0060	AI3	0.99628	5613	0.21792	0.801942	0.98776	5569	-2.2508	0.506998	0.95472	5282	0.57935	0.836764	0.90359	4838	0.35168	0.699901	0.99218	5594	-0.70349	0.554472	0.94407	5238	-0.22665	0.336324	0.97772	5456	0.16998	0.612959	0.99995	5678	0.21249	0.882773	0.9836	5473	0.56377	0.84783	0.98523	5477	0.57587	0.790088	2.60287	Non-effective					6179
Q0105	COB	0.96474	5387	-0.10434	0.306476	0.88986	5022	-4.6612	0.323533	0.94254	5196	0.84937	0.669156	0.80753	4458	-0.42639	0.453633	0.99132	5587	-1.4817	0.554472	0.97525	5432	-0.85502	0.280218	0.98096	5482	-1.1138	0.475744	0.99618	5632	-0.36542	0.574804	0.96117	5252	-1.6249	0.329812	0.95136	5222	-0.1603	0.455324	2.66424	Non-effective					7108
Q0130	OLI1	0.8844	4943	-0.04668	0.184598	0.99736	5643	-0.55026	0.628232	0.99168	5579	0.349	0.582626	0.99549	5572	0.72855	0.877542	0.93901	5219	-1.5486	0.287392	0.92862	5156	-2.3441	0.138952	0.89986	4998	-0.40297	0.367935	0.9964	5636	-0.072143	0.574804	0.99847	5637	-0.52985	0.615684	0.98538	5480	0.34983	0.555341	2.40362	Non-effective					231
Q0160	SCEI	0.99676	5618	-0.24059	0.401917	0.9738	5467	-4.9668	0.48481	0.98973	5554	-2.0596	0.545994	0.96115	5174	0.24889	0.650364	0.97537	5467	-2.9225	0.497606	0.71914	4327	-4.1061	0.065723	0.91963	5085	-1.2167	0.367935	0.99792	5651	-0.82256	0.627285	0.93753	5063	-0.43939	0.257024	0.69554	4233	-3.5402	0.321603	2.22597	Non-effective					708
Q0255	Q0255	0.98112	5509	0.044424	0.248876	0.95402	5341	-0.82967	0.380057	0.98197	5495	3.1108	1	0.97616	5326	2.0561	0.965267	0.92651	5144	-0.7714	0.385622	0.85055	4803	-1.0394	0.176686	0.94821	5244	-0.36793	0.433281	0.99828	5655	-0.29815	0.627285	0.92207	4965	-0.33483	0.365965	0.94765	5194	0.19706	0.563089	2.86969	Non-effective					1490
Q0275	COX3	1	5657	0.19549	0.976794	0.97762	5503	-0.34635	0.524818	0.99997	5677	0.19187	0.971125	0.99909	5645	0.28119	0.915433	0.64404	4107	-1.4716	0.009202	0.99662	5625	-0.36512	0.215019	0.99923	5656	0.0039127	0.671488	0.97476	5479	-0.23208	0.373022	0.99995	5674	0.2043	0.708877	1	5669	0.16354	0.995333	0.655425	Non-effective					810
YAL001C	TFC3	0.046898	756	-5.8093	0.000764	0.26325	2489	-6.5473	0.102128	0.01921	505	-3.6288	0.000271	0.005141	278	-4.9447	2.1e-05	0.022291	465	-4.3165	5e-06	0.013036	320	-6.1528	2e-06	0.055271	957	-3.9561	0.00947	0.31222	2847	-6.2969	0.104929	0.040098	912	-4.7591	1.3e-05	0.061617	1013	-5.9264	0.067658	3.20949	Non-specific	Essential	0.979669		I	3573
YAL002W	VPS8	0.20347	2101	-4.3153	0.007134	0.17606	1996	-6.8607	0.102128	0.29908	2685	-2.0578	0.011831	0.40437	2963	-0.99559	0.050768	0.092489	1256	-4.178	2.8e-05	0.11207	1463	-5.4561	2e-06	0.3474	2887	-3.6129	0.131794	0.42113	3371	-6.3807	0.112389	0.83487	4570	-2.5598	0.105699	0.27625	2543	-3.4612	0.276256	3.14508	Semi-strain specific	Non-essential	0.909274	0.815943	I	3825	9.6732
YAL003W	EFB1	0.07365	1055	-0.63873	0.003067	0.050505	856	-3.7128	0.006627	0.0062839	234	-2.4297	1.6e-05	0.019491	658	-2.7897	0.000653	0.49559	3613	-0.84044	0.00304	0.98595	5530	-0.88055	0.116453	0.08506	1260	-2.2336	0.010017	0.064667	1014	-2.5679	0.006893	0.067855	1213	-2.5421	4e-06	0.10375	1407	-4.7045	0.221908	3.05257	Semi-strain specific	Essential			I	987
YAL005C	SSA1	0.60994	3963	-1.0259	0.083292	0.73098	4453	-1.2921	0.181203	0.18485	2061	-1.3356	0.007149	0.20683	2139	-1.3484	0.021803	0.9345	5195	-0.51448	0.1746	0.61775	3966	-1.4926	0.000313	0.37956	3025	-1.3327	0.138572	0.38214	3191	-1.6896	0.104929	0.95408	5197	-0.81509	0.174422	0.096237	1343	-1.5107	0.095506	2.81589	Strong strain-specific	Non-essential	1.00022	0.849722	V	1929	18.1441
YAL007C	ERP2	0.88618	4956	-0.74312	0.184598	0.4701	3514	-3.7178	0.137454	0.48988	3579	-1.6813	0.13393	0.82932	4528	-0.50291	0.373204	0.082648	1165	-3.6178	0.000101	0.05246	879	-4.6347	2e-06	0.83859	4782	-1.1539	0.349286	0.26479	2544	-2.7286	0.104929	0.34662	2814	-2.3352	0.002629	0.39824	3088	-2.1436	0.312897	2.81335	Strong strain-specific	Non-essential	0.997618	0.846991	W	648	10.8025
YAL008W	FUN14	0.34331	2846	-1.3648	0.010266	0.091195	1266	-4.0354	0.102128	0.013948	405	-1.8809	4e-05	0.39205	2912	-0.89725	0.050768	0.21734	2205	-1.5789	0.000179	0.018907	426	-4.6744	2e-06	0.11183	1498	-2.0802	0.023208	0.26819	2570	-1.1982	0.104929	0.084943	1373	-2.0664	4e-06	0.054334	923	-1.6626	0.069717	3.16009	Semi-strain specific	Non-essential	1.00344	0.830355	III	597	21.7755
YAL009W	SPO7	0.46688	3430	-0.72187	0.070531	0.081592	1167	-4.2092	0.006627	0.39709	3143	0.065981	0.028672	0.9984	5627	1.0781	0.871402	0.059188	926	-3.8762	5e-06	0.085392	1230	-3.8328	2e-06	0.04701	863	-1.3871	0.00947	0.08643	1205	-6.4057	0.006893	0.33842	2780	-1.8189	0.000218	0.91274	4994	-0.56148	0.506585	2.88589	Strong strain-specific	Non-essential	0.865365	0.914633	I	780	12.8205
YAL010C	MDM10	0.38376	3044	-2.6786	0.060307	0.5951	3966	-6.0979	0.156772	0.15699	1875	-2.9448	0.005434	0.089264	1416	-4.1206	0.006431	0.11702	1492	-4.4381	2.8e-05	0.084119	1222	-5.5508	2e-06	0.29096	2650	-3.1359	0.132497	0.12638	1615	-4.688	0.006893	0.27775	2516	-3.2361	0.00185	0.071117	1092	-2.3965	0.069717	3.20024	Non-specific	Non-essential		0.950275	I	1482	15.5196
YAL011W	SWC3	0.11515	1416	-1.259	0.003067	0.31886	2809	-2.4616	0.102128	0.53698	3737	-1.5757	0.084287	0.34729	2735	-2.2761	0.033489	0.095976	1278	-1.9479	2.8e-05	0.66662	4153	-1.8557	0.00366	0.22167	2268	-1.5725	0.120183	0.21911	2281	-2.2358	0.104929	0.76682	4305	-0.57745	0.083016	0.29213	2642	-1.332	0.276256	3.10099	Semi-strain specific	Non-essential	0.933269	0.895072	II	1878	19.7018
YAL012W	CYS3	0.032362	584	-2.6351	0.000168	0.019555	421	-3.214	0.006627	0.0013367	68	-3.1355	1.6e-05	1.86e-05	14	-3.8428	2.1e-05	0.011992	307	-3.8209	5e-06	0.023146	477	-3.8815	2e-06	0.0090785	269	-3.1797	0.000546	0.396	3254	-2.0781	0.104929	0.045154	971	-3.2429	4e-06	0.00091824	47	-2.4735	0.007526	3.12364	Semi-strain specific	Essential		0.371164	I	1185	10.1266
YAL013W	DEP1	0.99994	5649	0.042093	0.688856	0.064968	1013	-2.4614	0.006627	0.99054	5563	-0.39469	0.540611	0.020894	685	-1.735	0.000653	0.00086658	41	-2.8429	5e-06	0.038721	702	-4.4724	2e-06	0.01842	458	-1.3621	0.004457	0.03124	576	-1.0686	0.00649	0.32458	2713	-0.88367	0.000218	0.13554	1668	-0.85777	0.221908	2.84532	Strong strain-specific	Non-essential	0.881475	1.00095	I	1218	12.3153
YAL014C	SYN8	0.0038968	94	-1.5493	2.7e-05	0.01286	298	-3.4822	0.006627	0.0014179	72	-2.2361	1.6e-05	0.0050683	276	-1.6687	0.000141	0.0020048	76	-2.8627	5e-06	0.0060575	171	-3.2258	2e-06	2.76e-05	2	-2.4352	0.000101	0.00016431	6	-3.4596	0.000118	0.033289	805	-2.6483	4e-06	0.0073927	241	-1.4485	0.036061	3.24825	Non-specific	Non-essential	1.02201	0.995685	II	768	22.1354
YAL015C	NTG1	0.30972	2702	-2.6571	0.060307	0.35836	2988	-3.6793	0.102128	0.58165	3871	-2.2568	0.105936	0.26936	2428	-2.9275	0.040027	0.05626	908	-3.239	5e-06	0.46163	3412	-4.2838	7.4e-05	0.033239	689	-2.8878	0.008286	0.46958	3586	-3.0412	0.137817	0.25892	2426	-1.7154	0.00185	0.49707	3497	-1.5996	0.358099	3.05236	Semi-strain specific	Non-essential	0.955685	0.947131	W	1200	21.6667
YAL016W	TPD3	0.018621	379	-1.4097	0.000116	0.0084348	226	-4.343	0.006627	0.0012344	63	-2.463	1.6e-05	0.00047416	60	-2.5436	2.1e-05	0.030653	601	-3.2239	5e-06	0.042303	752	-4.1209	2e-06	0.0075341	237	-2.4657	0.001295	0.25276	2471	-2.7799	0.104929	0.0081629	309	-4.4984	4e-06	0.0075168	246	-2.2216	0.045802	3.21799	Non-specific	Non-essential		0.736389	I	1908	14.6751
YAL017W	PSK1	0.72479	4419	-2.9687	0.139716	0.6767	4258	-4.3123	0.172709	0.30153	2702	-2.6307	0.011831	0.1091	1567	-3.2899	0.007577	0.96004	5358	-2.681	0.1746	0.51231	3603	-1.7483	0.000184	0.584	3872	-1.9012	0.289436	0.63132	4181	-1.5086	0.16152	0.61155	3800	-2.5924	0.008738	0.66363	4117	-1.5157	0.440634	2.8712	Strong strain-specific	Non-essential	0.98469	0.890929	W	4071	1.47384
YAL018C	LDS1	0.10391	1329	-1.5674	0.002372	0.052226	877	-3.7037	0.006627	0.30142	2701	-2.05	0.014162	0.27455	2453	-0.75201	0.033489	0.098169	1303	-3.5597	0.000102	0.14971	1764	-4.7154	6e-06	0.037514	734	-2.557	0.010017	0.23209	2343	-2.6106	0.104929	0.098559	1476	-2.3122	9.3e-05	0.81891	4630	-1.6308	0.407449	3.14574	Semi-strain specific	Non-essential	1.0016	0.875224		978	16.3599
YAL019W	FUN30	0.021358	430	-2.7288	0.000116	0.045524	786	-4.1288	0.006627	0.096994	1400	-2.9326	0.001471	0.028403	823	-3.1332	0.000811	0.15811	1804	-4.1138	1.7e-05	0.24598	2400	-4.8306	6e-06	0.11084	1490	-2.649	0.023208	0.026998	496	-4.7762	0.00649	0.47193	3330	-2.6269	0.007295	0.56645	3723	-1.8818	0.407449	3.13127	Semi-strain specific	Non-essential	1.0047	0.829484	I	3396	17.3734
YAL020C	ATS1	0.15429	1748	-1.3616	0.003067	0.018697	403	-2.6595	0.006627	0.42491	3269	-1.1071	0.027981	0.3501	2750	-0.63675	0.033489	0.032312	622	-2.5972	5e-06	0.21812	2243	-4.3246	6e-06	0.027393	602	-2.0861	0.010017	0.11375	1492	-3.2738	0.006893	0.34519	2807	-1.6858	0.000218	0.28028	2568	-1.3369	0.276256	3.12369	Semi-strain specific	Non-essential	0.979095	0.961306	I	1002	20.9581
YAL021C	CCR4	0.0084824	191	-2.4557	0.00011	0.0057942	160	-2.7972	0.006627	0.00045773	32	-2.8876	1.6e-05	2.83e-05	17	-2.4688	2.1e-05	8.24e-06	1	-4.7277	5e-06	0.0046857	139	-4.6648	2e-06	0.0043252	163	-2.7665	0.000546	0.017543	357	-2.6187	0.00649	0.00045709	41	-2.6247	4e-06	0.0040683	170	-2.2033	0.028573	3.23542	Non-specific	Non-essential	0.754237	0.842286	I	2514	16.7064
YAL022C	FUN26	0.20629	2117	-1.086	0.00391	0.05662	922	-2.5152	0.006627	0.10097	1435	-0.89534	0.001471	0.42564	3049	-0.74241	0.136805	0.015356	369	-2.8561	5e-06	0.75989	4468	-1.2777	0.001848	0.2118	2206	-1.7158	0.05268	0.90638	5122	-0.90896	0.311217	0.68664	4077	-1.4827	0.007295	0.14535	1739	-1.7353	0.221908	2.87467	Strong strain-specific	Non-essential	1.03335	0.853376	I	1554	14.157
YAL023C	PMT2	0.32447	2777	-3.1021	0.060307	0.70859	4373	-5.129	0.172709	0.3337	2868	-3.5206	0.011831	0.40152	2951	-4.002	0.050768	0.53866	3764	-3.4314	0.009202	0.83799	4753	-2.4752	0.00366	0.45071	3331	-3.5617	0.146639	0.99737	5644	-4.279	0.50264	0.58911	3727	-2.8216	0.008738	0.66292	4115	-4.723	0.440634	3.00057	Semi-strain specific	Non-essential	0.908939	0.941983	W	2280	10.5263
YAL024C	LTE1	0.11403	1407	-1.9978	0.003067	0.30357	2725	-3.334	0.102128	0.44756	3378	-2.6847	0.031158	0.21765	2182	-1.3064	0.032121	0.26345	2511	-3.1217	0.000179	0.027904	554	-5.2963	2e-06	0.38107	3032	-2.3039	0.138747	0.15881	1904	-2.1087	0.104929	0.21335	2204	-1.841	0.000218	0.15481	1809	-2.3216	0.267093	3.19459	Non-specific	Non-essential	0.894593	0.966576	I	4308	14.1597
YAL025C	MAK16	0.63701	4075	-1.4655	0.119003	0.042682	744	-5.4769	0.006627	0.24687	2401	-2.2473	0.011831	0.023288	738	-1.9451	0.001076	0.16278	1844	-3.6338	0.000179	0.029518	577	-6.0356	2e-06	0.10257	1409	-2.8018	0.037444	0.12102	1562	-3.9175	0.104929	0.018776	539	-2.4647	4e-06	0.033281	690	-6.3383	0.050042	3.16856	Semi-strain specific	Essential			I	921	7.60043
YAL026C	DRS2	0.2111	2155	-5.0412	0.007134	0.25271	2439	-5.7973	0.102128	0.1057	1471	-2.8281	0.003981	0.021927	707	-4.4032	0.001013	0.036012	670	-5.7724	5e-06	0.13498	1669	-5.1462	2e-06	0.17004	1933	-3.5201	0.037444	0.021293	402	-7.7241	0.00649	0.067573	1212	-2.5019	4.8e-05	0.58816	3810	-3.3325	0.407449	3.16542	Semi-strain specific	Non-essential	0.9017	0.570555	I	4068	10.5703
YAL027W	SAW1	0.49319	3564	-1.1944	0.083292	0.077795	1123	-2.7685	0.006627	0.41056	3208	-1.3142	0.025166	0.19583	2091	0.76279	0.021803	0.38565	3103	-2.0117	0.000702	0.98292	5503	-2.7078	0.116453	0.0079819	250	-2.2058	0.000546	0.019025	375	-3.4868	0.00649	0.69633	4114	-1.5272	0.013962	0.50962	3546	-1.8569	0.359894	2.73261	Strong strain-specific	Non-essential	1.00577	0.951659	III	786	33.0789
YAL028W	FRT2	0.029902	556	-1.9798	0.000327	0.035088	646	-2.8275	0.006627	0.13405	1694	-2.1575	0.003981	0.1329	1731	-0.74561	0.013748	0.18097	1990	-1.7709	0.000179	0.074513	1125	-3.8354	2e-06	0.040752	781	-2.2438	0.008286	0.033335	599	-2.2897	0.00649	0.036668	867	-2.2303	4e-06	0.014335	370	-2.629	0.046678	3.27011	Non-specific	Non-essential	1.00444	0.961208	W	1587	23.3144
YAL029C	MYO4	0.43113	3264	-1.3789	0.070531	0.095397	1303	-3.8199	0.102128	0.59649	3911	-1.7965	0.105936	0.88396	4748	-0.40528	0.438881	0.3234	2829	-1.6787	0.000354	0.72924	4357	-3.0957	0.00366	0.52666	3663	-1.8068	0.264507	0.84909	4921	-3.363	0.278599	0.97385	5378	-0.26229	0.215369	0.96084	5276	-0.79501	0.530226	2.56599	Strong strain-specific	Non-essential	0.999739	0.928891	W	4416	17.8895
YAL030W	SNC1	0.32111	2758	-0.96088	0.012558	0.46221	3472	-1.8071	0.102128	0.038607	796	-2.0406	0.000356	0.6229	3768	-0.6623	0.256735	0.23652	2352	-2.5429	0.000179	0.42833	3259	-2.143	7.4e-05	0.22877	2305	-2.0375	0.05268	0.3822	3192	-1.1198	0.104929	0.91202	4922	-1.3832	0.145285	0.50834	3541	-0.73189	0.358099	2.9748	Strong strain-specific	Non-essential	1.0016	0.924419	W	467
YAL031C	GIP4	0.66288	4179	-2.7881	0.090868	0.94043	5251	-3.1714	0.438853	0.81162	4676	-0.37395	0.214048	0.65155	3867	-1.9065	0.236514	0.89598	4994	-2.9054	0.145683	0.23566	2341	-2.8665	0.000741	0.88479	4949	-2.4363	0.367935	0.48457	3653	-4.7265	0.115939	0.83695	4582	-1.503	0.116249	0.96821	5333	-1.4718	0.483634	2.61157	Strong strain-specific	Non-essential	0.97995	0.832133	III	2283	7.00832
YAL032C	PRP45	0.66339	4182	-0.71256	0.083292	0.014669	324	-2.338	0.006627	0.020323	525	-1.948	0.000274	0.073595	1294	-1.1847	0.002524	0.050284	841	-2.2482	5e-06	0.19877	2120	-2.538	2e-06	0.052106	917	-1.9155	0.010017	0.30509	2800	-1.3378	0.104929	0.51673	3488	-1.2801	0.007295	0.16936	1920	-1.4781	0.26957	3.07672	Semi-strain specific	Essential			I	1140	16.6667
YAL033W	POP5	0.11778	1440	-5.506	0.00391	0.46764	3495	-6.7202	0.137454	0.05212	979	-3.1737	0.001471	0.042811	995	-3.9879	0.002284	0.40417	3186	-3.6742	0.002263	0.20807	2180	-4.9306	2e-06	0.49333	3536	-3.641	0.219364	0.30618	2808	-5.6358	0.104929	0.0043894	199	-4.8945	4e-06	0.5902	3817	-3.8127	0.407449	2.95469	Strong strain-specific	Essential			I	522	11.4943
YAL034C	FUN19	0.079092	1113	-1.0067	0.00066	0.11895	1515	-3.9569	0.102128	0.70926	4306	-0.40742	0.162191	0.61528	3745	-0.84811	0.220092	0.45811	3422	-2.2117	0.000702	0.24561	2398	-2.0399	6e-06	0.20155	2153	-1.833	0.05268	0.13257	1673	-3.9843	0.006893	0.54514	3581	-1.5036	0.007295	0.19783	2111	-1.7601	0.270641	3.09786	Semi-strain specific	Non-essential	1.00678	0.862732	W	1242	16.1031
YAL034W-A	MTW1	0.28902	2588	-1.1275	0.010266	0.15229	1807	-6.1921	0.102128	0.20063	2156	-1.8998	0.007149	0.32324	2643	-0.99251	0.033489	0.6026	3962	-2.8977	0.004013	0.047335	812	-3.5332	2e-06	0.16422	1893	-1.4117	0.051439	0.11176	1470	-2.974	0.006893	0.25181	2393	-2.7342	0.000218	0.37738	3004	-0.95636	0.319307	3.19012	Non-specific	Essential			I	870	17.2414
YAL035W	FUN12	0.1084	1364	-3.9969	0.003625	0.075225	1107	-5.4702	0.102128	0.036442	767	-2.128	0.000395	0.059129	1172	-3.2547	0.002524	0.0070245	198	-4.5901	5e-06	0.1397	1690	-5.1629	2e-06	0.15043	1801	-2.786	0.037444	0.30606	2806	-3.0312	0.104929	0.1013	1499	-3.6614	0.000145	0.61166	3907	-0.89736	0.361475	3.14854	Semi-strain specific	Essential	0.575423	0.815086	I	3009	13.2935
YAL036C	RBG1	0.25862	2406	-1.126	0.00391	0.80197	4721	-4.5484	0.217589	0.13521	1701	-2.9279	0.004993	0.090268	1425	-3.0625	0.006431	0.049933	835	-3.1311	5e-06	0.65552	4110	-2.3257	0.000184	0.1826	2026	-2.0586	0.051914	0.66468	4315	-3.5801	0.16152	0.51184	3473	-2.5444	0.007295	0.26454	2479	-1.6711	0.276256	2.99229	Semi-strain specific	Non-essential	1.02451	1.03638	I	1110	16.2162
YAL037C-A	YAL037C-A	0.83455	4771	-4.4026	0.149223	0.68322	4279	-5.2387	0.19016	0.046619	904	-3.2737	0.00171	0.11507	1609	-2.6229	0.013495	0.17603	1955	-4.6605	0.001968	0.05941	975	-5.4252	2e-06	0.59109	3892	-2.3979	0.265495	0.55197	3906	-6.3569	0.15095	0.20512	2161	-3.0541	0.002257	0.68049	4179	-3.9309	0.358099	2.88653	Strong strain-specific	Non-essential		0.920507		93	32.2581
YAL037W	YAL037W	0.75074	4508	-1.6287	0.175404	0.77191	4599	-3.9682	0.19016	0.83727	4746	-1.0966	0.261993	0.97147	5276	-0.53837	0.605411	0.528	3727	-2.6214	0.004013	0.32044	2793	-3.7304	7.4e-05	0.89112	4970	-1.6087	0.433281	0.47901	3632	-3.8248	0.104929	0.39829	3019	-2.52	0.002629	0.58023	3780	-1.5613	0.389484	2.91331	Strong strain-specific	Non-essential	0.995928	0.829157	W	804	34.8259
YAL038W	CDC19	0.18214	1952	-5.2514	0.003067	0.87209	4964	-5.5876	0.217589	0.014512	421	-4.8788	0.000223	0.0026299	174	-4.1875	2.1e-05	0.014663	354	-5.47	5e-06	0.017727	407	-4.7718	2e-06	0.057578	983	-3.5242	0.010017	0.07836	1145	-5.0889	0.006893	0.0025698	145	-4.7012	4e-06	0.053397	912	-3.7689	0.069717	3.09901	Semi-strain specific	Essential			W	1503	1.33067
YAL039C	CYC3	0.0018273	57	-3.2603	2.7e-05	0.0096348	243	-3.7977	0.006627	0.01844	493	-1.9995	0.000259	0.00040362	53	-3.7921	2.1e-05	0.11576	1484	-1.9349	2.8e-05	0.015075	363	-4.948	2e-06	0.020041	487	-2.6511	0.008286	0.0033733	91	-2.8067	0.000248	0.011836	397	-2.1809	4e-06	0.0011382	63	-2.9377	0.007526	3.24839	Non-specific	Non-essential	0.968673	0.845151	I	810	18.5185
YAL040C	CLN3	0.069821	1019	-2.7776	0.003067	0.059733	958	-3.7947	0.006627	0.0056171	217	-3.5806	1.6e-05	0.0029569	197	-3.0054	2.1e-05	0.00072695	36	-3.4718	5e-06	0.53953	3690	-3.4923	7.4e-05	0.016972	432	-3.0815	0.001813	0.27289	2601	-4.0156	0.104929	0.044629	967	-3.4015	4e-06	0.38862	3046	-1.6637	0.320827	3.03238	Semi-strain specific	Non-essential	1.01945	0.822504	III	1743	20.654
YAL041W	CDC24	0.089923	1201	-3.7682	0.003067	0.010154	250	-6.0632	0.006627	0.0027302	117	-4.4921	1.6e-05	0.005539	292	-5.264	2.1e-05	0.0019795	74	-3.8661	5e-06	0.011725	288	-6.4479	2e-06	0.0083091	255	-3.632	0.002418	0.12217	1574	-4.2939	0.104929	0.0018287	121	-4.9563	4e-06	0.077974	1162	-4.4727	0.069264	3.23253	Non-specific	Essential			I	2565
YAL042W	ERV46	0.017532	360	-2.2686	0.000168	0.018483	396	-2.7375	0.006627	0.00061351	42	-1.7752	1.6e-05	0.10661	1543	-0.81745	0.007577	0.0074128	201	-2.6819	5e-06	0.1233	1571	-2.7574	2e-06	0.011015	303	-2.1334	0.000546	0.00061252	33	-3.2191	0.000765	0.0040497	192	-1.846	4e-06	0.048352	865	-1.6115	0.058087	3.20966	Non-specific	Non-essential	0.993578	0.853584	I	1248	20.8333
YAL043C	PTA1	0.66896	4209	-0.91287	0.083292	0.012413	289	-5.0535	0.006627	0.0020689	95	-3.7655	1.6e-05	0.0057881	309	-4.8905	0.000141	0.045405	778	-3.5769	5e-06	0.18197	1998	-4.3996	6e-06	0.098054	1365	-3.7447	0.012275	0.07169	1078	-5.4	0.006893	0.0022907	133	-4.7569	4e-06	0.076819	1150	-5.2055	0.069717	3.0982	Semi-strain specific	Essential			I	2358	17.8117
YAL044C	GCV3	0.11573	1420	-2.952	0.003067	0.0047828	133	-4.5064	0.006627	0.0038349	162	-3.8128	1.6e-05	0.0036219	216	-3.1002	5.2e-05	0.051067	845	-2.5388	5e-06	0.056962	948	-3.6221	2e-06	0.041714	790	-2.4658	0.010017	0.04509	744	-3.1085	0.00649	0.051934	1044	-2.3083	4e-06	0.0084373	264	-2.3545	0.045802	3.24722	Non-specific	Non-essential	0.978326	0.885322	I	513	9.74659
YAL044W-A	BOL1	0.087185	1178	-2.1267	0.002372	0.10329	1378	-4.1148	0.102128	0.12835	1636	-0.34662	0.004512	0.99815	5622	-0.15054	0.844719	0.37913	3078	-1.8891	0.002263	0.4865	3516	-3.2762	0.001855	0.3697	2985	-2.9783	0.138572	0.2121	2233	-2.9733	0.104929	0.25014	2388	-2.3833	0.000336	0.29096	2636	-1.5198	0.276256	3.0662	Semi-strain specific				I	333	12.012
YAL046C	BOL3	0.0042589	100	-1.8261	2.7e-05	0.0080162	217	-2.5057	0.006627	0.006566	237	-1.4498	1.6e-05	0.02282	727	-1.3648	0.000698	0.17953	1982	-1.4392	8.1e-05	0.0024392	82	-2.8607	2e-06	0.02077	500	-2.0474	0.004457	0.0042829	110	-3.0195	0.000765	0.024281	658	-2.7267	4e-06	0.028898	624	-1.8065	0.048769	3.26044	Non-specific	Non-essential	0.961693	0.862461	I	357	16.8067
YAL047C	SPC72	0.12682	1520	-4.625	0.00391	0.0054131	149	-7.269	0.006627	0.0030405	132	-3.6103	1.6e-05	0.0011801	106	-4.8993	5.2e-05	0.0027751	102	-4.1503	5e-06	0.014233	345	-3.9546	2e-06	0.020545	494	-4.6087	0.007198	0.07771	1136	-6.4339	0.006893	0.16575	1921	-1.4544	0.000823	0.10078	1379	-3.9557	0.200823	3.18798	Non-specific	Essential	0.512173	0.626156	III	1869	10.1659
YAL048C	GEM1	0.11586	1424	-1.7684	0.003067	0.20849	2191	-2.7483	0.102128	0.072489	1183	-1.8636	0.001623	0.0083735	400	-2.75	5.2e-05	0.054717	887	-2.655	5e-06	0.26874	2521	-1.5746	7.4e-05	0.1157	1524	-1.4109	0.023562	0.12583	1607	-1.6841	0.104929	0.2235	2252	-1.7307	0.000336	0.14336	1722	-2.0777	0.267093	3.21504	Non-specific	Non-essential	1.00083	0.701966	I	1989	15.083
YAL049C	AIM2	0.78297	4606	-1.4043	0.122711	0.78901	4666	-2.3144	0.230692	0.8862	4919	-1.0967	0.377439	0.92057	4927	-0.43859	0.477916	0.32757	2854	-2.1618	0.002545	0.52537	3642	-1.0409	0.001855	0.86324	4863	-1.248	0.349286	0.85456	4936	-1.6689	0.266625	0.55581	3611	-2.0943	0.008182	0.72151	4306	-1.4974	0.407449	2.88089	Strong strain-specific	Non-essential	0.985573	1.39557	I	741	6.74764
YAL051W	OAF1	0.02409	464	-1.5672	0.000116	0.24063	2368	-4.4366	0.102128	0.062084	1080	-2.3878	0.001623	0.013443	536	-1.7899	0.000245	0.28653	2630	-3.2406	0.000369	0.017256	395	-4.2418	2e-06	0.083181	1237	-2.6409	0.015416	0.13303	1677	-2.8168	0.104929	0.07092	1244	-2.2948	4.8e-05	0.41465	3153	-1.5677	0.320827	3.17372	Semi-strain specific	Non-essential	1.00518	0.830605	W	3144	22.9008
YAL053W	FLC2	0.19103	2022	-1.4703	0.003067	0.10535	1396	-2.7475	0.102128	0.027134	654	-2.7526	0.000356	0.086422	1393	-2.8372	0.002817	0.024201	496	-3.3994	5e-06	0.2207	2261	-4.2254	2e-06	0.03526	710	-3.198	0.010017	0.087648	1218	-2.1644	0.00649	0.19941	2127	-2.7036	0.000218	0.019425	470	-2.1454	0.046781	3.24059	Non-specific	Non-essential	1.00506	1.00336	W	2352	12.3299
YAL054C	ACS1	0.010668	233	-2.0621	0.00011	0.0063443	174	-3.0668	0.006627	0.01507	433	-2.3334	5.9e-05	0.095856	1463	-0.91071	0.006756	0.04294	756	-2.3437	5e-06	0.123	1567	-2.7998	2e-06	0.012061	341	-2.1363	0.004457	0.015972	330	-2.1273	0.00649	0.040079	911	-1.6577	1.3e-05	0.050138	879	-1.6861	0.050042	3.27114	Non-specific	Non-essential	1.00114	0.937444	IV	2142	14.4725
YAL055W	PEX22	0.40243	3124	-2.8353	0.020467	0.28743	2636	-2.9543	0.109254	0.62932	4012	-1.4844	0.105936	0.96586	5222	-0.43799	0.605411	0.4694	3479	-2.3676	0.002434	0.59765	3881	-3.0916	0.000184	0.38012	3027	-2.5056	0.138572	0.26481	2545	-2.3233	0.104929	0.70551	4139	-2.1761	0.013962	0.70809	4276	-1.5236	0.440634	3.04567	Semi-strain specific	Non-essential	0.983895	0.924423	III	543	46.0405
YAL056W	GPB2	0.19379	2039	-1.9608	0.003067	0.18672	2065	-2.2072	0.102128	0.25846	2466	-1.3701	0.017165	0.89836	4811	0.61552	0.399141	0.048201	815	-2.6612	5e-06	0.054742	921	-4.2503	2e-06	0.90185	5006	-0.91991	0.409299	0.34472	3000	-1.4028	0.104929	0.56215	3633	-1.3047	0.008738	0.30388	2705	-1.5964	0.276256	2.92181	Strong strain-specific	Non-essential	0.997651	1.01715	W	2643	8.32387
YAL058W	CNE1	0.25776	2396	-4.2083	0.012558	0.8015	4715	-2.2687	0.217589	0.15075	1819	-4.237	0.005434	0.096411	1467	-3.6713	0.006431	0.21202	2178	-3.1684	0.000369	0.64836	4083	-5.0947	0.000184	0.69185	4257	-2.5851	0.289436	0.97482	5481	-5.0409	0.373022	0.95979	5240	-2.0986	0.215369	0.048143	863	-3.7247	0.050042	2.67776	Strong strain-specific	Non-essential	0.953536	0.917625	I	1509	22.5315
YAL059W	ECM1	0.40194	3121	-2.4927	0.070531	0.48128	3565	-4.2367	0.137454	0.41473	3226	-3.2649	0.027981	0.55722	3547	-1.0728	0.156522	0.70019	4290	-2.7064	0.013659	0.22754	2302	-4.1315	2e-06	0.13109	1667	-3.2715	0.037444	0.24517	2421	-5.9734	0.104929	0.77639	4340	-2.3223	0.105699	0.73656	4348	-3.9308	0.440634	3.05025	Semi-strain specific	Non-essential	0.927633	1.05661	III	639	31.2989
YAL060W	BDH1	0.29233	2602	-2.5956	0.012558	0.30399	2728	-4.7728	0.102128	0.43607	3329	-2.9038	0.031158	0.27075	2435	-1.889	0.040027	0.23468	2330	-2.752	0.000369	0.37165	3019	-4.8216	7.4e-05	0.27716	2565	-3.5598	0.121815	0.023022	431	-3.0852	0.00649	0.39738	3012	-3.0872	0.00468	0.32869	2808	-2.4341	0.284629	3.14482	Semi-strain specific	Non-essential	1.01379	1.06712	V	1149	25.2393
YAL061W	BDH2	0.93379	5198	-1.5936	0.225483	0.16225	1899	-3.4179	0.102128	0.11936	1576	-2.2667	0.008311	0.82419	4507	-0.47373	0.373204	0.32696	2847	-2.4594	0.001309	0.26175	2493	-3.69	9e-06	0.19555	2110	-2.8271	0.104147	0.38025	3180	-2.0991	0.112389	0.7805	4357	-2.4116	0.083016	0.25947	2450	-2.2708	0.267093	2.97185	Strong strain-specific	Non-essential	1.00206	1.0613	IV	1254	29.5056
YAL062W	GDH3	0.0039782	95	-1.9343	2.7e-05	0.00061736	30	-2.7051	0.001238	0.00026599	22	-2.4885	1.6e-05	0.025123	772	-1.0399	0.000698	0.0085474	229	-1.9352	5e-06	0.03722	686	-2.2585	2e-06	0.00070555	51	-2.3372	0.000212	0.014396	296	-3.0813	0.00649	0.036542	861	-1.7573	4e-06	0.0029015	128	-1.3894	0.007526	3.24909	Non-specific	Non-essential	1.00768	1.04339	W	1374	23.2897
YAL063C	FLO9	0.019711	399	-1.8253	0.000168	0.016765	367	-3.8708	0.006627	0.012568	382	-1.6824	4e-05	0.0051641	281	-2.4643	0.000141	0.053817	881	-1.8111	5e-06	0.30698	2733	-1.2256	9e-06	0.019502	481	-3.409	0.004457	0.03568	629	-2.9315	0.00649	0.00037544	38	-2.044	4e-06	0.031562	665	-2.3666	0.048769	3.20387	Non-specific				V	3969	2.26757
YAL064C-A	TDA8	0.99387	5596	0.24284	0.416599	0.72362	4424	0.46325	0.180937	0.91113	5030	-1.2367	0.377439	0.88292	4744	-0.17171	0.45853	0.78958	4593	0.063312	0.081467	0.84203	4770	-0.15287	0.040415	0.99984	5668	0.045903	0.778929	0.99999	5679	0.29755	0.94473	0.99939	5648	-0.072877	0.723837	0.99561	5599	0.14658	0.57847	2.27034	Non-effective	Non-essential	1.01971	0.814361		381	13.1234
YAL064W	YAL064W	0.99423	5602	0.56823	0.693162	0.99982	5667	0.40869	0.861413	0.99559	5612	0.44852	0.838044	0.9835	5428	0.30189	0.841038	0.99972	5664	0.85201	0.85612	0.98071	5481	-0.089768	0.373255	0.99968	5663	0.23719	0.884505	0.82607	4858	-0.18853	0.2243	0.94022	5090	-0.51945	0.257024	0.93188	5102	-0.14219	0.439714	1.99537	Non-effective					285	38.5965
YAL065C	YAL065C	0.98344	5524	0.18734	0.299972	0.90374	5082	-1.2977	0.286299	0.98394	5515	0.38149	0.476668	0.84039	4570	-0.34312	0.373204	0.91545	5090	-1.2884	0.145683	0.98685	5539	0.22841	0.176686	0.99644	5627	-0.22262	0.589894	0.99962	5669	0.17779	0.715847	0.99629	5607	-0.3807	0.433401	0.99578	5601	-0.53108	0.627862	2.20987	Non-effective	Non-essential	1.00334	1.08269		387	67.1835
YAL067C	SEO1	0.30309	2664	-0.84923	0.010266	0.47172	3524	-1.3883	0.105324	0.87535	4872	-0.7975	0.288909	0.092897	1441	-2.2075	0.006431	0.34986	2931	-2.5496	0.000702	0.88132	4916	-1.9886	0.00366	0.9867	5523	-0.4239	0.514745	0.99976	5673	0.31708	0.704696	0.99991	5669	-0.17252	0.664424	0.99459	5582	-0.044724	0.603277	2.11885	Strong strain-specific	Non-essential	1.01559	0.992213		1782	18.5185
YAR002C-A	ERP1	0.28168	2543	-3.0461	0.007134	0.24263	2380	-5.3419	0.102128	0.74679	4428	-3.0261	0.214048	0.67935	3978	-1.0477	0.295125	0.23757	2358	-2.4981	0.000369	0.45405	3364	-4.2798	0.001855	0.46992	3423	-1.5557	0.221006	0.34105	2985	-2.5846	0.104929	0.35601	2853	-2.2812	0.00468	0.59758	3851	-1.8432	0.407449	3.17132	Semi-strain specific	Non-essential	0.995722	0.952636	W	660	9.09091
YAR002W	NUP60	0.6339	4055	-2.3404	0.119003	0.15291	1811	-1.7621	0.102128	0.9685	5396	-0.65726	0.476668	0.68107	3984	-0.47973	0.295125	0.27064	2552	-2.5741	0.000369	0.057632	955	-3.5744	2e-06	0.44923	3322	-1.5494	0.232901	0.29015	2715	-3.9368	0.104929	0.99888	5638	-0.25864	0.537892	0.048602	866	-2.2298	0.049176	2.72457	Strong strain-specific	Non-essential	0.749342	0.96377	II	1620	13.5802
YAR003W	SWD1	0.3685	2965	-0.6819	0.070531	0.084219	1198	-4.114	0.006627	0.076664	1219	-2.1723	0.000622	0.75053	4239	-0.84408	0.303242	0.33578	2877	-2.111	0.000702	0.24089	2372	-4.1494	6e-06	0.18326	2031	-1.9574	0.051914	0.37082	3137	-4.9655	0.104929	0.70594	4141	-1.4939	0.013962	0.30408	2707	-1.6933	0.276256	3.08658	Semi-strain specific	Non-essential	0.917231	0.756114	I	1281	9.36768
YAR007C	RFA1	0.22772	2250	-7.0685	0.042732	0.32842	2853	-7.8113	0.102128	0.36133	2982	-3.5637	0.062628	0.060233	1188	-6.065	0.004132	0.38346	3094	-5.9681	0.004813	0.21019	2193	-6.4343	6e-06	0.84325	4798	-1.7457	0.349286	0.57482	3988	-3.8508	0.170959	0.61623	3821	-1.7123	0.048271	0.7603	4428	-1.5838	0.407449	2.97476	Strong strain-specific	Essential			I	1866	13.9335
YAR008W	SEN34	0.92803	5161	-0.67782	0.201109	0.57083	3892	-3.4832	0.148376	0.91434	5045	-1.6664	0.377439	0.75044	4238	-1.1208	0.295125	0.97262	5445	-6.0948	0.305552	0.73119	4370	-4.8214	0.00366	0.9681	5382	-1.1757	0.456571	0.85555	4940	-1.3938	0.266625	0.89205	4809	-3.1549	0.145285	0.85708	4753	-3.0367	0.456978	2.84299	Strong strain-specific	Essential			I	828	13.285
YAR009C	YAR009C	0.9207	5113	-0.048649	0.402391	0.94118	5259	-0.33209	0.368509	0.94764	5232	0.49555	0.731158	0.92753	4970	0.64012	0.823521	0.69547	4273	-1.3379	0.18295	0.72791	4354	-3.2434	0.065723	0.93738	5186	-0.24901	0.409299	0.88526	5048	-0.25388	0.304031	0.89963	4854	-0.40112	0.305474	0.90578	4955	-0.16899	0.459093	2.95963	Non-effective
YAR014C	BUD14	0.35076	2882	-2.3335	0.019986	0.069514	1053	-5.3627	0.006627	0.019821	515	-2.4836	0.000271	0.63935	3826	-0.46009	0.262296	0.084517	1184	-3.2171	1.1e-05	0.16072	1847	-4.0789	2e-06	0.080317	1206	-3.058	0.010017	0.36318	3096	-2.3377	0.104929	0.17896	2002	-1.9091	0.000218	0.0091555	279	-3.2402	0.045802	3.08956	Semi-strain specific	Non-essential	0.981767	0.861436	I	2130	14.0845
YAR015W	ADE1	0.080643	1128	-2.2127	0.003067	0.30979	2764	-4.3432	0.102128	0.056805	1020	-1.9981	0.001623	0.40878	2980	-0.88841	0.122229	0.021249	455	-2.9411	5e-06	0.21135	2202	-1.9117	2e-06	0.074183	1140	-1.9898	0.015416	0.0066942	159	-4.8645	0.00649	0.62103	3841	-0.82844	0.008738	0.057429	962	-1.8701	0.067658	3.08712	Semi-strain specific	Non-essential	0.82105	0.868542	I	921	13.0293
YAR018C	KIN3	0.098143	1290	-3.605	0.003067	0.076109	1112	-6.2298	0.102128	0.080406	1253	-2.9787	0.000622	0.11373	1597	-2.707	0.007577	0.078926	1128	-4.7714	5e-06	0.047524	815	-5.5552	2e-06	0.046103	852	-4.0075	0.00947	0.13445	1695	-6.7869	0.104929	0.08474	1369	-3.5258	4e-06	0.12817	1609	-4.5309	0.207073	3.30785	Non-specific	Non-essential	0.975342	0.96004	I	1308	8.40979
YAR019C	CDC15	0.45283	3370	-1.7983	0.070531	0.48771	3598	-4.8151	0.107631	0.49708	3607	-2.7409	0.105936	0.18649	2054	-4.6893	0.013748	0.28779	2635	-4.3125	0.000179	0.2884	2626	-4.6805	9e-06	0.47555	3451	-3.9121	0.210608	0.51627	3777	-2.9867	0.158937	0.39952	3027	-0.98613	0.00468	0.50414	3529	-1.4248	0.358099	3.2441	Non-specific	Essential			III	2925	14.7009
YAR020C	PAU7	0.18169	1946	-0.63563	0.003625	0.11738	1501	-1.4938	0.102128	0.21834	2250	-1.3296	0.022187	0.1057	1534	-1.8788	0.013495	0.51842	3700	-0.47318	0.030546	0.42254	3232	-0.97542	0.000741	0.071333	1109	-1.7746	0.013828	0.15683	1889	-1.2206	0.08704	0.036308	857	-1.5501	4e-06	0.10567	1422	-1.5281	0.200823	3.20265	Non-specific	Non-essential	1.00399	0.922537	V	168	11.9048
YAR023C	YAR023C	0.70328	4338	-1.0022	0.13285	0.2914	2654	-2.3692	0.102128	0.527	3708	-2.2223	0.105936	0.82664	4515	-0.68065	0.357911	0.95067	5291	-2.8868	0.1746	0.99589	5621	-2.4922	0.215019	0.3626	2958	-1.8451	0.138572	0.15673	1888	-3.8787	0.104929	0.91729	4943	-2.5547	0.127044	0.40838	3127	-2.12	0.319307	2.66827	Strong strain-specific	Non-essential	0.985392	0.938439	IV	540	37.037
YAR027W	UIP3	0.52815	3694	-0.43134	0.083292	0.98912	5583	-1.4768	0.530666	0.86345	4824	-0.4154	0.288909	0.75727	4261	-1.1051	0.303242	0.90548	5037	-1.8083	0.145683	0.99877	5643	-0.64824	0.356875	0.49893	3567	-2.1331	0.264507	0.25544	2486	-2.2332	0.104929	0.86733	4688	-1.6138	0.105699	0.47015	3381	-1.8406	0.326148	2.58072	Strong strain-specific	Non-essential	0.989368	0.87762	V	708	8.47458
YAR028W	YAR028W	0.26111	2416	-0.49527	0.00391	0.14931	1779	-2.7497	0.107631	0.80187	4637	-1.1408	0.191103	0.99477	5567	0.21553	0.686933	0.1701	1904	-1.9881	1.1e-05	0.99939	5654	-0.062803	0.344733	0.99963	5662	-0.02412	0.687667	0.1602	1914	-2.6221	0.104929	0.078965	1308	-0.45733	3.8e-05	0.23674	2319	-1.406	0.276256	2.64919	Strong strain-specific	Non-essential	0.997045	0.902723	V	705
YAR029W	YAR029W	0.18814	2005	-1.1841	0.003067	0.97462	5473	-2.8374	0.496329	0.76199	4484	-1.3752	0.233065	0.40969	2984	-0.97487	0.050768	0.69631	4275	-3.5061	0.013659	0.98589	5529	-1.5779	0.176686	0.82421	4733	0.58331	0.362808	0.55406	3915	-1.528	0.158937	0.77694	4341	-1.3377	0.080578	0.78907	4532	-1.444	0.444034	2.63315	Strong strain-specific	Non-essential	0.985406	1.03415	V	225	22.2222
YAR031W	PRM9	0.96951	5416	-0.34601	0.293038	0.99755	5645	-1.7223	0.643714	0.99215	5586	-0.25698	0.573674	0.98384	5437	-0.025925	0.662429	0.99938	5658	-0.69158	0.690336	0.89273	4964	-0.56773	0.00865	1	5680	0.34338	0.906099	0.9985	5659	-0.65304	0.56477	0.99965	5662	-0.82457	0.5696	0.97348	5366	-0.89957	0.555495	1.92009	Non-effective	Non-essential	0.997405	0.892906		897	39.019
YAR035C-A	YAR035C-A	0.33021	2799	-2.7833	0.045185	0.1253	1570	-4.3279	0.102128	0.41601	3233	-3.236	0.08549	0.24972	2343	-1.7572	0.081643	0.18568	2025	-6.2409	0.001968	0.92032	5112	-2.4158	0.118014	0.64909	4090	-2.9908	0.265495	0.19931	2153	-6.8872	0.090312	0.24553	2363	-2.8547	0.003391	0.47835	3419	-2.9757	0.313429	3.09354	Semi-strain specific	Non-essential		0.9328		81	24.6914
YAR035W	YAT1	0.047369	761	-1.6994	0.000168	0.00054642	27	-3.9599	0.001238	0.00011038	12	-2.3436	1.6e-05	0.0036626	222	-1.7964	5.2e-05	0.001243	51	-2.3073	5e-06	0.073835	1119	-1.9388	2e-06	0.00028762	28	-1.8984	0.000101	0.05278	851	-2.6725	0.00649	0.06336	1175	-2.3975	4e-06	0.0057886	197	-2.02	0.036061	3.18345	Non-specific	Non-essential	0.996249	0.920198	I	2064	15.5039
YAR042W	SWH1	0.083485	1150	-1.3944	0.00066	0.033834	630	-2.9576	0.006627	0.10871	1494	-1.8245	0.001471	0.19178	2072	-0.63184	0.021803	0.02986	590	-2.6769	5e-06	0.034058	640	-3.6061	2e-06	0.084528	1257	-2.047	0.010017	0.064919	1018	-2.1736	0.006893	0.086693	1383	-1.9028	4e-06	0.050678	887	-2.2171	0.058087	3.29029	Non-specific	Non-essential	0.994058	0.921128	W	3567	9.81217
YAR050W	FLO1	0.97138	5427	-0.13934	0.293038	1	5675	-0.071358	0.864073	0.99785	5642	-0.41808	0.604894	0.99447	5560	-0.23285	0.686933	0.99999	5673	0.54035	0.874299	0.89792	4990	-0.55535	0.00865	0.91483	5060	0.076981	0.45773	1	5683	0.083244	0.994437	0.99999	5677	0.25346	0.731102	0.99927	5654	-0.11199	0.740681	1.63669	Non-effective	Non-essential	1.00285	0.937392	II	4614	2.60078
YBL001C	ECM15	0.90888	5060	-0.90614	0.175404	0.93803	5243	-1.2433	0.380057	0.34182	2905	-1.4026	0.011831	0.89149	4782	-0.08996	0.438881	0.25444	2458	-1.9128	0.000369	0.58774	3844	-0.88257	7.4e-05	0.7487	4436	-1.1719	0.324196	0.82195	4835	-2.4747	0.245345	0.98699	5506	-1.0064	0.298562	0.74274	4373	-0.57708	0.440634	2.57759	Strong strain-specific	Non-essential	0.98798	0.761	I	315	6.34921
YBL002W	HTB2	0.31622	2739	-1.3819	0.010266	0.056668	924	-3.617	0.006627	0.30803	2742	-1.9317	0.011831	0.35172	2756	-1.052	0.033489	0.10975	1424	-3.0425	1.1e-05	0.78191	4554	-2.0691	0.005699	0.10967	1477	-2.6931	0.023208	0.016228	333	-3.6568	0.00649	0.11293	1574	-1.2897	3.4e-05	0.34084	2866	-1.8773	0.319307	3.07246	Semi-strain specific	Non-essential	1.00233	0.740253	III	396	5.05051
YBL003C	HTA2	0.0061327	145	-2.5521	2.7e-05	0.58752	3946	-3.6259	0.122999	0.41414	3224	-1.885	0.019807	0.016639	599	-2.575	0.000429	0.21893	2215	-2.6228	3.8e-05	0.0036317	112	-5.1709	2e-06	0.061366	1024	-2.9906	0.01399	0.056326	903	-3.0041	0.00706	0.016907	510	-2.7611	4e-06	0.083262	1227	-2.9875	0.102415	3.08345	Semi-strain specific	Non-essential	0.974123	0.792624	III	399	7.5188
YBL004W	UTP20	0.37734	3019	-1.0842	0.060307	0.55181	3822	-4.2825	0.148376	0.69768	4258	-2.1717	0.162191	0.17246	1963	-3.5416	0.012295	0.40007	3165	-3.7853	0.002263	0.33247	2856	-1.143	9e-06	0.91226	5050	-2.1587	0.409299	0.2564	2491	-2.3289	0.104929	0.53674	3555	-2.7798	0.00468	0.16349	1877	-1.4891	0.231438	3.06665	Semi-strain specific	Essential			I	7482	11.0933
YBL005W	PDR3	0.66192	4178	-1.525	0.090868	0.72544	4432	-2.5269	0.180937	0.73283	4375	-1.9802	0.1849	0.83423	4546	-0.77039	0.373204	0.10417	1373	-3.0666	0.000263	0.47992	3487	-2.9174	0.000741	0.45212	3339	-2.4034	0.221006	0.31458	2859	-3.489	0.104929	0.2463	2367	-2.4621	0.002629	0.68787	4208	-1.3567	0.407449	2.93492	Strong strain-specific	Non-essential	0.992767	0.743207	W	2931	4.09417
YBL006C	LDB7	0.045471	743	-2.1508	0.000168	0.022888	470	-3.1786	0.006627	0.045019	882	-2.4402	0.000395	0.045541	1034	-1.6958	0.00251	0.020346	442	-3.0327	5e-06	0.085009	1227	-5.2239	2e-06	0.018931	469	-2.6713	0.004457	0.80955	4805	-2.2381	0.245345	0.015419	475	-3.2881	4e-06	0.0077866	255	-2.0061	0.036061	3.17978	Non-specific	Non-essential	0.870353	0.710942	III	543	25.7827
YBL007C	SLA1	0.54762	3753	-2.4865	0.083292	0.17567	1991	-5.8331	0.102128	0.10019	1428	-3.6467	0.001471	0.14318	1796	-4.1762	0.009869	0.39795	3156	-3.3671	0.002263	0.07491	1130	-5.5495	2e-06	0.5524	3748	-2.2721	0.264507	0.54768	3891	-6.246	0.158937	0.097252	1462	-3.6035	4e-06	0.1782	1981	-3.7391	0.270641	3.13605	Semi-strain specific	Non-essential	0.786509	0.888035	I	3735	15.261
YBL008W	HIR1	0.085554	1167	-1.5027	0.003067	0.014641	323	-4.7471	0.006627	0.058705	1043	-1.5425	0.001623	0.20036	2105	-0.6671	0.021803	0.038449	708	-3.0733	5e-06	0.11986	1538	-2.7377	2e-06	0.033177	687	-1.7148	0.008286	0.058907	943	-4.8125	0.00649	0.044466	966	-1.7232	1.3e-05	0.096449	1346	-2.0963	0.200823	3.27698	Non-specific	Non-essential	0.923345	0.859141	II	2523	8.32342
YBL008W-A	YBL008W-A	0.52533	3679	-5.629	0.082551	0.87464	4976	-2.2753	0.342048	0.80354	4642	-2.8147	0.214048	0.66293	3914	-1.4912	0.236514	0.80155	4647	-2.8646	0.112355	0.9545	5307	-4.391	0.138117	0.77127	4524	-2.8132	0.291542	0.94043	5272	-4.9692	0.335522	0.94011	5089	-1.9989	0.254874	0.78246	4501	-2.7906	0.361475	2.93584	Strong strain-specific	Non-essential		0.95612		240	12.5
YBL009W	ALK2	0.013064	284	-1.8851	0.000168	0.018044	389	-4.5937	0.006627	0.0039119	165	-1.9134	1.6e-05	0.39888	2942	-0.88582	0.050768	0.073934	1078	-2.4136	5e-06	0.29172	2652	-2.9592	9e-06	0.03457	705	-1.7666	0.010017	0.01405	288	-3.9713	0.00649	0.15074	1827	-1.6819	6e-05	0.3123	2745	-1.8018	0.276256	3.11592	Semi-strain specific	Non-essential	0.984518	0.949683	W	2031	17.7253
YBL010C	YBL010C	0.17852	1920	-1.5291	0.003067	0.035381	648	-4.332	0.006627	0.34775	2929	-2.0145	0.011831	0.72355	4142	-0.060449	0.270865	0.065991	1005	-2.599	5e-06	0.15303	1791	-4.2995	6e-06	0.06877	1089	-1.4373	0.010017	0.27627	2628	-4.2549	0.104929	0.47153	3329	-1.2729	0.003174	0.022672	532	-2.0836	0.046781	3.08147	Semi-strain specific	Non-essential	0.992483	0.943326	III	843	8.30368
YBL011W	SCT1	0.062159	935	-2.8082	0.003625	0.9419	5264	-5.0152	0.434804	0.2334	2329	-2.973	0.00974	0.0865	1396	-3.0651	0.005941	0.73034	4365	-1.9782	0.021627	0.23546	2340	-5.141	2e-06	0.18855	2059	-3.1002	0.037444	0.20649	2197	-3.2875	0.104929	0.40594	3060	-0.91549	0.005202	0.24586	2362	-2.2529	0.267093	3.03942	Semi-strain specific	Non-essential	0.994725	0.847825	II	2280	13.5965
YBL013W	FMT1	0.041727	697	-1.7832	0.000168	0.0011483	46	-3.4238	0.001238	0.0070767	250	-2.6942	1.6e-05	0.0011311	102	-2.2729	2.1e-05	0.0091341	245	-2.3585	5e-06	0.14166	1711	-3.7638	2e-06	0.11063	1487	-1.2508	0.023208	0.0061229	145	-2.0019	0.000788	0.0044718	204	-2.9606	4e-06	0.11049	1465	-1.8555	0.221908	3.19874	Non-specific	Non-essential	0.983367	0.844408	I	1206	15.7546
YBL014C	RRN6	0.036185	628	-1.9363	0.000775	0.25341	2443	-2.7796	0.102128	0.12669	1626	-2.8712	0.004512	0.090844	1426	-3.4866	0.006431	0.23381	2323	-5.3464	0.000179	0.71502	4316	-3.0784	0.052584	0.27709	2564	-1.6654	0.121815	0.10628	1414	-2.6074	0.104929	0.47374	3336	-3.343	0.031536	0.22453	2246	-3.9272	0.267093	3.13876	Semi-strain specific	Essential			I	2685	14.5251
YBL015W	ACH1	0.39802	3104	-2.2912	0.020467	0.95597	5351	-1.9134	0.438997	0.88698	4922	-0.41236	0.288909	0.15875	1882	-1.8284	0.010804	0.49039	3579	-2.4026	0.002434	0.77577	4530	-4.2109	0.005699	0.7798	4564	-1.809	0.324196	0.6989	4428	-3.1112	0.212397	0.98008	5434	-0.97213	0.256412	0.70465	4261	-1.1705	0.440634	2.60874	Strong strain-specific	Non-essential	0.985678	0.830828	I	1581	6.95762
YBL016W	FUS3	0.047678	764	-1.4015	0.001941	0.013616	310	-3.3213	0.006627	0.045172	885	-2.6478	0.00171	0.19951	2101	-1.2183	0.021969	0.13527	1630	-2.1625	0.00038	0.52222	3634	-1.6913	0.001855	0.022458	531	-2.1068	0.007198	0.04483	741	-1.247	0.00649	0.079393	1312	-2.2937	8.9e-05	0.017766	444	-2.4619	0.046781	3.19794	Non-specific	Non-essential		1.17371	II	1062	9.4162
YBL017C	PEP1	0.050926	806	-2.6321	0.000168	0.04669	805	-3.2968	0.006627	0.00093137	53	-3.0892	1.6e-05	0.0027928	184	-2.5808	2.1e-05	0.0016354	62	-4.0332	5e-06	0.014307	346	-3.3911	2e-06	0.031915	669	-2.3446	0.010017	0.20452	2184	-4.262	0.104929	0.080191	1318	-2.2813	4e-06	0.054983	932	-0.92232	0.067658	3.19055	Non-specific	Non-essential	0.984709	0.835619	V	4740	18.7764
YBL018C	POP8	0.39873	3109	-1.3021	0.020467	0.64983	4155	-1.2062	0.15936	0.089476	1334	-2.3866	0.000622	0.053597	1107	-3.7028	0.00251	0.35321	2946	-2.3268	0.000702	0.18869	2046	-5.0631	2e-06	0.061963	1029	-3.9129	0.010017	0.45431	3526	-0.55238	0.104929	0.19033	2077	-2.7814	0.000218	0.70636	4268	-1.3997	0.440634	3.05162	Semi-strain specific	Essential			II	477
YBL019W	APN2	0.059973	911	-3.0778	0.001941	0.040149	713	-4.6135	0.006627	0.4921	3589	-1.7484	0.084287	0.86696	4665	-1.4055	0.411884	0.32704	2848	-4.8051	0.001309	0.89898	4993	-2.7572	0.005699	0.51695	3639	-2.8141	0.264507	0.1392	1736	-3.9266	0.104929	0.47968	3356	-1.8938	0.008182	0.24107	2343	-0.8202	0.267093	2.86405	Strong strain-specific	Non-essential	0.987089	0.856803	I	1563	12.1561
YBL020W	RFT1	0.00068948	31	-2.7981	2.7e-05	0.076296	1113	-4.2499	0.006627	0.0097514	317	-2.883	1.6e-05	0.0028539	187	-3.8953	2.1e-05	0.086713	1205	-1.9309	1.1e-05	0.00052261	23	-5.9916	2e-06	0.0054993	185	-3.1506	0.000546	0.00056873	31	-3.8264	0.000765	0.00068859	57	-4.5727	4e-06	0.0026844	121	-2.8465	0.007526	3.23664	Non-specific	Essential			I	1725	14.4928
YBL021C	HAP3	0.0010965	39	-2.0832	2.7e-05	1.06e-05	2	-5.6974	0.000707	8.38e-05	11	-2.4493	1.6e-05	6.74e-05	24	-2.4912	2.1e-05	0.0057252	167	-2.2812	5e-06	0.0016548	54	-4.1204	2e-06	0.0005612	46	-2.3124	0.000101	0.0057141	142	-2.7592	0.000765	0.0049694	220	-2.2379	4e-06	0.00098678	52	-2.147	0.007526	3.26925	Non-specific	Non-essential		0.729753	I	435	6.89655
YBL022C	PIM1	0.045956	745	-1.4777	0.000764	0.0031514	90	-4.6938	0.006627	0.041957	839	-1.9255	0.00057	0.061738	1206	-1.9179	0.005941	0.1496	1737	-3.6029	3.2e-05	0.19125	2063	-3.9628	2e-06	0.10274	1412	-2.3747	0.037444	0.021689	406	-4.033	0.00649	0.016215	492	-3.696	4e-06	0.16051	1860	-2.1957	0.267093	3.21488	Non-specific	Non-essential	0.947023	0.829655	I	3402	9.99412
YBL023C	MCM2	0.7107	4371	-1.7905	0.118453	0.91149	5119	-5.7692	0.405028	0.62168	3982	-3.4222	0.132302	0.37015	2823	-2.1602	0.096143	0.49464	3608	-5.3982	0.00471	0.46948	3449	-5.4618	0.001855	0.6495	4091	-3.8305	0.265495	0.9571	5368	-0.034682	0.483719	0.12147	1631	-4.6344	0.000198	0.21072	2179	-4.1467	0.267093	2.83913	Strong strain-specific	Essential			I	2607	9.20598
YBL024W	NCL1	0.36665	2954	-1.6943	0.019986	0.10482	1390	-3.947	0.102128	0.058718	1044	-1.7673	0.000622	0.50749	3386	-1.0726	0.149799	0.007717	212	-2.1281	5e-06	0.036318	672	-3.7558	2e-06	0.46647	3407	-1.7967	0.210608	0.097888	1326	-2.6688	0.006893	0.97887	5422	-1.1485	0.256412	0.77154	4473	-1.1127	0.440634	2.81564	Strong strain-specific	Non-essential	0.983303	0.940121	I	2055	12.6521
YBL025W	RRN10	0.29738	2635	-4.9819	0.010266	0.015584	343	-7.1096	0.006627	0.023428	586	-4.4393	0.000305	0.0097039	437	-4.9194	0.000168	0.13779	1654	-3.8113	1.7e-05	0.22532	2291	-5.1404	6e-06	0.37423	3003	-4.24	0.138572	0.42791	3400	-6.4788	0.104929	0.03535	834	-5.7217	4e-06	0.04623	841	-6.8282	0.058087	3.11342	Semi-strain specific	Non-essential		0.113644	III	438	13.6986
YBL026W	LSM2	0.20549	2113	-4.6401	0.021913	0.60584	4008	-6.165	0.15936	0.77438	4530	-2.7194	0.241128	0.24535	2318	-3.759	0.029026	0.79313	4609	-5.003	0.066306	0.15732	1820	-5.8314	6e-06	0.59261	3901	-3.3382	0.265495	0.68481	4383	-6.8597	0.202347	0.26838	2470	-4.6753	0.00185	0.72648	4321	-5.1038	0.407449	2.96092	Strong strain-specific	Essential			I	416
YBL027W	RPL19B	0.15809	1774	-1.5831	0.00391	0.038235	680	-5.22	0.006627	0.0088492	290	-3.8109	1.6e-05	0.0091204	418	-2.8334	0.000168	0.21877	2214	-4.3686	0.000179	0.16422	1877	-4.0254	6e-06	0.079311	1191	-2.1487	0.010017	0.36603	3111	-1.3409	0.104929	0.065766	1199	-3.197	4e-06	0.069231	1077	-5.127	0.069717	3.18123	Non-specific	Non-essential	0.894661	0.838781	W	954
YBL028C	YBL028C	0.029033	542	-0.82104	0.000168	0.062307	985	-3.7271	0.006627	0.25937	2474	-1.4494	0.011831	0.034585	895	-1.3531	0.001076	0.006444	183	-1.1603	5e-06	0.061596	1003	-4.4194	2e-06	0.18487	2044	-1.1161	0.037444	0.029662	543	-0.93054	0.00649	0.056102	1087	-0.85293	4e-06	0.30248	2697	-0.94921	0.276256	3.20584	Non-specific	Non-essential	0.98803	0.929587	I	321	21.8069
YBL029C-A	YBL029C-A	0.29256	2603	-2.5243	0.012558	0.48421	3578	-4.0956	0.107631	0.65808	4114	-1.7387	0.173603	0.62465	3773	-1.0478	0.256735	0.24959	2426	-2.4114	0.000369	0.9341	5182	-2.9272	0.096903	0.054806	949	-2.2941	0.00947	0.33187	2935	-3.1879	0.104929	0.22541	2269	-2.5361	0.000336	0.14573	1741	-1.374	0.267093	2.98092	Strong strain-specific	Non-essential		1.00384	II	285
YBL029W	YBL029W	0.17382	1884	-2.3868	0.003067	0.5961	3973	-5.1277	0.156772	0.43455	3319	-2.1315	0.084287	0.57178	3602	-1.5343	0.221368	0.13628	1644	-4.114	3.2e-05	0.54419	3703	-3.7479	7.4e-05	0.85508	4826	-2.5286	0.385709	0.20066	2159	-5.1945	0.104929	0.60642	3787	-2.7266	0.008738	0.63399	3997	-2.7101	0.407449	3.0061	Semi-strain specific	Non-essential	0.986272	0.931066	II	1131	17.6835
YBL030C	PET9	0.014065	309	-2.9126	0.00011	0.058163	942	-5.5421	0.006627	0.034001	739	-4.0511	0.000356	0.01308	527	-4.0165	0.000298	0.17353	1933	-2.7315	8.1e-05	0.12879	1622	-4.8648	2e-06	0.08112	1215	-3.0397	0.010017	0.030842	563	-2.1876	0.00649	0.019807	562	-2.1175	4e-06	0.017734	442	-2.763	0.046781	3.26613	Non-specific	Essential			W	957	13.5841
YBL031W	SHE1	0.31414	2728	-1.6096	0.010266	0.023992	488	-4.706	0.006627	0.021051	536	-2.1106	7.3e-05	0.37236	2831	-1.3494	0.044441	0.094704	1268	-3.8462	1.1e-05	0.14561	1736	-4.2353	6e-06	0.038419	748	-2.2769	0.008286	0.016419	337	-2.6196	0.00649	0.065116	1193	-2.35	4.3e-05	0.019535	471	-2.234	0.046781	3.1975	Non-specific	Non-essential	0.919478	0.857611	III	1017	15.7325
YBL032W	HEK2	0.16253	1808	-2.7664	0.00391	0.011989	283	-4.5755	0.006627	0.0035084	148	-2.4635	1.6e-05	0.046827	1047	-1.5186	0.00251	0.082211	1159	-2.3245	5e-06	0.083295	1212	-3.948	2e-06	0.0020998	101	-2.5261	0.000546	0.45719	3539	-3.1184	0.104929	0.10066	1493	-2.3516	3.4e-05	0.014981	381	-2.9249	0.046781	3.14268	Semi-strain specific	Non-essential	0.986649	0.989146	III	1146	10.4712
YBL033C	RIB1	0.049807	792	-1.6021	0.000168	0.00035957	15	-6.505	0.001238	0.0032051	140	-2.0114	1.6e-05	0.014107	550	-3.3329	0.000298	0.0048354	156	-3.3607	5e-06	0.047561	817	-3.4839	2e-06	0.012079	342	-2.8935	0.000546	0.14311	1761	-2.6148	0.104929	0.038605	893	-2.3667	4e-06	0.0089552	273	-3.4643	0.036061	3.22442	Non-specific	Non-essential		0.997546	I	1038	18.3044
YBL034C	STU1	0.33159	2803	-3.9795	0.060307	0.63679	4112	-5.7964	0.163223	0.68515	4215	-2.3928	0.160937	0.052781	1098	-4.2597	0.00251	0.44499	3357	-1.7696	0.000702	0.32613	2821	-5.7142	7.4e-05	0.24934	2431	-3.4442	0.132497	0.098977	1339	-5.6201	0.011881	0.081031	1327	-3.7332	4.8e-05	0.27434	2533	-6.3195	0.267093	3.07761	Semi-strain specific	Essential			I	4542	14.3109
YBL035C	POL12	0.26989	2478	-0.97242	0.012558	0.43502	3347	-5.8886	0.102128	0.023924	596	-3.0235	7.3e-05	0.40425	2962	-2.1094	0.122229	0.14517	1704	-4.3864	3.2e-05	0.051288	862	-5.5536	2e-06	0.026945	592	-3.1702	0.008286	0.23498	2358	-6.7193	0.104929	0.011413	384	-3.9845	4e-06	0.27774	2556	-1.3427	0.276256	3.0983	Semi-strain specific	Essential			I	2118	19.3579
YBL036C	YBL036C	0.90527	5041	-2.0018	0.213833	0.41027	3234	-2.7884	0.102128	0.92014	5068	-1.0163	0.403863	0.51705	3412	-0.61369	0.156522	0.22735	2282	-2.4122	0.000179	0.6003	3890	-2.0042	0.001136	0.96669	5366	-1.6782	0.456571	0.57384	3983	-2.726	0.142199	0.83925	4588	-1.5438	0.105699	0.95426	5242	-0.44691	0.477602	2.64744	Strong strain-specific	Non-essential	0.987558	0.861332	I	774	10.3359
YBL037W	APL3	0.45405	3376	-2.787	0.090868	0.98983	5590	-3.2576	0.576468	0.94525	5212	-2.1101	0.454134	0.98011	5382	-1.3432	0.62253	0.90412	5028	-1.8566	0.145683	0.78295	4558	-1.7165	0.052584	0.98908	5553	-2.2968	0.5434	0.47269	3600	-2.7918	0.137817	0.98088	5439	-2.3231	0.316611	0.86816	4789	-0.66533	0.428572	2.22265	Strong strain-specific	Non-essential	1.00093	1.16292	I	3078	12.6706
YBL038W	MRPL16	0.4251	3228	-5.2785	0.020467	0.16315	1906	-5.8651	0.102128	0.17035	1961	-3.026	0.006808	0.010599	463	-2.8769	0.000298	0.13512	1628	-4.9152	1.7e-05	0.12817	1616	-6.0189	2e-06	0.30398	2718	-3.4137	0.132497	0.12781	1625	-6.7421	0.006893	0.016451	496	-4.6747	4e-06	0.16297	1876	-4.5337	0.225859	3.15557	Semi-strain specific	Non-essential	0.876151	0.791239	I	699	17.1674
YBL039C	URA7	0.0157	339	-1.9931	0.00011	0.0076198	208	-2.8591	0.006627	0.13925	1732	-2.8382	0.004993	0.063972	1227	-2.4222	0.002524	0.075673	1097	-2.6205	2.3e-05	0.0095204	236	-3.8892	2e-06	0.017057	434	-2.7982	0.008286	0.035443	627	-3.243	0.00649	0.050515	1029	-2.3245	4.3e-05	0.0046787	182	-2.1795	0.028573	3.26073	Non-specific	Non-essential	0.919507	0.858612	W	1740	10.9195
YBL039W-B	YBL039W-B	0.22215	2217	-1.3428	0.007134	0.57529	3905	-4.9538	0.148376	0.76317	4490	-2.3906	0.214048	0.61006	3727	-1.5826	0.236488	0.8688	4882	-0.28467	0.112355	0.66748	4157	-4.7405	0.001855	0.90977	5034	-2.1936	0.409299	0.16731	1959	-4.5879	0.104929	0.60347	3773	-3.0184	0.008738	0.68195	4185	-2.3899	0.407449	2.84178	Strong strain-specific	Non-essential			III	180	33.3333
YBL040C	ERD2	0.15824	1779	-5.0686	0.003067	0.93327	5215	-5.5037	0.434804	0.40342	3171	-3.515	0.084287	0.31084	2598	-4.3305	0.043315	0.62565	4049	-5.3814	0.009202	0.16235	1857	-4.6966	2e-06	0.51542	3627	-3.8149	0.264507	0.19301	2110	-7.0717	0.104929	0.36142	2866	-4.5275	0.002629	0.59545	3838	-5.0062	0.361475	3.05508	Semi-strain specific	Essential			I	757
YBL041W	PRE7	0.067976	1000	-1.3544	0.001941	0.037487	675	-3.675	0.006627	0.025738	624	-4.0777	0.000356	0.10353	1521	-2.5956	0.007577	0.19263	2065	-3.5317	0.000369	0.022729	471	-5.5406	2e-06	0.020794	501	-3.8995	0.008286	0.052209	841	-5.0317	0.00649	0.0061555	255	-4.0875	4e-06	0.030635	651	-2.5634	0.04909	3.2651	Non-specific	Essential			I	726	8.26446
YBL042C	FUI1	0.46511	3418	-1.6529	0.083292	0.16323	1910	-4.6829	0.102128	0.13852	1724	-2.8028	0.004993	0.33439	2692	-0.37394	0.033489	0.16944	1896	-2.5398	7.6e-05	0.20154	2132	-1.3134	6e-06	0.17556	1981	-2.1006	0.051914	0.30076	2774	-2.7746	0.104929	0.041661	933	-1.818	4e-06	0.059401	984	-1.5094	0.069717	3.2135	Non-specific	Non-essential	0.951702	1.01638	IV	1920	16.1458
YBL043W	ECM13	0.61363	3975	-1.8102	0.119003	0.21616	2236	-4.5902	0.102128	0.18595	2068	-2.0567	0.007149	0.97854	5355	-0.448	0.605411	0.5181	3697	-2.7041	0.004013	0.034553	645	-4.8821	2e-06	0.37388	3001	-2.2624	0.138572	0.28023	2656	-1.2347	0.104929	0.74588	4242	-2.0421	0.013962	0.47001	3379	-2.1979	0.359894	2.8628	Strong strain-specific	Non-essential	0.985639	1.01684	W	774	16.7959
YBL044W	YBL044W	0.0026615	76	-1.579	7.6e-05	0.01135	272	-1.7812	0.006627	0.0036893	155	-1.4616	1.6e-05	0.016693	600	-1.3997	0.000568	0.20077	2116	-1.0458	0.000369	0.056422	944	-2.1685	2e-06	0.0040086	155	-2.0449	0.000504	0.003681	100	-2.3711	0.000248	0.14707	1801	-1.7696	0.000145	0.0081	259	-1.6272	0.045802	3.21845	Non-specific	Non-essential	0.979568	0.93531		369	10.8401
YBL045C	COR1	0.016882	353	-4.1573	0.000168	0.016342	357	-6.7786	0.006627	0.014162	411	-3.0902	4e-05	0.0059649	314	-4.3177	0.000141	0.0089785	239	-2.8216	5e-06	0.14076	1702	-4.9864	2e-06	0.087123	1275	-3.4865	0.010017	0.17069	1984	-5.6319	0.104929	0.016062	489	-3.9766	4e-06	0.025632	578	-4.1013	0.046781	3.24894	Non-specific	Non-essential	0.952209	0.865641	III	1374	9.46143
YBL046W	PSY4	0.70671	4351	-2.68	0.149223	0.93896	5246	-2.5825	0.434804	0.42526	3272	-1.1669	0.084287	0.40284	2954	-1.1528	0.122229	0.68504	4249	-1.9971	0.014369	0.73021	4362	-0.11573	0.00366	0.9882	5542	-0.43283	0.5434	0.63416	4194	-2.3612	0.212397	0.33719	2775	-0.45628	0.00185	0.77106	4469	-0.91188	0.440634	2.89374	Strong strain-specific	Non-essential	0.974977	1.01198	II	1326	20.362
YBL047C	EDE1	0.00014415	6	-5.2806	2.7e-05	0.0030677	88	-5.2498	0.006627	0.031506	712	-2.946	0.000316	0.13276	1730	-0.85961	0.018254	0.025969	530	-2.537	5e-06	0.027036	541	-3.6088	2e-06	0.0096999	282	-1.663	0.005338	0.01765	360	-2.069	0.00649	0.0088063	321	-2.1412	4e-06	0.011762	325	-3.2325	0.036061	3.22599	Non-specific	Non-essential	0.947544	1.0023	I	4146	11.3362
YBL049W	MOH1	0.66339	4183	-1.0813	0.090868	0.42713	3303	-3.4296	0.102128	0.22847	2307	-2.8731	0.011403	0.34146	2716	-1.2878	0.096143	0.23166	2308	-2.6236	0.001968	0.67002	4168	-3.9616	0.000741	0.37826	3018	-1.986	0.221006	0.71457	4471	-3.4155	0.202347	0.39271	2999	-1.9152	0.003391	0.83551	4680	0.32076	0.407449	3.09351	Semi-strain specific	Non-essential	0.994642	0.919483	I	417	11.9904
YBL050W	SEC17	0.25646	2383	-3.4499	0.012558	0.95029	5311	-5.9877	0.438997	0.63924	4052	-4.2954	0.105936	0.15959	1892	-3.7391	0.010804	0.56279	3830	-5.0426	0.004013	0.26367	2501	-5.5922	7.4e-05	0.5439	3714	-3.3451	0.264507	0.65858	4294	-3.8325	0.212397	0.018664	536	-5.394	4e-06	0.15533	1816	-4.6543	0.267093	2.82191	Strong strain-specific	Essential			I	995
YBL051C	PIN4	0.062923	948	-2.2121	0.000168	0.16016	1874	-5.6399	0.102128	0.43138	3303	-2.67	0.027981	0.052839	1100	-2.9055	0.00251	0.76548	4498	-3.4782	0.066306	0.03985	718	-5.4784	2e-06	0.20602	2179	-2.7534	0.05268	0.057614	918	-6.0582	0.00649	0.14286	1774	-2.7355	3.8e-05	0.16971	1924	-3.6149	0.267093	3.14224	Semi-strain specific	Non-essential	0.96411	0.649202	I	2007	17.9372
YBL052C	SAS3	0.99534	5610	4.6893	1	0.73005	4451	-3.9503	0.258947	0.81107	4672	-0.98605	0.284043	0.88253	4742	-1.61	0.45853	0.94274	5242	-2.4412	0.385255	0.9185	5102	-0.73695	0.28972	0.87818	4922	-1.5891	0.324196	0.90815	5132	-3.2169	0.269424	0.98371	5476	-1.9337	0.351712	0.91268	4992	-2.3205	0.439714	2.89297	Non-effective	Non-essential	0.986925	0.944222	III	2496	22.8365
YBL054W	TOD6	0.53275	3713	-1.188	0.070531	0.29899	2694	-4.5543	0.102128	0.43414	3317	-2.8641	0.031158	0.11668	1621	-3.1725	0.007577	0.72656	4354	-1.7266	0.013659	0.29714	2681	-4.8477	7.4e-05	0.56048	3778	-1.39	0.289436	0.18475	2073	-4.2595	0.104929	0.80817	4479	-2.2606	0.080578	0.88189	4843	-1.0909	0.48398	2.95777	Strong strain-specific	Non-essential	1.03446	0.95135	W	1578	15.8428
YBL055C	YBL055C	0.12267	1485	-0.99523	0.00391	0.04067	720	-5.0693	0.006627	0.068795	1144	-2.5335	0.000622	0.11622	1616	-1.1206	0.007577	0.030378	599	-3.2691	5e-06	0.05326	891	-4.7845	2e-06	0.00077746	55	-2.7783	0.000394	0.0062755	148	-4.1631	0.00649	0.020357	577	-2.7754	4e-06	0.037269	733	-2.4272	0.048769	3.21826	Non-specific	Non-essential	1.0041	1.01466	I	1257	29.4352
YBL056W	PTC3	0.37208	2986	-1.5876	0.070531	0.17402	1973	-4.6321	0.102128	0.35799	2965	-1.7542	0.022826	0.67841	3972	-1.2244	0.269237	0.16167	1831	-1.8729	0.000179	0.55087	3730	-3.7892	0.001855	0.039362	765	-2.3402	0.008286	0.45854	3547	-4.1153	0.137817	0.93471	5034	-1.5895	0.181187	0.21273	2188	-1.6411	0.267093	2.95748	Strong strain-specific	Non-essential	0.987396	1.02045	W	1407	12.0824
YBL057C	PTH2	0.62391	4017	-1.3509	0.083292	0.1464	1755	-3.6868	0.102128	0.067133	1128	-2.5037	0.000622	0.055674	1129	-2.4867	0.002524	0.12433	1559	-3.5618	1.1e-05	0.50254	3574	-3.5002	0.000184	0.14499	1762	-2.4124	0.037444	0.8263	4860	-3.0366	0.245345	0.1655	1919	-2.3307	0.000218	0.50894	3543	-1.2771	0.358099	3.03174	Semi-strain specific	Non-essential	0.992547	1.09662	I	627	7.97448
YBL058W	SHP1	0.0029704	78	-3.7434	7.6e-05	0.0014646	52	-3.7364	0.001238	0.0053312	211	-3.3323	1.6e-05	0.026054	783	-2.2446	0.000698	0.0019385	72	-4.3133	5e-06	0.0071134	196	-6.1498	2e-06	0.00023721	24	-3.081	0.000101	0.00059846	32	-5.1286	0.000118	0.00066103	55	-3.9252	4e-06	0.00054302	32	-3.4356	0.007526	3.28713	Non-specific	Essential	0.554575	0.642663	I	1272	22.7987
YBL059C-A	CMC2	0.89365	4987	-1.0201	0.149223	0.30743	2749	-2.4917	0.102128	0.32865	2850	-2.9827	0.011831	0.13808	1756	-3.5901	0.009869	0.48765	3567	-3.4548	0.002434	0.40059	3137	-4.8254	7.4e-05	0.97167	5402	-2.9999	0.48491	0.59316	4057	-3.875	0.16152	0.352	2830	-3.7666	0.000722	0.216	2209	-4.3539	0.267093	2.97861	Strong strain-specific				II	415
YBL059W	YBL059W	0.88501	4946	-3.6947	0.175404	0.91063	5117	-5.0696	0.405028	0.9582	5310	-4.2504	0.463833	0.97913	5363	-2.6258	0.605411	0.92858	5159	-3.3214	0.287392	0.78247	4556	-5.3384	0.00366	0.95306	5285	-2.3949	0.43311	0.96383	5407	-5.5868	0.34939	0.92413	4976	-2.8647	0.181187	0.84391	4700	-4.6551	0.456978	2.99509	Non-effective	Non-essential	1.01391	0.939343	W	651
YBL060W	YEL1	0.462	3402	-0.95397	0.070531	0.16346	1911	-3.3984	0.102128	0.17302	1980	-2.8787	0.006808	0.97015	5262	-0.65667	0.605411	0.59482	3941	-2.6178	0.004013	0.33508	2868	-3.7332	7.4e-05	0.075323	1152	-2.7469	0.023562	0.26886	2573	-1.507	0.104929	0.70685	4145	-1.6483	0.013962	0.12385	1578	-1.107	0.221908	2.9782	Strong strain-specific	Non-essential	0.989997	1.01075	I	2064	23.2558
YBL061C	SKT5	0.18827	2007	-1.9831	0.00391	0.41179	3238	-4.4501	0.102128	0.35874	2969	-1.3304	0.021392	0.64158	3831	-0.76121	0.262296	0.11614	1487	-3.2963	1.1e-05	0.99917	5646	-0.60025	0.344733	0.94127	5206	-2.4047	0.433281	0.43213	3419	-2.4787	0.104929	0.74472	4236	-0.71546	0.013962	0.72811	4323	-0.43523	0.440634	2.75217	Strong strain-specific	Non-essential	0.91835	0.964203	W	2091	14.3472
YBL063W	KIP1	0.13782	1612	-2.8614	0.00391	0.087275	1229	-4.8862	0.006719	0.20043	2154	-1.8646	0.007149	0.1844	2041	-1.0123	0.013748	0.1438	1694	-2.5266	1.7e-05	0.21371	2216	-2.6644	6e-06	0.078165	1179	-1.994	0.010017	0.14326	1763	-2.6659	0.104929	0.018175	532	-2.635	4e-06	0.032922	684	-2.7225	0.048769	3.24716	Non-specific	Non-essential	0.995089	1.24771	I	3336	16.7866
YBL064C	PRX1	0.052145	823	-1.8333	0.002372	0.24038	2367	-4.0609	0.102128	0.57947	3860	-1.4779	0.162191	0.54586	3500	-0.87083	0.221368	0.44408	3354	-2.3904	0.004813	0.92378	5130	-1.2775	0.074817	0.33354	2841	-1.8199	0.146639	0.20541	2189	-1.35	0.104929	0.31812	2693	-1.8753	0.002629	0.68956	4214	-1.4801	0.407449	2.95797	Strong strain-specific	Non-essential	0.999139	0.927875	I	786	12.7226
YBL066C	SEF1	0.81497	4707	-2.053	0.149223	0.9998	5665	0.77473	0.852773	0.98888	5547	-2.8522	0.540611	0.931	4990	-2.5951	0.543988	0.89406	4983	-3.3822	0.233169	0.9165	5088	-0.26233	0.074817	0.91335	5055	-2.7413	0.367935	0.87321	4993	-3.0319	0.266625	0.5954	3748	-1.718	0.048271	0.93947	5139	-0.35174	0.440634	2.63003	Strong strain-specific	Non-essential	0.99431	1.00339	II	3447	12.4746
YBL067C	UBP13	0.17447	1891	-1.1458	0.00391	0.13585	1654	-2.5411	0.102128	0.025388	615	-1.6238	0.000274	0.49286	3340	-0.56746	0.141935	0.098066	1300	-1.9443	2.8e-05	0.98511	5521	-2.2227	0.116453	0.10606	1440	-1.951	0.012275	0.32279	2891	-2.2836	0.104929	0.26061	2430	-2.4862	0.000218	0.12652	1593	-1.3051	0.221908	3.05151	Semi-strain specific	Non-essential	0.954861	0.953603	W	2244	2.22816
YBL068W	PRS4	0.041992	701	-3.2991	0.000368	0.63908	4121	-5.2224	0.15936	0.17573	1995	-2.6624	0.007715	0.46933	3244	-1.8363	0.12995	0.67739	4234	-3.098	0.009202	0.38054	3047	-3.5557	9e-06	0.56697	3804	-2.1526	0.264507	0.27577	2623	-3.7399	0.104929	0.58686	3719	-3.2099	0.008738	0.93335	5107	-1.1917	0.477602	2.85591	Strong strain-specific	Non-essential	0.993726	1.11475	W	981	10.1937
YBL069W	AST1	0.47764	3479	-0.40493	0.083292	0.019017	407	-2.7166	0.006627	0.70178	4272	-0.74571	0.162191	0.90537	4849	-0.082181	0.438881	0.68969	4262	-1.171	0.013659	0.37426	3025	-1.5258	9e-06	0.10719	1453	-1.5499	0.023208	0.3823	3193	-2.0463	0.104929	0.12607	1666	-1.6152	3.8e-05	0.75719	4421	-0.70658	0.440634	2.7345	Strong strain-specific	Non-essential	0.99849	1.04754	W	1290	10.0775
YBL071C-B	YBL071C-B	0.14038	1636	-3.8046	0.00391	0.84578	4862	-4.2803	0.217589	0.94752	5231	-2.1126	0.381329	0.48697	3309	-3.3936	0.141935	0.98573	5539	-2.9568	0.381712	0.15692	1818	-4.4578	2e-06	0.95477	5292	-3.2711	0.459035	0.79502	4736	-5.7859	0.245345	0.75254	4254	-2.7726	0.065442	0.59184	3824	-1.9299	0.407449	2.41778	Strong strain-specific	Non-essential		0.850164		99	20.202
YBL071W-A	KTI11	0.075059	1077	-3.582	0.001941	0.20369	2161	-5.861	0.102128	0.11669	1555	-1.6475	0.008311	0.036638	918	-2.3161	0.002817	0.064061	983	-2.9898	3.8e-05	0.044592	775	-6.7451	2e-06	0.30704	2729	-1.6099	0.121815	0.10187	1367	-2.0841	0.104929	0.051442	1041	-2.972	3.8e-05	0.24664	2367	-1.6197	0.267093	3.25193	Non-specific	Non-essential		0.706092	I	249	32.1285
YBL072C	RPS8A	0.4659	3422	-0.74396	0.083292	0.11466	1477	-1.7604	0.102128	0.050327	954	-1.4134	0.000395	0.036432	915	-1.0516	0.001194	0.64297	4105	-0.8188	0.008081	0.48914	3527	-1.2887	0.000184	0.24501	2403	-1.1337	0.132497	0.056748	907	-1.5146	0.00649	0.99173	5558	-0.88107	0.372236	0.67732	4166	-0.77231	0.440634	2.83956	Strong strain-specific	Non-essential	0.939763	0.830457	W	603
YBL074C	AAR2	0.39292	3081	-4.1582	0.070531	0.53548	3771	-6.9922	0.148376	0.12616	1622	-3.4502	0.008311	0.11384	1598	-4.8427	0.007577	0.35158	2938	-5.1015	0.002263	0.3262	2822	-5.2125	9e-06	0.58625	3878	-3.5108	0.260217	0.82151	4832	-5.5096	0.266625	0.025162	674	-4.6612	1.3e-05	0.25288	2409	-3.9935	0.267093	2.98567	Strong strain-specific	Essential			III	1068	19.6629
YBL075C	SSA3	0.1766	1903	-2.1793	0.003067	0.14929	1778	-3.0622	0.102128	0.38017	3064	-1.512	0.028672	0.32785	2660	0.36408	0.043315	0.92653	5145	-2.4345	0.145683	0.95696	5323	-2.8428	0.096903	0.27196	2539	-2.5981	0.121815	0.015068	309	-2.5953	0.00649	0.33321	2755	-2.4703	0.00185	0.22573	2253	-1.2973	0.267093	2.86814	Strong strain-specific	Non-essential	0.9944	0.92955	W	1950	13.3333
YBL076C	ILS1	0.57362	3840	-3.8571	0.070531	0.30015	2701	-6.1545	0.102128	0.74182	4411	-5.019	0.174464	0.17807	1995	-5.2734	0.012295	0.48458	3553	-5.094	0.002434	0.25397	2451	-4.3188	6e-06	0.2714	2536	-4.3574	0.121815	0.4524	3518	-4.7212	0.137817	0.025249	677	-5.1573	4e-06	0.24185	2345	-5.5539	0.276256	3.03251	Semi-strain specific	Essential			I	3219	11.8049
YBL078C	ATG8	0.96575	5396	-0.81401	0.248876	0.95744	5365	-5.1068	0.438997	0.61814	3973	-1.8777	0.159899	0.93445	5008	0.21894	0.45853	0.59387	3937	-3.6002	0.009202	0.97827	5460	-0.6954	0.169667	0.9732	5417	-1.5992	0.48491	0.81017	4810	-2.6166	0.245345	0.98393	5480	-1.5339	0.256412	0.95119	5218	0.035609	0.506585	2.37432	Strong strain-specific	Essential	0.974922	0.903523	I	354	11.2994
YBL079W	NUP170	0.039101	665	-1.2054	0.000364	0.40383	3196	-1.35	0.102128	0.17221	1974	-0.54691	0.007715	0.07007	1269	-1.1878	0.005941	0.061818	960	-2.5611	5e-06	0.015995	376	-1.8835	2e-06	0.028141	615	-1.472	0.008286	0.12889	1637	-1.009	0.104929	0.0089455	325	-2.6601	4e-06	0.0069896	226	-2.7708	0.028573	3.19521	Non-specific	Non-essential	0.964111	0.983705	W	4509	3.32668
YBL080C	PET112	0.21769	2186	-2.3785	0.045185	0.75679	4538	-5.9471	0.180937	0.47386	3500	-1.6517	0.098981	0.043147	1000	-2.11	0.003428	0.52905	3730	-0.4596	0.011698	0.95328	5297	-0.96376	0.138117	0.31281	2759	-1.5367	0.146639	0.42896	3405	-3.1446	0.112389	0.24869	2379	-3.3113	0.002629	0.54785	3654	-1.4877	0.347122	2.89987	Strong strain-specific	Non-essential	0.928342	0.915028	I	1626	19.6802
YBL081W	YBL081W	0.14712	1694	-0.64789	0.00391	0.038838	691	-2.967	0.006627	0.0087484	286	-1.7977	1.6e-05	0.51493	3404	-0.64019	0.156522	0.0953	1275	-1.456	1.1e-05	0.22089	2263	-2.2858	6e-06	0.0054508	184	-1.4673	0.000546	0.19522	2128	-1.324	0.104929	0.019048	545	-1.8384	4e-06	0.29063	2630	-1.2552	0.276256	3.09527	Semi-strain specific	Non-essential	1.01791	0.906442	III	1107	20.7769
YBL082C	ALG3	0.15876	1784	-0.44801	0.007134	0.79156	4677	-1.8013	0.19016	0.89871	4970	-1.2524	0.268705	0.97638	5330	-0.19965	0.605411	0.65708	4161	-2.7088	0.009202	0.018477	421	-5.6579	2e-06	0.78817	4602	-1.2667	0.324196	0.1083	1433	-4.3806	0.104929	0.51556	3483	-2.4692	0.00468	0.36487	2945	-2.5466	0.320827	2.5153	Strong strain-specific	Non-essential	0.993658	1.01971	I	1377	12.3457
YBL084C	CDC27	0.28069	2536	-5.3233	0.007134	0.88993	5023	-5.3289	0.359238	0.67151	4163	-2.7366	0.162191	0.080764	1351	-4.4631	0.007507	0.91426	5083	-3.4256	0.260583	0.43233	3272	-3.5565	0.000741	0.65447	4111	-3.9447	0.270182	0.58302	4022	-4.1326	0.142199	0.040497	919	-5.9145	3.4e-05	0.3773	3003	-4.5814	0.276256	2.72701	Strong strain-specific	Essential			I	2277	8.78349
YBL085W	BOI1	0.075567	1083	-1.3987	0.003067	0.15542	1838	-3.8796	0.102128	0.55901	3793	0.81719	0.105936	0.30694	2586	-1.3073	0.043315	0.44597	3365	-2.4315	0.002263	0.33412	2865	-3.2423	7.4e-05	0.21455	2228	-2.4612	0.120183	0.26268	2531	-2.7748	0.104929	0.63514	3894	-1.8321	0.014505	0.057351	961	-2.2692	0.067658	3.12025	Semi-strain specific	Non-essential	0.983017	0.990725	W	2943	13.9314
YBL086C	YBL086C	0.13626	1598	-0.83382	0.003067	0.14952	1782	-2.9704	0.102128	0.25898	2472	-2.061	0.011831	0.14991	1829	-1.422	0.010804	0.58909	3920	-1.3144	0.009202	0.76351	4484	-2.7648	0.00366	0.44031	3284	-2.0575	0.146639	0.21272	2237	-1.6707	0.104929	0.7161	4166	-2.1293	0.013962	0.083011	1223	-1.6742	0.069717	3.06207	Semi-strain specific	Non-essential	0.985916	1.02308	I	1401	14.9893
YBL087C	RPL23A	0.74954	4506	-0.21562	0.13285	0.7385	4477	-5.1588	0.19016	0.021441	548	-2.4967	7.3e-05	0.042299	986	-3.4833	0.001928	0.045788	788	-3.277	5e-06	0.45126	3348	-2.875	7.4e-05	0.18014	2015	-1.1514	0.037444	0.88703	5054	-2.6107	0.311217	0.16703	1930	-2.5237	0.000145	0.053074	909	-4.4189	0.050042	2.87229	Strong strain-specific	Non-essential	0.939157	0.830487	W	918
YBL088C	TEL1	0.89717	5005	-1.1648	0.18212	0.24771	2415	-2.8802	0.102128	0.68582	4220	-2.2456	0.160937	0.94292	5056	-0.81704	0.488192	0.79959	4641	-3.1933	0.013659	0.96108	5348	-3.7846	0.116453	0.91167	5048	-2.2112	0.433281	0.80817	4800	-2.5353	0.245345	0.87473	4722	-2.489	0.127044	0.94403	5173	-1.038	0.477602	2.37151	Strong strain-specific	Non-essential	0.984442	0.96415	I	8364	13.2712
YBL089W	AVT5	0.043436	722	-1.9412	0.000168	0.017609	383	-4.6732	0.006627	0.064621	1111	-1.866	0.000622	0.51218	3396	-0.96207	0.156522	0.40801	3204	-3.1461	0.000702	0.19713	2105	-4.7315	6e-06	0.055895	960	-2.1672	0.010017	0.050079	816	-3.9562	0.00649	0.067304	1209	-2.53	4e-06	0.11234	1480	-1.8342	0.221908	3.1787	Non-specific	Non-essential	0.943581	0.806551	W	1380	14.4928
YBL090W	MRP21	0.94829	5283	-0.61596	0.248876	0.65512	4173	-6.5419	0.15936	0.94962	5244	-4.3019	0.381329	0.31488	2618	-2.2834	0.033489	0.56857	3852	-3.2336	0.009202	0.68285	4213	-5.2162	0.00366	0.80363	4661	-3.1877	0.324196	0.97091	5456	-5.4329	0.34939	0.32525	2714	-4.8679	0.002629	0.69013	4216	-2.148	0.407449	2.7453	Strong strain-specific	Non-essential	0.876192	0.753301	I	534	11.236
YBL091C	MAP2	0.1821	1951	-1.4034	0.003067	0.10864	1426	-2.5125	0.102128	0.27122	2543	-1.0552	0.019101	0.28504	2495	-1.3061	0.040027	0.41103	3218	-1.621	0.002263	0.22486	2288	-2.6071	2e-06	0.47262	3432	-1.9276	0.264507	0.19761	2148	-2.2969	0.104929	0.60371	3774	-1.7245	0.008738	0.21732	2214	-1.9124	0.267093	3.22181	Non-specific	Non-essential	0.981927	0.9266	I	1266	7.89889
YBL091C-A	SCS22	0.46852	3438	-1.3007	0.083292	0.012881	300	-3.2837	0.006627	0.19122	2104	-3.0743	0.007149	0.63733	3820	-0.27758	0.262296	0.049324	829	-3.5662	5e-06	0.18279	2008	-2.437	2e-06	0.11573	1525	-2.0355	0.023208	0.024185	450	-3.7905	0.00649	0.42871	3138	-2.0626	0.002629	0.54262	3643	-1.4851	0.359894	2.99511	Semi-strain specific	Non-essential	0.977619	0.824008	W	616
YBL092W	RPL32	0.25329	2364	-6.3935	0.007134	0.072562	1084	-8.0131	0.102128	0.0015067	77	-4.578	1.6e-05	0.00077495	76	-5.672	2.1e-05	0.00014916	10	-6.245	5e-06	0.0017467	56	-7.1271	2e-06	0.026413	585	-4.1953	0.007198	0.046135	764	-7.2074	0.00649	0.0012503	87	-5.4662	4e-06	0.016483	413	-2.5598	0.036061	3.16485	Semi-strain specific	Essential			I	393
YBL093C	ROX3	0.42464	3227	-2.002	0.070531	0.45821	3456	-6.281	0.102128	0.14319	1754	-3.9586	0.004993	0.41348	3006	-3.9295	0.055734	0.32882	2858	-4.513	0.000702	0.70607	4284	-4.0482	0.000184	0.21031	2196	-2.8904	0.120183	0.83145	4871	-3.3959	0.266625	0.31529	2683	-2.8761	0.00185	0.98628	5486	-0.31766	0.555341	2.96477	Strong strain-specific	Non-essential	0.491138	0.589146	I	663	3.01659
YBL095W	MRX3	0.16704	1839	-1.1919	0.003067	0.047281	815	-2.6468	0.006627	0.28479	2611	-1.5566	0.011831	0.5138	3402	-0.90181	0.156522	0.16665	1872	-1.7081	7.6e-05	0.32624	2823	-2.6505	9e-06	0.038245	743	-2.0835	0.010017	0.15177	1844	-2.0616	0.104929	0.42162	3113	-1.434	0.002629	0.98877	5514	-0.43688	0.580277	3.00653	Semi-strain specific	Non-essential	0.992676	0.902037	III	813	13.5301
YBL097W	BRN1	0.019649	397	-4.5987	0.000116	0.038909	692	-5.1546	0.006627	0.014424	419	-4.1267	0.000223	0.01513	568	-5.1305	0.000429	0.053906	882	-5.0439	5e-06	0.031016	603	-5.7111	2e-06	0.10055	1386	-3.6371	0.037444	0.018129	365	-5.254	0.00649	0.033979	811	-3.7266	4e-06	0.031565	666	-4.375	0.046781	3.30157	Non-specific	Essential			I	2265	19.426
YBL098W	BNA4	0.007477	171	-2.3778	0.00011	0.027824	542	-4.9486	0.006627	0.048836	933	-2.2893	0.000395	0.21704	2179	-0.67921	0.021803	0.046654	794	-2.7805	5e-06	0.011624	286	-3.8303	2e-06	0.0099203	289	-2.1911	0.004457	0.0017733	60	-4.4226	0.000118	0.03645	859	-2.0045	4e-06	0.0037719	157	-1.4702	0.028516	3.23781	Non-specific	Non-essential	0.986198	1.00516	I	1383	10.846
YBL099W	ATP1	0.021676	434	-5.2928	0.000168	0.56159	3854	-6.0239	0.15936	0.017541	474	-3.5938	0.000245	0.003583	213	-5.3215	5.2e-05	0.39071	3125	-5.4514	0.000702	0.02914	573	-5.4919	2e-06	0.16318	1885	-3.7961	0.051439	0.80567	4786	-4.6863	0.245345	0.013083	423	-4.2429	4e-06	0.082322	1213	-4.6112	0.069717	2.98773	Strong strain-specific	Non-essential	0.921125	0.749886	I	1638	5.49451
YBL100W-B	YBL100W-B	0.97823	5481	0.44371	0.879137	0.54728	3810	-1.0098	0.181203	0.23237	2324	-1.7307	0.038633	0.46444	3214	-0.62912	0.221368	0.95175	5297	-0.083666	0.459325	0.19875	2119	-3.077	2e-06	0.89411	4983	-0.36119	0.350862	0.99574	5627	0.37508	0.954255	0.9541	5198	0.030183	0.521316	0.86523	4781	-0.33298	0.405573	2.30209	Strong strain-specific
YBL100W-C	YBL100W-C	0.29495	2620	-2.4613	0.060307	0.91008	5113	-4.0771	0.405028	0.79542	4605	-2.5151	0.1849	0.89643	4804	-2.9621	0.45853	0.76153	4488	-3.5023	0.145683	0.6098	3933	-3.1634	0.000741	0.37678	3014	-1.7407	0.175618	0.64211	4223	-2.6519	0.170959	0.90242	4868	-2.2658	0.221236	0.51383	3568	-1.3287	0.276256	2.87715	Strong strain-specific	Non-essential				120	25
YBL101C	ECM21	0.19465	2045	-1.0567	0.007134	0.31438	2787	-3.5239	0.102128	0.90815	5019	-1.8043	0.321254	0.26081	2386	-2.3029	0.036846	0.45838	3423	-2.558	0.000702	0.63493	4035	-1.7582	0.001855	0.80344	4660	-2.6192	0.364855	0.21665	2267	-2.5217	0.104929	0.053181	1066	-2.9844	4.3e-05	0.18686	2045	-3.5587	0.267093	2.96186	Strong strain-specific	Non-essential		0.885	W	3354	4.77042
YBL102W	SFT2	0.44196	3316	-1.2331	0.083292	0.098355	1331	-4.2651	0.102128	0.27231	2548	-0.83635	0.011831	0.31103	2601	-0.52006	0.033489	0.11305	1456	-1.7726	1.1e-05	0.21711	2233	-2.8446	6e-06	0.29043	2643	-1.4926	0.132497	0.41132	3324	-1.5084	0.104929	0.040397	917	-1.5096	4e-06	0.15498	1813	-2.4101	0.221908	3.19635	Non-specific	Non-essential	1.00063	0.835223	I	648	15.4321
YBL103C	RTG3	0.045405	742	-2.0985	0.000168	0.037008	671	-4.1927	0.006627	0.043807	863	-2.1463	0.000395	0.0079739	384	-1.7806	0.000148	0.080983	1148	-3.7624	5e-06	0.082296	1201	-5.2252	2e-06	0.10615	1441	-3.233	0.012275	0.0994	1343	-5.6588	0.006893	0.14635	1796	-3.0658	6e-05	0.095238	1335	-3.6955	0.095506	3.27027	Non-specific	Non-essential		0.826299	II	1461	11.6359
YBL104C	SEA4	0.56751	3818	-2.4239	0.122711	0.27832	2568	-5.5928	0.102128	0.94035	5177	-1.9928	0.454134	0.45736	3179	-1.9533	0.12995	0.49764	3623	-3.2291	0.004945	0.5838	3830	-4.5568	7.4e-05	0.95438	5290	-2.4967	0.43311	0.57847	4002	-4.2939	0.170959	0.26121	2440	-2.9755	0.00185	0.43554	3234	-2.6919	0.320827	2.99843	Semi-strain specific	Non-essential	0.972436	0.879014	I	3117	10.9079
YBL105C	PKC1	0.43572	3289	-1.1378	0.070531	0.092842	1278	-5.7131	0.102128	0.14666	1785	-3.9842	0.005434	0.028342	821	-5.5638	0.000811	0.010984	285	-5.2059	5e-06	0.062002	1007	-4.1256	2e-06	0.19173	2078	-3.6818	0.05268	0.63296	4189	-2.117	0.16152	0.11173	1565	-3.268	0.000145	0.41416	3151	-3.2537	0.320827	3.08095	Semi-strain specific	Essential			I	3456	8.10185
YBL106C	SRO77	0.86864	4892	-1.199	0.175404	0.77621	4612	-1.9163	0.172709	0.65666	4109	-0.53679	0.173603	0.34829	2739	-2.7995	0.043315	0.86179	4856	-3.1913	0.108714	0.61607	3955	-2.5959	0.001136	0.7069	4303	-2.4517	0.289436	0.79589	4742	-2.6013	0.245345	0.64413	3927	-2.388	0.014505	0.77118	4470	-1.972	0.440634	3.05648	Semi-strain specific	Non-essential	1.01019	0.867515	W	3033	22.7498
YBL107C	MIX23	0.54914	3756	-1.3193	0.070531	0.090834	1264	-5.7165	0.102128	0.58663	3883	-2.0105	0.137138	0.10701	1546	-2.5038	0.007577	0.068956	1038	-1.9197	0.000101	0.29277	2657	-2.2953	0.000741	0.2043	2171	-2.4325	0.120183	0.26	2515	-2.6134	0.104929	0.21989	2231	-2.8521	0.000336	0.088463	1267	-2.7456	0.200823	3.1718	Semi-strain specific	Non-essential	1.00826	0.959187	I	591	15.2284
YBL113C	YBL113C	0.93238	5191	-0.14809	0.203945	0.81877	4767	-0.011947	0.307643	0.81679	4692	-0.11842	0.297287	0.7788	4343	0.020071	0.357911	0.56788	3847	-0.69101	0.030546	0.93567	5193	-0.61236	0.160843	0.93132	5151	-0.42717	0.367935	0.6726	4344	-0.82282	0.189488	0.99008	5535	-0.10248	0.504315	0.9514	5223	-0.1833	0.455324	2.77544	Strong strain-specific				V	2379	13.451
YBR001C	NTH2	0.36614	2951	-1.2932	0.019986	0.1965	2121	-4.2484	0.102128	0.67944	4187	-2.1661	0.160937	0.54123	3487	-1.2968	0.156522	0.4178	3252	-2.6203	0.000702	0.34934	2930	-5.2962	9e-06	0.95608	5303	-2.2429	0.459035	0.71167	4463	-2.1826	0.245345	0.43512	3164	-2.5896	0.003174	0.37746	3005	-2.4179	0.319307	3.06937	Semi-strain specific	Non-essential	0.995649	1.05284	W	2343	13.6577
YBR002C	RER2	0.97965	5493	-1.3661	0.248876	0.9563	5356	-2.9403	0.483746	0.2989	2683	-2.498	0.022826	0.020747	679	-3.7291	0.001013	0.6548	4149	-3.2343	0.009202	0.25553	2460	-5.8727	6e-06	0.68556	4239	-3.3906	0.289436	0.98022	5513	-2.5137	0.398205	0.022134	621	-3.9436	4e-06	0.6033	3869	-3.6171	0.407449	2.35012	Strong strain-specific	Essential			I	861	9.29152
YBR003W	COQ1	0.062271	936	-3.7747	0.000168	0.051817	874	-5.9277	0.006627	0.0045394	188	-3.3418	1.6e-05	0.018135	635	-2.9676	0.000566	0.39898	3161	-2.9115	0.000702	0.036651	678	-4.6592	2e-06	0.079995	1202	-2.3415	0.010017	0.082658	1174	-3.8223	0.00649	0.033616	807	-3.2723	4e-06	0.027855	612	-4.0708	0.046781	3.22647	Non-specific	Non-essential		0.852908	I	1422	16.1744
YBR004C	GPI18	0.18052	1936	-5.2184	0.003067	0.76909	4584	-5.8442	0.19016	0.49682	3606	-4.1696	0.105936	0.029399	840	-4.5069	0.000811	0.85201	4822	-3.4869	0.066306	0.18596	2031	-5.8779	6e-06	0.38174	3036	-4.7999	0.138747	0.1146	1499	-5.855	0.006893	0.074753	1269	-4.3445	4e-06	0.37343	2989	-5.1492	0.319307	2.95937	Strong strain-specific	Essential			I	1302	13.8249
YBR005W	RCR1	0.26075	2414	-0.85597	0.00391	0.11186	1454	-2.1766	0.102128	0.10928	1495	-1.3808	0.001471	0.72135	4129	-0.10919	0.262296	0.028616	575	-3.1929	5e-06	0.65184	4096	-1.2557	0.000184	0.14463	1761	-1.8237	0.037444	0.026776	493	-3.1961	0.00649	0.36956	2904	-1.3668	0.002629	0.88991	4878	-0.781	0.506585	2.91379	Strong strain-specific	Non-essential	1.00821	0.978916	W	642	7.78816
YBR006W	UGA2	0.73663	4460	-2.2312	0.139716	0.39321	3146	-2.8353	0.102128	0.40969	3201	-1.9512	0.084287	0.39321	2916	-1.8116	0.122229	0.27981	2591	-2.8833	0.000369	0.67618	4194	-1.62	0.001855	0.54689	3728	-1.8735	0.289436	0.97856	5504	-2.1493	0.405245	0.89809	4844	-1.4887	0.145285	0.50905	3544	-1.2028	0.358099	2.9807	Strong strain-specific		1.02559	0.902654	I	1494	13.3869
YBR007C	DSF2	0.60677	3953	-2.237	0.08084	0.67972	4264	-3.1774	0.172709	0.070915	1165	-2.7457	0.001623	0.55766	3549	-1.6385	0.221368	0.17634	1960	-3.3439	0.000179	0.9203	5111	-4.2416	0.096903	0.26147	2492	-2.2547	0.121815	0.49377	3695	-2.5802	0.137817	0.68468	4067	-2.0823	0.065442	0.55068	3664	-1.3556	0.407449	2.87806	Strong strain-specific	Non-essential	0.992948	0.991523	I	2211	12.664
YBR008C	FLR1	0.96939	5414	-0.6417	0.340681	0.95082	5316	-5.7267	0.458076	0.85515	4797	-2.0305	0.35426	0.88607	4761	-1.7051	0.45853	0.8016	4648	-3.0864	0.112355	0.9143	5069	-0.61306	0.074817	0.98228	5497	-1.7183	0.477205	0.91029	5145	-4.244	0.291248	0.97096	5342	-1.7734	0.329812	0.96489	5306	-1.8863	0.483634	2.94821	Non-effective	Non-essential	0.999376	0.931692	I	1647	13.9648
YBR009C	HHF1	0.2166	2179	-6.573	0.042732	0.10417	1386	-9.5085	0.056242	0.057621	1029	-4.8008	1.6e-05	0.060372	1189	-4.7463	2.1e-05	0.04132	739	-4.9919	5e-06	0.080341	1181	-6.4066	2e-06	0.10649	1444	-4.6286	0.037444	0.28937	2709	-6.0762	0.104929	0.044769	968	-6.5815	4e-06	0.25418	2415	-2.8391	0.259137	3.25543	Non-specific	Non-essential	0.860287	0.885875	V	312	3.20513
YBR010W	HHT1	0.87388	4908	-1.5563	0.175404	0.45363	3433	-1.8726	0.127835	0.25991	2482	-2.2865	0.014162	0.36005	2786	-2.0495	0.096143	0.87763	4920	-1.2968	0.20341	0.97443	5425	-0.92971	0.169667	0.90217	5009	-1.4898	0.367935	0.96292	5400	-0.69564	0.353237	0.9545	5204	-1.2021	0.254874	0.94832	5200	-0.73785	0.467729	2.29417	Strong strain-specific	Non-essential	0.959766	0.864465	V	411	2.43309
YBR011C	IPP1	0.18099	1939	-3.1898	0.00391	0.089747	1250	-5.1785	0.102128	0.006183	230	-3.1712	1.6e-05	0.0004563	58	-4.1705	2.1e-05	0.027555	556	-4.4429	5e-06	0.069007	1079	-5.7191	2e-06	0.04734	865	-3.5788	0.010017	0.22177	2293	-2.9297	0.104929	0.010813	367	-3.742	4e-06	0.044032	815	-5.0389	0.058087	3.16063	Semi-strain specific	Essential			I	864	5.78704
YBR012W-B	YBR012W-B	0.99469	5605	-0.30377	0.460731	0.97423	5470	-0.54823	0.451497	0.99849	5651	-0.2031	0.709035	0.97816	5350	0.0085155	0.679657	0.82556	4727	-0.8943	0.204916	0.93659	5199	-0.82281	0.160843	0.99649	5628	0.54259	0.56692	0.99987	5674	0.042155	0.837653	0.99706	5618	-0.056353	0.504617	0.92789	5076	-0.57153	0.456978	2.11635	Non-effective
YBR013C	YBR013C	0.46136	3399	-2.0688	0.082551	0.96348	5397	-0.10687	0.385913	0.81388	4683	-0.44769	0.288909	0.23472	2258	-2.0334	0.065272	0.15398	1770	-5.4933	0.000862	0.59806	3882	-2.4531	0.040305	0.77573	4542	-2.1865	0.291542	0.50372	3744	-5.9	0.130646	0.3258	2720	-2.2938	0.030531	0.80353	4576	-0.95074	0.359894	2.85216	Strong strain-specific	Non-essential	0.999724	0.84929	IV	390	2.5641
YBR014C	GRX7	0.47676	3477	-1.2684	0.070531	0.26133	2476	-4.4073	0.102128	0.94614	5221	-0.74991	0.454134	0.74709	4232	-0.34883	0.295125	0.10344	1366	-2.6136	2.8e-05	0.26934	2526	-5.0349	9e-06	0.9194	5084	-1.6197	0.409299	0.17083	1985	-3.2829	0.104929	0.90268	4871	-1.0897	0.127044	0.56482	3720	-1.4091	0.407449	2.73634	Strong strain-specific	Non-essential	0.9927	0.793763	W	612	16.3399
YBR015C	MNN2	0.81845	4712	-2.7691	0.149223	0.93943	5248	-3.136	0.434804	0.97849	5466	-3.1792	0.514374	0.90901	4869	0.27846	0.438881	0.75942	4478	-3.5895	0.013659	0.99092	5578	-3.4572	0.167775	0.96487	5356	-1.681	0.456571	0.75684	4606	-4.8443	0.245345	0.99502	5594	-1.4229	0.408105	0.92013	5042	-2.0548	0.440634	2.67517	Non-effective	Non-essential	0.973574	0.805074	III	1794	15.0502
YBR016W	YBR016W	0.17457	1892	-0.91023	0.00391	0.0028851	85	-2.6331	0.001238	0.012952	387	-1.4326	4e-05	0.45397	3162	-0.15313	0.137502	0.059254	928	-1.833	5e-06	0.0032052	101	-2.4122	2e-06	0.020467	492	-2.8117	0.004457	0.026764	492	-1.4926	0.00649	0.00036902	37	-1.8361	4e-06	0.0080025	257	-2.7591	0.036061	3.1413	Semi-strain specific	Non-essential	1.01166	0.792499	W	387	12.9199
YBR017C	KAP104	0.092146	1231	-3.5762	0.002372	0.037263	672	-6.4614	0.006627	0.12428	1605	-3.4074	0.004378	0.058918	1168	-4.0413	0.002524	0.23644	2350	-5.1392	0.000179	0.32147	2800	-3.587	9e-06	0.23694	2358	-4.7271	0.120341	0.11578	1511	-4.5731	0.104929	0.0044222	200	-4.873	4e-06	0.15862	1847	-5.5156	0.221908	3.16888	Semi-strain specific	Non-essential			I	2757	9.79325
YBR018C	GAL7	0.060504	919	-2.933	0.000764	0.0084235	225	-7.6457	0.006627	0.006197	231	-2.5889	1.6e-05	0.0096084	434	-3.5748	5.2e-05	0.23125	2306	-2.4492	0.000179	0.10678	1419	-3.4403	2e-06	0.0036898	144	-2.3754	0.000504	0.064375	1010	-3.0323	0.00649	0.011367	383	-2.8393	4e-06	0.090817	1294	-2.3831	0.200823	3.2141	Non-specific	Non-essential	1.01062	0.809331	I	1101	12.7157
YBR019C	GAL10	0.46303	3410	-0.10136	0.064228	0.14855	1775	-7.3498	0.102128	0.30699	2727	-5.0854	0.022826	0.29255	2523	-5.4182	0.043315	0.40593	3196	-3.6122	0.004813	0.11773	1521	-7.0716	2e-06	0.57081	3815	-3.6721	0.260217	0.85278	4929	-6.0118	0.266625	0.086585	1382	-4.8643	9.3e-05	0.26605	2490	-5.3517	0.267093	3.09075	Semi-strain specific	Non-essential	0.99695	0.841168	I	2100	9.04762
YBR020W	GAL1	0.98447	5528	-0.85657	0.293038	0.41814	3268	-3.9367	0.102128	0.6444	4067	-2.7444	0.105936	0.07065	1272	-2.6438	0.002524	0.84727	4797	-0.7737	0.084122	0.79742	4603	-3.0171	0.005699	0.78769	4597	-2.0899	0.324196	0.97443	5475	-2.4842	0.373022	0.7205	4178	-1.6991	0.013962	0.24058	2340	-2.3982	0.276256	2.42541	Strong strain-specific	Non-essential	0.921497	0.898721	W	1587	9.4518
YBR021W	FUR4	0.2044	2106	-2.0769	0.007134	0.19277	2096	-3.2514	0.102128	0.10777	1483	-3.0528	0.001471	0.072661	1287	-1.2846	0.002524	0.098079	1301	-2.8074	1.1e-05	0.008292	214	-2.9303	2e-06	0.16482	1899	-1.2125	0.051439	0.09608	1307	-2.4985	0.006893	0.057141	1102	-4.2577	4e-06	0.13941	1696	-1.6886	0.267093	3.23879	Non-specific	Non-essential		0.250621	V	1902	10.5152
YBR022W	POA1	0.093512	1242	-2.9752	0.003625	0.13984	1699	-7.4255	0.102128	0.3541	2955	-3.9957	0.021392	0.32763	2659	-2.477	0.033489	0.67051	4216	-4.2291	0.047445	0.25005	2420	-3.9451	6e-06	0.2759	2559	-4.1577	0.119044	0.93066	5226	-4.619	0.343137	0.14439	1783	-4.1674	0.000201	0.11306	1487	-5.8259	0.231438	3.07487	Semi-strain specific	Non-essential	0.997779	0.970873	I	534	13.1086
YBR023C	CHS3	0.15702	1766	-1.7866	0.003067	0.13574	1650	-4.4801	0.102128	0.061984	1079	-3.2336	0.001623	0.8773	4713	0.060947	0.399141	0.060609	947	-3.5297	5e-06	0.50005	3563	-3.3193	7.4e-05	0.35498	2926	-2.1341	0.133391	0.26994	2582	-3.228	0.104929	0.7529	4256	-1.7244	0.065442	0.91794	5028	-0.89654	0.456978	2.85676	Strong strain-specific	Non-essential	0.921138	0.875243	I	3498	10.0057
YBR024W	SCO2	0.032079	581	-2.4484	0.000351	0.033199	621	-5.4539	0.006627	0.21333	2224	-2.655	0.007149	0.056957	1140	-1.7516	0.002524	0.37945	3080	-3.0931	0.000702	0.0061802	174	-2.5998	2e-06	0.10063	1388	-2.0205	0.012275	0.090644	1249	-2.9599	0.006893	0.14299	1776	-3.0271	3.8e-05	0.051314	892	-1.7483	0.050042	3.20256	Non-specific	Non-essential	1.00156	0.866102	W	906	13.245
YBR025C	OLA1	0.014662	320	-1.928	0.000168	0.16317	1907	-3.1114	0.102128	0.22759	2298	-2.786	0.008645	0.098381	1490	-1.626	0.007577	0.25084	2433	-3.6409	0.000369	0.080184	1178	-4.7345	2e-06	0.037193	729	-2.4392	0.008286	0.018798	369	-5.4888	0.00649	0.094753	1446	-2.3798	4e-06	0.015714	396	-3.0308	0.046781	3.21903	Non-specific	Non-essential	0.951471	0.760007	I	1185	5.90717
YBR026C	ETR1	0.68637	4281	-4.4204	0.149223	0.22886	2306	-6.3696	0.102128	0.63122	4020	-4.3787	0.105936	0.23198	2244	-3.3359	0.025744	0.9074	5046	-4.2279	0.145683	0.1471	1746	-5.4655	2e-06	0.77632	4548	-2.3329	0.340655	0.47044	3590	-6.07	0.104929	0.43303	3156	-2.461	0.00468	0.5785	3772	-3.9161	0.389484	2.96414	Strong strain-specific	Non-essential	0.920543	0.792815	I	1143	18.3727
YBR028C	YPK3	0.34638	2862	-0.30481	0.012558	0.61446	4039	-5.6618	0.15936	0.51601	3673	-1.9899	0.105936	0.73449	4185	-0.69643	0.280312	0.95566	5326	-2.2146	0.324404	0.96098	5347	-2.857	0.096903	0.80276	4652	-1.978	0.355938	0.76972	4638	-1.5251	0.245345	0.60457	3778	-1.6277	0.008738	0.94051	5146	-1.9507	0.506585	2.81382	Strong strain-specific	Non-essential	0.980588	0.809155	I	1578	10.7731
YBR029C	CDS1	0.1845	1974	-1.4681	0.00391	0.12564	1573	-2.0829	0.102128	0.0029683	128	-2.731	1.6e-05	0.004335	249	-2.2346	0.000136	0.072391	1066	-5.5562	5e-06	0.13185	1646	-4.8695	2e-06	0.11853	1544	-2.2549	0.023306	0.38968	3225	-0.93586	0.104929	0.053385	1069	-3.216	4e-06	0.017581	438	-3.0563	0.046781	3.13716	Semi-strain specific	Essential			I	1374	9.46143
YBR030W	RKM3	0.93153	5184	-1.6956	0.213833	0.89294	5038	-3.6601	0.286299	0.48925	3576	-2.7748	0.13393	0.96408	5198	-0.45278	0.605411	0.39616	3150	-2.8807	0.004813	0.2756	2552	-3.3179	9e-06	0.63175	4027	-3.2859	0.289436	0.96988	5450	-3.5786	0.373022	0.89281	4811	-2.8958	0.127044	0.5054	3536	-2.5893	0.361475	2.64073	Strong strain-specific	Non-essential	0.99889	0.804113	II	1659	19.8915
YBR033W	EDS1	0.33581	2817	-1.9202	0.012558	0.020101	431	-3.5638	0.006627	0.11309	1527	-2.6042	0.00434	0.15416	1851	-1.5577	0.010804	0.08901	1226	-2.517	2.8e-05	0.13449	1667	-3.243	2e-06	0.18565	2047	-2.4703	0.052266	0.032343	585	-4.0121	0.00649	0.21124	2189	-3.2698	0.000218	0.12489	1584	-1.6789	0.221908	3.23146	Non-specific	Non-essential	1.00231	0.906803	IV	2760	3.62319
YBR034C	HMT1	0.16082	1798	-1.5648	0.003067	0.061403	972	-4.1241	0.006627	0.56839	3818	-1.5826	0.105936	0.38699	2888	-1.8041	0.050768	0.30843	2752	-2.8034	0.000354	0.51531	3617	-3.4588	0.000184	0.62311	3999	-1.6239	0.289436	0.14942	1828	-3.4222	0.104929	0.27484	2499	-2.2156	0.00185	0.16356	1878	-2.8507	0.267093	3.12874	Semi-strain specific	Non-essential	1.00605	0.856816	I	1047	8.59599
YBR035C	PDX3	0.42807	3247	-1.6308	0.064228	0.0071479	193	-6.6341	0.006627	0.76198	4483	-3.016	0.214048	0.14613	1810	-4.331	0.021653	0.93326	5187	-2.3929	0.145683	0.57845	3814	-4.9514	7.4e-05	0.5583	3767	-2.4977	0.264507	0.52309	3799	-5.3583	0.137817	0.34306	2794	-3.7676	0.00185	0.24789	2378	-4.2929	0.267093	2.67172	Strong strain-specific	Non-essential	0.944513	0.341757	I	687	7.27802
YBR036C	CSG2	0.0075736	173	-3.778	0.00011	0.035948	655	-6.5699	0.006627	0.0012084	61	-3.9976	1.6e-05	0.00078072	77	-4.7427	2.1e-05	0.023025	480	-3.9773	5e-06	0.069617	1083	-4.6892	2e-06	0.042194	798	-3.8897	0.008286	0.11707	1523	-5.6047	0.104929	0.0014866	101	-5.4894	4e-06	0.04582	836	-5.2075	0.058087	3.20805	Non-specific	Non-essential	0.76032	0.63359	III	1233	21.0868
YBR037C	SCO1	0.0086147	197	-1.2973	0.00011	0.017257	377	-1.9436	0.006627	0.00062092	43	-1.9497	1.6e-05	0.00049944	63	-2.3665	2.1e-05	0.00017232	12	-2.6383	5e-06	0.01638	383	-3.5811	2e-06	0.00029471	29	-2.3313	0.000101	0.046973	776	-1.9053	0.00649	0.0002027	19	-2.4463	4e-06	0.00092503	48	-2.9752	0.007526	3.24515	Non-specific	Non-essential	0.94998	0.746851	W	888	18.018
YBR038W	CHS2	0.78954	4632	-1.0297	0.175404	0.13834	1681	-6.9673	0.102128	0.12967	1648	-3.1937	0.004512	0.0080301	390	-3.5497	0.000148	0.12079	1533	-4.1762	1.1e-05	0.19821	2114	-2.4717	6e-06	0.11312	1512	-3.5149	0.023208	0.43864	3456	-4.9311	0.104929	0.042334	945	-4.4718	4e-06	0.015654	395	-5.082	0.046781	3.0653	Semi-strain specific	Essential			II	2892	0.345781
YBR039W	ATP3	0.79049	4636	-4.7697	0.122711	0.31049	2769	-6.9017	0.102128	0.083486	1283	-4.6657	0.002521	0.023689	745	-5.4772	0.000698	0.086788	1206	-5.1198	0.000101	0.098911	1349	-6.1984	2e-06	0.47436	3447	-3.4854	0.221006	0.61388	4120	-5.7607	0.170959	0.042296	944	-4.3112	3.4e-05	0.073344	1120	-5.429	0.170473	3.03215	Semi-strain specific	Non-essential			I	936	9.61538
YBR040W	FIG1	0.93024	5176	-0.61569	0.213833	0.86412	4926	-1.6164	0.217589	0.82829	4717	-1.2024	0.261622	0.97996	5377	-1.2426	0.62253	0.85003	4812	-1.721	0.066306	0.5552	3745	-1.3172	0.001855	0.92064	5088	-0.26856	0.409299	0.87272	4987	-0.91021	0.266625	0.97989	5433	-1.1545	0.316611	0.86099	4770	-1.7028	0.428572	2.77733	Strong strain-specific	Non-essential	0.99707	0.86278	II	897	15.6076
YBR041W	FAT1	0.25771	2395	-2.1401	0.007134	0.31814	2803	-3.5077	0.102128	0.99942	5662	-0.20156	0.708397	0.56522	3573	-2.0748	0.156522	0.29629	2675	-3.1791	0.000354	0.57135	3792	-3.0007	7.4e-05	0.68373	4234	-2.8492	0.289436	0.54036	3861	-1.1182	0.158937	0.61732	3826	-2.8418	0.007295	0.92567	5071	-1.2811	0.506585	2.91743	Strong strain-specific	Non-essential	0.976688	0.880229	I	2010	13.9303
YBR042C	CST26	0.0059627	143	-2.9311	2.7e-05	0.043506	757	-3.8947	0.006627	0.31464	2778	-1.0238	0.011831	0.12457	1680	-3.9424	0.008007	0.13406	1622	-4.5147	3.2e-05	0.08186	1196	-2.0428	2e-06	0.017285	437	-3.0473	0.005923	0.0029245	82	-5.0316	0.000248	0.11724	1600	-3.7716	0.000145	0.088734	1270	-2.852	0.200823	3.17254	Semi-strain specific	Non-essential	0.986666	0.832866	W	1194	22.6131
YBR043C	QDR3	0.048362	774	-2.2601	0.001941	0.064572	1006	-2.8685	0.102128	0.47024	3485	-1.4762	0.084287	0.1276	1704	-1.2855	0.018254	0.022315	468	-2.0916	5e-06	0.032362	623	-2.4073	2e-06	0.045226	841	-2.164	0.010977	0.25008	2454	-1.981	0.104929	0.0068487	279	-2.6071	4e-06	0.020544	486	-2.5037	0.046781	3.18793	Non-specific	Non-essential	1.0027	0.910543	I	2070	15.4589
YBR044C	TCM62	0.56229	3801	-1.5564	0.070531	0.44924	3410	-3.6184	0.102128	0.96742	5383	-0.23984	0.476668	0.01697	610	-2.4174	0.000568	0.49266	3594	-1.394	0.002263	0.62446	3984	-4.3306	0.001136	0.93977	5198	-0.86045	0.43311	0.52573	3808	-2.1918	0.137817	0.61339	3810	-1.1441	0.008738	0.2782	2557	-2.3131	0.276256	2.55573	Strong strain-specific	Non-essential	0.988357	0.853715	III	1719	18.6155
YBR045C	GIP1	0.35871	2918	-2.7133	0.045185	0.077426	1121	-4.6526	0.102128	0.46941	3481	-1.2419	0.10618	0.78786	4376	-0.85721	0.357911	0.17345	1932	-2.4036	0.00038	0.086901	1245	-5.48	2e-06	0.11959	1550	-2.396	0.023562	0.29047	2718	-1.8938	0.104929	0.10746	1537	-3.7725	0.000198	0.096354	1345	-2.3986	0.200823	3.13962	Semi-strain specific	Non-essential	0.99346	0.819167	III	1920	15.1042
YBR046C	ZTA1	0.54651	3749	-1.5552	0.092914	0.33171	2864	-3.7226	0.102128	0.99763	5639	-0.46444	0.648696	0.46673	3227	-1.2829	0.12995	0.94172	5231	-1.5201	0.259285	0.53389	3670	-3.3319	7.4e-05	0.72224	4347	-1.3805	0.297331	0.38136	3186	-2.8224	0.104929	0.96083	5248	-1.824	0.215369	0.424	3191	-0.7656	0.358099	2.83404	Strong strain-specific	Non-essential	0.993921	0.849972	I	1005	13.9303
YBR047W	FMP23	0.23265	2275	-1.7197	0.045185	0.70799	4369	-5.5252	0.172709	0.29267	2643	-2.6952	0.022826	0.57011	3593	-1.5497	0.212408	0.60832	3981	-3.8763	0.009202	0.014999	361	-6.3026	2e-06	0.80601	4672	-2.707	0.324196	0.6248	4150	-4.9305	0.181246	0.44009	3185	-1.8042	0.045575	0.081115	1203	-3.0954	0.150206	2.77117	Strong strain-specific	Non-essential	0.992683	0.932562	III	528	13.2576
YBR048W	RPS11B	0.049142	781	-1.3204	0.000764	0.092929	1280	-6.2485	0.102128	0.021247	538	-2.2098	0.000274	0.0063929	331	-1.7313	2.1e-05	0.037613	692	-1.5276	5e-06	0.091491	1290	-3.5473	2e-06	0.042693	808	-2.6401	0.008286	0.045523	752	-1.8745	0.00649	0.049676	1022	-1.7435	4.3e-05	0.073685	1123	-1.511	0.069264	3.28479	Non-specific	Non-essential	0.900305	0.769809	W	982
YBR049C	REB1	0.12831	1537	-5.2203	0.003067	0.81323	4752	-2.1993	0.172709	0.033358	733	-3.1065	0.000326	0.026685	795	-3.7726	0.001076	0.49808	3627	-4.6327	0.004945	0.26906	2522	-4.7991	7.4e-05	0.26219	2495	-2.8675	0.121815	0.14922	1825	-4.1302	0.104929	0.1783	1998	-2.5891	0.000145	0.022997	536	-4.363	0.046781	3.05332	Semi-strain specific	Essential			W	2433	11.0974
YBR050C	REG2	0.074747	1071	-2.1662	0.003067	0.89378	5042	-3.505	0.323177	0.65627	4106	-3.2673	0.105936	0.74524	4222	-0.77525	0.280312	0.7936	4614	-3.0947	0.013659	0.50611	3584	-3.3311	7.4e-05	0.21209	2210	-2.8987	0.120183	0.027586	510	-4.6955	0.00649	0.58953	3730	-2.148	0.008738	0.072654	1108	-3.1272	0.069264	2.70261	Strong strain-specific	Non-essential	0.999298	0.974478	W	1017	19.6657
YBR052C	RFS1	0.036828	636	-1.6778	0.000364	0.16203	1894	-2.544	0.102128	0.49719	3609	-1.5829	0.105936	0.38609	2882	-0.80908	0.050768	0.37298	3051	-1.6049	0.000702	0.34353	2910	-2.4328	7.4e-05	0.068513	1087	-2.2088	0.010017	0.26622	2554	-2.5166	0.104929	0.40527	3056	-1.1647	0.002629	0.88288	4847	-1.4701	0.48398	3.01658	Semi-strain specific	Non-essential	1.00104	0.916529	W	633	7.89889
YBR053C	YBR053C	0.6262	4027	-1.8388	0.122711	0.64127	4125	-4.8281	0.15936	0.92827	5115	-2.483	0.432902	0.75582	4257	-2.5853	0.303242	0.99075	5583	-3.3218	0.497606	0.39702	3122	-4.9133	9e-06	0.96109	5334	-2.5186	0.43311	0.91724	5169	-3.8678	0.323323	0.97926	5428	-2.0351	0.316611	0.93959	5141	-0.94825	0.477602	2.45174	Strong strain-specific	Non-essential	1.0036	0.918343	I	1077	15.7846
YBR054W	YRO2	0.26868	2465	-1.6423	0.012558	0.56679	3875	-1.4431	0.148376	0.63346	4030	-2.1541	0.105936	0.78574	4370	-1.4422	0.349158	0.58324	3899	-0.86863	0.009202	0.9773	5456	-1.2576	0.116453	0.81748	4711	-1.5834	0.362808	0.30073	2773	-1.2558	0.104929	0.59065	3735	-2.2597	0.007295	0.67292	4154	-2.0964	0.407449	2.94952	Strong strain-specific	Non-essential	0.999626	0.90709	W	1035	14.4928
YBR055C	PRP6	0.58155	3877	-2.9535	0.075075	0.49187	3615	-3.6112	0.107631	0.34574	2920	-2.925	0.011831	0.01092	467	-4.5045	0.000298	0.19076	2048	-4.4258	0.000179	0.04615	797	-5.5435	2e-06	0.41638	3196	-3.7836	0.146639	0.14028	1742	-4.2493	0.104929	0.076774	1291	-4.6012	4e-06	0.019384	468	-4.1404	0.046781	3.0321	Semi-strain specific	Essential			I	2700	15.5556
YBR056W	YBR056W	0.15378	1746	-2.4412	0.003067	0.076867	1116	-2.9783	0.102128	0.46711	3472	-2.4562	0.035421	0.2047	2128	-1.6688	0.021803	0.060006	938	-3.3196	3.2e-05	0.091466	1289	-2.9739	2e-06	0.19626	2116	-2.3311	0.037444	0.23167	2339	-1.7557	0.104929	0.14414	1779	-2.845	6e-05	0.095391	1337	-2.6669	0.200823	3.25143	Non-specific	Non-essential	0.987233	0.901424	I	1506	10.6242
YBR056W-A	YBR056W-A	0.65004	4120	-1.2263	0.122711	0.12368	1551	-3.6385	0.102128	0.085713	1305	-1.5445	0.002525	0.30171	2562	-1.1043	0.090185	0.41236	3223	-2.5936	0.004813	0.98637	5531	-1.1766	0.227316	0.17008	1934	-1.9558	0.098683	0.61601	4128	-1.041	0.170959	0.45906	3283	-2.0398	0.008182	0.38313	3027	-1.1383	0.276256	2.96489	Strong strain-specific	Non-essential		0.847804	W	201	19.9005
YBR057C	MUM2	0.78899	4629	-2.5882	0.122711	0.82033	4770	-4.9882	0.217589	0.42332	3266	-2.5836	0.027981	0.9476	5077	-1.5433	0.516676	0.97569	5471	-4.3143	0.305552	0.97909	5465	-3.3818	0.116453	0.82565	4735	-2.7495	0.362808	0.47023	3588	-3.2981	0.104929	0.4163	3098	-3.9012	0.002629	0.13003	1629	-4.8332	0.221908	2.47985	Strong strain-specific	Non-essential	0.990564	1.00201	II	1101	10.8992
YBR058C	UBP14	0.42172	3214	-0.8026	0.070531	0.0026593	80	-3.6181	0.001238	0.10003	1427	-1.5514	0.001471	0.68988	4025	-0.9566	0.262296	0.15018	1739	-2.9098	1.7e-05	0.047719	821	-4.5896	2e-06	0.061551	1025	-1.6272	0.00978	0.02964	542	-4.4314	0.00649	0.09063	1416	-2.1819	4e-06	0.26325	2471	-0.79883	0.276256	3.05653	Semi-strain specific	Non-essential	0.975416	0.905889	I	2346	15.7715
YBR058C-A	TSC3	0.72811	4427	-2.7382	0.13285	0.82228	4778	-5.3255	0.25802	0.84126	4758	-3.3609	0.303352	0.87791	4717	-1.7079	0.45853	0.85485	4831	-3.9755	0.112355	0.80021	4615	-2.369	0.052584	0.86333	4864	-1.6893	0.324196	0.87652	5012	-2.958	0.269424	0.71435	4161	-2.25	0.105699	0.81407	4621	-2.5014	0.386738	3.24263	Non-effective	Non-essential		1.08626	III	243	24.6914
YBR059C	AKL1	0.030618	561	-1.5957	0.000327	0.26928	2521	-3.8334	0.102128	0.40371	3175	-1.4291	0.084287	0.29886	2547	-1.3772	0.043315	0.71894	4338	-2.0639	0.021627	0.50932	3593	-2.711	0.001855	0.19095	2071	-2.5798	0.037444	0.29141	2724	-2.5858	0.104929	0.4682	3321	-1.3711	0.008182	0.8388	4690	-0.48897	0.407449	2.96416	Strong strain-specific	Non-essential	0.991678	1.00057	IV	3327	11.4217
YBR060C	ORC2	0.28009	2530	-2.0614	0.012558	0.089275	1246	-3.7798	0.102128	0.031683	714	-2.8769	0.000316	0.0038785	227	-3.2678	2.1e-05	0.028787	579	-3.7677	5e-06	0.014552	351	-5.5527	2e-06	0.029701	638	-2.1468	0.008286	0.072504	1086	-3.6592	0.00649	0.017788	523	-2.0098	4e-06	0.18329	2019	-3.9578	0.267093	3.21757	Non-specific	Essential			I	1863	9.66184
YBR061C	TRM7	0.95029	5292	-2.1634	0.213833	0.44434	3388	-5.8719	0.102128	0.22214	2273	-2.6445	0.007947	0.32446	2648	-2.9142	0.033489	0.96212	5376	-1.8588	0.324404	0.07889	1168	-4.2562	2e-06	0.28192	2591	-2.2558	0.132497	0.77929	4679	-1.9931	0.245345	0.095493	1452	-4.1811	4e-06	0.26586	2488	-2.6993	0.267093	2.85266	Strong strain-specific	Non-essential		0.882139	I	933	12.8617
YBR062C	YBR062C	0.9435	5255	-2.4084	0.213833	0.38193	3096	-5.5842	0.102128	0.94082	5181	-1.556	0.32069	0.76336	4285	-1.8394	0.337424	0.70343	4298	-3.3935	0.013659	0.06509	1040	-5.4832	2e-06	0.57844	3853	-2.5502	0.289436	0.017479	355	-4.6992	0.00649	0.80546	4467	-2.3931	0.105699	0.48823	3464	-1.4399	0.358099	2.38847	Strong strain-specific	Non-essential	0.995834	1.006	I	625
YBR063C	YBR063C	0.69729	4322	-2.0591	0.118453	0.95315	5333	-2.7964	0.445263	0.94618	5222	-0.82559	0.419331	0.98087	5393	-0.62053	0.679657	0.97387	5457	-2.8084	0.355463	0.80482	4641	-3.6807	0.052584	0.98405	5509	-1.103	0.494355	0.96685	5431	-3.6283	0.353237	0.81222	4492	-2.7869	0.127044	0.98645	5488	-0.75945	0.530226	2.51733	Non-effective	Non-essential	0.993774	1.00952	IV	1215	20.5761
YBR065C	ECM2	0.4914	3554	-1.6192	0.070531	0.84903	4874	-4.1078	0.230692	0.6172	3968	-1.1968	0.159899	0.90043	4820	0.18974	0.449713	0.5074	3659	-4.4014	0.004945	0.68137	4207	-2.8027	0.00366	0.83547	4766	-2.3701	0.385709	0.62839	4164	-4.0554	0.212397	0.89532	4823	-1.689	0.175111	0.91721	5023	-1.9715	0.456978	2.98437	Strong strain-specific	Non-essential	1.00638	0.928638	I	1095	15.5251
YBR066C	NRG2	0.5089	3617	-2.7225	0.082551	0.88863	5015	-3.7954	0.342048	0.72619	4360	-2.9928	0.264799	0.94251	5054	-0.59381	0.523189	0.75064	4442	-1.1027	0.216823	0.90035	5001	-3.4881	0.097261	0.70444	4296	-3.054	0.289097	0.86062	4953	-2.5577	0.294612	0.52784	3524	-2.1521	0.07306	0.63743	4010	-2.0223	0.312897	3.00275	Semi-strain specific	Non-essential	0.998677	0.924395	W	663	10.5581
YBR067C	TIP1	0.53845	3725	-1.6817	0.083292	0.41488	3251	-1.7935	0.102128	0.014229	415	-2.2842	5.9e-05	0.43632	3091	-1.2126	0.137502	0.57614	3881	-1.7941	0.004013	0.88166	4919	-2.4242	0.005699	0.31222	2753	-1.9099	0.132497	0.7955	4738	-2.3251	0.245345	0.46417	3303	-1.8166	0.003174	0.35794	2929	-1.4494	0.319307	2.74047	Strong strain-specific	Non-essential	1.0026	0.907226	III	633	14.218
YBR068C	BAP2	0.050809	805	-2.0297	0.000764	0.13731	1668	-3.6076	0.102128	0.13889	1731	-1.6622	0.004993	0.99229	5534	-0.4255	0.692771	0.11941	1515	-3.341	1.1e-05	0.26942	2527	-1.8016	6e-06	0.080834	1212	-2.2809	0.010017	0.04592	759	-2.9115	0.00649	0.068809	1227	-1.8868	4e-06	0.081398	1207	-1.4737	0.069717	3.13529	Semi-strain specific	Non-essential	0.988205	0.911927	W	1830	13.6612
YBR069C	TAT1	0.91049	5065	-1.2716	0.213833	0.49062	3608	-4.0451	0.139365	0.66155	4130	-1.8475	0.160937	0.76478	4290	-1.2122	0.349158	0.24368	2397	-1.9586	0.000179	0.85002	4798	-2.8728	0.005699	0.64974	4093	-1.1481	0.265495	0.87276	4989	-1.4845	0.266625	0.81825	4514	-2.0156	0.105699	0.63964	4020	-1.3608	0.407449	2.8745	Strong strain-specific	Non-essential	0.97661	0.965739	IV	1860	15.5914
YBR070C	ALG14	0.93102	5179	-0.034351	0.201109	0.98785	5571	-3.3156	0.530666	0.92012	5067	-2.8719	0.403863	0.78796	4378	-1.7793	0.350397	0.92999	5168	-1.7395	0.287392	0.79837	4607	-4.2804	0.052584	0.70118	4285	-2.2257	0.289436	0.97757	5499	-2.4869	0.405245	0.34355	2798	-2.7327	0.00185	0.90292	4940	-2.8443	0.428572	2.40952	Strong strain-specific	Essential			I	714	21.0084
YBR071W	YBR071W	0.35712	2910	-3.1747	0.060307	0.28593	2626	-4.1994	0.102128	0.34676	2926	-1.8578	0.062628	0.82081	4496	-0.88889	0.353309	0.56314	3834	-1.979	0.011698	0.86433	4853	-4.0443	0.074817	0.3899	3069	-2.5651	0.221006	0.24847	2440	-5.819	0.104929	0.5552	3608	-1.7016	0.008182	0.42395	3190	-1.5991	0.312897	3.11222	Semi-strain specific	Non-essential	1.00039	0.929215	III	636	22.0126
YBR072C-A	YBR072C-A	0.55634	3782	-1.5189	0.090868	0.74863	4510	-3.3575	0.266783	0.26628	2524	-1.8919	0.057234	0.55479	3532	-1.8341	0.212726	0.89567	4991	-2.9823	0.30112	0.32655	2825	-5.1319	2e-06	0.40535	3142	-3.7484	0.175618	0.49754	3716	-2.3644	0.130646	0.56353	3637	-2.0264	0.07306	0.58619	3797	-3.0054	0.294276	3.12021	Semi-strain specific	Non-essential		0.928916		162	37.037
YBR072W	HSP26	0.12422	1500	-2.3031	0.00391	0.022041	460	-4.3944	0.006627	0.23022	2314	-1.0599	0.014162	0.64511	3840	-0.41318	0.236514	0.046823	796	-1.6723	5e-06	0.20628	2162	-2.9044	6e-06	0.024664	560	-2.6361	0.007198	0.048618	800	-2.9894	0.00649	0.2529	2399	-1.6122	0.002629	0.2536	2412	-1.1402	0.267093	3.13438	Semi-strain specific	Non-essential	1.00062	0.962274	III	645	20.155
YBR073W	RDH54	0.99804	5629	0.025995	0.615906	0.11864	1514	-1.7391	0.102128	0.41095	3209	-1.519	0.025166	0.78085	4353	-0.22373	0.349158	0.10618	1391	-2.4856	1.1e-05	0.31075	2754	-2.1804	9e-06	0.26593	2512	-1.9667	0.132497	0.18115	2051	-2.9143	0.104929	0.99808	5632	-0.43341	0.504884	0.090244	1285	-1.7103	0.200823	2.82223	Strong strain-specific	Non-essential	0.983327	0.931388	I	2877	15.6413
YBR074W	PFF1	0.9267	5147	-0.42944	0.201109	0.025991	520	-4.1161	0.006627	0.64986	4081	-0.93674	0.173603	0.88971	4778	-0.77883	0.399141	0.11663	1489	-2.8425	2.8e-05	0.871	4873	-1.9317	0.074817	0.12283	1585	-2.0413	0.037444	0.18718	2086	-1.6473	0.104929	0.77484	4330	-1.3639	0.083016	0.42821	3210	-1.2224	0.312897	2.60536	Strong strain-specific	Non-essential	0.998841	0.964395	I	2931	11.6001
YBR076W	ECM8	0.18793	2003	-1.6515	0.021913	0.56162	3855	-4.7306	0.102128	0.2486	2412	-2.2183	0.057234	0.25902	2377	-2.663	0.081643	0.28209	2603	-4.0502	5e-06	0.35986	2973	-5.2699	0.000741	0.41962	3202	-3.1315	0.191469	0.14664	1802	-3.1485	0.080119	0.54209	3572	-1.7118	0.07306	0.52241	3590	-3.1363	0.347122	3.21191	Non-specific	Non-essential		0.985973	IV	1065	12.2066
YBR077C	SLM4	0.19688	2061	-2.4116	0.007134	0.31641	2799	-5.0751	0.102128	0.87539	4873	-1.002	0.288909	0.4828	3292	-1.1805	0.141935	0.57565	3876	-3.2459	0.004013	0.058253	961	-5.2393	2e-06	0.60331	3933	-3.1527	0.289436	0.33948	2976	-3.4505	0.104929	0.3382	2778	-2.9929	0.000218	0.46887	3376	-2.0829	0.359894	3.01301	Semi-strain specific	Non-essential	0.932011	0.877133	III	489	22.4949
YBR078W	ECM33	0.031888	579	-0.36208	0.000351	0.125	1565	-2.6727	0.102128	0.9661	5377	-0.67394	0.514374	0.23385	2253	-1.8981	0.032121	0.98934	5570	-0.88265	0.417764	0.080685	1184	-1.9451	2e-06	0.048194	874	-2.3114	0.00947	0.36416	3101	-1.3947	0.104929	0.38056	2945	-0.52618	0.005202	0.0043328	173	-1.9955	0.036061	2.8024	Strong strain-specific	Non-essential		1.15681	W	1620
YBR079C	RPG1	0.0091735	211	-4.3017	2.7e-05	0.044108	765	-6.456	0.006627	0.019066	502	-4.158	7.3e-05	0.013763	546	-5.1034	0.000245	0.1866	2029	-4.996	0.000369	0.055917	937	-5.1732	2e-06	0.05019	896	-4.1311	0.00947	0.02166	405	-4.7774	0.00649	0.00029959	30	-4.8884	4e-06	0.087994	1265	-3.7092	0.200823	3.19729	Non-specific	Essential			I	2895	14.5078
YBR080C	SEC18	0.11786	1441	-1.0485	0.00391	0.14315	1727	-5.0472	0.102128	0.058146	1034	-3.0448	0.001623	0.029681	844	-2.4869	0.000811	0.15643	1786	-2.5216	1.7e-05	0.0039412	119	-4.5865	2e-06	0.099884	1377	-3.365	0.037444	0.02572	476	-2.9506	0.00649	0.047703	999	-2.7972	4e-06	0.63351	3993	-0.80434	0.440634	3.15174	Semi-strain specific	Essential			I	2277	9.22266
YBR081C	SPT7	0.011156	240	-4.782	0.00011	0.092315	1275	-5.4782	0.102128	0.036868	768	-2.4152	0.000413	0.044871	1024	-2.0972	0.002284	0.01822	409	-4.3229	5e-06	0.0017355	55	-5.6907	2e-06	0.065277	1061	-2.9033	0.010017	0.18501	2075	-4.1514	0.104929	0.015254	468	-4.0562	4e-06	0.001594	85	-2.6743	0.016089	3.21498	Non-specific	Non-essential		0.581205	I	3999	15.7539
YBR082C	UBC4	0.011222	243	-2.412	0.00011	0.0060385	168	-4.9241	0.006627	0.010515	338	-2.2329	4e-05	0.15678	1867	-1.0491	0.010804	0.0054946	165	-2.6953	5e-06	0.023152	479	-4.222	2e-06	0.075081	1149	-2.9021	0.010017	0.01429	294	-3.5402	0.00649	0.049117	1015	-3.976	4e-06	0.056606	955	-2.6148	0.069717	3.25936	Non-specific	Non-essential		0.851274	W	542
YBR083W	TEC1	0.6398	4082	-2.1363	0.119003	0.94302	5271	-3.1365	0.434804	0.24096	2375	-3.025	0.00974	0.097141	1476	-1.8695	0.006756	0.31192	2778	-2.1977	0.001309	0.12005	1540	-5.5279	2e-06	0.22415	2279	-2.7782	0.120341	0.61221	4116	-1.6131	0.174831	0.22966	2287	-2.3773	0.000336	0.15604	1823	-2.8269	0.267093	3.04633	Semi-strain specific	Non-essential	0.988566	0.982732	I	1461	9.58248
YBR084C-A	RPL19A	0.0011183	40	-1.3528	2.7e-05	0.017353	379	-3.1873	0.006627	0.00011945	14	-2.8132	1.6e-05	0.00030033	47	-2.7515	2.1e-05	0.0079405	218	-2.691	5e-06	0.16267	1862	-2.696	6e-06	0.0010613	66	-2.4135	0.000212	0.019116	377	-1.6889	0.00649	0.00056366	46	-3.297	4e-06	0.010663	311	-3.2202	0.036061	3.21397	Non-specific	Non-essential	0.905036	0.707013	W	1076
YBR084W	MIS1	0.20344	2100	-2.2966	0.007134	0.27399	2544	-3.6305	0.102128	0.51457	3668	-2.9314	0.105936	0.45529	3168	-0.86572	0.137502	0.59126	3930	-1.5671	0.004013	0.83215	4733	-2.7972	0.005699	0.47372	3442	-2.2259	0.210608	0.35112	3029	-3.3539	0.104929	0.78891	4397	-1.3117	0.080578	0.1394	1695	-1.8108	0.221908	3.05169	Semi-strain specific	Non-essential	0.99188	1.03136	V	2928	10.929
YBR085C-A	YBR085C-A	0.48387	3521	-3.1913	0.083292	0.47433	3534	-3.4018	0.105324	0.24592	2392	-0.36676	0.007149	0.46751	3232	-0.5547	0.137502	0.48418	3550	-2.7434	0.002434	0.2216	2268	-4.8232	2e-06	0.31119	2749	-1.9716	0.132497	0.13017	1654	-4.0477	0.006893	0.14624	1795	-2.48	0.000145	0.92322	5059	-0.93196	0.506585	3.09314	Semi-strain specific	Non-essential		0.828135	III	258	15.5039
YBR085W	AAC3	0.41069	3157	-3.8202	0.064228	0.56753	3878	-4.6767	0.148376	0.70458	4283	-3.0552	0.1849	0.44298	3110	-2.8602	0.196575	0.6296	4063	-3.3658	0.011698	0.75063	4434	-2.0187	0.052584	0.29326	2669	-1.7633	0.121815	0.19543	2129	-3.0476	0.090312	0.11278	1571	-2.3542	0.000198	0.7482	4391	-0.71244	0.407449	3.00204	Semi-strain specific	Non-essential		0.954631	W	924	10.8225
YBR086C	IST2	0.011167	241	-3.3798	0.00011	0.31586	2795	-4.6716	0.102128	0.076465	1215	-1.4406	0.003788	0.080071	1343	-1.7379	0.005941	0.28103	2596	-1.8855	0.000369	0.051527	866	-3.6945	2e-06	0.09402	1332	-2.8553	0.0251	0.0025047	73	-3.2277	0.000248	0.15026	1820	-2.4222	0.000145	0.060033	993	-2.6133	0.067658	3.15843	Semi-strain specific	Non-essential			I	2841	15.8395
YBR087W	RFC5	0.43619	3292	-2.4323	0.070531	0.95984	5376	-6.2109	0.438997	0.18081	2027	-4.3193	0.007149	0.0094869	431	-4.3337	5.2e-05	0.19878	2099	-3.927	0.000369	0.72403	4342	-4.1568	0.00366	0.54326	3710	-2.8688	0.289436	0.059196	948	-4.3308	0.00649	0.059087	1125	-3.9454	4.3e-05	0.48337	3435	-4.5378	0.359894	2.80595	Strong strain-specific	Essential			I	1065	21.5962
YBR088C	POL30	0.15792	1772	-4.8731	0.003067	0.001132	45	-6.9313	0.001238	0.0009107	51	-4.414	1.6e-05	0.0024003	169	-4.3833	2.1e-05	0.00043058	27	-5.5964	5e-06	0.029707	581	-5.1429	2e-06	0.0042039	160	-3.6125	0.000504	0.0090463	193	-5.8221	0.00649	0.0013065	90	-3.8289	4e-06	0.011509	320	-5.0968	0.045802	3.23996	Non-specific	Essential			I	777	10.296
YBR089C-A	NHP6B	0.39642	3098	-1.2458	0.020467	0.092123	1273	-2.6562	0.102128	0.30442	2712	-1.7766	0.011831	0.45783	3182	-1.0193	0.137502	0.26349	2512	-1.777	0.000179	0.78383	4562	-2.0699	0.005699	0.16408	1891	-1.8113	0.051439	0.56016	3936	-1.8008	0.158937	0.17244	1960	-1.8101	0.000218	0.15026	1779	-1.2849	0.221908	3.12856	Semi-strain specific	Non-essential			W	300
YBR090C	YBR090C	0.68202	4259	-0.96279	0.118395	0.69851	4342	-3.4928	0.215744	0.49055	3581	-1.3804	0.10618	0.45849	3186	-1.9383	0.1596	0.75437	4455	-0.52255	0.145683	0.6982	4257	-3.6809	0.027227	0.64023	4058	-1.4944	0.265495	0.93218	5236	0.20915	0.291248	0.92123	4962	-0.71793	0.257024	0.51001	3547	-1.8986	0.276256	3.06567	Semi-strain specific	Non-essential	1.00045	0.872876	V	726
YBR091C	TIM12	0.033863	601	-5.1483	0.001941	0.05866	949	-5.2167	0.102128	0.050374	955	-2.7885	0.00171	0.043101	998	-4.133	0.003428	0.37259	3049	-1.8173	0.004813	0.0049372	143	-5.4211	2e-06	0.10065	1389	-3.9441	0.023562	0.038968	681	-6.2182	0.00649	0.0099084	344	-5.7737	4e-06	0.0022432	110	-6.8876	0.016089	3.19837	Non-specific	Essential			III	330	3.0303
YBR092C	PHO3	0.99997	5655	0.46064	0.940649	0.97537	5482	0.17067	0.524818	0.97861	5468	-0.36159	0.514374	0.99331	5547	0.36466	0.692771	0.17964	1983	-1.2606	0.000179	0.99945	5655	0.016039	0.641458	0.80735	4680	-0.40922	0.324196	0.95323	5342	-1.0062	0.34939	0.99913	5642	0.31738	0.561619	0.99192	5555	-0.63847	0.598803	0.892417	Strong strain-specific	Non-essential	1.00298	0.89297	V	1404	20.6553
YBR093C	PHO5	0.96222	5374	-0.20448	0.251529	0.93795	5242	-0.63186	0.434804	0.41273	3219	-0.83556	0.027981	0.48487	3296	-0.70383	0.141935	0.99911	5656	-0.13702	0.674103	0.98242	5498	-1.6648	0.116453	0.58727	3883	-0.64558	0.289436	0.54207	3872	-1.0379	0.158937	0.46178	3294	-1.356	0.003174	0.62458	3965	-1.0829	0.428572	2.71152	Strong strain-specific	Non-essential	1.00484	0.882194	V	1404	17.8063
YBR094W	PBY1	0.14131	1645	-0.92977	0.00391	0.48232	3570	-2.0266	0.107631	0.47811	3513	-2.2128	0.105936	0.24013	2287	-1.777	0.032611	0.98551	5536	-1.7274	0.381712	0.56097	3759	-3.1317	0.000184	0.079373	1194	-2.5905	0.010017	0.10886	1437	-3.4384	0.006893	0.31557	2684	-2.4144	0.000218	0.062409	1018	-1.9285	0.067658	2.99195	Semi-strain specific	Non-essential	0.991134	0.89319	I	2262	8.39965
YBR095C	RXT2	0.9985	5632	0.39698	0.51142	0.89853	5065	-3.0278	0.323177	0.89072	4938	0.61845	0.268705	0.80164	4429	-0.14039	0.350397	0.63872	4087	-3.2694	0.009202	0.68467	4220	-4.6628	0.00366	0.82084	4720	-1.5311	0.364855	0.65048	4249	-2.6425	0.212397	0.81394	4502	-0.42504	0.105699	0.6537	4073	-1.738	0.407449	3.01084	Non-effective	Non-essential		0.78627	II	1293	11.6009
YBR096W	YBR096W	0.93006	5175	-1.8451	0.201109	0.78266	4640	-3.9683	0.172709	0.91222	5035	-2.7933	0.377439	0.91562	4900	-2.0071	0.495702	0.93865	5215	-3.4623	0.259285	0.57358	3796	-3.7274	7.4e-05	0.88936	4965	-2.8201	0.367935	0.41562	3345	-2.3432	0.112389	0.61382	3811	-2.9154	0.008738	0.79968	4564	-2.0027	0.440634	2.78512	Strong strain-specific	Non-essential			I	693	8.65801
YBR097W	VPS15	0.47299	3461	-5.8588	0.082551	0.97533	5481	-1.162	0.48481	0.9649	5368	-2.4078	0.476668	0.94891	5084	-1.1333	0.543988	0.80698	4667	-5.5305	0.066306	0.93402	5180	-4.4761	0.10725	0.98922	5554	-1.4878	0.5434	0.58493	4033	-0.067576	0.170959	0.56429	3640	-2.9919	0.008738	0.80957	4606	-3.7198	0.386738	2.54729	Strong strain-specific	Non-essential		0.779596	I	4365	13.7457
YBR098W	MMS4	0.12125	1468	-2.1658	0.00391	0.17427	1975	-4.1831	0.102128	0.19078	2101	-2.4419	0.007715	0.2179	2183	-1.1457	0.021803	0.12509	1564	-3.205	3.2e-05	0.055971	939	-4.7317	2e-06	0.13665	1700	-2.8326	0.037444	0.24066	2390	-3.1277	0.104929	0.25294	2400	-2.9173	0.000336	0.080129	1184	-2.4913	0.182545	3.28165	Non-specific	Non-essential	0.971742	0.925565	III	2076	14.9326
YBR101C	FES1	0.41025	3156	-2.4289	0.070531	0.1143	1475	-3.933	0.102128	0.085275	1302	-2.7144	0.003788	0.34267	2720	-1.0869	0.043315	0.074877	1087	-2.1847	2.3e-05	0.64378	4061	-2.0448	0.00366	0.1221	1577	-2.6065	0.037444	0.11612	1515	-4.4885	0.104929	0.33566	2765	-1.9835	0.00185	0.0069069	222	-2.4785	0.028573	3.06931	Semi-strain specific	Non-essential	0.990002	1.15275	I	873	14.8912
YBR102C	EXO84	0.027041	503	-3.056	0.000116	0.11759	1503	-5.1085	0.102128	0.25832	2462	-2.8352	0.011831	0.015107	567	-4.1519	0.000429	0.048274	817	-3.5469	5e-06	0.20441	2147	-3.9427	6e-06	0.38836	3060	-3.8066	0.138747	0.091272	1254	-5.0603	0.006893	0.0016469	108	-3.4168	4e-06	0.03246	677	-3.5183	0.050042	3.12968	Semi-strain specific	Essential			I	2262	10.6101
YBR103W	SIF2	0.35973	2920	-1.9956	0.060307	0.86913	4952	-2.1305	0.294956	0.93542	5152	-1.0789	0.454134	0.5691	3591	0.35296	0.156522	0.39846	3159	-3.2094	0.002263	0.8501	4800	-1.8698	0.074817	0.96617	5362	-1.03	0.459035	0.57482	3989	-3.1436	0.142199	0.96676	5300	-1.5411	0.215369	0.69903	4247	-0.86718	0.407449	2.71552	Strong strain-specific	Non-essential	0.961321	0.701409	I	1608	14.3035
YBR104W	YMC2	0.16375	1820	-1.9185	0.003067	0.042368	741	-3.5008	0.006627	0.12521	1614	-1.556	0.004512	0.45885	3189	-0.7272	0.137502	0.14656	1713	-2.6056	1.7e-05	0.063803	1025	-3.3121	2e-06	0.064504	1053	-2.2868	0.010017	0.027242	501	-3.8946	0.00649	0.43326	3158	-1.2606	0.00468	0.076282	1147	-2.05	0.069717	3.1962	Non-specific	Non-essential	0.993865	0.792582	W	990	8.08081
YBR105C	VID24	0.50168	3593	-1.687	0.064228	0.84575	4861	-3.2629	0.309652	0.2123	2219	-3.7531	0.011403	0.31626	2620	-0.26926	0.090185	0.22861	2292	-4.4141	0.000911	0.29477	2667	-5.1186	9e-06	0.55965	3772	-3.5849	0.260217	0.34025	2980	-2.0674	0.104929	0.89933	4850	-2.3066	0.175111	0.26936	2508	-1.7435	0.267093	3.0695	Semi-strain specific	Non-essential	0.99083	0.728838	III	1089	17.4472
YBR106W	PHO88	0.84988	4824	-4.0484	0.175404	0.53638	3774	-4.9741	0.148376	0.29024	2629	-3.641	0.022826	0.4851	3298	-2.537	0.12995	0.23622	2348	-4.3665	0.000911	0.78086	4550	-1.2928	0.001855	0.68272	4231	-2.2004	0.289436	0.80353	4776	-3.5798	0.245345	0.76916	4313	-2.2313	0.105699	0.78781	4523	-2.0886	0.440634	2.93061	Strong strain-specific	Essential	0.910697	0.829082	I	567	12.3457
YBR107C	IML3	0.17887	1922	-1.6301	0.00391	0.31507	2792	-3.3363	0.102128	0.164	1920	-3.5225	0.005976	0.055298	1122	-2.557	0.002524	0.22685	2277	-3.0794	0.000369	0.096821	1338	-4.8123	2e-06	0.25781	2473	-2.3545	0.132497	0.074456	1105	-4.1911	0.006893	0.60504	3781	-2.0949	0.008738	0.016814	423	-2.6204	0.046781	3.15179	Semi-strain specific	Non-essential	0.895063	0.975813	III	738	25.7453
YBR108W	AIM3	0.0046358	111	-1.7698	2.7e-05	0.015686	345	-2.7491	0.006627	0.044229	872	-2.0563	0.000395	0.03221	866	-2.1328	0.000811	0.014024	342	-2.8724	5e-06	0.002732	88	-3.3208	2e-06	0.0011557	69	-2.9422	0.000212	0.0085422	186	-4.7969	0.00649	0.020364	578	-2.5417	4e-06	0.0084678	265	-3.5919	0.036061	3.28462	Non-specific	Non-essential		0.947599	III	2844	23.5584
YBR109C	CMD1	0.78144	4598	-5.3246	0.149223	0.36341	3014	-2.8984	0.102128	0.30988	2754	-3.1953	0.022826	0.04236	987	-5.1097	0.001928	0.13675	1648	-4.9379	3.2e-05	0.10012	1362	-5.4153	6e-06	0.62281	3998	-4.2098	0.265495	0.58251	4018	-6.1477	0.142199	0.02951	747	-4.6312	4e-06	0.055804	942	-6.4624	0.049176	2.98048	Strong strain-specific	Essential			I	444	6.75676
YBR110W	ALG1	0.093671	1243	-4.3965	0.002372	0.043712	761	-7.808	0.006627	0.04143	830	-3.3173	0.000395	0.049781	1073	-5.7439	0.00251	0.2533	2445	-5.6121	0.000179	0.022964	474	-5.9596	2e-06	0.19903	2134	-4.9949	0.05268	0.24586	2424	-4.9867	0.104929	0.041066	924	-4.7402	4e-06	0.055661	941	-4.6701	0.067658	3.24624	Non-specific	Essential			I	1350	11.1111
YBR111C	YSA1	0.74801	4500	-0.34671	0.149223	0.065802	1022	-3.5244	0.006627	0.77017	4518	-0.3458	0.214048	0.7375	4198	0.06523	0.295125	0.34508	2905	-1.9057	0.001309	0.46414	3428	-2.7155	0.001855	0.79135	4614	-1.2198	0.364855	0.78038	4682	-0.62701	0.245345	0.52825	3526	-1.0107	0.008182	0.4907	3474	-1.5723	0.358099	2.79618	Strong strain-specific	Non-essential		0.991858	I	696	18.6782
YBR111W-A	SUS1	0.65255	4133	-3.0379	0.119003	0.32775	2850	-5.9763	0.102128	0.34878	2933	-4.3811	0.011831	0.15319	1843	-5.005	0.010804	0.40601	3197	-5.8087	0.000702	0.60606	3917	-5.3348	0.001136	0.31244	2756	-3.7008	0.131794	0.64524	4232	-6.3323	0.212397	0.43639	3167	-3.6737	0.003174	0.51065	3550	-4.1423	0.358099	3.17489	Semi-strain specific	Non-essential		0.940693	I	441
YBR112C	CYC8	0.027984	526	-3.6606	0.000116	0.03065	587	-6.0439	0.006627	0.068199	1139	-3.3589	0.000622	0.063053	1217	-3.7232	0.002524	0.49348	3601	-3.1557	0.00304	0.019513	435	-6.2145	2e-06	0.16402	1890	-3.3395	0.051439	0.0979	1327	-6.4108	0.006893	0.021603	608	-3.2701	4e-06	0.24519	2357	-1.7967	0.267093	3.19649	Non-specific	Essential		0.0976591	I	2901	12.4095
YBR114W	RAD16	0.99238	5585	-0.51337	0.33078	0.62272	4065	-1.2532	0.15936	0.98606	5532	-1.4339	0.540611	0.9778	5344	-0.68947	0.605411	0.81243	4685	-2.7249	0.034078	0.93836	5208	-0.82645	0.005699	0.99435	5603	-0.97087	0.542972	0.95311	5339	-3.7025	0.343137	0.80143	4451	-2.1125	0.080578	0.73268	4334	-1.1767	0.440634	2.4636	Non-effective	Non-essential	0.996712	0.990612	I	2373	12.6422
YBR115C	LYS2	0.15058	1717	-2.295	0.00391	0.087072	1228	-5.1846	0.006719	0.063493	1099	-2.2025	0.000622	0.0063807	329	-3.2325	0.000141	0.020795	449	-3.0403	5e-06	0.16758	1898	-3.8597	6e-06	0.03024	652	-3.0631	0.010017	0.10537	1406	-4.0623	0.006893	0.13177	1696	-2.8274	3.8e-05	0.088076	1266	-3.1142	0.095506	3.23962	Non-specific	Non-essential		0.799768	I	4179	0.717875
YBR117C	TKL2	0.1766	1904	-1.3065	0.003067	0.17447	1976	-2.709	0.102128	0.05023	953	-1.6946	0.001218	0.43045	3068	-1.1073	0.136805	0.25934	2484	-1.6557	0.000369	0.17705	1959	-2.704	2e-06	0.14807	1786	-1.7559	0.037444	0.56193	3941	-1.9904	0.158937	0.32092	2702	-2.0491	0.000218	0.021893	513	-1.6405	0.046781	3.13779	Semi-strain specific	Non-essential			W	2046	7.33138
YBR119W	MUD1	0.64771	4113	-1.8964	0.122711	0.33248	2872	-3.526	0.102128	0.53269	3725	-1.1193	0.105936	0.93608	5023	-0.91451	0.45853	0.098603	1309	-2.3206	1.1e-05	0.76203	4477	-3.0165	0.001848	0.76921	4521	-1.9161	0.324196	0.32692	2904	-2.5672	0.104929	0.86642	4686	-2.1593	0.127044	0.61375	3918	-1.7728	0.407449	2.77002	Strong strain-specific	Non-essential	1.00863	0.897881	II	986
YBR120C	CBP6	0.25071	2357	-1.5747	0.007134	0.95172	5321	-5.8399	0.458076	0.39532	3136	-2.3973	0.028672	0.2384	2278	-2.1463	0.025744	0.75123	4445	-3.9309	0.021627	0.93818	5207	-4.1353	0.096903	0.54272	3708	-2.7138	0.224874	0.2805	2658	-4.3411	0.104929	0.20399	2155	-3.1406	0.000823	0.30246	2696	-5.2535	0.276256	2.9482	Strong strain-specific	Non-essential	1.01217	0.7027	III	489	12.2699
YBR121C	GRS1	0.21461	2171	-2.3761	0.045185	0.09697	1315	-3.4485	0.102128	0.27307	2551	-2.4896	0.014162	0.015994	585	-2.4551	0.000698	0.079674	1135	-4.9506	5e-06	0.11757	1520	-4.4601	2e-06	0.0066394	212	-3.8742	0.001813	0.074134	1103	-1.838	0.006893	0.29481	2600	-3.5345	0.002629	0.0019666	99	-4.9457	0.017437	3.11952	Semi-strain specific	Essential		0.881162	W	2004	11.976
YBR122C	MRPL36	0.28834	2584	-1.6767	0.007134	0.54842	3812	-2.1513	0.137454	0.095584	1390	-2.1528	0.004301	0.027336	803	-2.21	0.000698	0.50179	3643	-3.1164	0.011698	0.33708	2884	-1.1474	9e-06	0.086173	1269	-3.3824	0.023562	0.13347	1685	-2.9614	0.104929	0.28238	2537	-2.7412	0.002629	0.074861	1138	-2.6892	0.170473	3.12994	Semi-strain specific	Non-essential		0.894132	II	534	11.236
YBR123C	TFC1	0.49947	3586	-1.7977	0.064228	0.86999	4955	-5.935	0.359238	0.023464	587	-3.1151	0.000229	0.1212	1650	-1.7355	0.018254	0.032588	627	-5.1872	5e-06	0.032809	629	-6.0171	2e-06	0.051447	912	-2.7363	0.016304	0.15668	1887	-3.8954	0.104929	0.021587	607	-3.4567	1.3e-05	0.01863	459	-6.5568	0.046781	3.08681	Semi-strain specific	Essential			I	1950	7.17949
YBR125C	PTC4	0.22204	2216	-1.8317	0.00391	0.047339	817	-3.545	0.006627	0.0030341	131	-1.3883	1.6e-05	0.091036	1428	-1.5366	0.006431	0.0097079	258	-2.1459	5e-06	0.066978	1058	-3.3936	2e-06	0.0024126	114	-2.5785	0.000546	0.03062	561	-4.0827	0.00649	0.0057953	241	-2.2878	4e-06	0.0044261	175	-1.9867	0.036061	3.21352	Non-specific	Non-essential	0.994759	0.81129	III	1182	10.9983
YBR126C	TPS1	0.00068242	30	-2.4277	2.7e-05	0.027248	534	-5.1015	0.006627	0.14612	1782	-3.0426	0.005434	0.0078191	380	-3.3237	0.000148	0.39291	3133	-3.4937	0.000702	0.011688	287	-2.5454	2e-06	0.0056799	189	-2.6972	0.000546	0.0037764	104	-2.0631	0.000765	0.01371	441	-3.7347	4e-06	0.0023868	115	-4.3223	0.007526	3.1821	Non-specific	Non-essential	0.671895	0.78422	I	1488	12.7688
YBR126W-A	MEO1	0.027204	505	-1.9813	0.000168	0.00046904	24	-3.7161	0.001238	0.0021431	99	-1.6088	1.6e-05	0.011743	489	-1.8948	0.000298	0.013484	333	-1.6993	5e-06	0.013551	336	-1.8429	2e-06	0.00084877	56	-2.3446	0.000212	0.015818	326	-2.6589	0.00649	0.00093477	70	-2.5792	4e-06	0.0013619	76	-2.4435	0.007526	3.27362	Non-specific				IV	207	19.3237
YBR127C	VMA2	0.0069114	156	-1.9151	0.00011	0.15101	1792	-4.3138	0.102128	0.29997	2691	-1.7329	0.011831	0.0020737	154	-4.4015	2.1e-05	0.33703	2884	-4.2189	0.000702	0.046882	805	-5.2541	2e-06	0.047211	864	-3.4282	0.010017	0.036049	634	-3.4966	0.00649	0.0029771	154	-3.9449	4e-06	0.008417	263	-3.7119	0.036061	3.13374	Semi-strain specific	Non-essential	0.537816	0.191662	I	1554	6.43501
YBR128C	ATG14	0.23945	2305	-1.0581	0.007134	0.0088748	236	-4.3189	0.006627	0.14283	1753	-1.5454	0.003981	0.099211	1494	-1.4248	0.007577	0.16535	1862	-2.5436	0.000179	0.038588	700	-3.5037	2e-06	0.40948	3164	-1.7951	0.188953	0.071073	1075	-3.4625	0.00649	0.30593	2644	-2.2423	0.00185	0.44592	3273	-1.8099	0.320827	3.1224	Semi-strain specific	Essential	0.980627	0.852114	III	1035	16.4251
YBR129C	OPY1	0.032459	586	-1.5116	0.000351	0.00046587	23	-3.2538	0.001238	0.00094411	54	-1.5952	1.6e-05	0.22003	2194	-1.326	0.032121	0.04565	784	-4.1217	5e-06	0.059134	973	-3.355	2e-06	0.002685	121	-2.1659	0.00045	0.011981	245	-2.5978	0.00649	0.00018668	17	-3.2905	4e-06	0.0017576	94	-1.6407	0.008111	3.17337	Semi-strain specific	Non-essential	0.996177	0.81976	III	987	4.05268
YBR130C	SHE3	0.36157	2930	-2.9684	0.060307	0.42893	3316	-3.6788	0.102128	0.43493	3322	-1.63	0.031158	0.50583	3382	-0.64766	0.137502	0.78208	4561	-2.8348	0.013659	0.80304	4631	-1.7368	0.001855	0.81129	4695	-1.1988	0.364855	0.047587	787	-1.6286	0.00649	0.39199	2996	-1.2244	0.00468	0.54667	3652	-1.8811	0.403484	2.86304	Strong strain-specific	Non-essential	1.00376	0.862075	III	1278	14.867
YBR131W	CCZ1	0.52823	3695	-2.0905	0.092914	0.52302	3735	-5.9168	0.144399	0.35441	2956	-2.6014	0.022826	0.50407	3377	-1.7545	0.137502	0.73647	4386	-5.1586	0.021627	0.20635	2163	-3.6079	0.000184	0.39555	3098	-3.3637	0.188953	0.71743	4481	-4.6086	0.212397	0.14874	1807	-3.8914	0.000145	0.90897	4972	-2.8926	0.456978	3.00307	Semi-strain specific	Non-essential	0.945755	0.625303	III	2115	23.1678
YBR132C	AGP2	0.0010574	37	-2.6174	2.7e-05	0.0049759	140	-3.5827	0.006627	0.088466	1325	-1.7005	0.003788	0.056088	1133	-1.5001	0.003531	0.085904	1195	-2.3194	2.8e-05	0.023677	485	-3.6921	2e-06	0.034332	703	-2.1072	0.008286	0.028787	527	-3.2351	0.00649	0.03035	760	-2.1018	4e-06	0.18874	2057	-1.0089	0.267093	3.2142	Non-specific	Non-essential		0.586533	I	1791	15.6337
YBR133C	HSL7	0.85295	4842	-1.093	0.175404	0.00095631	42	-4.1493	0.001238	0.31844	2799	-0.67559	0.011831	0.90543	4850	0.90549	0.438881	0.0096589	256	-1.9726	5e-06	0.083263	1211	-3.9306	2e-06	0.014542	394	-2.0982	0.001813	0.067068	1035	-2.933	0.006893	0.40957	3077	-1.7201	0.002629	0.99414	5578	-0.61873	0.603277	2.61496	Strong strain-specific	Non-essential	0.932557	0.861363	I	2484	11.2721
YBR135W	CKS1	0.026527	492	-2.3666	0.000775	0.13974	1696	-3.3427	0.102128	0.04887	934	-1.5922	0.00177	0.0015796	130	-2.397	2.1e-05	0.44505	3358	-0.78159	0.00471	0.028512	567	-2.4549	2e-06	0.1502	1799	-1.4752	0.075949	0.14224	1755	-1.4394	0.104929	0.055266	1083	-1.9689	4e-06	0.021066	493	-2.4799	0.036061	3.15431	Semi-strain specific	Essential			I	453	19.8675
YBR136W	MEC1	0.35961	2919	-4.2719	0.012558	0.4451	3393	-6.0703	0.102128	0.73372	4378	-2.803	0.16775	0.0081574	397	-4.4401	0.000148	0.38711	3111	-4.7313	0.000702	0.18074	1988	-5.769	6e-06	0.86236	4859	-3.9724	0.409299	0.16573	1946	-5.1494	0.104929	0.0024534	139	-5.4052	4e-06	0.15768	1839	-5.3941	0.221908	2.74857	Strong strain-specific	Essential			I	7107	11.3972
YBR137W	YBR137W	0.12655	1518	-1.2825	0.00391	0.88272	4998	-3.05	0.359238	0.93881	5171	-1.0122	0.454134	0.99578	5577	0.14354	0.773959	0.97204	5439	-2.4022	0.355463	0.10805	1427	-4.1358	6e-06	0.72123	4345	-1.8895	0.309244	0.033132	594	-3.3746	0.00649	0.93585	5050	-1.8252	0.227287	0.41454	3152	-1.3544	0.312897	2.22111	Strong strain-specific	Non-essential	1.00332	0.958534	I	540	14.8148
YBR138C	YBR138C	0.18603	1989	-3.5009	0.003067	0.057352	937	-4.6451	0.006627	0.30073	2693	-1.641	0.022826	0.48278	3291	-0.80784	0.12995	0.51369	3677	-2.526	0.004945	0.77404	4526	-0.96261	0.001855	0.44679	3308	-2.9146	0.232901	0.16254	1926	-4.547	0.104929	0.96502	5284	-1.69	0.215369	0.30859	2727	-1.8124	0.276256	2.9453	Strong strain-specific	Non-essential	0.998309	0.897918	III	1575	5.71429
YBR139W	YBR139W	0.21776	2187	-2.914	0.007134	0.5598	3845	-3.1028	0.148376	0.92744	5108	-1.5989	0.432902	0.99635	5586	-0.17818	0.816827	0.3358	2878	-2.6732	0.001309	0.23037	2319	-3.9986	2e-06	0.51606	3632	-2.4948	0.264507	0.16725	1958	-2.8288	0.104929	0.75461	4263	-1.9594	0.065442	0.94455	5175	-1.6589	0.477602	2.71821	Strong strain-specific	Non-essential	1.0064	0.851939	IV	1527	13.0976
YBR140C	IRA1	0.24586	2333	-3.5906	0.012558	0.0067337	183	-5.5676	0.006627	0.28353	2604	-1.0627	0.021392	0.57274	3604	-0.25557	0.221368	0.10965	1422	-2.3138	2.8e-05	0.33187	2853	-2.0359	9e-06	0.97634	5441	-0.13226	0.476236	0.33589	2960	-2.8821	0.104929	0.93858	5073	-1.4187	0.181187	0.99917	5651	0.37131	0.676728	2.51362	Strong strain-specific	Essential			W	9279	10.5615
YBR141C	BMT2	0.31944	2751	-2.2658	0.060307	0.9371	5233	-5.746	0.427903	0.097647	1406	-2.5986	0.003981	0.56981	3592	-1.3065	0.221368	0.99975	5666	-0.70219	0.76047	0.071409	1091	-4.5362	2e-06	0.63884	4056	-1.5965	0.265495	0.63031	4174	-2.6308	0.16152	0.85989	4659	-1.46	0.145285	0.97865	5411	-1.357	0.534471	2.39657	Strong strain-specific	Non-essential	1.00518	0.99103	I	1014	23.6686
YBR142W	MAK5	0.14277	1657	-2.6749	0.00391	0.38826	3128	-7.3587	0.102128	0.03106	704	-4.2239	0.000356	0.020645	676	-5.0941	0.000653	0.022271	464	-4.694	5e-06	0.022681	469	-5.7178	2e-06	0.1368	1703	-3.605	0.037444	0.68697	4394	-5.1257	0.212397	0.0083509	312	-4.7701	4e-06	0.010214	299	-6.2318	0.036061	3.10898	Semi-strain specific	Essential			I	2322	15.9345
YBR143C	SUP45	0.6332	4052	-3.1377	0.119003	0.86649	4937	-4.0873	0.263261	0.93174	5130	-2.1427	0.288909	0.72632	4155	-3.0095	0.280312	0.82113	4717	-4.852	0.034078	0.54882	3722	-4.5141	7.4e-05	0.96362	5349	-2.971	0.459035	0.99717	5641	-3.7879	0.50264	0.1365	1721	-3.6696	0.000145	0.8401	4691	-0.80862	0.407449	2.31774	Strong strain-specific	Essential			I	1314	8.37139
YBR145W	ADH5	0.23239	2274	-1.6326	0.007134	0.076517	1114	-4.3983	0.006627	0.26441	2509	-2.3067	0.011831	0.51182	3394	-0.53334	0.156522	0.068883	1037	-3.1102	5e-06	0.25226	2436	-2.8762	6e-06	0.095734	1344	-1.8023	0.012275	0.046743	772	-4.1076	0.00649	0.085602	1376	-2.2606	0.000145	0.17242	1947	-1.1374	0.267093	3.21761	Non-specific	Non-essential	1.00578	0.875121	W	1056	14.2045
YBR146W	MRPS9	0.39367	3087	-2.4493	0.070531	0.47558	3538	-3.8724	0.102128	0.31015	2757	-2.1701	0.060705	0.13838	1757	-1.8899	0.017639	0.32731	2850	-2.6974	0.01437	0.19028	2057	-5.9095	2e-06	0.65845	4121	-1.384	0.265495	0.76332	4621	-5.9086	0.2243	0.20339	2152	-3.5606	0.002257	0.37753	3006	-2.3076	0.313429	3.14673	Semi-strain specific	Non-essential		0.824746	I	837	19.1159
YBR147W	RTC2	0.060781	922	-2.3718	0.003625	0.0046498	128	-6.008	0.006619	0.095851	1393	-2.2971	0.003973	0.49968	3360	-0.71818	0.1596	0.26538	2523	-2.1555	0.000911	0.10997	1442	-5.5435	2e-06	0.12263	1583	-2.9378	0.072241	0.077909	1140	-2.6858	0.082383	0.029568	748	-3.4572	4e-06	0.071561	1093	-2.835	0.200823	3.16706	Semi-strain specific	Non-essential	1.00638	0.566848	W	891	23.569
YBR148W	YSW1	0.73054	4438	-2.0073	0.139716	0.46218	3471	-2.7949	0.137454	0.29417	2650	-2.5087	0.011831	0.92715	4966	-0.85591	0.45853	0.78182	4559	-2.8521	0.013659	0.056465	945	-3.8001	2e-06	0.6235	4001	-2.2215	0.289436	0.21945	2285	-3.6474	0.104929	0.78393	4370	-1.8204	0.080578	0.79099	4539	-1.9804	0.444034	2.67455	Strong strain-specific	Non-essential	0.995637	0.942739	W	1830	26.2295
YBR149W	ARA1	0.019784	402	-2.3259	0.000116	0.17723	2008	-2.7222	0.102128	0.040629	824	-1.6463	0.000395	0.051411	1087	-0.81457	0.00251	0.69993	4288	-2.8183	0.013659	0.041643	737	-3.7155	2e-06	0.19867	2132	-1.624	0.05268	0.0377	668	-2.4586	0.00649	0.18841	2067	-1.3088	0.000218	0.48677	3459	-1.4252	0.359894	3.10801	Semi-strain specific	Non-essential		0.913174	III	1035	18.3575
YBR150C	TBS1	0.026233	485	-1.4683	0.000168	0.0051897	145	-2.9713	0.006627	0.11868	1571	-2.2172	0.004378	0.11221	1587	-1.2401	0.007577	0.32252	2827	-1.3347	0.000354	0.030038	590	-2.775	2e-06	0.028762	623	-2.8909	0.010017	0.037422	663	-4.9144	0.00649	0.050966	1035	-2.5324	4e-06	0.0067282	218	-1.7943	0.036061	3.21924	Non-specific	Non-essential	0.996737	1.09801	W	3285	17.9604
YBR151W	APD1	0.67137	4219	-1.2451	0.083292	0.40578	3208	-3.9404	0.102128	0.15626	1870	-2.8676	0.005434	0.52212	3427	-1.4303	0.156522	0.5369	3755	-1.436	0.004013	0.63659	4043	-3.3499	0.00366	0.52598	3661	-2.3367	0.264507	0.67632	4354	-1.8648	0.170959	0.14049	1755	-2.9055	3.8e-05	0.21602	2210	-3.5012	0.276256	3.06838	Semi-strain specific	Non-essential	1.00926	0.93808	I	951	11.5668
YBR152W	SPP381	0.91874	5103	-1.7858	0.213833	0.15591	1842	-5.4529	0.102128	0.12453	1608	-3.5485	0.003981	0.032857	869	-2.7417	0.001076	0.3383	2890	-2.7391	0.001309	0.27816	2571	-4.7583	7.4e-05	0.22871	2304	-3.2086	0.120341	0.74667	4566	-4.9736	0.245345	0.097793	1466	-3.8233	4e-06	0.30368	2703	-4.182	0.276256	3.01154	Semi-strain specific	Essential			III	876	21.6895
YBR153W	RIB7	0.066166	983	-1.9219	0.003067	0.60274	3999	-5.1958	0.15936	0.15458	1860	-2.7922	0.005434	0.036172	909	-2.5485	0.001313	0.45751	3420	-2.7833	0.000702	0.19144	2066	-4.4084	2e-06	0.19296	2091	-3.2022	0.037444	0.043094	723	-3.4217	0.00649	0.11499	1585	-2.7121	0.000145	0.0076671	253	-3.812	0.045802	3.10499	Semi-strain specific	Essential			I	735	21.7687
YBR154C	RPB5	0.021483	431	-1.6432	0.000775	0.32584	2842	-6.5098	0.102128	0.35552	2961	-4.2418	0.062628	0.13152	1726	-2.5497	0.018254	0.16418	1852	-4.0393	0.00038	0.019576	436	-5.0963	2e-06	0.13583	1693	-2.9845	0.024317	0.05953	952	-6.0483	0.006893	0.16935	1945	-2.3648	0.000823	0.060446	999	-3.3829	0.125984	3.19835	Non-specific	Essential			I	648	4.62963
YBR155W	CNS1	0.33741	2820	-5.4197	0.060307	0.89175	5034	-6.9967	0.323177	0.52552	3700	-4.373	0.105936	0.2029	2117	-4.5686	0.021803	0.75638	4463	-5.071	0.013659	0.16003	1843	-6.6507	6e-06	0.58184	3861	-4.468	0.264507	0.25715	2495	-5.5644	0.104929	0.020267	575	-7.078	4e-06	0.46445	3355	-4.6726	0.361475	2.85574	Strong strain-specific	Essential			I	1158	17.2712
YBR156C	SLI15	0.62429	4023	-4.3736	0.083292	0.20317	2160	-7.4354	0.102128	0.67196	4166	-3.6905	0.160937	0.10884	1563	-5.3052	0.007577	0.79857	4634	-4.4343	0.066306	0.11378	1483	-5.5895	2e-06	0.48776	3509	-2.9461	0.219364	0.70897	4453	-6.735	0.245345	0.2324	2298	-2.801	0.000336	0.30067	2683	-3.7568	0.276256	2.99144	Semi-strain specific	Non-essential		0.926186	I	2097	17.6443
YBR157C	ICS2	0.46469	3416	-1.0163	0.083292	0.25107	2432	-3.0684	0.102128	0.044633	877	-2.1031	0.000395	0.78512	4369	-1.2055	0.349158	0.32096	2818	-1.917	0.000354	0.077301	1153	-4.0244	2e-06	0.83672	4772	-1.4913	0.385709	0.044882	742	-5.3178	0.00649	0.64644	3932	-1.3455	0.007295	0.15949	1851	-2.2845	0.221908	2.91043	Strong strain-specific	Non-essential	1.00374	1.00584	III	768	22.1354
YBR158W	AMN1	0.67821	4246	-0.51796	0.149223	0.5693	3884	-1.8556	0.148376	0.51416	3666	-1.7552	0.084287	0.99999	5677	1.1271	1	0.7996	4642	-1.2619	0.066306	0.76671	4498	-3.4471	0.00366	0.65372	4109	-0.72683	0.265495	0.38017	3178	-1.8125	0.112389	0.99511	5596	-0.40393	0.433401	0.98323	5454	-0.35596	0.534471	2.6927	Strong strain-specific	Non-essential	0.998701	0.885436	II	1650	14.5455
YBR159W	IFA38	0.29641	2629	-1.5226	0.012558	0.26751	2511	-6.5885	0.102128	0.23764	2354	-2.5672	0.007149	0.29331	2526	-1.0105	0.033489	0.17557	1952	-2.7742	8.1e-05	0.0084845	222	-5.8879	2e-06	0.17467	1972	-1.9496	0.051914	0.24202	2399	-1.5998	0.104929	0.34658	2813	-2.4985	0.000218	0.89424	4899	-4.9003	0.506585	3.00807	Semi-strain specific	Non-essential	0.99601	0.861182	I	1044	16.2835
YBR160W	CDC28	0.95492	5315	-0.93044	0.271285	0.30752	2751	-7.8041	0.102128	0.6417	4059	-4.7474	0.163924	0.094686	1453	-4.7374	0.006431	0.51929	3702	-5.4916	0.004945	0.15818	1827	-6.2967	6e-06	0.78051	4568	-4.1263	0.324196	0.90115	5105	-5.2258	0.311217	0.26936	2475	-3.5142	0.00185	0.65819	4092	-5.4416	0.407449	2.77458	Strong strain-specific	Essential			I	897	7.80379
YBR161W	CSH1	0.93589	5208	-1.6415	0.213833	0.60134	3993	-5.374	0.15936	0.89213	4943	-0.73566	0.268705	0.64799	3856	-1.0878	0.262296	0.77996	4552	-2.0531	0.013659	0.82518	4708	-4.1638	0.00366	0.84827	4806	-2.0003	0.385709	0.93892	5268	-3.7527	0.343137	0.89587	4827	-1.5777	0.145285	0.63253	3988	-2.5301	0.407449	2.99227	Non-effective	Non-essential	1.01366	0.983558	W	1131	13.2626
YBR162C	TOS1	0.10281	1321	-2.6349	0.003067	0.29402	2668	-2.0594	0.102128	0.011737	367	-2.1799	5.9e-05	0.15786	1873	-0.84131	0.021653	0.048769	821	-2.411	5e-06	0.022657	468	-5.5168	2e-06	0.019347	477	-2.9057	0.008286	0.03091	567	-4.5436	0.00649	0.042872	948	-2.167	1.3e-05	0.78798	4525	-1.0558	0.440634	3.12992	Semi-strain specific	Non-essential		0.996012	I	1368	2.92398
YBR162W-A	YSY6	0.26183	2422	-0.79277	0.045185	0.39477	3154	-1.6424	0.102128	0.60889	3946	-1.4404	0.132302	0.38884	2900	-0.98241	0.137502	0.94658	5264	-1.4446	0.287392	0.95689	5321	-1.4203	0.180101	0.55968	3773	-1.2131	0.261351	0.062489	992	-1.1303	0.082383	0.34247	2792	-1.57	0.003391	0.99159	5552	-0.15208	0.654998	2.66297	Strong strain-specific	Non-essential	1.00415	0.890584	II	198	20.202
YBR163W	EXO5	0.82913	4752	-0.24656	0.212549	0.91441	5129	-5.181	0.380057	0.96833	5392	-1.2496	0.514374	0.27023	2432	-3.7239	0.040027	0.99342	5610	-1.6977	0.546871	0.92548	5138	-2.3587	0.074817	0.99132	5574	-2.8814	0.542972	0.91737	5171	-4.9937	0.291248	0.19443	2099	-3.1203	0.000145	0.74967	4392	-0.87524	0.407449	2.02147	Strong strain-specific	Non-essential	0.909511	0.699555	I	1758
YBR164C	ARL1	0.61825	3992	-1.0803	0.122711	0.64933	4151	-0.85964	0.137454	0.82621	4710	-1.5187	0.240026	0.96245	5181	0.12426	0.595831	0.84616	4793	-1.4842	0.112355	0.9402	5219	-2.3417	0.10725	0.92343	5106	-1.3138	0.387003	0.9514	5329	-0.88028	0.335522	0.87607	4727	-2.0343	0.205803	0.86549	4783	-1.5084	0.428572	2.87909	Non-effective	Non-essential	0.983766	0.843949	I	552	5.43478
YBR165W	UBS1	0.73091	4441	-1.7015	0.139716	0.19978	2139	-4.765	0.102128	0.30626	2719	-3.0387	0.011831	0.72381	4143	-1.1092	0.270865	0.37357	3054	-4.1646	0.000702	0.028248	563	-4.3828	2e-06	0.61865	3985	-2.9076	0.289436	0.14187	1750	-3.9069	0.104929	0.17695	1985	-2.5773	0.000218	0.82718	4652	-1.9129	0.465464	2.8824	Strong strain-specific	Non-essential		0.914739	III	834	20.3837
YBR166C	TYR1	0.82204	4721	-0.73764	0.175404	0.33231	2870	-5.0136	0.102128	0.36355	2992	-3.4287	0.08549	0.24579	2324	-1.5455	0.033489	0.25343	2446	-5.0615	0.000911	0.90946	5039	-1.0418	0.074817	0.43755	3274	-2.5712	0.221006	0.37788	3175	-4.2138	0.104929	0.12017	1626	-2.6823	0.000198	0.24972	2390	-4.3191	0.267093	3.0675	Semi-strain specific	Non-essential		0.979953	I	1359	9.56586
YBR167C	POP7	0.46863	3441	-2.6813	0.082551	0.4468	3399	-5.0719	0.102128	0.41834	3245	-3.8032	0.075007	0.47233	3256	-5.6473	0.204353	0.80652	4665	-4.1996	0.112355	0.63072	4011	-3.8041	0.000741	0.5154	3626	-3.5136	0.234472	0.74044	4547	-3.2409	0.212397	0.057297	1105	-5.1097	3.8e-05	0.22452	2245	-5.2633	0.267093	2.95248	Strong strain-specific	Essential			I	423
YBR168W	PEX32	0.53233	3711	-1.6276	0.070531	0.57961	3920	-4.1464	0.15936	0.91523	5050	-1.438	0.377439	0.99518	5571	-0.28601	0.773959	0.52302	3712	-3.1298	0.004013	0.94626	5256	-2.2649	0.096903	0.95956	5326	-1.5185	0.43311	0.19594	2134	-4.4154	0.104929	0.42855	3137	-2.1231	0.002629	0.70548	4262	-1.595	0.407449	2.61663	Strong strain-specific	Essential	0.819913	0.85722	I	1242	9.66184
YBR169C	SSE2	0.16389	1821	-1.6903	0.007134	0.83285	4815	-4.2271	0.230692	0.1943	2121	-1.8785	0.011403	0.92664	4963	-0.17833	0.45853	0.86187	4858	-1.4979	0.112355	0.099915	1359	-4.1731	6e-06	0.5996	3923	-1.9803	0.265495	0.41528	3343	-4.5155	0.104929	0.34737	2816	-1.8453	0.00185	0.77879	4491	-1.6228	0.440634	2.77711	Strong strain-specific	Non-essential	1.01013	0.970558	W	2082	17.7714
YBR170C	NPL4	0.11891	1447	-0.37204	0.00391	0.051575	870	-3.4441	0.006627	0.11411	1534	-3.3307	0.003981	0.0079955	387	-5.0306	0.000429	0.01102	286	-4.4521	5e-06	0.183	2011	-3.1737	2e-06	0.025131	566	-3.759	0.008286	0.11134	1466	-4.583	0.104929	0.019755	561	-3.7544	4e-06	0.021437	504	-5.0581	0.046781	3.24203	Non-specific	Non-essential	0.984285	0.965629	I	1743	10.327
YBR171W	SEC66	0.986	5540	-1.0812	0.30948	0.93747	5236	-3.3976	0.434804	0.75344	4454	-2.5696	0.233065	0.58242	3632	-0.21678	0.166948	0.98907	5566	-1.3441	0.417764	0.69707	4252	-4.4828	0.000184	0.88803	4960	-1.2392	0.433281	0.7784	4677	-4.1309	0.245345	0.97631	5396	-2.5274	0.256412	0.93976	5142	-1.1312	0.506585	2.63056	Strong strain-specific	Non-essential	0.857649	1.03973	I	621	4.83092
YBR172C	SMY2	0.92739	5152	-1.8778	0.175404	0.21946	2255	-4.5376	0.102128	0.13348	1685	-2.1563	0.004746	0.83153	4536	-1.9105	0.357911	0.5175	3693	-2.8527	0.004013	0.15078	1770	-2.9831	6e-06	0.29292	2666	-2.1765	0.132497	0.28214	2668	-2.987	0.104929	0.48226	3372	-1.8447	0.007295	0.30452	2713	-0.9371	0.276256	3.02522	Semi-strain specific	Non-essential	1.03052	0.857087	W	2223	7.19748
YBR173C	UMP1	0.0073558	168	-3.9983	2.7e-05	0.065326	1017	-5.942	0.006627	0.025714	621	-3.0714	0.000356	0.0077008	379	-2.7634	0.000148	0.089885	1231	-4.1986	1.1e-05	0.03717	684	-5.0457	2e-06	0.028562	619	-3.7322	0.010017	0.013007	270	-4.1203	0.00649	0.0002278	23	-5.6185	4e-06	0.044341	819	-5.1579	0.058087	3.22364	Non-specific	Non-essential	0.839646	0.906052	I	447	6.71141
YBR175W	SWD3	0.053406	835	-0.53686	0.000764	0.0031987	93	-2.3501	0.006627	0.25056	2421	-2.3125	0.011831	0.80237	4432	-0.48038	0.357911	0.012262	312	-1.4919	5e-06	0.8825	4922	-0.32125	0.005699	0.15116	1808	-1.5083	0.051439	0.0072489	168	-2.818	0.00649	0.82259	4529	-1.12	0.080578	0.9298	5091	-0.35407	0.477602	2.59874	Strong strain-specific	Non-essential	0.915985	0.543158	II	948	15.8228
YBR176W	ECM31	0.066625	986	-1.9918	0.003067	0.47164	3523	-4.2486	0.137454	0.044107	871	-2.7142	0.000647	0.070014	1268	-1.4007	0.005941	0.12222	1544	-1.8079	3.2e-05	0.34796	2925	-2.1909	7.4e-05	0.21848	2251	-2.0614	0.120183	0.045206	746	-3.4131	0.00649	0.49525	3424	-1.6155	0.00468	0.67793	4167	-1.0802	0.407449	3.08065	Semi-strain specific	Non-essential	0.994144	0.865406	I	939	15.9744
YBR177C	EHT1	0.91227	5076	-0.69725	0.201109	0.31909	2811	-4.4022	0.102128	0.97663	5451	-0.14503	0.476668	0.93868	5035	0.16166	0.543988	0.73812	4395	-2.1332	0.047445	0.86195	4843	-2.7566	0.00366	0.34765	2888	-2.3319	0.131794	0.87216	4985	-1.6678	0.266625	0.62697	3862	-2.43	0.008738	0.092787	1316	-1.8653	0.200823	2.41123	Strong strain-specific	Non-essential	0.994881	0.863049	W	1356	14.7493
YBR179C	FZO1	0.43659	3295	-5.0923	0.020467	0.034293	636	-6.3787	0.006627	0.076921	1221	-3.4921	0.000622	0.055573	1127	-4.2138	0.002524	0.31292	2787	-4.0949	0.000354	0.22158	2266	-5.5595	6e-06	0.16742	1913	-3.5659	0.051914	0.39505	3249	-2.9462	0.104929	0.13651	1722	-4.0762	3.8e-05	0.14051	1706	-4.3338	0.221908	3.19305	Non-specific	Non-essential	0.904137	0.65572	I	2568	12.4611
YBR180W	DTR1	0.1858	1983	-2.8387	0.003067	0.082555	1175	-4.0378	0.102128	0.3673	3007	-2.0707	0.062628	0.98738	5478	-0.79381	0.625671	0.49207	3591	-1.8189	0.004813	0.57072	3790	-2.8014	7.4e-05	0.32226	2797	-2.2578	0.146639	0.16138	1921	-2.4828	0.104929	0.54994	3600	-2.3909	0.00468	0.65872	4097	-1.9893	0.407449	2.95462	Strong strain-specific	Non-essential	0.999859	0.88939	III	1719	19.1972
YBR182C	SMP1	0.51542	3645	-2.2853	0.083292	0.5626	3860	-3.2718	0.15936	0.11587	1548	-2.4263	0.00434	0.22288	2209	-1.822	0.032121	0.25167	2436	-2.8225	0.000369	0.25095	2428	-3.5261	6e-06	0.079012	1190	-2.6808	0.015416	0.75931	4610	-2.5232	0.212397	0.22418	2256	-2.8365	0.000336	0.48087	3428	-1.4377	0.326148	3.10424	Semi-strain specific	Non-essential	1.00457	0.901063	W	1359	7.35835
YBR182C-A	YBR182C-A	0.83622	4775	-1.5583	0.175404	0.9143	5128	-4.053	0.380057	0.9786	5467	-1.0708	0.476668	0.87	4683	-1.147	0.399141	0.97737	5485	-4.0956	0.355463	0.99505	5614	-1.5209	0.28892	0.93379	5169	-2.0361	0.409299	0.99803	5653	-1.0882	0.600582	0.95892	5235	-1.6764	0.215369	0.93701	5127	-2.7459	0.467729	2.75597	Non-effective	Non-essential		0.901232		195	25.641
YBR183W	YPC1	0.93466	5201	-2.0218	0.213833	0.32769	2848	-4.5977	0.102128	0.24081	2372	-2.5792	0.007149	0.59086	3657	-1.0733	0.220092	0.316	2801	-2.7236	0.000354	0.43253	3274	-2.0684	0.000184	0.47118	3426	-2.2058	0.210608	0.44044	3463	-4.2148	0.104929	0.48574	3390	-1.3176	0.007295	0.84673	4707	-1.3487	0.48398	3.07329	Semi-strain specific	Non-essential	1.00104	0.932347	W	951	14.7213
YBR184W	YBR184W	0.18913	2012	-3.0478	0.003067	0.72494	4429	-3.0314	0.172709	0.45998	3440	-1.868	0.035421	0.80307	4435	-0.92946	0.357911	0.83797	4762	-0.70958	0.066306	0.46105	3408	-5.2815	7.4e-05	0.37614	3010	-2.6962	0.138572	0.07182	1080	-3.5782	0.00649	0.26171	2444	-2.3173	0.002629	0.38029	3016	-1.7187	0.276256	2.95795	Strong strain-specific	Non-essential	1.00109	0.966775	IV	1572	25.4453
YBR185C	MBA1	0.9128	5077	-1.0864	0.213833	0.49722	3641	-4.5519	0.137454	0.94549	5214	-1.7089	0.454134	0.28744	2504	-1.9906	0.040027	0.89043	4968	-3.0442	0.20341	0.87492	4889	-3.8936	0.097261	0.83198	4752	-2.2454	0.385709	0.87463	5000	-3.776	0.278599	0.90543	4887	-2.0894	0.145285	0.61382	3919	-1.8995	0.407449	2.60324	Strong strain-specific	Non-essential	0.999683	0.807034	II	837	25.0896
YBR186W	PCH2	0.46233	3405	-2.6601	0.064228	0.42877	3314	-4.2269	0.127835	0.60329	3930	-2.2772	0.14343	0.93224	4996	-0.52695	0.543988	0.46479	3450	-2.9442	0.002263	0.97814	5459	-1.3586	0.169667	0.89672	4991	-1.2672	0.385709	0.663	4310	-4.6157	0.212397	0.7557	4267	-1.6874	0.065442	0.93668	5125	-1.9119	0.477602	2.8073	Strong strain-specific	Non-essential	1.00066	0.82634	I	1808
YBR187W	GDT1	0.07464	1068	-1.2879	0.00066	0.63588	4108	-4.8828	0.179115	0.60564	3936	-2.251	0.125131	0.4323	3073	-1.1094	0.050768	0.99735	5644	-1.6734	0.475352	0.48139	3495	-3.8263	1.2e-05	0.65571	4113	-2.2855	0.339514	0.35322	3036	-3.3563	0.104929	0.5736	3673	-1.4776	0.003944	0.34069	2865	-1.5612	0.319307	2.89672	Strong strain-specific	Non-essential		0.789015	I	843	13.0486
YBR188C	NTC20	0.089742	1199	-1.8174	0.003067	0.22251	2278	-2.4183	0.102128	0.082159	1274	-2.7374	0.003788	0.15326	1845	-0.9286	0.021653	0.22766	2285	-2.6816	0.000369	0.073679	1114	-3.8048	2e-06	0.36567	2969	-2.5244	0.133391	0.26227	2528	-4.6804	0.104929	0.16999	1952	-1.733	0.000145	0.20754	2160	-2.5108	0.267093	3.2644	Non-specific	Non-essential	1.00098	0.827235	IV	423	33.0969
YBR189W	RPS9B	0.050246	801	-2.6282	0.000764	0.11557	1491	-3.6093	0.102128	0.057248	1024	-2.8218	0.001623	0.010153	454	-2.7654	0.000148	0.045642	783	-2.3043	5e-06	0.12884	1623	-4.6944	2e-06	0.10937	1476	-2.0872	0.037444	0.14572	1792	-2.7552	0.104929	0.156	1859	-1.5561	0.000145	0.027313	600	-2.3068	0.046781	3.25925	Non-specific	Non-essential	0.81542	0.474697	W	1001
YBR191W	RPL21A	0.051677	816	-1.1764	0.000168	0.047318	816	-2.873	0.006627	0.0031921	139	-2.5524	1.6e-05	0.0071466	357	-2.4797	0.000148	0.15223	1755	-2.7355	1.7e-05	0.081934	1197	-3.3383	2e-06	0.058618	994	-1.9611	0.010017	0.091645	1263	-1.0548	0.006893	0.026617	703	-1.2617	4e-06	0.00074627	42	-2.2919	0.007526	3.19586	Non-specific	Non-essential	0.812804	0.657426	W	871
YBR192W	RIM2	0.05147	814	-4.51	0.000764	0.65771	4181	-5.4793	0.15936	0.42788	3285	-1.8603	0.084287	0.14072	1776	-3.7929	0.013748	0.91214	5075	-2.2267	0.145683	0.42544	3248	-4.3205	7.4e-05	0.62797	4017	-3.5895	0.265495	0.94386	5286	-2.2677	0.323323	0.19433	2098	-3.8132	0.000145	0.21417	2200	-3.4664	0.267093	2.82109	Strong strain-specific	Essential			I	1134	16.7549
YBR193C	MED8	0.051304	812	-3.4577	0.000764	0.0065349	181	-5.0425	0.006627	0.010615	340	-3.7133	4e-05	0.0033425	206	-3.9678	5.2e-05	0.074886	1088	-5.274	5e-06	0.47741	3479	-4.9968	0.000184	0.006844	214	-3.645	0.000546	0.012319	255	-5.5067	0.00649	0.040051	910	-2.9329	4e-06	0.0012458	68	-4.7136	0.007526	3.1852	Non-specific	Essential			I	672	11.9048
YBR194W	AIM4	0.99362	5595	-0.50525	0.416599	0.89162	5032	-2.0862	0.323177	0.99517	5607	0.070886	0.587516	0.97913	5364	-0.55043	0.62253	0.95259	5303	-1.4956	0.292515	0.88217	4920	-0.89021	0.074817	0.98792	5538	-1.349	0.5434	0.94549	5299	-1.0207	0.323323	0.99044	5540	-1.3754	0.375361	0.89386	4896	-1.2417	0.428572	2.70259	Non-effective	Non-essential	0.822195	0.906909	III	372	24.1935
YBR195C	MSI1	0.43339	3276	-1.7486	0.070531	0.24859	2420	-3.5683	0.102128	0.34215	2909	-1.9037	0.022826	0.70488	4078	-0.79221	0.262296	0.16904	1890	-3.5294	7.6e-05	0.22316	2277	-2.5553	2e-06	0.51095	3612	-2.0773	0.264507	0.29799	2755	-1.839	0.104929	0.32971	2742	-1.9159	0.000218	0.44696	3280	-1.4526	0.326148	3.21384	Non-specific	Non-essential	0.972246	0.871971	III	1269	12.6084
YBR196C	PGI1	0.1775	1912	-1.2098	0.00391	0.12039	1526	-3.2222	0.102128	0.015652	441	-2.9739	0.000223	0.012806	520	-3.3103	0.000298	0.079654	1134	-2.9307	5e-06	0.04634	800	-3.9643	2e-06	0.064278	1050	-2.2546	0.010017	0.10729	1424	-3.7172	0.011881	0.026467	698	-3.4067	4e-06	0.40694	3119	-1.5392	0.319307	3.21372	Non-specific	Essential			I	1665	10.2102
YBR196C-A	YBR196C-A	0.42684	3237	-1.5399	0.060307	0.34051	2911	-2.5666	0.102128	0.39743	3146	-1.6978	0.074068	0.24312	2302	-2.3105	0.065272	0.30884	2755	-2.7162	0.01437	0.43282	3275	-4.954	2e-06	0.62657	4010	-2.2175	0.225511	0.15057	1836	-1.3529	0.080119	0.58714	3721	-1.6479	0.083016	0.61422	3921	-1.9928	0.312897	3.1871	Non-specific	Non-essential		0.645756		150	13.3333
YBR196C-B	YBR196C-B	0.81065	4689	-1.0999	0.122711	0.32176	2825	-4.007	0.102128	0.34358	2912	-0.68845	0.062628	0.64778	3854	-0.47789	0.262296	0.91799	5101	-0.94022	0.145683	0.83792	4751	-3.2158	0.040415	0.24512	2405	-1.9868	0.119044	0.3875	3217	-2.8079	0.104929	0.53196	3542	-1.6705	0.008182	0.80424	4577	-1.2901	0.407449	2.92948	Strong strain-specific	Non-essential		0.961396	V	105	28.5714
YBR197C	YBR197C	0.70818	4359	-2.2174	0.13285	0.70031	4346	-2.3299	0.137454	0.71745	4334	-1.1756	0.1849	0.81728	4486	-0.82528	0.330939	0.95819	5347	-1.3576	0.360612	0.11252	1470	-5.6526	6e-06	0.8584	4840	-1.3759	0.349286	0.68559	4387	-3.2744	0.202347	0.9598	5241	-1.7473	0.279716	0.91486	5002	-1.5955	0.440634	2.34186	Strong strain-specific	Non-essential	0.965303	0.845033	W	654	24.4648
YBR198C	TAF5	0.96199	5372	-1.1639	0.251529	0.54637	3807	-4.9659	0.15936	0.57788	3852	-3.7249	0.105936	0.1852	2046	-5.4864	0.013748	0.80914	4672	-4.4373	0.022752	0.11044	1446	-4.7684	2e-06	0.62771	4014	-4.7125	0.289436	0.83224	4876	-5.8702	0.245345	0.51998	3500	-3.7567	0.00468	0.36898	2965	-4.7682	0.320827	2.8135	Strong strain-specific	Essential			I	2397	15.8531
YBR199W	KTR4	0.56797	3820	-1.3824	0.070531	0.78104	4636	-3.4853	0.172709	0.79978	4629	1.1509	0.261993	0.91103	4876	-0.32378	0.438881	0.93549	5198	-1.0622	0.1746	0.94471	5244	-1.9388	0.005699	0.71077	4317	-1.9566	0.289436	0.48083	3640	-3.1048	0.104929	0.95955	5238	-1.2947	0.215369	0.56877	3735	-1.7277	0.389484	2.83955	Strong strain-specific	Non-essential	0.994668	0.925582	I	1395	20.0717
YBR200W	BEM1	0.7868	4620	-2.0512	0.122711	0.97297	5461	-5.4401	0.496329	0.26187	2490	-4.4414	0.019101	0.054478	1113	-4.6009	0.003	0.75414	4454	-4.8828	0.013659	0.19966	2123	-4.5733	2e-06	0.57405	3829	-3.8609	0.264507	0.9574	5369	-3.5927	0.34939	0.21931	2226	-4.2421	0.000336	0.23302	2294	-4.1022	0.267093	2.71422	Strong strain-specific	Essential	0.627665	0.768643	I	1656	9.05797
YBR200W-A	YBR200W-A	0.22782	2251	-0.37595	0.007134	0.17238	1957	-3.8101	0.102128	0.93434	5146	-1.7408	0.32069	0.46549	3218	-0.93887	0.12995	0.36476	3012	-3.7076	0.000702	0.32781	2830	-3.0752	9e-06	0.62634	4009	-2.1241	0.289436	0.43226	3420	-3.7628	0.104929	0.37176	2914	-1.9904	0.002629	0.50241	3522	-0.46925	0.361475	3.11283	Semi-strain specific	Non-essential		0.999215		165	30.303
YBR201C-A	YBR201C-A	0.28218	2547	-2.0559	0.012558	0.082777	1179	-3.2854	0.009879	0.70746	4297	-2.1642	0.134539	0.88467	4754	-0.90432	0.417775	0.9815	5509	-1.7483	0.381712	0.16153	1853	-2.4272	2e-06	0.39045	3073	-1.7367	0.138747	0.14554	1791	-2.4486	0.104929	0.51658	3487	-1.3368	0.00468	0.15507	1814	-1.695	0.267093	2.8812	Strong strain-specific				V	204	29.4118
YBR201W	DER1	0.78256	4602	-2.8412	0.149223	0.59588	3972	-1.8826	0.13836	0.90628	5009	-1.8541	0.321254	0.80363	4439	-0.73412	0.330939	0.99611	5635	-1.576	0.591895	0.98237	5497	-2.2641	0.176686	0.98774	5534	-1.0102	0.494355	0.75516	4596	-0.9218	0.212397	0.96911	5329	-0.68383	0.305033	0.98064	5431	0.03183	0.506585	2.46351	Strong strain-specific	Non-essential		1.02096	I	636	22.0126
YBR202W	MCM7	0.54274	3734	-1.2431	0.090868	0.54244	3798	-5.022	0.102128	0.51569	3670	-3.2222	0.13393	0.40911	2982	-3.8557	0.122229	0.79586	4623	-4.499	0.066306	0.80124	4620	-5.1883	0.001855	0.65237	4102	-3.9495	0.270182	0.97122	5459	-2.6707	0.437762	0.3598	2862	-4.1674	0.002629	0.88381	4853	-2.6599	0.407449	2.97362	Strong strain-specific	Essential			I	2538	15.3664
YBR203W	COS111	0.36054	2923	-1.4914	0.019986	0.029691	569	-2.3296	0.006627	0.19846	2138	-2.6106	0.007149	0.73098	4168	-0.95571	0.280312	0.12406	1556	-3.6356	1.1e-05	0.30733	2735	-3.8749	9e-06	0.12699	1623	-2.1624	0.023984	0.10882	1436	-4.3819	0.006893	0.21385	2206	-1.8361	0.000218	0.16071	1863	-2.7019	0.225859	3.15565	Semi-strain specific	Non-essential	0.990615	0.983225	II	2775	11.1712
YBR204C	LDH1	0.032608	589	-2.4259	0.000168	0.13196	1614	-4.3902	0.102128	0.011763	369	-2.5899	4e-05	0.12941	1716	-2.0471	0.008007	0.25497	2463	-1.8506	0.000179	0.16704	1894	-3.6097	6e-06	0.1325	1677	-1.9479	0.037444	0.002866	79	-4.9134	0.000765	0.26221	2446	-2.393	0.000218	0.13443	1658	-3.1985	0.221908	3.14115	Semi-strain specific	Non-essential	0.995251	0.983706	II	1128	25.7092
YBR205W	KTR3	0.5683	3822	-1.4132	0.083292	0.018686	402	-3.2013	0.006627	0.3507	2942	-0.23487	0.012689	0.92892	4981	0.22159	0.45853	0.060605	946	-2.8317	5e-06	0.65073	4092	-3.7929	0.000184	0.0088217	266	-2.0566	0.000546	0.23438	2353	-2.7291	0.104929	0.022195	622	-1.6055	4e-06	0.18489	2031	-2.104	0.270641	2.8608	Strong strain-specific	Non-essential	0.995682	0.924343	IV	1215	9.0535
YBR207W	FTH1	0.59877	3934	-2.519	0.08084	0.60553	4007	-1.4976	0.15936	0.65744	4111	-3.0496	0.105936	0.60348	3701	-1.8666	0.220092	0.19198	2057	-3.8889	0.000369	0.94418	5239	-3.5466	0.096903	0.76207	4494	-2.2204	0.318632	0.44928	3504	-5.0693	0.104929	0.92178	4964	-2.0511	0.181187	0.21027	2176	-4.0454	0.267093	2.84566	Strong strain-specific	Non-essential	0.998446	0.844051	III	1398	22.1745
YBR208C	DUR1,2	0.79398	4643	-0.44724	0.122711	0.15368	1821	-2.8643	0.102128	0.98604	5531	-1.2033	0.540611	0.7643	4286	-0.03922	0.337424	0.99995	5670	-0.33785	0.834735	0.75121	4436	-1.092	0.001855	0.50229	3580	-1.2383	0.220585	0.45109	3514	-0.47848	0.115939	0.99245	5565	-0.70453	0.433401	0.78895	4531	-0.8203	0.440634	2.3844	Strong strain-specific	Non-essential	1.01463	0.831091	I	5508	14.3428
YBR210W	ERV15	0.080437	1124	-3.6499	0.003067	0.17732	2010	-5.3844	0.102128	0.42112	3261	-0.10963	0.08549	0.33527	2694	-1.859	0.096143	0.31351	2791	-1.8885	0.000911	0.13511	1671	-2.5217	6e-06	0.0093742	275	-3.0452	0.001813	0.008987	192	-4.4348	0.00649	0.25221	2396	-2.789	0.002629	0.3155	2752	-1.938	0.276256	3.06143	Semi-strain specific	Non-essential	0.97148	0.892994	W	429	16.317
YBR211C	AME1	0.34738	2869	-2.7671	0.012558	0.41955	3273	-4.9807	0.102128	0.080491	1255	-3.2732	0.002073	0.042718	994	-4.2407	0.003428	0.068458	1032	-5.2166	1.7e-05	0.036487	674	-4.8506	2e-06	0.076037	1162	-3.6868	0.023562	0.055402	886	-3.2339	0.006893	0.09618	1455	-3.4569	9.3e-05	0.32359	2789	-5.3551	0.284629	3.20449	Non-specific	Essential			III	975	18.4615
YBR212W	NGR1	0.10154	1310	-3.1138	0.002372	0.45266	3430	-3.0323	0.127835	0.31909	2801	-2.7979	0.011831	0.66253	3913	-0.94462	0.262296	0.034092	641	-3.0669	5e-06	0.048097	827	-3.667	2e-06	0.34615	2881	-2.315	0.138572	0.10828	1432	-3.8663	0.104929	0.09662	1458	-2.1959	9.3e-05	0.27485	2536	-2.6191	0.276256	3.11197	Semi-strain specific	Non-essential	0.988153	0.965516	III	2019	18.3259
YBR213W	MET8	0.64612	4107	-1.0682	0.119003	0.15307	1814	-3.5835	0.102128	0.15798	1884	-1.8406	0.005976	0.99886	5637	0.12084	0.844719	0.45043	3392	-1.8246	0.000702	0.6239	3979	-2.3229	0.000184	0.075766	1158	-2.2889	0.010017	0.12858	1632	-2.7433	0.006893	0.81906	4519	-1.7155	0.080578	0.15632	1826	-1.1118	0.221908	2.86622	Strong strain-specific	Non-essential	0.992152	0.947425	I	825	18.1818
YBR214W	SDS24	0.018534	378	-2.4999	0.000326	0.0034951	101	-3.8526	0.006627	0.013481	391	-2.4636	4e-05	0.033751	881	-1.1728	0.001194	0.011087	290	-2.4788	5e-06	0.0034375	105	-4.2724	2e-06	0.011036	304	-2.4831	0.000546	0.02323	440	-3.7871	0.00649	0.065611	1198	-2.4378	4e-06	0.0011162	62	-2.2314	0.007526	3.27604	Non-specific	Non-essential	0.990239	0.994556	W	1584	15.7828
YBR215W	HPC2	0.080295	1122	-3.5452	0.003067	0.1031	1375	-4.5135	0.102128	0.037721	784	-2.8208	0.000356	0.15776	1872	-1.4418	0.021653	0.21904	2216	-2.7931	0.000369	0.19009	2056	-3.2843	2e-06	0.24296	2391	-3.2489	0.121815	0.21313	2246	-6.0101	0.104929	0.11483	1583	-2.8666	0.000145	0.50144	3518	-2.0274	0.358099	3.22847	Non-specific	Non-essential	0.910232	0.902259	I	1962
YBR216C	YBP1	0.94426	5259	-1.1042	0.213833	0.91226	5122	-3.8858	0.405028	0.62876	4009	-2.5859	0.159899	0.7942	4406	0.030696	0.350397	0.57326	3868	-3.7539	0.011698	0.90661	5030	-1.5001	0.053056	0.93117	5150	-2.1745	0.409299	0.96334	5402	-3.4833	0.34939	0.64002	3913	-1.3411	0.014505	0.93785	5133	-2.3255	0.467729	2.77139	Strong strain-specific	Non-essential	0.9481	0.998893	W	2025	17.7778
YBR217W	ATG12	0.2125	2163	-1.8809	0.007134	0.3071	2746	-3.1593	0.102128	0.17958	2021	-2.2894	0.007149	0.46665	3225	-0.80857	0.137502	0.42799	3287	-3.2168	0.000702	0.21571	2226	-4.1866	6e-06	0.44727	3312	-2.1444	0.146639	0.31333	2853	-4.7798	0.104929	0.76034	4285	-1.494	0.07596	0.47672	3406	-1.2964	0.359894	3.19288	Non-specific	Essential	0.950069	0.973825	I	561	23.1729
YBR218C	PYC2	0.035555	621	-1.1994	0.000168	0.048655	834	-4.1044	0.006627	0.037046	770	-1.8266	0.000356	0.026934	797	-2.0064	0.000811	0.32734	2851	-1.6132	0.001309	0.65299	4104	-1.3289	0.00366	0.045702	847	-2.5688	0.00947	0.11065	1458	-2.2511	0.006893	0.63652	3900	-2.0857	0.007295	0.2954	2656	-3.3764	0.276256	3.06623	Semi-strain specific	Non-essential	1.0027	0.972583	W	3543	13.5478
YBR219C	YBR219C	0.041011	688	-1.7354	0.000168	0.0083949	224	-2.9628	0.006627	0.072334	1180	-2.4531	0.000622	0.94568	5067	-0.16222	0.516676	0.00085846	39	-2.1717	5e-06	0.04191	744	-3.5093	2e-06	0.0047274	171	-2.1577	0.000546	0.0036781	99	-2.4725	0.000765	0.028085	725	-1.8401	4e-06	0.038539	749	-1.2423	0.048769	3.10762	Semi-strain specific	Non-essential	1.00003	0.895354	V	805
YBR220C	YBR220C	0.41199	3161	-1.8896	0.070531	0.58326	3931	-2.9781	0.15936	0.71251	4320	-2.4483	0.162191	0.60525	3707	-1.6907	0.220092	0.45097	3395	-3.1008	0.000702	0.54635	3710	-4.8746	0.000184	0.6706	4178	-2.0938	0.289436	0.54585	3881	-3.4486	0.158937	0.87825	4740	-1.8409	0.127044	0.50272	3525	-1.6281	0.358099	3.20074	Non-specific	Non-essential	0.993273	0.859441	I	1683	14.2602
YBR221C	PDB1	0.25524	2377	-1.801	0.012558	0.061455	973	-3.2494	0.006627	0.094471	1379	-3.0799	0.000622	0.027985	813	-3.1545	0.000811	0.055053	891	-2.2661	5e-06	0.98559	5527	-1.3252	0.116453	0.092706	1319	-3.3178	0.012275	0.30205	2780	-3.5416	0.104929	0.085679	1377	-3.9103	4e-06	0.041385	784	-2.0379	0.050469	3.10609	Semi-strain specific	Non-essential	0.974513	0.847061	I	1101	6.35786
YBR221W-A	YBR221W-A	0.74581	4489	-2.5657	0.13285	0.97043	5438	-1.1879	0.465505	0.65857	4118	-3.2205	0.162191	0.66154	3911	-0.73734	0.236514	0.99756	5646	-0.6894	0.657236	0.91024	5045	-2.645	0.074817	0.8727	4902	-0.69144	0.349286	0.96028	5389	-1.5968	0.353237	0.92019	4959	-2.0777	0.175111	0.92995	5092	-1.9573	0.456978	2.69547	Non-effective	Non-essential		0.95632		105	9.52381
YBR222C	PCS60	0.32807	2790	-0.773	0.010266	0.48476	3581	-2.8335	0.107631	0.93656	5161	-1.3764	0.32069	0.58771	3647	-0.36209	0.220092	0.19731	2091	-2.2653	0.000369	0.97477	5429	-2.3762	0.116453	0.14052	1738	-1.7819	0.037444	0.092395	1271	-3.1442	0.006893	0.33966	2785	-2.212	0.000218	0.52737	3600	-1.0372	0.358099	2.88082	Strong strain-specific	Non-essential	1.0032	0.975195	I	1632	13.4804
YBR223C	TDP1	0.26875	2466	-1.5989	0.012558	0.098536	1332	-3.1113	0.102128	0.16976	1955	-1.8409	0.006808	0.12884	1715	-2.4902	0.008007	0.13601	1641	-2.1666	1.7e-05	0.50652	3585	-3.1678	0.000184	0.20863	2186	-1.6728	0.120183	0.16631	1952	-3.6656	0.104929	0.046293	979	-2.9295	2.1e-05	0.10128	1385	-1.5268	0.200823	3.24134	Non-specific	Non-essential	1.00249	0.916156	I	1635	21.4067
YBR225W	YBR225W	0.085384	1165	-1.2961	0.003067	0.14343	1731	-4.5126	0.102128	0.95988	5330	-0.84265	0.490561	0.8362	4553	-0.97618	0.373204	0.86652	4873	-3.855	0.084122	0.50654	3586	-2.3406	7.4e-05	0.46488	3401	-1.9037	0.264507	0.46779	3576	-1.3843	0.137817	0.4558	3264	-2.0824	0.00468	0.51641	3577	-1.9558	0.358099	2.7909	Strong strain-specific	Non-essential	0.963574	0.966402	III	2703	16.2782
YBR227C	MCX1	0.18589	1986	-1.0632	0.00391	0.13613	1655	-3.0432	0.102128	0.79435	4601	-0.73408	0.261993	0.98008	5380	0.19772	0.605411	0.068722	1035	-2.1297	5e-06	0.89774	4989	-1.9975	0.005699	0.55554	3758	-0.81414	0.289436	0.12056	1555	-2.0273	0.006893	0.61732	3827	-0.90942	0.007295	0.86603	4784	-0.37236	0.48398	2.6277	Strong strain-specific	Non-essential	0.988932	1.05078	I	1563	17.2745
YBR228W	SLX1	0.091241	1220	-1.8741	0.003067	0.1963	2120	-3.7734	0.102128	0.13863	1725	-1.2619	0.003981	0.29318	2525	-0.36227	0.033489	0.30831	2751	-1.6429	0.000726	0.1827	2005	-4.649	2e-06	0.24628	2410	-1.9511	0.121815	0.15354	1860	-1.5947	0.104929	0.074069	1265	-2.5007	4.8e-05	0.079164	1172	-2.3292	0.069264	3.26996	Non-specific	Non-essential	1.0072	1.02247	I	915	16.3934
YBR229C	ROT2	0.99462	5604	0.1012	0.716909	0.999	5655	-2.1998	0.679135	0.9932	5595	-1.157	0.565151	0.9334	5002	-0.88711	0.543988	0.99249	5597	-1.7469	0.546871	0.9976	5634	0.28501	0.5045	0.90953	5033	-0.33908	0.367935	0.9088	5136	-1.0234	0.294612	0.87965	4749	-2.5318	0.105699	0.97637	5391	0.1864	0.512914	2.46651	Non-effective	Non-essential	1.00023	0.952195	I	2865	19.5462
YBR230C	OM14	0.036903	637	-1.6348	0.000168	0.022652	467	-3.51	0.006627	0.048813	932	-1.3942	0.000395	0.33394	2689	-0.43176	0.033489	0.067041	1022	-1.5517	5e-06	0.028163	558	-2.0712	2e-06	0.0085914	264	-1.8034	0.000546	0.019832	383	-3.0998	0.00649	0.318	2692	-0.95433	0.000218	0.085332	1244	-1.6511	0.095506	3.20837	Non-specific	Non-essential	1.01144	0.950514	III	502
YBR230W-A	YBR230W-A	0.063479	954	-0.94509	0.003625	0.075988	1111	-1.8733	0.102128	0.78164	4555	-0.39826	0.284043	0.34902	2743	-0.67536	0.137502	0.99786	5649	0.19644	0.712932	0.61061	3936	-0.9914	0.000741	0.21725	2241	-1.0066	0.080327	0.019899	385	-1.5751	0.00649	0.93981	5085	-0.63547	0.257024	0.14651	1751	-1.1602	0.202337	2.70792	Strong strain-specific			0.99023	IV	201	19.9005
YBR231C	SWC5	0.0015984	50	-2.2911	2.7e-05	0.0050544	144	-2.7678	0.006627	0.00011818	13	-2.9909	1.6e-05	0.031485	859	-1.7154	0.000811	0.0040897	135	-2.8623	5e-06	0.12497	1592	-2.6614	2e-06	0.009766	284	-2.3806	0.000546	0.0014338	50	-2.8733	0.000765	0.0063876	265	-2.9658	4e-06	0.0039923	167	-2.075	0.011802	3.24017	Non-specific	Non-essential	0.941091	0.821819	II	912	16.4474
YBR233W	PBP2	0.66302	4180	-0.68163	0.119003	0.69185	4313	-1.7857	0.172709	0.94077	5180	-2.3914	0.32069	0.73392	4183	-0.65223	0.280312	0.10617	1390	-2.8714	1.1e-05	0.84158	4768	-1.0679	0.005699	0.74678	4428	-1.0611	0.324196	0.96457	5416	-1.3201	0.373022	0.99669	5614	-1.2558	0.441203	0.99585	5602	-1.2121	0.627862	2.06711	Strong strain-specific	Non-essential	1.00604	0.867236	I	1242	10.467
YBR233W-A	DAD3	0.048085	772	-1.5355	0.000263	0.072672	1087	-4.1492	0.016189	0.17964	2022	-3.1091	0.001218	0.069166	1263	-1.9102	0.00155	0.030017	595	-3.9142	5e-06	0.037127	682	-3.7193	2e-06	0.027555	606	-3.7704	0.004457	0.14828	1820	-4.8786	0.012349	0.13059	1687	-2.7701	2.1e-05	0.0056289	193	-4.8932	0.028293	3.2474	Non-specific	Essential			I	285	10.5263
YBR234C	ARC40	0.039506	671	-2.1619	0.001941	0.16732	1938	-5.6367	0.102128	0.06759	1132	-3.3378	0.001623	0.010971	470	-4.2158	0.00023	0.016009	381	-4.4499	5e-06	0.00822	213	-6.1103	2e-06	0.018557	461	-3.698	0.008286	0.012819	266	-4.5796	0.00649	0.016632	502	-2.8479	4e-06	0.010407	306	-3.2786	0.036061	3.27604	Non-specific	Essential			I	1155	10.3896
YBR235W	VHC1	0.76988	4557	-1.7451	0.149223	0.90746	5103	-2.4528	0.380057	0.44307	3361	-1.9033	0.031158	0.91915	4921	0.089608	0.45853	0.22518	2264	-1.7986	0.000369	0.97726	5455	-1.3849	0.176686	0.9936	5593	-1.1605	0.542972	0.53318	3838	-1.9364	0.158937	0.86621	4684	-1.0527	0.105699	0.99108	5547	-0.44298	0.57847	2.27311	Strong strain-specific	Non-essential	1.00438	0.867483	I	3363	13.6783
YBR236C	ABD1	0.15429	1747	-1.0054	0.00391	0.26789	2513	-2.6879	0.102128	0.39026	3106	-2.0584	0.022187	0.037948	938	-3.1489	0.001293	0.10972	1423	-3.5825	1.1e-05	0.012295	300	-3.2643	2e-06	0.21437	2227	-2.5668	0.05268	0.10547	1408	-1.6525	0.006893	0.45392	3257	-2.0509	0.003174	0.3681	2961	-1.2441	0.319307	3.11895	Semi-strain specific	Essential			I	1311	11.4416
YBR237W	PRP5	0.10725	1359	-5.5619	0.00391	0.39882	3174	-6.4592	0.102128	0.042597	848	-3.3816	0.000395	0.011081	473	-3.3015	0.000298	0.019309	425	-4.543	5e-06	0.069431	1081	-4.4492	2e-06	0.29087	2648	-3.2163	0.132497	0.064017	1007	-6.066	0.006893	0.0052025	227	-4.4483	4e-06	0.042378	797	-2.8464	0.050469	3.17865	Non-specific	Essential			I	2550	15.6863
YBR238C	YBR238C	0.37565	3011	-1.4663	0.070531	0.63388	4104	-2.4543	0.15936	0.22368	2278	-1.8654	0.008645	0.89356	4789	-0.44014	0.399141	0.97421	5460	-0.40742	0.355463	0.78984	4577	-3.2112	0.00366	0.56515	3795	-0.98729	0.264507	0.8806	5030	-0.77199	0.294612	0.88034	4756	-1.6466	0.105699	0.68051	4180	-0.58506	0.407449	2.70825	Strong strain-specific	Non-essential	0.982513	0.929421	W	2196	10.4736
YBR239C	ERT1	0.086536	1173	-1.5595	0.003625	0.55331	3829	-3.6275	0.15936	0.6088	3945	-2.4997	0.14343	0.91755	4911	-2.927	0.495702	0.47871	3519	-2.3524	0.004813	0.54907	3723	-2.9847	0.001855	0.3577	2936	-1.5821	0.133391	0.089576	1238	-3.3089	0.104929	0.39815	3018	-2.5201	0.005202	0.25035	2397	-1.6447	0.267093	2.97296	Strong strain-specific	Non-essential	1.00103	0.912466	I	1590	10.0629
YBR240C	THI2	0.25468	2373	-2.3604	0.012558	0.55243	3824	-4.144	0.15936	0.64996	4082	-2.4274	0.105936	0.31367	2615	-1.7173	0.033489	0.7848	4572	-2.9534	0.013659	0.51579	3618	-2.8458	7.4e-05	0.50949	3606	-2.2171	0.264507	0.43268	3426	-3.9248	0.104929	0.82215	4528	-2.1768	0.080578	0.8703	4797	-0.72012	0.456978	3.04433	Semi-strain specific	Non-essential	0.999543	0.942023	I	1353	19.2166
YBR241C	YBR241C	0.15205	1725	-2.0764	0.003067	0.064581	1007	-3.2205	0.006627	0.39244	3117	-2.3026	0.022187	0.6724	3951	-0.67747	0.262296	0.11059	1435	-1.7359	2.8e-05	0.45629	3379	-1.6904	7.4e-05	0.016991	433	-2.397	0.008286	0.017434	354	-2.0805	0.00649	0.026503	702	-2.4833	4e-06	0.14936	1768	-1.6285	0.267093	3.07045	Semi-strain specific	Non-essential	1.01677	0.952777	W	1467	18.4049
YBR242W	YBR242W	0.9349	5202	-1.5219	0.175404	0.87566	4978	-3.1951	0.217589	0.79648	4615	-2.4876	0.261993	0.97767	5343	0.20545	0.605411	0.40559	3194	-1.8365	0.000702	0.62663	3995	-4.83	0.001136	0.96479	5354	-2.1858	0.459035	0.79999	4764	-3.42	0.245345	0.81566	4509	-2.2892	0.105699	0.93357	5109	-1.9065	0.477602	2.63398	Strong strain-specific	Non-essential	1.00063	0.98473	W	717	13.947
YBR243C	ALG7	0.97522	5460	-1.6755	0.278522	0.89558	5050	-5.7954	0.286299	0.35542	2960	-3.4541	0.021392	0.025352	774	-4.8871	0.000698	0.6902	4267	-3.7514	0.013659	0.93148	5171	-1.8463	0.10725	0.69573	4267	-2.8479	0.289436	0.41441	3339	-6.6982	0.104929	0.09169	1426	-3.8908	0.000145	0.39884	3091	-3.5082	0.319307	2.49918	Strong strain-specific	Essential			I	1347	14.1054
YBR244W	GPX2	0.69687	4321	-0.40484	0.149223	0.96394	5401	-3.2585	0.483746	0.76401	4493	-0.86461	0.214048	0.36359	2799	-0.27157	0.109396	0.18632	2027	-3.8363	0.000369	0.96312	5358	-2.4925	0.096903	0.61047	3949	-2.2417	0.265495	0.57057	3974	-1.1154	0.142199	0.5777	3686	-1.146	0.008738	0.98974	5526	-0.097148	0.555341	2.65062	Strong strain-specific	Non-essential	1.00594	0.967776	IV	489	10.2249
YBR245C	ISW1	0.38114	3033	-1.3806	0.070531	0.30781	2753	-4.0803	0.102128	0.85049	4780	-0.76553	0.241128	0.52913	3446	-1.3833	0.179059	0.84693	4796	-1.9292	0.066306	0.98971	5567	-1.536	0.255835	0.90113	5004	-0.77047	0.409299	0.63514	4196	-1.659	0.212397	0.97845	5418	-1.3857	0.316611	0.31749	2761	-2.8317	0.276256	2.66033	Strong strain-specific	Non-essential	0.980118	0.975283	V	3390	10.6195
YBR246W	RRT2	0.48585	3532	-2.0698	0.070531	0.78073	4635	-4.2893	0.19016	0.90743	5014	-2.6504	0.288909	0.96368	5194	-0.99349	0.605411	0.81551	4694	-1.8634	0.066306	0.91908	5105	-2.6316	0.096903	0.46477	3400	-2.314	0.221006	0.52146	3791	-1.5849	0.158937	0.93245	5019	-2.3395	0.181187	0.73434	4340	-1.6111	0.407449	2.80152	Strong strain-specific	Non-essential	0.964306	0.848363	I	1164	18.9003
YBR247C	ENP1	0.99164	5579	-0.35619	0.416599	0.43687	3356	-1.4569	0.127835	0.12749	1632	-2.0371	0.003981	0.17154	1960	-2.2845	0.021803	0.16122	1824	-2.7005	0.000179	0.74307	4404	-1.3153	0.001855	0.63681	4045	-1.8179	0.265495	0.25908	2508	-1.506	0.104929	0.68618	4073	-1.6013	0.083016	0.15299	1795	-3.0608	0.267093	2.91997	Strong strain-specific	Essential			I	1452	11.0193
YBR248C	HIS7	0.54389	3737	-1.7742	0.083292	0.47017	3515	-3.332	0.102128	0.067606	1133	-2.2376	0.000622	0.90711	4861	0.49519	0.438881	0.16481	1859	-2.4634	7.6e-05	0.0032515	102	-3.1562	2e-06	0.5024	3581	-1.5072	0.220585	0.38992	3227	-1.3337	0.104929	0.84594	4608	-1.1803	0.127044	0.93602	5122	-1.0402	0.506585	2.46154	Strong strain-specific	Non-essential	1.00715	0.850019	I	1659	10.2471
YBR249C	ARO4	0.14152	1647	-3.0291	0.00391	0.67427	4249	-1.3326	0.172709	0.77238	4525	-0.68828	0.241128	0.075578	1313	-1.3561	0.002524	0.5111	3668	-1.4888	0.004013	0.77506	4528	-1.6673	0.005699	0.39237	3085	-2.4899	0.138747	0.42016	3367	-4.4709	0.104929	0.065414	1194	-2.9067	4e-06	0.10195	1391	-2.6006	0.095506	2.92668	Strong strain-specific	Non-essential	0.965064	0.866952	III	1113	8.98473
YBR250W	SPO23	0.98648	5545	-1.1752	0.293038	0.49326	3620	-4.4622	0.107631	0.41977	3251	-1.1386	0.027981	0.69692	4048	0.091254	0.262296	0.95214	5299	-3.2873	0.1746	0.90598	5026	-4.1015	0.005699	0.78157	4573	-2.1587	0.324196	0.37627	3165	-2.5144	0.104929	0.90446	4879	-2.0117	0.127044	0.98218	5440	-1.1643	0.555341	2.55461	Strong strain-specific	Non-essential	0.985316	0.810475	III	1572	15.9033
YBR251W	MRPS5	0.2628	2428	-1.6328	0.00391	0.063585	992	-2.4666	0.006627	0.24331	2384	-1.6499	0.007149	0.0046644	264	-2.6048	0.000136	0.12993	1593	-1.6621	1.7e-05	0.083908	1219	-2.2436	2e-06	0.14734	1778	-2.5899	0.051439	0.20687	2198	-0.83252	0.104929	0.068929	1229	-2.6631	4e-06	0.0060104	204	-4.2388	0.036061	3.15058	Semi-strain specific	Non-essential	0.88999	0.721048	I	924	9.74026
YBR252W	DUT1	0.22599	2236	-1.226	0.007134	0.37461	3065	-2.3964	0.118327	0.38078	3067	-1.6093	0.06579	0.16148	1905	-1.9767	0.021969	0.36645	3018	-1.6346	0.004813	0.99527	5616	0.18199	0.388235	0.4026	3125	-2.4407	0.221006	0.41231	3332	-2.0286	0.112389	0.93535	5040	-1.2156	0.227287	0.20227	2132	-0.92242	0.240146	2.98729	Strong strain-specific	Essential			I	444	13.5135
YBR253W	SRB6	0.18866	2008	-2.7284	0.005286	0.065631	1019	-3.7426	0.102128	0.098134	1411	-1.8341	0.006384	0.085204	1382	-2.0494	0.013068	0.068567	1033	-4.6584	5e-06	0.0071763	199	-5.688	2e-06	0.050232	898	-3.645	0.010017	0.2193	2282	-4.2425	0.094394	0.04313	951	-2.6899	3.4e-05	0.060441	998	-4.4349	0.125984	3.24946	Non-specific	Essential			II	366	21.8579
YBR254C	TRS20	0.16365	1817	-5.0478	0.00391	0.79605	4690	-6.0476	0.204642	0.13552	1705	-3.4644	0.004993	0.013679	543	-5.7536	0.000298	0.71755	4333	-5.665	0.013659	0.097605	1344	-5.3218	2e-06	0.6429	4068	-3.9555	0.289436	0.17667	2022	-6.1457	0.104929	0.013199	426	-4.2273	4e-06	0.35068	2901	-4.437	0.319307	2.89304	Strong strain-specific	Essential			I	528	17.0455
YBR255C-A	RCF3	0.81123	4693	-1.5679	0.122711	0.307	2745	-5.0461	0.102128	0.30122	2697	-2.1099	0.014162	0.86699	4666	-1.3118	0.45853	0.75891	4474	-3.2405	0.047445	0.60635	3919	-4.5672	0.001855	0.86643	4878	-2.0335	0.349286	0.26544	2548	-5.0933	0.104929	0.47824	3352	-2.4286	0.008182	0.87842	4829	-1.7612	0.428572	2.86456	Strong strain-specific				III	457
YBR255W	MTC4	0.11037	1381	-2.4714	0.002372	0.35692	2980	-5.1946	0.102128	0.17551	1994	-2.398	0.007715	0.34321	2724	-0.42346	0.043315	0.47914	3522	-4.9928	0.002434	0.38791	3081	-3.4379	7.4e-05	0.38702	3058	-3.1463	0.139449	0.45331	3523	-5.7917	0.104929	0.052083	1048	-4.0529	4e-06	0.11482	1506	-2.4577	0.231438	3.15749	Semi-strain specific	Non-essential	1.00823	0.858295	II	2085	16.307
YBR256C	RIB5	0.01275	276	-3.5447	0.00011	0.017085	375	-7.4887	0.006627	0.0046423	191	-3.3207	1.6e-05	0.0023936	168	-3.7297	5.2e-05	0.042577	754	-3.5761	5e-06	0.37991	3043	-2.4179	9e-06	0.017434	440	-3.1832	0.005923	0.0046229	116	-3.4342	0.00649	0.0053038	228	-6.3255	4e-06	0.0057137	194	-3.7225	0.036061	3.22968	Non-specific	Essential			I	717	18.1311
YBR257W	POP4	0.12495	1507	-2.6911	0.00391	0.038819	690	-6.2287	0.006627	0.26295	2496	-1.9707	0.011831	0.065032	1238	-3.5061	0.002524	0.064292	986	-4.3644	3.8e-05	0.071569	1092	-3.4068	2e-06	0.23367	2334	-3.0216	0.05268	0.068192	1048	-6.5691	0.006893	0.041903	938	-4.0028	4e-06	0.089413	1275	-4.3701	0.200823	3.27264	Non-specific	Essential			I	840	11.9048
YBR258C	SHG1	0.86832	4890	-0.38204	0.184598	0.8527	4887	-3.4956	0.309652	0.99964	5667	0.29978	0.923587	0.98681	5471	0.41645	0.749628	0.99727	5643	-0.96484	0.641079	0.67644	4195	-1.9112	0.001855	0.86345	4865	-2.4393	0.349286	0.97223	5465	-2.5196	0.34939	0.937	5059	-1.7956	0.227287	0.96061	5273	-1.3552	0.461438	2.46751	Non-effective	Non-essential	1.00956	0.930296	III	429	11.655
YBR259W	YBR259W	0.92207	5119	-0.30859	0.175404	0.97501	5479	-1.4022	0.496329	0.69807	4262	-1.1388	0.162191	0.71763	4111	-1.0787	0.262296	0.64435	4109	-1.9818	0.008081	0.81443	4665	-2.6905	0.005699	0.99402	5597	-1.6663	0.542972	0.93273	5238	-0.87786	0.343137	0.782	4360	-2.0739	0.080578	0.93742	5130	-1.0606	0.506585	2.8078	Non-effective	Non-essential	1.00207	0.942769	W	2067	3.87034
YBR260C	RGD1	0.0035988	84	-2.9351	7.6e-05	0.025756	515	-4.8039	0.006627	0.020952	534	-1.7555	7.3e-05	0.064303	1230	-1.6084	0.005941	0.032077	620	-2.6654	5e-06	0.043295	762	-4.078	2e-06	0.020887	503	-2.0098	0.008286	0.11234	1479	-3.0205	0.104929	0.071462	1249	-1.815	4.8e-05	0.074897	1139	-1.077	0.069717	3.27056	Non-specific	Non-essential	0.990552	0.925397	I	2001	16.9915
YBR261C	TAE1	0.069833	1020	-2.3209	0.00066	0.04567	788	-4.4403	0.006627	0.0041684	171	-2.2122	1.6e-05	0.043128	999	-1.1798	0.00251	0.0045207	147	-2.3791	5e-06	0.057574	954	-1.6697	2e-06	0.056336	967	-2.3446	0.010017	0.012691	262	-2.4783	0.00649	0.0099529	345	-2.7407	4e-06	0.026617	589	-3.3479	0.046781	3.27186	Non-specific	Non-essential	1.00245	0.942687	I	699	14.3062
YBR262C	MIC12	0.0088443	203	-2.4798	2.7e-05	0.0079031	215	-4.7275	0.006627	0.054701	999	-2.4827	0.000622	0.044769	1023	-1.7459	0.00251	0.038643	714	-2.4775	5e-06	0.14207	1715	-3.8917	2e-06	0.096329	1352	-2.6792	0.012275	0.28396	2679	-4.1657	0.104929	0.024379	659	-3.3994	4e-06	0.10048	1375	-2.4429	0.095506	3.22637	Non-specific	Non-essential	1.00739	0.905855	III	321	6.23053
YBR263W	SHM1	0.073519	1053	-2.0249	0.00066	0.015013	331	-2.8476	0.006627	0.024043	600	-1.6674	0.000351	0.022448	719	-1.1462	0.000698	0.10267	1356	-1.891	1.1e-05	0.15119	1774	-2.5092	6e-06	0.01722	436	-1.4351	0.001813	0.0083796	184	-2.6662	0.00649	0.14561	1793	-1.8781	6e-05	0.41797	3166	-0.90138	0.358099	3.19569	Non-specific	Non-essential	1.01166	0.907109	II	1473	12.22
YBR264C	YPT10	0.14341	1659	-0.7101	0.003625	0.0055211	151	-2.3756	0.006627	0.26622	2522	-1.5041	0.014162	0.31915	2632	-1.3989	0.090185	0.46537	3453	-1.7596	0.004813	0.076483	1148	-2.126	2e-06	0.075054	1148	-1.7598	0.023562	0.15818	1900	-0.90892	0.08704	0.034237	817	-1.4801	3.4e-05	0.0032902	139	-1.7146	0.017437	3.07627	Semi-strain specific	Non-essential	1.0282	0.888207	IV	600	21.6667
YBR265W	TSC10	0.0067404	155	-1.6281	0.00011	0.0037501	105	-3.8674	0.006627	0.0093311	309	-3.7745	1.6e-05	0.0037595	224	-3.3547	8.1e-05	0.0019336	71	-3.3972	5e-06	0.0077657	205	-6.1994	2e-06	0.002468	117	-4.0822	0.000546	0.0012259	46	-2.965	0.000118	0.0012785	89	-4.5727	4e-06	0.0045197	177	-3.9833	0.036061	3.31143	Non-specific	Essential			I	963	16.6147
YBR267W	REI1	0.47993	3496	-0.9832	0.064228	0.35824	2987	-2.6298	0.102128	0.31775	2795	-1.333	0.022826	0.229	2234	-1.0263	0.025744	0.87039	4891	-0.88724	0.112355	0.94778	5266	-1.1336	0.138117	0.45911	3372	-1.9236	0.264507	0.96108	5392	-0.20993	0.34939	0.95587	5210	-0.28194	0.215369	0.49992	3514	-2.0003	0.361475	2.76166	Strong strain-specific	Non-essential	0.788301	0.217044	III	1182	17.7665
YBR268W	MRPL37	0.011346	246	-2.8327	0.000168	0.0076367	209	-4.9733	0.006627	0.076518	1217	-2.9513	0.000622	0.0023276	162	-4.2128	2.1e-05	0.16781	1877	-2.3749	7.6e-05	0.119	1530	-5.3115	2e-06	0.0070795	225	-3.74	0.000546	0.014717	305	-5.0399	0.00649	0.0082848	311	-4.09	4e-06	0.050439	884	-3.8886	0.058087	3.22981	Non-specific	Non-essential	0.887824	0.661602	I	318	18.8679
YBR269C	SDH8	0.039464	670	-1.2868	0.000168	0.023621	482	-3.4191	0.006627	0.0085865	281	-2.1072	1.6e-05	0.011325	478	-1.1041	0.000298	0.25446	2459	-1.5795	0.000179	0.062001	1006	-2.2563	2e-06	0.035677	716	-2.0658	0.010017	0.014503	300	-2.9072	0.00649	0.0085757	316	-2.1778	4e-06	0.016612	418	-2.4306	0.046781	3.26089	Non-specific	Non-essential	1.0082	0.82669	I	417	9.59233
YBR270C	BIT2	0.64469	4102	-2.0349	0.118453	0.71576	4401	-3.8204	0.225735	0.37801	3051	-2.6369	0.08549	0.99059	5514	0.040715	0.786428	0.27085	2554	-4.1635	5e-06	0.53486	3675	-4.8184	0.026967	0.56715	3807	-1.5085	0.220585	0.34629	3005	-3.9003	0.104929	0.91512	4937	-0.45188	0.257024	0.98267	5446	-1.1507	0.512914	2.78143	Strong strain-specific	Non-essential	0.996781	0.986383	W	1638	17.094
YBR271W	EFM2	0.95382	5309	-1.351	0.248876	0.54851	3813	-4.2341	0.15936	0.55816	3792	-2.4752	0.105936	0.79969	4423	-1.9746	0.357911	0.76542	4497	-3.2772	0.066306	0.78188	4553	-4.3309	0.00366	0.95128	5274	-2.9229	0.459035	0.67824	4362	-3.4632	0.212397	0.39773	3013	-3.0989	0.002629	0.62223	3956	-3.3446	0.407449	2.96776	Strong strain-specific	Non-essential	1.01024	0.865288	I	1260	15.0794
YBR272C	HSM3	0.2423	2321	-0.984	0.007134	0.40538	3206	-3.7142	0.102128	0.44674	3374	-1.5685	0.084287	0.61096	3729	-1.3225	0.236488	0.74138	4405	-0.67803	0.021627	0.89217	4962	-2.2569	0.00366	0.56607	3798	-1.3433	0.264507	0.4122	3331	-2.0951	0.104929	0.60513	3782	-1.2382	0.008738	0.23352	2297	-1.5805	0.267093	3.08178	Semi-strain specific	Non-essential	1.00622	1.0597	III	1443	9.00901
YBR273C	UBX7	0.67089	4216	-1.8847	0.122711	0.88326	4999	-1.7552	0.359238	0.36065	2979	-2.3771	0.022826	0.49164	3334	-1.1009	0.212408	0.83198	4743	-1.4532	0.112355	0.90645	5028	-4.1908	0.053056	0.8709	4898	-1.9634	0.349286	0.29859	2759	-2.5125	0.104929	0.89398	4817	-2.3618	0.175111	0.78481	4513	-1.3412	0.407449	2.77122	Strong strain-specific	Non-essential	1.00748	0.905748	W	1311	10.6789
YBR274W	CHK1	0.11704	1434	-1.9117	0.003067	0.48075	3561	-2.7223	0.137454	0.31754	2794	-0.56916	0.011831	0.86803	4673	0.18872	0.411884	0.14238	1684	-1.2904	1.7e-05	0.70887	4294	-3.9903	0.000184	0.458	3368	-2.0184	0.146639	0.32646	2901	-2.1731	0.104929	0.28818	2564	-1.4672	0.000218	0.6617	4110	-1.388	0.440634	3.02717	Semi-strain specific	Non-essential		0.895115	I	1584	10.101
YBR275C	RIF1	0.51016	3621	-1.5691	0.070531	0.15008	1785	-2.5898	0.102128	0.76108	4479	-0.22217	0.214048	0.79334	4402	-0.20798	0.350397	0.58515	3903	-1.6772	0.009202	0.73437	4378	-2.3519	0.00366	0.18011	2014	-1.8115	0.037444	0.24504	2420	-2.9183	0.104929	0.51949	3497	-1.0932	0.00468	0.26146	2461	-1.9347	0.267093	3.00361	Semi-strain specific	Non-essential	0.985004	1.12972	III	5751	18.2577
YBR276C	PPS1	0.78996	4635	-1.4695	0.175404	0.90487	5090	-3.0888	0.286299	0.19295	2114	-2.023	0.007149	0.99388	5554	0.41023	0.692771	0.22773	2286	-2.4832	0.000179	0.12356	1576	-2.4533	2e-06	0.44095	3287	-2.6097	0.146639	0.23981	2385	-2.4854	0.104929	0.41066	3080	-1.6888	0.002629	0.7079	4275	-0.86036	0.440634	2.8231	Strong strain-specific	Non-essential	0.999147	1.17826	I	2424	15.6766
YBR278W	DPB3	0.8514	4833	-3.7641	0.175404	0.38958	3134	-2.3271	0.118327	0.35107	2945	-2.3813	0.022826	0.33117	2677	-1.0796	0.043315	0.052456	862	-3.7729	5e-06	0.10252	1381	-5.2751	6e-06	0.48928	3518	-1.6529	0.221006	0.76578	4627	-1.2709	0.212397	0.86733	4689	-1.0884	0.145285	0.34064	2864	-1.3372	0.276256	2.86602	Strong strain-specific	Non-essential	1.00992	0.854411	W	606	13.2013
YBR279W	PAF1	0.023956	463	-4.6957	0.000327	0.55627	3838	-6.3351	0.15936	0.26307	2497	-3.8788	0.011831	0.028044	814	-2.7171	0.000811	0.48871	3573	-3.5329	0.002434	0.18874	2047	-4.4103	2e-06	0.35493	2925	-3.6047	0.138572	0.2394	2383	-5.5274	0.104929	0.011273	382	-4.7892	4e-06	0.17288	1951	-2.8097	0.231438	3.03667	Semi-strain specific	Non-essential	0.588592	1.06952	I	1338	16.4425
YBR280C	SAF1	0.12591	1514	-2.1869	0.003067	0.62073	4060	-3.035	0.15936	0.4983	3614	-0.83996	0.084287	0.64906	3862	-0.30625	0.262296	0.15228	1757	-2.8938	3.2e-05	0.11601	1505	-3.4897	2e-06	0.22008	2262	-1.9872	0.120183	0.31651	2869	-3.8905	0.104929	0.35217	2832	-2.1189	0.00468	0.67601	4159	-1.942	0.407449	3.09197	Semi-strain specific	Non-essential	1.00961	0.979001	I	1914	17.7638
YBR281C	DUG2	0.6912	4300	-1.3058	0.083292	0.77441	4608	-5.2987	0.19016	0.46733	3473	-2.138	0.035421	0.35225	2759	-2.018	0.033489	0.33452	2872	-2.223	0.001309	0.95571	5314	-2.7128	0.116453	0.50725	3593	-2.193	0.264507	0.87712	5015	-1.5019	0.294612	0.56837	3655	-2.183	0.007295	0.46435	3354	-2.6028	0.326148	3.01308	Semi-strain specific	Non-essential	1.01968	0.816328	I	2637	19.3402
YBR282W	MRPL27	0.61798	3991	-3.496	0.119003	0.84998	4878	-5.9609	0.217589	0.8818	4906	-2.8144	0.30878	0.68929	4022	-4.5162	0.295943	0.97673	5481	-4.5346	0.205307	0.30659	2732	-3.5831	7.4e-05	0.91877	5081	-3.0303	0.409299	0.96294	5401	-4.4482	0.387364	0.48334	3375	-3.1992	0.007295	0.25345	2411	-3.6636	0.267093	2.60129	Strong strain-specific	Non-essential	0.870181	0.756558	I	441	18.1406
YBR283C	SSH1	0.94815	5281	-0.22256	0.248876	0.72423	4425	-3.4837	0.180937	0.25617	2449	-2.1553	0.014162	0.68436	3999	-0.89044	0.295125	0.22833	2290	-2.5226	0.000911	0.63162	4014	-3.0973	0.000741	0.39165	3078	-1.9189	0.221006	0.88558	5050	-0.63121	0.269424	0.65398	3959	-1.1321	0.059347	0.11759	1533	-1.7993	0.231438	2.80928	Strong strain-specific	Non-essential	0.955652	0.797447	III	1473	10.1833
YBR284W	YBR284W	0.62709	4033	-1.8343	0.119003	0.77325	4604	-3.5261	0.19016	0.53965	3747	-1.6747	0.105936	0.4128	3002	-0.8793	0.055734	0.48353	3545	-2.4701	0.002434	0.96239	5353	-3.3441	0.116453	0.64847	4086	-2.0801	0.289436	0.64139	4222	-4.3493	0.16152	0.55114	3602	-2.0711	0.007295	0.32104	2775	-1.6144	0.276256	3.09199	Semi-strain specific	Non-essential	1.01793	0.826126	W	2394	12.5313
YBR285W	YBR285W	0.41729	3184	-1.5244	0.064228	0.83216	4813	-2.8508	0.230692	0.30932	2749	-1.1551	0.022826	0.55078	3519	-1.0267	0.156522	0.96434	5391	-2.342	0.324404	0.99984	5662	-0.4078	0.691004	0.85059	4809	-1.1454	0.385709	0.31103	2841	-2.2422	0.104929	0.47322	3332	-2.0115	0.008182	0.5648	3719	-0.56522	0.407449	2.80877	Strong strain-specific	Non-essential	1.00607	0.930988	V	435	6.89655
YBR286W	APE3	0.47063	3448	-2.687	0.083292	0.67159	4238	-3.7588	0.169777	0.46586	3465	-1.3262	0.035421	0.44487	3118	-1.8871	0.137502	0.79757	4632	-1.2662	0.013659	0.87774	4900	-2.0713	0.00366	0.46154	3387	-1.952	0.210608	0.71975	4488	-3.1437	0.245345	0.49861	3438	-2.1409	0.007295	0.080401	1189	-3.5021	0.069717	2.89637	Strong strain-specific	Non-essential	1.01483	0.880858	I	1614	9.29368
YBR287W	YBR287W	0.18204	1949	-1.3547	0.003067	0.4827	3573	-2.2817	0.107631	0.95791	5306	-0.53691	0.463833	0.98939	5497	-0.38543	0.651164	0.67467	4227	-1.4894	0.009202	0.67118	4174	-3.0393	0.00366	0.89358	4981	-1.0868	0.433281	0.7107	4457	-3.2578	0.245345	0.67395	4035	-1.7929	0.007295	0.16859	1917	-1.7194	0.267093	2.60964	Strong strain-specific	Non-essential	1.00017	0.932067	I	1284	9.34579
YBR288C	APM3	0.74767	4498	-1.9072	0.149223	0.40203	3189	-5.8468	0.102128	0.34602	2923	-1.4849	0.022826	0.84276	4576	-0.59805	0.373204	0.25045	2430	-4.4976	0.000179	0.44886	3341	-3.6846	7.4e-05	0.65091	4096	-1.9675	0.265495	0.4335	3433	-4.633	0.104929	0.38676	2974	-2.5679	0.002629	0.96769	5331	-0.414	0.516528	3.00757	Semi-strain specific	Non-essential	0.962767	0.815008	II	1452	15.1515
YBR289W	SNF5	0.026721	493	-2.1984	0.000116	0.00029777	13	-4.4064	0.001238	0.0014071	70	-2.1461	1.6e-05	0.00019037	34	-3.3673	2.1e-05	0.00025318	15	-4.4335	5e-06	0.00041863	16	-2.2727	2e-06	0.00051745	41	-4.0186	0.000212	0.002092	66	-5.0754	0.000118	0.0011324	81	-3.6815	4e-06	7.56e-05	7	-6.7888	0.00495	3.28593	Non-specific	Non-essential	0.598652	0.647747	I	2718	0.735835
YBR290W	BSD2	0.11266	1397	-1.5287	0.00391	0.025805	517	-3.952	0.006627	0.014374	417	-2.5923	0.000223	0.0091402	420	-1.9209	0.000168	0.022944	478	-3.3669	5e-06	0.045343	786	-3.782	2e-06	0.032772	682	-2.9655	0.010017	0.071659	1077	-2.2799	0.006893	0.010048	347	-3.6527	4e-06	0.010587	310	-2.5174	0.045802	3.28462	Non-specific	Non-essential	0.955056	0.895848	I	966	10.352
YBR291C	CTP1	0.81999	4716	-0.80032	0.149223	0.018333	392	-2.1547	0.006627	0.25539	2445	-1.3789	0.011831	0.5017	3367	-1.3988	0.149799	0.32766	2855	-2.3624	0.000702	0.81449	4667	-0.84679	0.00366	0.46354	3392	-2.1295	0.210608	0.474	3604	-2.8625	0.104929	0.11027	1553	-1.6347	3.4e-05	0.30957	2734	-1.6619	0.276256	2.86485	Strong strain-specific	Non-essential	0.985617	0.924284	I	900	12.2222
YBR293W	VBA2	0.02248	443	-1.91	0.000326	0.39728	3165	-3.0877	0.102128	0.13207	1666	-3.4305	0.004746	0.19266	2079	-2.5841	0.021803	0.31265	2786	-1.625	0.000354	0.42546	3249	-3.3381	5e-05	0.20114	2149	-1.8861	0.037444	0.21309	2244	-2.3971	0.104929	0.39586	3010	-2.6119	0.002629	0.14794	1759	-2.4442	0.221908	3.16601	Semi-strain specific	Non-essential	1.01199	0.941638	I	1425	17.5439
YBR294W	SUL1	0.47187	3453	-1.4064	0.083292	0.57075	3891	-3.6284	0.15936	0.097507	1403	-2.0521	0.001471	0.33372	2688	-1.1228	0.033489	0.55273	3803	-2.2886	0.004013	0.24616	2403	-3.6702	6e-06	0.35285	2913	-2.4175	0.138572	0.46656	3570	-2.3539	0.104929	0.35363	2841	-2.0569	0.000723	0.29763	2671	-1.0607	0.276256	3.19026	Non-specific	Non-essential	0.99623	0.792804	V	2580	10.8527
YBR295W	PCA1	0.020225	409	-0.51994	0.000116	0.16429	1917	-3.0051	0.102128	0.34367	2913	-2.2265	0.011831	0.049286	1068	-1.4516	0.00251	0.23537	2336	-2.3301	0.000179	0.50214	3572	-1.9166	0.000184	0.030472	656	-1.454	0.010017	0.02526	466	-2.1144	0.00649	0.021775	612	-2.7687	4e-06	0.054844	930	-1.7642	0.069717	3.15789	Semi-strain specific	Non-essential	1.0449	0.914165	I	3651	5.47795
YBR296C	PHO89	0.31259	2722	-1.0404	0.060307	0.024768	501	-2.4177	0.006627	0.13341	1682	-1.1977	0.008311	0.096502	1468	-1.1357	0.015155	0.2548	2461	-3.3205	0.000911	0.10525	1408	-3.9188	6e-06	0.31697	2776	-0.89956	0.146639	0.029464	539	-3.5561	0.00649	0.45164	3245	-0.97264	0.008182	0.3951	3074	-1.6106	0.312897	3.13894	Semi-strain specific	Non-essential	1.02594	0.916766	I	1725	19.7101
YBR296C-A	YBR296C-A	0.2945	2617	-2.7727	0.060307	0.43441	3344	-4.8028	0.102128	0.051446	967	-2.4389	0.00171	0.24409	2310	-1.9699	0.025744	0.24984	2428	-3.4286	0.000369	0.93531	5187	-2.7278	0.10725	0.50157	3576	-2.4612	0.264507	0.56452	3951	-3.3191	0.142199	0.66395	3997	-2.1131	0.014505	0.47905	3423	-1.9117	0.361475	2.95578	Strong strain-specific	Non-essential		0.938564		120	8.33333
YBR297W	MAL33	0.5022	3594	-1.3783	0.083292	0.40732	3217	-3.1183	0.102128	0.26005	2483	-1.6885	0.011831	0.33983	2706	-2.8494	0.033489	0.038276	704	-3.3984	5e-06	0.98637	5532	-0.62947	0.116453	0.44159	3290	-1.4425	0.146639	0.43248	3423	-2.0145	0.104929	0.41036	3079	-1.1381	0.002629	0.46341	3347	-1.1785	0.358099	2.95609	Strong strain-specific	Non-essential	1.03197	0.896172	V	1407	72.4947
YBR298C	MAL31	0.77004	4558	-2.0172	0.152509	0.46341	3481	-5.2715	0.127835	0.79901	4625	-2.0674	0.284043	0.68952	4024	-2.0468	0.280601	0.57431	3870	-2.8673	0.030546	0.91761	5092	-0.75597	0.28972	0.93162	5154	-2.567	0.409299	0.95421	5346	-2.5635	0.353237	0.69129	4098	-1.4856	0.083016	0.87483	4815	-3.0296	0.428572	2.9096	Strong strain-specific	Non-essential	0.967212	0.960599	V	1845	20.5962
YBR299W	MAL32	0.36238	2936	-2.1795	0.060307	0.72517	4430	-2.213	0.227575	0.7053	4287	-1.2774	0.233065	0.17374	1968	-3.7051	0.045017	0.61856	4024	-1.9355	0.030546	0.76767	4501	-1.732	0.089034	0.47263	3433	-3.2605	0.191196	0.26676	2559	-2.6049	0.104929	0.5024	3454	-2.3324	0.059785	0.30601	2718	-2.1607	0.267093	3.08363	Semi-strain specific			1.01493	V	1755	10.8262
YCL001W	RER1	0.37396	3000	-0.66417	0.060307	0.57901	3917	-3.9012	0.148376	0.23691	2348	-2.5247	0.00974	0.65162	3868	-0.99275	0.262296	0.55303	3804	-4.6259	0.009202	0.92945	5161	-3.1256	0.096903	0.32286	2801	-2.1334	0.131794	0.65485	4279	-3.5352	0.212397	0.71803	4171	-2.7757	0.065442	0.66503	4121	-2.6507	0.407449	3.0412	Semi-strain specific	Non-essential	0.982172	0.949186	I	567	8.81834
YCL001W-A	YCL001W-A	0.098326	1293	-2.5058	0.003067	0.40875	3226	-2.9459	0.102128	0.61051	3948	-1.7842	0.105936	0.86676	4663	-0.93766	0.411884	0.11892	1511	-2.1471	2.8e-05	0.30488	2726	-3.6469	9e-06	0.46586	3403	-2.1011	0.210608	0.58188	4016	-2.8026	0.16152	0.79995	4448	-1.7459	0.080578	0.55573	3690	-1.8695	0.359894	2.92662	Strong strain-specific	Non-essential	0.965851	0.911076	V	462	21.645
YCL001W-B	YCL001W-B	0.85527	4850	-1.7829	0.149223	0.8657	4935	-1.843	0.217589	0.50044	3627	-2.2898	0.105936	0.35773	2777	-1.988	0.109396	0.95381	5312	-4.6607	0.1746	0.27822	2572	-5.1411	7.4e-05	0.88604	4954	-2.4192	0.433281	0.39241	3236	-1.3799	0.104929	0.57743	3684	-1.6771	0.008738	0.90201	4933	-1.7472	0.456978	2.7678	Strong strain-specific	Non-essential		0.894583	W	255	27.451
YCL002C	YCL002C	0.48458	3525	-0.35397	0.064228	0.84189	4841	-4.3272	0.217589	0.47183	3492	-2.7474	0.04098	0.40341	2960	-1.5862	0.050768	0.54693	3783	-4.9253	0.004013	0.45938	3401	-0.90058	7.4e-05	0.6627	4137	-1.5636	0.289436	0.72469	4500	-3.2154	0.245345	0.69599	4111	-1.3998	0.013962	0.59482	3835	-0.7685	0.39575	3.19481	Non-specific	Non-essential		0.925838	II	868
YCL004W	PGS1	0.05378	842	-2.1341	0.000764	0.1572	1852	-1.5666	0.102128	0.18183	2034	-1.5186	0.007715	0.079916	1341	-1.7582	0.005941	0.16169	1832	-2.1084	0.000179	0.13319	1655	-3.7856	2e-06	0.10994	1480	-2.5825	0.037444	0.1162	1516	-1.7831	0.104929	0.37677	2934	-1.8753	0.00468	0.15775	1841	-3.0131	0.267093	3.27634	Non-specific	Essential			I	1566	9.57854
YCL005W	LDB16	0.24594	2335	-1.1862	0.00391	0.027357	536	-2.6749	0.006627	0.28838	2625	-1.7721	0.011831	0.54832	3511	-0.12327	0.156522	0.12723	1576	-2.2953	1.7e-05	0.27842	2573	-2.7905	9e-06	0.072885	1129	-2.1099	0.010017	0.27584	2624	-2.3616	0.104929	0.16661	1927	-1.7871	0.000218	0.24562	2360	-1.3594	0.276256	3.17526	Semi-strain specific	Non-essential	0.96056	0.826954	III	771	9.07912
YCL005W-A	VMA9	0.63125	4043	-3.4504	0.119003	0.15926	1863	-5.43	0.102128	0.1048	1464	-3.0208	0.001471	0.016756	602	-4.0487	0.000566	0.030974	605	-4.172	5e-06	0.16853	1901	-4.7426	6e-06	0.06702	1074	-3.306	0.010017	0.69244	4411	-4.182	0.212397	0.0013726	95	-5.6489	4e-06	0.055535	939	-4.664	0.067658	3.00558	Semi-strain specific	Non-essential		0.935564	I	395
YCL008C	STP22	0.0016694	52	-3.7835	2.7e-05	0.022649	466	-5.7727	0.006627	0.016926	466	-2.2735	0.000229	0.095094	1456	-1.2384	0.006431	0.10998	1426	-1.644	1.1e-05	0.045154	781	-4.6998	2e-06	0.0074642	231	-3.2551	0.000546	0.04601	761	-5.2884	0.00649	0.21144	2192	-3.0421	0.000218	0.0071448	230	-1.9678	0.036061	3.21398	Non-specific	Non-essential	0.993821	0.817292	I	1158	11.2263
YCL009C	ILV6	0.2725	2486	-3.0374	0.00391	0.023171	476	-5.6185	0.006627	0.080798	1258	-2.8866	0.000622	0.18723	2057	-0.31953	0.013748	0.043577	760	-2.4713	5e-06	0.35083	2934	-3.7245	7.4e-05	0.10038	1381	-2.7438	0.012275	0.45804	3544	-2.8452	0.104929	0.26578	2461	-2.1448	0.000218	0.29037	2627	-1.2688	0.276256	3.1573	Semi-strain specific	Non-essential	0.987014	0.903184	I	930	16.129
YCL010C	SGF29	0.0050611	120	-3.6122	2.7e-05	0.0046694	129	-4.0887	0.006627	0.0004097	30	-2.8672	1.6e-05	0.0045735	254	-3.3233	0.000136	0.0043383	142	-2.025	5e-06	0.090626	1283	-3.5619	2e-06	0.026004	576	-1.754	0.007851	0.013511	283	-3.8955	0.00649	0.15732	1869	-2.4079	6.5e-05	0.044164	816	-1.5765	0.058087	3.21743	Non-specific	Non-essential	0.952733	0.743052	I	780	14.1026
YCL011C	GBP2	0.011043	239	-2.2278	0.000168	0.07281	1088	-2.746	0.006627	0.024071	602	-1.9829	0.000351	0.073245	1289	-1.4917	0.002524	0.092021	1251	-2.6716	1.1e-05	0.0075346	202	-2.6311	2e-06	0.023512	546	-2.5199	0.007851	0.12942	1647	-4.1387	0.006893	0.01324	428	-3.9627	4e-06	0.0060028	203	-3.1841	0.036061	3.25791	Non-specific	Non-essential	0.9707	0.908986	W	1284	8.56698
YCL012C	YCL012C	0.60643	3950	-2.9587	0.122711	0.77773	4623	-3.7179	0.172709	0.89455	4952	-1.7506	0.268705	0.82528	4510	-1.4537	0.373204	0.46837	3471	-4.0587	0.004813	0.67539	4189	-3.8168	0.001855	0.91523	5062	-2.7804	0.367935	0.78669	4710	-5.4114	0.245345	0.79967	4444	-1.4454	0.105699	0.96674	5326	-2.2066	0.500519	2.94797	Strong strain-specific	Non-essential		1.03462	I	472
YCL014W	BUD3	0.1632	1813	-3.7145	0.00391	0.44253	3380	-4.7196	0.102128	0.13081	1655	-2.8593	0.004512	0.2446	2313	-0.52727	0.032611	0.31239	2782	-3.6617	0.000354	0.66532	4148	-3.3854	0.000184	0.20951	2191	-2.5721	0.05268	0.12978	1651	-3.5963	0.006893	0.5	3445	-2.3835	0.007295	0.56459	3717	-1.6252	0.359894	3.15729	Semi-strain specific	Non-essential	1.01108	0.935302	II	4911	10.7921
YCL016C	DCC1	0.9326	5192	-1.0592	0.213833	0.4353	3349	-5.5939	0.102128	0.10855	1492	-3.062	0.001471	0.26883	2427	-1.9332	0.032611	0.10909	1414	-5.154	1.1e-05	0.064313	1030	-5.3413	2e-06	0.4482	3316	-4.0726	0.146639	0.9062	5119	-5.0374	0.311217	0.24236	2354	-2.9831	0.000218	0.96311	5295	-1.2853	0.530226	2.7826	Strong strain-specific	Non-essential	0.784161	0.88625	I	1143	17.4978
YCL017C	NFS1	0.0047521	113	-5.1629	2.7e-05	0.039805	706	-5.0811	0.006627	0.0088508	291	-4.5708	1.6e-05	0.002347	164	-4.6598	2.1e-05	0.00073296	37	-6.331	5e-06	0.021144	453	-5.9017	2e-06	0.03422	702	-4.5887	0.010017	0.33701	2965	-6.0714	0.104929	0.00023695	25	-5.7215	4e-06	0.016792	421	-6.4468	0.046678	3.18298	Non-specific	Essential			I	1494	7.36278
YCL018W	LEU2	0.99187	5581	-0.15185	0.33078	0.12748	1586	-4.4615	0.102128	0.11361	1530	-1.8841	0.00434	0.0020508	152	-3.2289	2.1e-05	0.47206	3493	-2.9425	0.002434	0.2649	2510	-3.6594	7.4e-05	0.097	1358	-3.4851	0.012275	0.051451	834	-4.1129	0.00649	0.0033184	168	-4.125	4e-06	0.034453	707	-2.133	0.050042	2.93423	Strong strain-specific				I	1095	4.56621
YCL021W-A	YCL021W-A	0.98274	5519	-0.2952	0.274376	1	5674	0.40715	0.984841	0.52283	3691	-0.87669	0.10618	0.073666	1295	-1.7229	0.007569	0.99	5576	-1.3121	0.552292	0.091517	1291	-3.3338	2e-06	0.18436	2039	-1.6616	0.104147	0.3499	3023	-1.1798	0.104929	0.13647	1720	-2.2234	0.001034	0.25664	2437	-1.335	0.267093	2.70878	Strong strain-specific				IV	378	10.582
YCL024W	KCC4	0.92742	5154	-1.0023	0.184598	0.95185	5324	-5.4978	0.438997	0.86391	4826	-2.5027	0.241128	0.64838	3860	-1.2278	0.262296	0.63806	4085	-5.3309	0.011698	0.98322	5507	-1.3319	0.176686	0.97826	5460	-2.1775	0.476236	0.92428	5201	-4.1859	0.291248	0.77139	4318	-1.9228	0.083016	0.33948	2858	-3.8995	0.284629	2.47093	Strong strain-specific	Non-essential	0.996068	0.935298	W	3114	12.8452
YCL025C	AGP1	0.010343	228	-2.2466	2.7e-05	0.20998	2202	-3.0713	0.102128	0.18709	2077	-1.4254	0.007149	0.087228	1403	-1.4123	0.002817	0.020585	446	-3.1102	5e-06	0.1432	1722	-2.6595	2e-06	0.072362	1123	-2.0185	0.010017	0.35621	3047	-2.7366	0.104929	0.021794	613	-3.2546	4e-06	0.059158	979	-3.6324	0.069717	3.19712	Non-specific	Non-essential		0.873873	W	1902	6.83491
YCL026C-A	FRM2	0.0042405	99	-2.1002	2.7e-05	0.008105	219	-3.1459	0.009214	0.22318	2277	-1.1608	0.006882	0.46625	3221	-0.63284	0.066462	0.57608	3880	-1.2916	0.001274	0.4107	3185	-1.9994	9e-06	0.041929	793	-2.3331	0.013699	0.011315	235	-2.3256	0.006893	0.24975	2384	-1.7491	0.000145	0.21065	2178	-1.6423	0.276256	2.95599	Strong strain-specific	Non-essential	0.990802	0.815615		582	25.7732
YCL026C-B	HBN1	0.35782	2913	-3.0447	0.012558	0.6386	4118	-2.1795	0.15936	0.4979	3612	-1.0709	0.105936	0.30363	2574	-1.1911	0.033489	0.84384	4781	-1.026	0.084122	0.80203	4627	-3.8184	0.005699	0.72293	4352	-1.959	0.297331	0.67323	4346	-5.718	0.212397	0.33399	2756	-1.9902	0.000218	0.91292	4995	-1.3286	0.456978	2.97485	Strong strain-specific				III	582	8.59107
YCL027W	FUS1	0.094958	1257	-1.3296	0.00391	0.080371	1153	-3.3864	0.006627	0.14986	1811	-2.0561	0.005434	0.15828	1875	-1.3166	0.010804	0.44497	3356	-3.8071	0.002263	0.066201	1048	-4.3567	2e-06	0.46729	3411	-2.6063	0.210608	0.02318	439	-3.0924	0.00649	0.22715	2282	-3.1954	0.000218	0.13089	1634	-2.3201	0.221908	3.18842	Non-specific	Non-essential	1.01111	0.965324	II	1539	20.1429
YCL028W	RNQ1	0.0023417	72	-2.0054	2.7e-05	0.030733	591	-5.6813	0.006627	0.060407	1059	-1.9641	0.00171	0.17125	1959	-0.78355	0.021653	0.045354	777	-3.2193	5e-06	0.4557	3373	-1.4455	0.000741	0.072518	1125	-1.9779	0.023562	0.063733	1005	-2.2977	0.082383	0.14946	1810	-1.9223	0.001034	0.0093466	284	-1.7062	0.028573	3.15963	Semi-strain specific	Non-essential	1.00535	0.982272	III	1218	18.0624
YCL029C	BIK1	0.027305	508	-3.4872	0.000168	0.019645	424	-6.6053	0.006627	0.084463	1294	-1.6923	0.000622	0.17961	2007	-0.92051	0.012295	0.0098979	263	-3.4235	5e-06	0.00051075	21	-5.519	2e-06	0.024972	563	-2.3177	0.007851	0.14269	1758	-3.2319	0.104929	0.11757	1605	-2.5939	3.4e-05	0.014866	380	-2.5483	0.046781	3.18236	Non-specific	Non-essential	0.71755	0.900291	I	1323	15.1172
YCL030C	HIS4	0.98118	5510	-0.64173	0.248876	0.4064	3212	-3.9706	0.102128	0.14632	1784	-2.048	0.003981	0.871	4689	-0.64067	0.411884	0.7564	4464	-1.6311	0.047445	0.80745	4646	-2.0948	0.00366	0.64201	4066	-1.8508	0.265495	0.36531	3104	-4.3958	0.104929	0.54979	3599	-2.3031	0.00468	0.58505	3793	-2.0484	0.407449	2.80553	Strong strain-specific	Non-essential	0.956052	0.998679	I	2400	18.75
YCL031C	RRP7	0.012713	275	-4.0594	0.00011	0.023058	474	-5.3868	0.006627	0.036215	764	-2.4076	0.000395	0.0073307	366	-3.2499	0.000148	0.052743	866	-4.6717	5e-06	0.01402	343	-6.3678	2e-06	0.015478	414	-4.3388	0.001813	0.032533	587	-5.3336	0.00649	0.0017211	113	-4.8115	4e-06	0.0086182	268	-5.7237	0.045802	3.28829	Non-specific	Essential			I	894	14.5414
YCL032W	STE50	0.013799	304	-3.0898	0.00011	0.033969	631	-3.9184	0.006627	0.091391	1347	-1.0545	0.000622	0.43201	3072	-0.7638	0.136805	0.58448	3900	-2.3932	0.004013	0.11856	1526	-2.5402	2e-06	0.029807	640	-2.5074	0.008286	0.1443	1781	-3.0759	0.104929	0.018693	537	-2.2916	4e-06	0.044472	821	-1.3591	0.050042	3.14276	Semi-strain specific	Non-essential		0.97078	I	1041	20.1729
YCL033C	MXR2	0.14061	1641	-2.3923	0.00391	0.14006	1702	-4.4646	0.102128	0.037621	782	-1.5147	0.000395	0.37408	2839	-1.1937	0.044441	0.055464	896	-2.5676	5e-06	0.52076	3628	-1.8057	0.000184	0.033798	698	-2.2337	0.010017	0.2582	2500	-1.6345	0.104929	0.13177	1695	-1.684	3.8e-05	0.012879	344	-1.6437	0.046781	3.14483	Semi-strain specific	Non-essential	1.01736	0.88034	I	507	13.8067
YCL034W	LSB5	0.63663	4074	-1.89	0.090868	0.73412	4461	-6.0409	0.180937	0.69161	4236	-3.3821	0.1849	0.91722	4909	-1.9736	0.477916	0.39293	3134	-4.4587	0.004813	0.485	3510	-5.2099	0.001855	0.62805	4018	-2.8625	0.270182	0.8279	4862	-6.2285	0.2243	0.44507	3211	-3.3441	0.008182	0.66635	4124	-2.0326	0.407449	3.09961	Semi-strain specific	Non-essential		0.881988	I	1065	15.0235
YCL035C	GRX1	0.25759	2393	-2.2681	0.00391	0.23932	2359	-1.8996	0.102128	0.40057	3161	-1.2649	0.022826	0.49996	3362	-0.82176	0.141935	0.87169	4901	-0.96064	0.084122	0.73688	4384	-1.6248	0.001848	0.13084	1662	-1.9489	0.037444	0.20865	2211	-1.1833	0.104929	0.38098	2949	-1.6387	0.002629	0.39992	3094	-1.0845	0.319307	3.08936	Semi-strain specific	Non-essential	0.988594	0.8645	W	333
YCL036W	GFD2	0.11897	1448	-1.1464	0.003067	0.046348	798	-3.1	0.006627	0.16307	1915	-1.5819	0.005976	0.98502	5449	-0.27604	0.625671	0.28839	2639	-1.8102	0.000354	0.78009	4546	-1.4616	0.00366	0.43472	3260	-0.73231	0.146639	0.47845	3628	-4.4562	0.104929	0.24407	2358	-2.6276	0.000218	0.24894	2384	-1.5157	0.276256	2.95395	Strong strain-specific	Non-essential	0.970529	1.09959	W	1701	1.76367
YCL037C	SRO9	0.051984	821	-2.2362	0.000168	0.011224	269	-3.2244	0.006627	0.0018906	88	-2.8416	1.6e-05	0.0080461	392	-2.0631	0.000148	0.015084	365	-2.9633	5e-06	0.1961	2098	-2.6787	6e-06	0.078474	1184	-1.6057	0.010017	0.18035	2046	-2.6286	0.104929	0.49302	3418	-0.88889	0.007295	0.0087717	269	-2.5706	0.036061	3.1303	Semi-strain specific	Non-essential	0.898152	0.95427	W	1305	9.1954
YCL038C	ATG22	0.44013	3313	-1.3561	0.070531	0.056869	928	-3.1416	0.006627	0.1256	1616	-2.08	0.003981	0.086857	1399	-1.8994	0.002817	0.32971	2860	-2.8103	0.000702	0.52989	3656	-1.1776	7.4e-05	0.78794	4599	-1.4453	0.364855	0.7819	4692	-0.88236	0.245345	0.60478	3780	-1.4468	0.008738	0.41101	3139	-1.5312	0.320827	2.92421	Strong strain-specific	Non-essential	0.998636	0.904063	I	1587	7.56144
YCL039W	GID7	0.46889	3442	-2.0286	0.083292	0.79817	4701	-0.96449	0.217589	0.16725	1938	-1.2022	0.006808	0.49266	3339	-0.56028	0.141935	0.11168	1444	-1.8442	1.1e-05	0.98885	5559	-0.90058	0.167775	0.49863	3564	-1.4466	0.220585	0.8054	4784	-1.7194	0.245345	0.67239	4022	-1.6522	0.007295	0.91052	4981	-1.3823	0.506585	2.67282	Strong strain-specific	Non-essential	0.996477	0.898852	I	2238	18.3199
YCL040W	GLK1	0.079488	1114	-1.2115	0.001941	0.03912	696	-2.9458	0.006627	0.0338	737	-1.8291	0.000356	0.16667	1931	-1.2953	0.010804	0.028206	567	-2.1068	5e-06	0.143	1721	-1.411	2e-06	0.043373	819	-1.2257	0.010017	0.040603	692	-1.6971	0.00649	0.19355	2094	-1.2151	0.000218	0.080867	1193	-1.0141	0.069717	3.27483	Non-specific	Non-essential		0.935881	W	1503	17.9641
YCL042W	YCL042W	0.32173	2760	-3.4812	0.045185	0.75668	4536	-4.0645	0.266783	0.31424	2775	-2.2378	0.074068	0.30186	2564	-1.9629	0.086234	0.96802	5417	0.11741	0.532281	0.79525	4594	-3.481	0.052584	0.61549	3971	-2.2661	0.225511	0.3418	2988	-7.8048	0.104929	0.53229	3543	-2.5578	0.07306	0.23934	2334	-1.6981	0.259137	2.99773	Semi-strain specific	Non-essential		0.951396	V	360	25
YCL043C	PDI1	0.00095373	33	-3.5566	2.7e-05	0.068291	1046	-4.4162	0.006627	0.00077896	47	-4.2598	1.6e-05	0.00084652	84	-3.3902	2.1e-05	0.011278	296	-3.0974	5e-06	0.047526	816	-2.2935	2e-06	0.012571	354	-2.8942	0.000546	0.029886	550	-4.4307	0.00649	0.0024902	140	-4.8328	4e-06	0.024259	554	-3.5493	0.046781	3.23947	Non-specific	Essential			W	1569	17.2084
YCL044C	MGR1	0.55317	3774	-2.7815	0.090868	0.40684	3214	-5.1407	0.102128	0.52687	3707	-1.6681	0.173114	0.66434	3920	-0.70774	0.306456	0.68802	4257	-3.5969	0.174085	0.56192	3763	-4.3048	0.026967	0.54485	3716	-3.2009	0.261351	0.68734	4396	-5.7287	0.170959	0.16023	1883	-3.9018	4e-06	0.23784	2326	-3.8159	0.259137	3.09884	Semi-strain specific	Non-essential	0.98832	0.879224	III	1254	13.5566
YCL045C	EMC1	0.19181	2028	-2.8879	0.003067	0.19971	2138	-4.1356	0.102128	0.013519	394	-1.7755	4e-05	0.10709	1548	-1.8392	0.007577	0.035527	661	-3.4543	5e-06	0.12392	1580	-3.6215	2e-06	0.10969	1478	-3.0755	0.023208	0.44485	3482	-4.2938	0.104929	0.13439	1707	-2.1738	3.8e-05	0.024324	557	-2.5257	0.046781	3.19321	Non-specific	Non-essential	0.999576	0.992764	I	2283	14.4547
YCL047C	POF1	0.50767	3613	-2.8562	0.070531	0.48658	3595	-4.1902	0.137454	0.82575	4709	-1.705	0.241128	0.92094	4931	-0.65683	0.522281	0.3954	3142	-1.814	0.004813	0.16014	1844	-4.992	2e-06	0.91399	5057	-2.079	0.409299	0.94894	5313	-3.7655	0.34939	0.90772	4901	-1.7567	0.175111	0.96277	5292	-1.2597	0.500519	2.45109	Strong strain-specific	Non-essential		0.991038	I	777	16.731
YCL048W	SPS22	0.20556	2114	-3.9872	0.007134	0.031747	602	-5.4483	0.006627	0.58127	3869	-2.5455	0.13393	0.55686	3543	-1.4269	0.221368	0.816	4697	-2.7934	0.066306	0.67431	4188	-3.805	0.00366	0.6866	4243	-1.8883	0.289436	0.27189	2594	-5.3991	0.104929	0.87838	4742	-1.7398	0.105699	0.42726	3204	-1.4838	0.312897	2.73934	Strong strain-specific	Non-essential	0.999934	0.971459	W	1392	15.0862
YCL048W-A	YCL048W-A	0.002217	66	-2.2888	2.7e-05	0.0059928	167	-4.0568	0.009214	0.018503	494	-1.7015	9.3e-05	0.32226	2639	-0.75491	0.044352	0.046825	797	-1.7676	5e-06	0.11369	1479	-3.0994	2e-06	0.0098127	286	-2.4578	0.001352	0.0063967	155	-2.455	0.000788	0.0074489	293	-2.8202	4e-06	0.0018051	96	-2.4057	0.009642	3.20497	Non-specific				IV	240	16.6667
YCL049C	YCL049C	0.4445	3326	-0.69674	0.090868	0.85362	4891	-3.3988	0.323216	0.57989	3862	0.39761	0.162191	0.24075	2289	-3.375	0.033489	0.71298	4317	-0.94394	0.079267	0.83725	4747	-3.6846	0.040415	0.45192	3336	-3.2743	0.221006	0.10183	1365	-2.819	0.08459	0.44539	3214	-3.0731	0.008182	0.3323	2827	-4.3683	0.276256	2.96219	Strong strain-specific	Non-essential	1.00485	0.919904	IV	939	25.5591
YCL050C	APA1	0.97335	5449	-0.55476	0.248876	0.81973	4769	-3.0283	0.230692	0.62716	4000	-1.2628	0.159899	0.80021	4426	-0.095297	0.350397	0.93201	5178	-2.2276	0.145683	0.90928	5037	-2.6724	0.074817	0.66301	4140	-1.2716	0.289436	0.9442	5289	-0.56888	0.335522	0.99529	5599	-1.2892	0.433401	0.57539	3758	-1.3242	0.407449	2.71996	Strong strain-specific	Non-essential	0.997854	0.886477	W	966
YCL051W	LRE1	0.018303	374	-2.0743	0.000116	0.24838	2419	-1.4075	0.102128	0.31969	2803	-2.3396	0.011831	0.43432	3084	-1.2153	0.137502	0.76482	4495	-2.0694	0.013659	0.16658	1890	-3.3378	6e-06	0.33404	2843	-1.8114	0.132497	0.29211	2727	-1.832	0.104929	0.79268	4416	-1.2356	0.080578	0.10429	1409	-2.1166	0.221908	2.96592	Strong strain-specific	Non-essential	0.978595	1.17992	W	1752	14.8402
YCL052C	PBN1	0.52316	3668	-1.4582	0.070531	0.21985	2258	-5.7601	0.102128	0.19877	2140	-1.8751	0.007715	0.034263	889	-2.774	0.001076	0.057397	914	-3.8503	5e-06	0.23976	2365	-5.1433	6e-06	0.07198	1118	-3.0448	0.015416	0.45749	3541	-1.3097	0.137817	0.026229	696	-2.6386	4e-06	0.019364	467	-3.7752	0.046781	3.12419	Semi-strain specific	Essential			I	1251	15.9872
YCL054W	SPB1	0.43632	3293	-0.26107	0.064228	0.22779	2304	-3.5655	0.102128	0.56881	3819	-3.4333	0.105936	0.37981	2860	-2.0759	0.096143	0.64023	4098	-3.2647	0.009202	0.70852	4293	-3.8688	0.001855	0.081964	1223	-2.7111	0.018649	0.69815	4424	-1.2016	0.189488	0.66059	3989	-1.5776	0.083016	0.14725	1757	-2.3878	0.202337	2.98053	Strong strain-specific	Essential			I	2526	12.2724
YCL055W	KAR4	0.2077	2129	-1.3281	0.007134	0.32956	2857	-4.2108	0.102128	0.86442	4827	-2.0381	0.288909	0.73444	4184	-0.19737	0.280312	0.58277	3896	-2.2157	0.004013	0.13281	1652	-3.286	2e-06	0.81526	4704	-2.301	0.362808	0.15485	1871	-2.6906	0.104929	0.93567	5048	-1.6791	0.181187	0.17656	1972	-1.9253	0.267093	2.82317	Strong strain-specific	Non-essential	0.978533	0.950875	II	1008	10.9127
YCL056C	PEX34	0.99965	5645	0.29475	0.871084	0.95842	5371	-1.3541	0.445263	0.85818	4805	-1.4786	0.35426	0.73172	4174	-0.12243	0.303581	0.97656	5478	-2.7699	0.452528	0.9945	5610	-0.56903	0.337453	0.99122	5570	-0.78348	0.514739	0.91499	5161	-0.80736	0.28825	0.99066	5542	-1.1255	0.441203	0.95045	5214	-0.55242	0.440634	2.29161	Non-effective	Non-essential	0.975919	0.902718	IV	435	6.89655
YCL057C-A	MIC10	0.07157	1041	-1.1118	0.001941	0.037311	673	-2.1594	0.006627	0.0078406	270	-3.1977	7.3e-05	0.0065564	339	-2.6932	0.000429	0.48831	3571	-1.05	0.004813	0.12339	1573	-4.649	6e-06	0.0056829	190	-2.5714	0.001802	0.041418	706	-2.0481	0.00649	0.061995	1157	-1.9461	3.8e-05	0.012534	342	-4.2959	0.036061	3.18842	Non-specific	Non-essential		0.771878	I	294	6.80272
YCL057W	PRD1	0.32427	2776	-1.822	0.012558	0.47761	3545	-3.7112	0.105324	0.95248	5265	-0.95842	0.441598	0.27217	2438	-1.6486	0.032611	0.31425	2794	-2.5784	0.000354	0.25285	2441	-3.9654	6e-06	0.40266	3128	-1.7238	0.138747	0.16566	1945	-2.262	0.104929	0.67652	4040	-1.9511	0.007295	0.66848	4132	-0.93261	0.440634	3.06137	Semi-strain specific	Non-essential	1.01768	0.917465	II	2139	12.1552
YCL058C	FYV5	0.15292	1735	-1.8481	0.007134	0.048121	829	-3.1578	0.006627	0.0025264	111	-4.1629	1.6e-05	0.070605	1271	-2.1799	0.005941	0.096646	1285	-2.0857	2.8e-05	0.11943	1535	-1.6997	6e-06	0.041422	788	-3.4651	0.008286	0.15001	1834	-3.8137	0.104929	0.018769	538	-2.5306	4e-06	0.015943	399	-2.9406	0.046678	3.22098	Non-specific	Non-essential	0.796598	0.782903	V	459	10.8932
YCL058W-A	ADF1	0.40972	3152	-1.1354	0.064228	0.61417	4036	-1.2589	0.13836	0.4622	3446	-2.6637	0.084287	0.47145	3253	-2.05	0.204353	0.49102	3584	-2.9013	0.002263	0.91072	5047	-2.9807	0.053056	0.24191	2382	-1.6746	0.119044	0.96204	5395	-2.2682	0.34939	0.92084	4960	-1.6233	0.175111	0.50547	3537	-1.3327	0.323461	2.91509	Strong strain-specific	Non-essential			III	342	8.77193
YCL059C	KRR1	0.10437	1335	-2.3799	0.002372	0.0047326	132	-8.8345	0.006627	0.061934	1077	-3.7346	0.00171	0.0033255	205	-4.741	8.1e-05	0.028617	576	-4.296	5e-06	0.0027914	90	-6.9387	2e-06	0.30452	2720	-2.917	0.121815	0.047415	785	-7.0342	0.00649	0.015908	485	-5.8708	4e-06	0.055884	943	-5.7966	0.049176	3.19913	Non-specific	Essential			I	951	6.30915
YCL061C	MRC1	0.021276	426	-3.9146	0.000326	0.74945	4511	-5.581	0.19016	0.52601	3702	-1.6345	0.105936	0.76485	4291	-1.5854	0.349158	0.56979	3854	-2.3942	0.009202	0.32077	2795	-3.2194	7.4e-05	0.040619	779	-3.0383	0.010017	0.028478	524	-4.3467	0.00649	0.10992	1551	-2.7901	0.000145	0.043119	804	-3.3936	0.04909	2.89026	Strong strain-specific	Non-essential	0.966765	0.899361	I	3291	14.2814
YCL063W	VAC17	0.074985	1075	-2.0554	0.00066	0.0021214	64	-5.7516	0.001238	0.030883	700	-2.2968	0.000356	0.0010593	97	-1.8698	2.1e-05	0.030436	600	-2.7411	5e-06	0.0089218	228	-3.3917	2e-06	0.027302	599	-1.818	0.010017	0.013058	272	-2.8472	0.00649	0.00074047	60	-3.7145	4e-06	0.0076429	252	-3.6237	0.036061	3.25245	Non-specific	Non-essential	0.954448	0.811083	III	1272	22.0126
YCL064C	CHA1	0.937	5218	-0.89135	0.213833	0.67482	4252	-4.129	0.172709	0.94512	5210	-1.3647	0.454134	0.90459	4844	-0.94471	0.449713	0.71748	4332	-3.6597	0.021627	0.9783	5461	-2.5369	0.176686	0.94585	5228	-1.5019	0.43311	0.9725	5467	-3.2674	0.34939	0.97758	5406	-0.80548	0.351712	0.96038	5271	-2.0176	0.483634	2.56789	Non-effective	Non-essential	0.997107	0.978482	I	1083	15.6971
YCL068C	YCL068C	0.31665	2742	-2.1363	0.060307	0.58535	3939	-5.7475	0.181203	0.48439	3545	-2.2734	0.173114	0.91507	4896	0.57202	0.761513	0.35896	2977	-5.0509	0.01437	0.8032	4632	-1.1429	0.098617	0.8826	4939	-0.88915	0.342127	0.2391	2381	-8.6415	0.104929	0.56566	3645	-2.6211	0.07306	0.69768	4238	-1.182	0.321603	2.95508	Strong strain-specific					783	10.2171
YCL069W	VBA3	0.43284	3271	-2.5389	0.070531	0.44701	3400	-3.8915	0.145308	0.36082	2981	-4.3798	0.074068	0.37948	2859	-2.8294	0.137502	0.60658	3977	-6.0173	0.115261	0.52086	3629	-5.1858	0.026967	0.60874	3947	-4.4944	0.225511	0.3995	3272	-1.2946	0.104929	0.63703	3904	-3.4106	0.106214	0.88585	4866	-0.53736	0.428572	3.18543	Non-specific	Non-essential	0.997451	0.950082		1377	13.7981
YCL073C	GEX1	0.99929	5640	0.1125	0.473549	0.93725	5234	-0.39029	0.380057	0.73593	4393	-0.94408	0.174464	0.74027	4205	-0.85898	0.280312	0.96208	5375	-1.0287	0.1746	0.94981	5280	-0.92194	0.065774	0.057228	978	-2.9136	0.010017	0.18289	2063	-3.465	0.104929	0.24897	2381	-2.4919	0.000218	0.17404	1964	-2.0287	0.270641	2.37204	Strong strain-specific					1848	23.8095
YCR002C	CDC10	0.2142	2168	-4.2326	0.007134	0.96699	5423	-5.5142	0.496329	0.17488	1989	-4.1448	0.006808	0.013492	538	-4.2024	0.000298	0.58762	3912	-3.6161	0.004013	0.66032	4126	-5.0283	0.000184	0.76606	4509	-2.5632	0.324196	0.52597	3809	-6.4282	0.158937	0.085734	1378	-4.3105	4e-06	0.73717	4350	-2.4079	0.440634	2.63355	Strong strain-specific	Non-essential		0.838527	I	969	6.19195
YCR003W	MRPL32	0.5237	3670	-4.4382	0.070531	0.28366	2607	-1.3839	0.102128	0.14063	1744	-2.2727	0.004993	0.1205	1645	-4.3229	0.008007	0.21802	2211	-3.5647	0.000179	0.32986	2846	-5.1036	9e-06	0.20019	2145	-2.9846	0.037444	0.71456	4470	-2.7005	0.245345	0.03097	770	-3.4674	4e-06	0.3084	2725	-4.4933	0.276256	3.11254	Semi-strain specific	Non-essential		0.952447	II	552	21.7391
YCR004C	YCP4	0.86869	4893	-1.0171	0.149223	0.97699	5496	-1.0802	0.506107	0.12968	1649	-2.6487	0.003981	0.1744	1977	-2.0139	0.021803	0.41576	3242	-1.9006	0.002263	0.65922	4118	-1.8977	0.00366	0.53911	3693	-1.7547	0.264507	0.6466	4237	-1.2585	0.212397	0.046986	987	-2.4081	2.1e-05	0.5039	3528	-1.6599	0.358099	2.74099	Strong strain-specific	Non-essential	1.00377	0.825344	III	744	13.4409
YCR005C	CIT2	0.92753	5155	-1.4678	0.213833	0.59416	3962	-2.7344	0.156772	0.4211	3260	-3.3165	0.027981	0.95867	5153	-0.36733	0.567399	0.12781	1580	-3.9216	3.2e-05	0.048206	829	-5.0494	2e-06	0.95258	5280	-2.0331	0.43311	0.35922	3071	-3.4175	0.104929	0.98877	5523	-1.829	0.337797	0.99925	5653	-0.57617	0.696215	2.21225	Strong strain-specific	Non-essential	0.995785	0.897085	W	1383	7.95372
YCR007C	YCR007C	0.84905	4818	-1.7533	0.175404	0.55486	3830	-3.6087	0.148376	0.95228	5264	0.12149	0.399587	0.88086	4731	-0.95786	0.45853	0.37218	3047	-1.7268	0.004813	0.82982	4725	-0.98492	0.040415	0.4525	3341	-1.966	0.221006	0.48859	3670	-5.0367	0.115939	0.30366	2636	-2.2278	0.002629	0.17882	1987	-2.4897	0.231438	2.84347	Strong strain-specific	Non-essential	1.0033	0.939959	V	720	12.5
YCR008W	SAT4	0.91888	5104	-1.0945	0.201109	0.4351	3348	-3.4271	0.102128	0.41569	3232	-2.0678	0.027981	0.7363	4193	-3.1677	0.280312	0.44062	3343	-4.4615	0.002263	0.71097	4303	-1.9692	0.001855	0.67797	4209	-2.6411	0.289436	0.93379	5245	-1.8904	0.343137	0.24109	2346	-2.318	0.000218	0.88259	4846	-3.8066	0.428572	2.8564	Strong strain-specific	Non-essential	0.965676	0.874906	I	1812	12.6932
YCR009C	RVS161	0.73743	4463	-0.34789	0.122711	0.38576	3116	-2.0297	0.118327	0.33108	2859	-1.1036	0.062628	0.91833	4916	-0.66358	0.477916	0.46108	3431	-1.0866	0.004813	0.45148	3351	-4.5454	0.001855	0.2922	2657	-1.3557	0.121815	0.45473	3530	-1.4796	0.115939	0.37302	2918	-1.7293	0.002629	0.07178	1098	-1.6776	0.200823	3.01485	Semi-strain specific	Non-essential	0.866649	1.00984	I	798	12.5313
YCR010C	ADY2	0.0036127	85	-2.2795	2.7e-05	0.00060967	29	-2.836	0.001238	0.0043158	178	-2.2253	1.6e-05	0.014516	554	-0.99986	0.000298	0.0074722	204	-1.9422	5e-06	0.0015106	50	-3.3509	2e-06	0.00075165	53	-2.7483	0.000212	0.00037999	20	-3.2222	0.000765	0.013542	436	-1.7211	4e-06	0.0012508	69	-1.578	0.007526	3.29094	Non-specific	Non-essential	1.01328	0.924333	W	852	5.86854
YCR011C	ADP1	0.88639	4957	-1.5491	0.149223	0.77405	4606	0.034383	0.19016	0.42693	3280	-2.8606	0.027981	0.90968	4872	-1.5958	0.438881	0.98585	5540	-2.2131	0.381712	0.88417	4929	-4.7869	0.005699	0.95599	5301	-1.0253	0.459035	0.30035	2770	-4.0288	0.104929	0.9556	5205	-1.1267	0.215369	0.98247	5445	-1.4664	0.555341	2.2055	Strong strain-specific	Non-essential	0.98433	0.905497	W	3150	11.746
YCR012W	PGK1	0.38573	3051	-3.6825	0.070531	0.92001	5160	-5.8364	0.380057	0.29138	2635	-3.4097	0.011831	0.24686	2328	-4.713	0.032611	0.10706	1395	-4.7828	2.8e-05	0.32296	2803	-5.0087	9e-06	0.041143	787	-3.1116	0.008286	0.25232	2467	-5.831	0.104929	0.012713	417	-4.3543	4e-06	0.054248	922	-4.8169	0.050042	3.00836	Semi-strain specific	Essential			I	1251	2.39808
YCR015C	CTO1	0.35793	2914	-2.8425	0.045185	0.98473	5550	-5.4177	0.552373	0.78234	4560	-2.4707	0.250816	0.61381	3740	-2.9548	0.245861	0.624	4043	-2.1403	0.009202	0.39132	3099	-3.8732	9e-06	0.83184	4751	-2.3744	0.385709	0.70654	4445	-4.9555	0.245345	0.61134	3799	-3.1651	0.008738	0.84789	4710	-1.2791	0.407449	2.94398	Strong strain-specific	Non-essential	1.0066	0.82419	II	954	9.43396
YCR016W	YCR016W	0.78078	4595	-1.7011	0.175404	0.5396	3783	-4.5307	0.15936	0.76797	4509	-1.2584	0.241128	0.65314	3873	-0.8766	0.262296	0.9407	5229	-1.2164	0.1746	0.93972	5217	-1.0016	0.005699	0.93192	5156	-1.7959	0.433281	0.56427	3949	-3.0132	0.16152	0.49905	3440	-1.9704	0.007295	0.87957	4836	-0.62279	0.48398	2.903	Strong strain-specific	Non-essential	0.972831	0.86339	I	873	12.6002
YCR017C	CWH43	0.31302	2723	-1.9715	0.012558	0.25861	2470	-5.1162	0.102128	0.17069	1962	-2.2325	0.006808	0.31085	2599	-2.0586	0.033489	0.080733	1147	-3.0227	5e-06	0.491	3534	-2.8704	0.000184	0.79435	4621	-1.7948	0.355938	0.20031	2158	-1.9407	0.104929	0.75068	4249	-1.1664	0.013962	0.65882	4098	-2.0983	0.440634	3.03104	Semi-strain specific	Non-essential	0.968007	1.02563	I	2862	8.03634
YCR018C	SRD1	1	5656	0.34542	1	0.99989	5668	0.7778	0.722553	0.67634	4173	-1.7301	0.1849	0.97256	5287	-0.46171	0.666388	0.28184	2601	-2.676	0.00471	0.89707	4984	-1.9041	0.097261	0.54562	3720	-2.4423	0.224874	0.48289	3648	-4.0159	0.137817	0.36801	2897	-1.5858	0.003391	0.65135	4061	-0.75791	0.390655	2.60202	Strong strain-specific				IV	666	16.5165
YCR019W	MAK32	0.24984	2352	-2.0576	0.00391	0.23759	2346	-4.508	0.102128	0.38921	3101	-2.2413	0.022187	0.5589	3552	-0.96717	0.156522	0.42937	3294	-3.0449	0.000702	0.18143	1996	-5.3509	6e-06	0.20645	2181	-1.7334	0.05268	0.44789	3497	-1.9768	0.104929	0.59489	3745	-1.6211	0.007295	0.74513	4384	-2.5235	0.440634	3.16159	Semi-strain specific	Non-essential	1.00199	1.03455	I	1092	21.0623
YCR020C	PET18	0.38062	3032	-2.6761	0.070531	0.58744	3945	-4.0481	0.148376	0.25901	2473	-2.7096	0.017165	0.60332	3700	-0.49357	0.236488	0.28157	2600	-2.868	0.000369	0.28322	2597	-5.7099	7.4e-05	0.27031	2528	-1.7736	0.121815	0.59622	4068	-3.23	0.142199	0.4241	3123	-2.9113	0.002629	0.36834	2962	-1.6124	0.320827	3.23315	Non-specific	Non-essential	0.991396	1.01797	III	648	13.8889
YCR020C-A	MAK31	0.24775	2341	-5.3201	0.007134	0.92522	5178	-5.6844	0.405028	0.88895	4928	-2.5545	0.377439	0.82756	4521	-2.3386	0.373204	0.92443	5131	-3.6164	0.368755	0.34316	2908	-4.7579	0.000741	0.82416	4732	-3.8442	0.349286	0.3107	2838	-4.4626	0.104929	0.89928	4849	-3.3533	0.175111	0.7211	4305	-3.1409	0.407449	2.59647	Strong strain-specific	Non-essential	0.974096	0.906817	III	267	29.9625
YCR020W-B	HTL1	0.41216	3162	-4.031	0.070531	0.83645	4828	-5.1126	0.230692	0.74567	4424	-2.8724	0.184488	0.41213	2998	-1.2962	0.055734	0.52324	3715	-4.3056	0.004945	0.41247	3194	-4.1222	9e-06	0.42842	3235	-2.9874	0.188953	0.187	2084	-5.1585	0.104929	0.65257	3955	-1.1774	0.014505	0.57472	3755	-1.9164	0.361475	3.10908	Semi-strain specific	Non-essential	0.667992	0.792066	III	237	21.097
YCR021C	HSP30	0.081029	1129	-0.71094	0.003625	0.0038055	108	-5.962	0.006627	0.012611	383	-2.4886	5.9e-05	0.055075	1119	-3.2369	0.003531	0.0057381	169	-1.3476	5e-06	0.32976	2844	-1.0973	9e-06	0.0021465	106	-2.2096	0.00045	0.03287	591	-2.7099	0.00649	0.0316	783	-2.3843	4e-06	0.025687	579	-1.9005	0.046781	3.21062	Non-specific	Non-essential	0.995747	1.07716	III	999	17.017
YCR023C	YCR023C	0.25175	2359	-1.9956	0.012558	0.79226	4681	-5.181	0.19016	0.22656	2293	-2.7975	0.007149	0.39653	2930	-0.88576	0.050768	0.019125	423	-3.4169	5e-06	0.48391	3509	-2.0217	0.000184	0.66943	4174	-2.0941	0.289436	0.18723	2089	-3.4858	0.104929	0.44596	3219	-1.9258	0.003174	0.086424	1250	-2.8927	0.095506	2.95335	Strong strain-specific	Non-essential	0.998571	0.909336	I	1836	11.9826
YCR024C	SLM5	0.043259	720	-1.9663	0.000368	0.060276	962	-5.6091	0.006627	0.069126	1150	-3.4837	0.000622	0.012672	515	-2.7923	0.000298	0.049277	828	-3.1081	5e-06	0.038378	698	-5.3456	2e-06	0.12016	1556	-3.4912	0.023306	0.11502	1501	-3.9466	0.006893	0.059036	1123	-2.9174	4.3e-05	0.04421	818	-3.066	0.050042	3.29311	Non-specific	Non-essential	0.936227	0.705578	I	1479	15.551
YCR024C-A	PMP1	0.67804	4244	-4.4934	0.149223	0.84736	4869	-5.1018	0.323216	0.95953	5327	-2.7997	0.454134	0.68023	3982	-3.2243	0.295125	0.9421	5235	-4.6302	0.287392	0.88136	4917	-3.9824	0.074817	0.99136	5575	-2.5189	0.5434	0.92597	5207	-5.4178	0.323323	0.54578	3583	-3.6075	0.00468	0.90278	4938	-4.5603	0.428572	2.71468	Strong strain-specific	Non-essential	1.0172	1.00985	W	123	8.13008
YCR024C-B	YCR024C-B	0.014591	318	-3.1603	0.000775	0.2842	2613	-5.5869	0.102128	0.039865	811	-3.7158	0.00171	0.1402	1773	-1.5382	0.018254	0.20138	2119	-2.1302	0.001968	0.08727	1250	-5.2831	2e-06	0.25449	2462	-3.2595	0.119044	0.19666	2140	-4.1594	0.104929	0.0622	1159	-3.1811	3.8e-05	0.20278	2136	-3.0462	0.240146	3.2095	Non-specific				V	267	11.236
YCR026C	NPP1	0.3363	2819	-2.0585	0.060307	0.15968	1868	-2.8056	0.102128	0.41919	3248	-2.0081	0.027981	0.92597	4956	-0.80569	0.45853	0.21257	2179	-2.6622	0.000179	0.20531	2156	-3.5474	2e-06	0.8875	4959	-2.0407	0.433281	0.91796	5175	-1.5132	0.311217	0.8024	4452	-1.1572	0.080578	0.60551	3877	-2.5527	0.39575	2.77808	Strong strain-specific	Non-essential		0.925642	W	2229	15.7021
YCR027C	RHB1	0.82241	4723	-0.64098	0.175404	0.19602	2119	-2.0363	0.102128	0.80459	4645	-0.73219	0.214048	0.35521	2770	-1.186	0.096143	0.24124	2379	-1.9284	0.000911	0.91531	5075	-0.6352	0.074817	0.44609	3304	-1.7858	0.221006	0.43289	3428	-0.99844	0.112389	0.97256	5362	-1.2997	0.351712	0.60937	3895	-1.902	0.358099	2.82074	Strong strain-specific	Non-essential	1.02896	0.936138	I	630	20.6349
YCR028C	FEN2	0.2876	2577	-1.6192	0.012558	0.14201	1719	-5.7801	0.102128	0.46108	3445	-3.4642	0.035421	0.024928	765	-4.6924	0.000698	0.44867	3380	-3.0254	0.000702	0.21565	2224	-5.4889	6e-06	0.3456	2879	-3.9018	0.138572	0.1255	1604	-5.7806	0.104929	0.40368	3047	-3.1936	0.002629	0.29492	2653	-5.6457	0.276256	3.13669	Semi-strain specific	Non-essential	1.02228	0.575	I	1539	13.6452
YCR028C-A	RIM1	0.0036633	88	-4.7738	2.7e-05	0.020403	437	-4.2111	0.006627	0.082889	1279	-2.1674	0.000622	0.0096381	435	-2.8383	0.000168	0.047207	803	-3.1472	5e-06	0.015733	374	-4.124	2e-06	0.026758	590	-3.4376	0.008286	0.012236	252	-5.5951	0.00649	0.019893	564	-3.6402	4e-06	0.1093	1456	-3.1986	0.221908	3.2742	Non-specific	Non-essential	0.871548	0.670986	I	491
YCR030C	SYP1	0.00028033	14	-2.1796	2.7e-05	0.024476	497	-2.2764	0.006627	0.020441	526	-0.94848	0.000274	0.26787	2421	-0.34251	0.032611	0.04798	810	-1.4435	5e-06	0.0056251	162	-3.2396	2e-06	0.011639	324	-1.3403	0.000546	0.00014209	4	-2.9997	0.000118	0.029597	749	-2.4519	4e-06	0.0048853	185	-1.9318	0.036061	3.1709	Semi-strain specific	Non-essential	0.993322	0.855341	I	2613	9.56755
YCR031C	RPS14A	0.025868	478	-2.1894	0.000168	0.0045669	126	-3.2124	0.006627	0.0033375	144	-2.404	1.6e-05	0.00084881	85	-2.102	2.1e-05	0.029434	586	-3.6898	5e-06	0.00070501	30	-4.5569	2e-06	0.019035	471	-2.2495	0.004457	0.010624	225	-3.4256	0.00649	0.0069438	281	-2.6115	4e-06	0.01735	437	-4.0661	0.046781	3.27692	Non-specific	Non-essential	0.964687	0.777167	W	721
YCR032W	BPH1	0.68438	4272	-3.8822	0.13285	0.31654	2800	-6.2535	0.102128	0.4733	3497	-3.5319	0.098981	0.95038	5098	-1.3017	0.543988	0.73301	4378	-4.2248	0.047445	0.93454	5185	-2.2262	0.160843	0.60395	3935	-3.7221	0.265495	0.51193	3765	-5.3998	0.130454	0.54728	3589	-3.1942	0.059347	0.97028	5348	-1.4453	0.475746	2.86001	Strong strain-specific	Non-essential	1.017	0.84262	I	6504	16.9127
YCR033W	SNT1	0.0014841	49	-3.2731	2.7e-05	0.027667	540	-4.3666	0.006627	0.056786	1019	-1.9804	0.000622	0.036458	916	-0.90821	0.00132	0.093904	1262	-2.7625	2.8e-05	0.0071715	198	-4.4217	2e-06	0.022746	535	-2.251	0.008286	0.026619	490	-5.1704	0.00649	0.0091625	328	-2.7041	4e-06	0.013492	358	-3.2094	0.046678	3.26741	Non-specific	Non-essential	0.969633	0.800616	I	3681	12.4966
YCR034W	ELO2	0.059497	907	-2.6572	0.003625	0.17712	2006	-3.8208	0.102128	0.28187	2593	-2.099	0.014162	0.12036	1643	-1.3693	0.013495	0.029451	587	-2.3965	5e-06	0.85126	4806	-1.8419	0.097261	0.055142	954	-2.7547	0.010017	0.046518	770	-2.2711	0.00649	0.052852	1063	-3.1263	3.8e-05	0.0062372	208	-3.0119	0.028573	3.10902	Semi-strain specific	Non-essential	0.994641	0.749467	W	1044	6.70498
YCR035C	RRP43	0.51844	3652	-2.1281	0.070531	0.21258	2216	-3.5304	0.102128	0.51706	3677	-2.781	0.105936	0.027004	798	-3.8785	0.000811	0.32545	2839	-2.9724	0.001309	0.93021	5163	-1.4949	0.096903	0.78317	4580	-1.2814	0.340655	0.2056	2190	-3.8039	0.104929	0.2693	2474	-2.375	0.00185	0.94244	5161	-1.2454	0.477602	2.74208	Strong strain-specific	Essential			II	1185	10.1266
YCR036W	RBK1	0.82548	4736	-1.1596	0.175404	0.94395	5277	-3.9328	0.434804	0.79566	4607	-1.8986	0.261993	0.75567	4256	0.49863	0.303242	0.87047	4892	-2.9135	0.084122	0.84915	4792	-1.9148	0.005699	0.90458	5016	-1.9116	0.433281	0.4941	3697	-2.8833	0.112389	0.80528	4465	-1.5343	0.080578	0.58725	3806	-2.4921	0.407449	2.98082	Strong strain-specific	Non-essential	0.975763	0.941117	I	1002	14.9701
YCR037C	PHO87	0.011831	257	-2.2396	0.00011	0.080889	1163	-4.1967	0.102128	0.42754	3283	-0.7202	0.081294	0.14776	1818	-1.222	0.018254	0.24339	2393	-1.2436	0.000911	0.064251	1029	-3.8687	2e-06	0.07884	1189	-1.9924	0.023562	0.031036	570	-1.8067	0.00649	0.053733	1071	-2.4144	3.8e-05	0.041623	786	-3.6809	0.04909	3.21212	Non-specific	Non-essential	0.991549	0.839352	W	2772	5.05051
YCR038C	BUD5	0.88575	4952	-0.74804	0.184598	0.8311	4810	-0.84428	0.281823	0.98225	5498	-2.4151	0.476668	0.17269	1964	-3.4163	0.021653	0.35381	2948	-1.7814	0.002545	0.52113	3630	-3.7259	0.000741	0.96629	5363	-0.91252	0.459035	0.26601	2552	-0.6772	0.104929	0.98224	5455	-0.29934	0.351712	0.68043	4178	-1.2224	0.358099	2.48718	Strong strain-specific				V	1929	11.9233
YCR042C	TAF2	0.71685	4394	-0.87547	0.122711	0.97088	5443	-1.8352	0.465505	0.98952	5553	-2.5172	0.545994	0.77303	4328	-1.8836	0.357911	0.53488	3746	-6.0682	0.092431	0.99305	5596	0.76663	0.868276	0.89062	4968	-1.8185	0.367935	0.37591	3161	-5.7937	0.107212	0.8008	4450	-2.5397	0.127044	0.45104	3293	-4.051	0.275899	2.60235	Strong strain-specific				I	4224	21.7803
YCR043C	YCR043C	0.095964	1270	-1.7289	0.002372	0.089629	1248	-3.6636	0.102128	0.24839	2411	-2.6232	0.014162	0.38993	2906	-1.2938	0.096143	0.036268	674	-4.5462	5e-06	0.080674	1183	-5.4612	2e-06	0.31798	2782	-2.5706	0.146639	0.36829	3120	-3.8424	0.112389	0.15248	1840	-2.9858	0.000823	0.41518	3155	-2.711	0.312897	3.18065	Non-specific	Non-essential	1.00328	0.960856	III	384	2.60417
YCR044C	PER1	0.52461	3677	-3.43	0.070531	0.40794	3222	-3.3848	0.102128	0.31393	2774	-2.0472	0.022826	0.10867	1560	-3.0688	0.007577	0.45088	3394	-3.9893	0.000702	0.56217	3764	-5.1015	7.4e-05	0.57261	3821	-2.5335	0.264507	0.66113	4301	-2.429	0.212397	0.62769	3867	-2.4585	0.008738	0.62201	3954	-1.3748	0.407449	3.09613	Semi-strain specific	Non-essential	0.563757	0.861686	I	1074	12.1043
YCR045C	RRT12	0.014571	317	-2.1389	0.000326	0.032919	615	-4.3528	0.006627	0.08707	1315	-2.3886	0.002525	0.2701	2430	-0.78708	0.033489	0.10057	1327	-2.6559	0.000102	0.11019	1443	-2.3443	6e-06	0.04595	849	-2.0726	0.010977	0.36087	3081	-1.4885	0.104929	0.40345	3044	-0.72704	0.005202	0.12797	1605	-0.697	0.231438	3.17911	Non-specific	Non-essential	0.974326	0.974838		1476	14.2276
YCR046C	IMG1	0.019261	392	-2.4055	0.000116	0.019574	422	-4.453	0.006627	0.0096178	315	-2.2698	1.6e-05	0.0012819	113	-4.3339	2.1e-05	0.17656	1961	-2.1487	8.1e-05	0.020845	448	-4.761	2e-06	0.0040388	156	-4.3008	0.000546	0.017169	350	-5.0216	0.00649	0.00032454	34	-4.1059	4e-06	0.0093978	285	-4.4064	0.036061	3.23335	Non-specific	Non-essential		0.814663	I	510	11.7647
YCR047C	BUD23	0.36066	2925	-2.0777	0.019986	0.082134	1171	-3.5817	0.006627	0.060063	1057	-2.8917	0.000622	0.0080388	391	-2.8372	0.000148	0.023357	485	-3.6199	5e-06	0.11595	1503	-4.2899	2e-06	0.019654	484	-2.1943	0.004457	0.072539	1088	-1.7616	0.006893	0.31193	2670	-2.2369	0.000218	0.050149	880	-3.1759	0.058087	3.19613	Non-specific	Non-essential	0.565769	0.104818	I	828	16.9082
YCR048W	ARE1	0.041779	698	-1.5535	0.000168	0.02487	505	-2.3052	0.006627	0.53032	3714	1.1057	0.105936	0.60485	3706	0.28897	0.220092	0.0171	398	-1.4971	5e-06	0.035222	656	-2.6278	2e-06	0.0016564	87	-1.6261	0.000546	0.061432	973	-1.7895	0.006893	0.31241	2672	-1.2017	0.000218	0.44348	3260	-0.63852	0.358099	2.97649	Strong strain-specific	Non-essential	0.999766	0.838313	W	1833	14.73
YCR050C	YCR050C	0.23294	2277	-1.7812	0.042732	0.20122	2149	-2.521	0.102128	0.046234	897	-3.012	1.6e-05	0.12636	1698	-1.702	0.02724	0.15626	1785	-2.2743	5e-06	0.25814	2473	-3.6082	2e-06	0.12544	1608	-2.1668	0.057547	0.66948	4336	-0.81619	0.170959	0.16803	1938	-2.0526	4e-06	0.12057	1559	-2.1756	0.1931	3.21331	Non-specific	Non-essential	0.979803	0.964084		309	19.4175
YCR051W	YCR051W	0.26392	2436	-1.0685	0.012558	0.002545	77	-4.1222	0.006627	0.04782	920	-1.4451	0.001217	0.017434	618	-1.6698	0.000577	0.0061339	177	-2.0069	5e-06	0.01948	434	-2.2894	2e-06	0.004832	175	-1.7522	0.000546	0.0093005	199	-1.7251	0.00649	0.014796	461	-2.3753	4e-06	0.0058735	199	-3.3004	0.028573	3.24764	Non-specific	Non-essential	0.974173	0.977328	I	669	16.4425
YCR052W	RSC6	0.081665	1137	-4.2659	0.00066	0.12795	1590	-2.7819	0.102128	0.11998	1583	-2.6566	0.004378	0.12263	1665	-2.1507	0.008007	0.20989	2162	-1.3784	0.000179	0.36348	2980	-4.948	9e-06	0.10496	1428	-3.2699	0.012275	0.03443	616	-2.5103	0.00649	0.17709	1987	-1.6127	0.000145	0.19862	2116	-2.768	0.267093	3.25979	Non-specific	Essential			W	1452	19.9725
YCR053W	THR4	0.71176	4374	-0.82694	0.13285	0.17374	1970	-1.5696	0.102128	0.71979	4342	-0.70576	0.1849	0.63065	3794	-1.176	0.236514	0.016353	387	-2.964	5e-06	0.53563	3679	-3.0389	0.000741	0.43742	3273	-0.97269	0.191469	0.76007	4613	-1.4407	0.245345	0.44277	3197	-1.0557	0.031536	0.18852	2056	-1.919	0.231438	2.76597	Strong strain-specific	Non-essential	0.975678	0.149182	I	1545	13.5922
YCR054C	CTR86	0.0075616	172	-6.0576	2.7e-05	0.1859	2059	-5.9983	0.102128	0.64652	4077	-3.5223	0.163924	0.050961	1084	-4.1259	0.003	0.39861	3160	-3.5824	0.004813	0.69127	4240	-3.979	0.001855	0.23627	2354	-4.3704	0.111351	0.092132	1267	-6.2197	0.104929	0.14198	1766	-4.4233	0.000201	0.30468	2715	-4.2416	0.276256	2.98829	Strong strain-specific	Essential			II	1692	1.18203
YCR057C	PWP2	0.095242	1263	-3.6553	0.003067	0.094476	1293	-7.0271	0.102128	0.015131	434	-4.5695	0.000223	0.012605	512	-3.6887	0.000298	0.016627	390	-6.305	5e-06	0.037848	690	-4.6629	2e-06	0.0003661	33	-4.5569	0.000101	0.015449	318	-6.1513	0.00649	0.0054434	232	-5.7502	4e-06	0.025828	580	-4.5265	0.046781	3.23427	Non-specific	Essential			I	2772	16.2338
YCR059C	YIH1	0.0049033	117	-1.845	2.7e-05	0.048932	835	-2.6307	0.006627	0.12799	1633	-1.1762	0.004512	0.041571	980	-1.4064	0.00251	0.048094	812	-1.4305	5e-06	0.16893	1904	-2.7183	6e-06	0.060866	1012	-1.5577	0.010017	0.1745	2009	-1.4431	0.104929	0.36573	2885	-0.64459	0.002629	0.39293	3064	-0.88548	0.319307	3.15302	Semi-strain specific	Non-essential	1.03767	0.935421	I	777	3.861
YCR060W	TAH1	0.0091178	208	-5.9154	2.7e-05	0.040067	711	-2.9246	0.006627	0.15963	1895	-3.597	0.005976	0.041242	977	-3.3595	0.001535	0.30769	2747	-2.0042	0.000726	0.4614	3409	-2.2559	0.001855	0.035521	714	-2.8299	0.008286	0.10336	1384	-4.4159	0.011881	0.041311	928	-2.5284	3.4e-05	0.045239	830	-2.1677	0.049176	3.18579	Non-specific	Non-essential	0.98702	0.87507	I	336	29.7619
YCR061W	YCR061W	0.086942	1175	-1.911	0.002372	0.14576	1747	-3.6408	0.102128	0.78234	4561	-1.0995	0.1849	0.39212	2913	-2.7497	0.096143	0.95011	5286	-0.84791	0.33689	0.34113	2904	-4.8681	9e-06	0.36413	2964	-1.2089	0.221006	0.028957	530	-3.1963	0.00649	0.65186	3948	-1.8296	0.048271	0.35441	2918	-1.3333	0.276256	2.85604	Strong strain-specific	Non-essential	0.967977	0.940723	I	1896	15.2954
YCR063W	BUD31	0.56659	3814	-0.71334	0.090868	0.26222	2483	-6.5109	0.102128	0.10267	1447	-2.2108	0.007149	0.12835	1709	-1.6777	0.018254	0.16384	1850	-5.5043	0.00038	0.18003	1982	-5.5667	2e-06	0.37343	3000	-2.6781	0.221006	0.43812	3455	-4.8121	0.115939	0.29957	2617	-2.0067	0.002629	0.39776	3085	-2.2095	0.312897	3.2079	Non-specific	Non-essential	0.705005	0.69099	I	474	4.21941
YCR065W	HCM1	0.31496	2731	-2.2014	0.010266	0.19896	2133	-4.0049	0.102128	0.1388	1728	-2.3715	0.004993	0.29912	2548	-0.85722	0.033489	0.055483	897	-4.1266	5e-06	0.52507	3641	-3.0273	0.000184	0.24318	2394	-1.7874	0.056525	0.76997	4639	-2.8057	0.245345	0.69942	4121	-1.9397	0.013962	0.35689	2923	-1.5081	0.319307	3.06341	Semi-strain specific	Non-essential	0.941251	0.868461	I	1695	9.43953
YCR066W	RAD18	0.8371	4780	-1.3218	0.175404	0.88067	4991	-5.0111	0.323177	0.71931	4340	-2.3281	0.214048	0.53918	3483	-2.5277	0.179059	0.5428	3772	-2.5834	0.009202	0.68252	4212	-2.0063	0.001855	0.91903	5082	-2.3363	0.409299	0.5223	3797	-3.2608	0.137817	0.617	3825	-2.6877	0.008738	0.85521	4744	-2.5653	0.456978	3.06421	Semi-strain specific	Non-essential	0.931035	0.853317	I	1464	8.87978
YCR067C	SED4	0.35796	2915	-1.6185	0.019986	0.75279	4524	-3.7305	0.19016	0.71839	4338	-1.1221	0.162191	0.80168	4430	-0.49387	0.357911	0.92647	5143	-2.455	0.1746	0.50677	3587	-3.0687	0.000184	0.40764	3156	-1.934	0.138747	0.91912	5182	-2.6649	0.311217	0.98158	5449	-1.7428	0.256412	0.58111	3782	-1.9243	0.407449	2.81982	Strong strain-specific	Non-essential	0.966057	0.821362	W	3198	12.5078
YCR068W	ATG15	0.0024701	73	-3.6307	2.7e-05	0.03061	586	-2.6465	0.006627	0.099731	1423	-2.7845	0.006384	0.077695	1324	-1.9439	0.007507	0.045724	786	-2.9997	5e-06	0.0043854	128	-3.547	2e-06	0.0388	756	-2.8711	0.010017	0.018937	373	-2.8116	0.00649	0.37594	2932	-2.8634	0.002629	0.0090149	276	-2.3009	0.036061	3.1976	Non-specific	Essential	0.976469	0.915109	I	1563	11.5163
YCR069W	CPR4	0.062638	944	-1.9684	0.001941	0.036028	658	-2.0075	0.006627	0.0088561	292	-2.426	7.3e-05	0.11776	1629	-1.1843	0.018254	0.027523	554	-2.2299	5e-06	0.079378	1170	-1.7659	2e-06	0.11497	1518	-1.5401	0.023562	0.099407	1344	-3.4077	0.104929	0.16889	1942	-1.5455	0.000823	0.27144	2518	-1.0908	0.267093	3.23526	Non-specific	Non-essential	0.996566	0.805771	W	957	18.8088
YCR071C	IMG2	0.96005	5362	-4.4953	0.251529	0.30923	2760	-4.9431	0.102128	0.15575	1868	-2.8691	0.005434	0.074993	1308	-3.7642	0.002524	0.23185	2310	-4.1698	0.000179	0.057464	952	-5.5867	2e-06	0.162	1874	-3.2849	0.037444	0.4032	3288	-5.6747	0.104929	0.028253	726	-4.3157	4e-06	0.11352	1491	-4.001	0.200823	3.07539	Semi-strain specific	Non-essential	0.933898	0.796715	I	441	4.53515
YCR072C	RSA4	0.23826	2298	-3.0081	0.007134	0.069617	1054	-5.7804	0.006627	0.09184	1352	-2.7253	0.003981	0.050275	1078	-3.2954	0.003	0.26829	2539	-3.7155	0.000369	0.085358	1229	-5.1044	2e-06	0.257	2470	-3.1022	0.121815	0.057413	913	-3.4821	0.00649	0.15492	1850	-3.1231	0.000145	0.24959	2389	-3.6576	0.267093	3.25272	Non-specific	Essential			I	1548	14.8579
YCR073C	SSK22	0.61399	3977	-0.7019	0.083292	0.61992	4058	-2.6722	0.15936	0.32613	2835	-2.1738	0.011831	0.42273	3039	-1.0999	0.06176	0.59031	3924	-2.7295	0.009202	0.52791	3647	-1.6946	7.4e-05	0.75243	4454	-2.5667	0.324196	0.53177	3832	-3.2313	0.137817	0.83635	4580	-2.409	0.105699	0.98381	5465	-1.0464	0.555341	3.03446	Semi-strain specific	Non-essential	0.989516	0.846362	W	3996	26.026
YCR073W-A	SOL2	0.43097	3262	-0.3158	0.070531	0.73477	4463	-0.4842	0.172709	0.40595	3183	-1.9289	0.022826	0.63678	3814	0.064882	0.262296	0.94326	5246	-0.86433	0.1746	0.85032	4801	-1.9692	0.005699	0.68967	4248	-1.3966	0.289436	0.70344	4437	-0.98739	0.212397	0.97296	5365	-0.51873	0.283868	0.99258	5564	-0.88656	0.603277	2.74935	Strong strain-specific	Non-essential	0.989702	0.864477	W	948	16.8776
YCR075C	ERS1	0.89188	4979	-1.0294	0.175404	0.76476	4565	-2.1155	0.19016	0.31882	2800	-1.3257	0.011831	0.67529	3961	-0.66497	0.262296	0.71236	4316	-1.2054	0.013659	0.54044	3692	-2.2431	0.000184	0.52438	3657	-1.2553	0.264507	0.77523	4660	-1.1533	0.245345	0.82702	4547	-1.1021	0.080578	0.65311	4067	-1.0625	0.440634	3.05115	Semi-strain specific	Non-essential	1.01941	0.878427	I	783	12.7714
YCR075W-A	EGO2	0.022713	446	-1.6158	0.000326	0.0021546	65	-3.9019	0.006627	0.044361	873	-1.1211	0.00171	0.058338	1161	-0.75319	0.004132	0.020654	447	-1.071	5e-06	0.0081071	209	-2.346	2e-06	9.69e-05	8	-2.6672	0.000101	0.0021971	68	-2.8157	0.000118	0.0057665	240	-2.0006	4e-06	0.00060861	34	-1.6342	0.007526	3.22899	Non-specific	Non-essential		0.987818	W	228	8.77193
YCR076C	FUB1	0.28483	2563	-1.7214	0.005991	0.18992	2079	-2.5825	0.120693	0.031524	713	-2.2049	4e-05	0.3232	2641	-1.2285	0.030418	0.071611	1056	-2.5262	5e-06	0.19221	2071	-4.4013	2e-06	0.094589	1337	-2.4967	0.015416	0.041661	708	-4.3423	0.007058	0.36527	2879	-1.9316	0.000457	0.60048	3856	-1.7292	0.407449	3.14124	Semi-strain specific	Non-essential	0.99641	1.02192	III	753	25.2324
YCR077C	PAT1	0.2124	2162	-1.9786	0.00391	0.33933	2904	-7.0673	0.102128	0.10291	1449	-2.2111	0.001471	0.06773	1252	-1.5647	0.002524	0.32059	2815	-2.4283	0.000354	0.19551	2095	-5.3856	6e-06	0.54351	3712	-1.6183	0.289436	0.87983	5025	-4.136	0.278599	0.13486	1711	-2.6852	3.8e-05	0.12285	1573	-2.5082	0.221908	3.10818	Semi-strain specific	Non-essential	0.730667	0.908489	I	2391	18.4023
YCR079W	PTC6	0.31082	2711	-1.5141	0.010266	0.055249	914	-2.7901	0.006627	0.18472	2060	-1.6506	0.007715	0.16549	1925	-1.4356	0.010804	0.20029	2110	-1.7957	0.000179	0.70186	4273	-2.3066	0.00366	0.58515	3875	-1.4262	0.289436	0.18486	2074	-3.0348	0.104929	0.8234	4531	-1.2288	0.080578	0.4013	3100	-1.0397	0.320827	3.03776	Semi-strain specific	Non-essential	1.00302	0.940471	I	1329	2.25734
YCR081W	SRB8	0.24294	2323	-3.2191	0.00391	0.38477	3109	-4.7094	0.102128	0.14968	1810	-2.8642	0.005434	0.35652	2772	-2.4858	0.033489	0.16559	1867	-2.5327	0.000179	0.052875	887	-4.0574	2e-06	0.32935	2816	-2.0984	0.132497	0.49992	3730	-5.2232	0.112389	0.48481	3387	-2.7203	0.007295	0.66683	4126	-1.3089	0.440634	3.1206	Semi-strain specific	Non-essential	0.932386	0.910029	I	4284	2.56769
YCR082W	AHC2	0.99939	5642	-0.30938	0.505642	0.4126	3241	-3.6285	0.102128	0.2669	2527	-2.5464	0.019101	0.93283	4998	-1.2517	0.543988	0.52808	3728	-2.8696	0.004945	0.46947	3448	-3.4355	7.4e-05	0.67898	4213	-1.2031	0.289436	0.98919	5578	-1.2659	0.430063	0.99948	5653	-0.035897	0.563715	0.70313	4259	-0.082378	0.407449	2.54135	Strong strain-specific	Non-essential	0.982848	1.06806	III	387	12.9199
YCR083W	TRX3	0.19644	2056	-2.4066	0.007134	0.35427	2969	-3.2005	0.102128	0.78199	4556	-1.0281	0.284043	0.45861	3187	-1.3764	0.1596	0.49843	3630	-2.9524	0.00471	0.98396	5514	-0.94252	0.391049	0.85894	4845	-0.6564	0.324196	0.35685	3054	-1.8725	0.104929	0.26967	2480	-2.793	0.002629	0.21277	2189	-3.0545	0.267093	2.95009	Strong strain-specific	Non-essential	0.994278	0.889571	III	384	10.4167
YCR084C	TUP1	0.18627	1990	-1.3547	0.00391	0.0065209	179	-4.9369	0.006627	0.049877	948	-4.2332	0.000395	0.016577	598	-4.2227	0.000566	0.1591	1808	-2.3012	1.7e-05	0.025386	514	-4.2628	2e-06	0.010547	298	-2.6494	0.000546	0.10728	1422	-3.306	0.006893	0.0765	1286	-2.2769	4e-06	0.005848	198	-2.5036	0.036061	3.22337	Non-specific	Non-essential	0.930106		I	2142	11.6713
YCR086W	CSM1	0.13572	1593	-1.8536	0.00391	0.15135	1796	-5.6562	0.102128	0.184	2053	-2.4676	0.007149	0.13557	1747	-3.5936	0.009869	0.74636	4429	-5.7029	0.013659	0.045157	782	-3.8289	2e-06	0.41349	3182	-4.143	0.146639	0.087635	1217	-6.0663	0.006893	0.13731	1728	-4.4695	3.8e-05	0.03967	763	-2.8041	0.049704	3.16059	Semi-strain specific	Non-essential	0.882485	0.826735	III	573	3.4904
YCR087C-A	YCR087C-A	0.62354	4012	-1.0891	0.122711	0.44064	3372	-2.9908	0.127835	0.18518	2063	-1.6322	0.011403	0.86995	4682	-0.54693	0.45853	0.22277	2243	-3.478	0.000911	0.43871	3302	-2.2475	0.000462	0.72057	4341	-1.4753	0.309244	0.35533	3043	-1.8996	0.111714	0.89168	4806	-0.93576	0.175111	0.90653	4958	-0.7545	0.428572	2.86585	Strong strain-specific	Non-essential	0.993224	0.909991	I	462	17.316
YCR088W	ABP1	0.40231	3123	-1.6446	0.020467	0.48657	3594	-3.3483	0.107631	0.42545	3273	-0.44547	0.027981	0.86518	4653	-0.8552	0.411884	0.12729	1577	-2.9724	1.7e-05	0.73077	4366	-1.9534	0.00366	0.095532	1341	-3.1746	0.012275	0.097826	1325	-3.6956	0.006893	0.16036	1887	-2.8179	6.5e-05	0.10106	1382	-1.5013	0.095506	3.01675	Semi-strain specific	Non-essential	0.993136	0.94402	I	1779	16.8634
YCR089W	FIG2	0.88911	4969	-1.6993	0.175404	0.93454	5221	-3.2146	0.434804	0.95723	5302	-3.0351	0.463833	0.4304	3066	-2.7348	0.136805	0.77144	4516	-2.8075	0.013659	0.98787	5552	-1.8467	0.176686	0.90456	5015	-2.3366	0.409299	0.95138	5327	-2.9632	0.343137	0.98306	5466	-1.5332	0.316611	0.82853	4659	-1.3561	0.407449	2.36317	Strong strain-specific	Non-essential	1.00387	0.940947	W	4830	4.96894
YCR090C	YCR090C	0.42706	3240	-1.6723	0.070531	0.46911	3507	-3.1368	0.102128	0.98201	5496	-1.0867	0.514374	0.97349	5298	-0.37498	0.605411	0.9851	5534	-1.9974	0.381712	0.97617	5443	-3.9931	0.116453	0.79987	4640	-2.9736	0.355938	0.35788	3061	-2.4669	0.104929	0.97904	5424	-1.5956	0.256412	0.67663	4160	-1.9403	0.440634	2.35973	Strong strain-specific	Non-essential	0.998804	0.979641	I	549	9.10747
YCR091W	KIN82	0.4814	3508	-1.5528	0.083292	0.3437	2925	-3.5051	0.102128	0.098781	1415	-1.6144	0.001471	0.31115	2602	-0.39911	0.033489	0.4689	3476	-1.5182	0.002434	0.58354	3829	-1.2591	0.000184	0.39629	3100	-1.5983	0.138747	0.31492	2862	-3.8352	0.104929	0.88357	4773	-1.6382	0.127044	0.43272	3227	-1.3183	0.358099	3.09961	Semi-strain specific	Non-essential	0.99369	0.990636	W	2163	11.558
YCR092C	MSH3	0.60197	3944	-1.3627	0.083292	0.40474	3201	-3.7683	0.102128	0.45341	3415	-2.7214	0.035421	0.94008	5041	0.041721	0.45853	0.062478	969	-4.1282	1.7e-05	0.14636	1739	-4.4608	6e-06	0.65102	4097	-2.4786	0.289436	0.60753	4099	-1.9617	0.16152	0.4649	3309	-2.8231	0.003174	0.96117	5283	-1.6789	0.530226	2.74657	Strong strain-specific	Non-essential	0.995784	0.944231	I	3057	14.0661
YCR093W	CDC39	0.50526	3605	0.070655	0.064228	0.22919	2309	-6.4599	0.102128	0.1541	1851	-3.0816	0.003981	0.060621	1192	-3.7238	0.005941	0.20477	2138	-4.7342	0.00038	0.28906	2632	-4.9959	9e-06	0.24338	2397	-2.865	0.121815	0.64255	4224	-6.5811	0.212397	0.071956	1254	-4.9006	4.8e-05	0.073027	1116	-3.2215	0.170473	3.15785	Semi-strain specific	Essential			I	6327	13.1184
YCR094W	CDC50	0.17963	1929	-4.6261	0.003067	0.2796	2578	-5.1917	0.102128	0.22084	2268	-3.2392	0.007947	0.11716	1625	-3.575	0.007577	0.37842	3073	-5.0132	0.000702	0.66013	4124	-3.6966	0.00366	0.29757	2686	-3.493	0.131794	0.2454	2422	-3.552	0.104929	0.082621	1346	-3.7265	4.8e-05	0.19787	2112	-4.2873	0.267093	3.21231	Non-specific	Non-essential	0.922013	0.584662	W	1176	14.4558
YCR095C	OCA4	0.039322	668	-4.2132	2.7e-05	0.45051	3418	-3.8374	0.127835	0.56951	3824	-0.22845	0.132302	0.24886	2337	-2.2538	0.081643	0.39608	3149	-3.0497	0.00471	0.55065	3729	-3.6696	0.000741	0.75628	4467	-3.2065	0.324196	0.057544	917	-5.0629	0.082383	0.52502	3515	-3.0671	0.059347	0.38584	3036	-2.2558	0.313429	2.94362	Strong strain-specific	Non-essential	1.05158	0.832417	III	1089	15.6107
YCR095W-A	YCR095W-A	0.82635	4741	-3.7761	0.175404	0.81424	4755	-6.1773	0.25802	0.83469	4741	-3.1837	0.284043	0.5555	3537	-1.9054	0.212408	0.96349	5385	-3.5727	0.324404	0.40159	3142	-5.4353	9e-06	0.64298	4069	-4.6844	0.270182	0.52735	3813	-4.9432	0.137817	0.19666	2118	-4.7726	0.000823	0.85044	4716	-4.4177	0.407449	2.7861	Strong strain-specific			0.941714	V	159	6.28931
YCR097W	HMRA1	0.68769	4286	-1.0554	0.118453	0.71721	4406	-4.1047	0.227575	0.92142	5074	-1.5865	0.373379	0.46317	3205	-3.5432	0.1596	0.92281	5124	-3.6376	0.368755	0.90575	5025	-0.71572	0.255835	0.80032	4644	-2.7443	0.291542	0.54301	3876	-4.8862	0.15095	0.65908	3984	-1.7787	0.118761	0.62212	3955	-1.4955	0.358099	3.01095	Semi-strain specific				III	487
YCR098C	GIT1	0.027176	504	-2.3096	0.000168	0.18003	2022	-3.7029	0.102128	0.15823	1889	-0.90376	0.005976	0.13701	1752	-1.4273	0.009869	0.077491	1120	-3.6122	5e-06	0.19826	2116	-3.797	2e-06	0.12619	1618	-2.4217	0.023306	0.090844	1250	-3.762	0.006893	0.075816	1281	-2.1956	4e-06	0.34503	2882	-2.9367	0.319307	3.25554	Non-specific	Non-essential	0.945581	1.00903	I	1557	32.113
YCR099C	YCR099C	0.9076	5053	-0.3529	0.201109	0.38708	3121	-1.5731	0.118327	0.95278	5267	-0.80483	0.399587	0.92858	4978	-0.59467	0.477916	0.28208	2602	-2.4677	0.000911	0.88801	4947	-1.2762	0.097261	0.93041	5147	-0.69214	0.387003	0.66694	4331	-0.98939	0.202347	0.96176	5255	-0.98948	0.279716	0.96973	5345	-0.28144	0.483634	2.26485	Strong strain-specific	Non-essential	1.00119	1.00416	V	468	40.5983
YCR100C	YCR100C	0.23848	2299	-1.6992	0.007134	0.88125	4993	-1.9335	0.359238	0.49106	3583	-1.9322	0.13393	0.79346	4403	-0.67449	0.330939	0.81234	4684	-1.0604	0.112355	0.40361	3152	-2.9632	9e-06	0.45398	3345	-1.6275	0.221006	0.13201	1669	-2.5957	0.104929	0.98792	5516	-0.96148	0.374318	0.6102	3900	-0.60561	0.361475	2.77398	Strong strain-specific	Non-essential	1.01041	1.00241	V	951	25.2366
YCR101C	YCR101C	0.98004	5499	-0.84995	0.248876	0.8063	4729	-2.3905	0.25802	0.46078	3442	-3.5794	0.09063	0.46539	3217	-2.9486	0.204353	0.42491	3277	-2.9569	0.004813	0.96525	5367	-1.1443	0.138117	0.84159	4792	-1.6847	0.349286	0.95643	5363	-0.75344	0.353237	0.70371	4134	-0.73395	0.083016	0.57295	3752	-1.1081	0.347122	2.7594	Strong strain-specific	Non-essential	1.01292	0.963687	V	549	20.0364
YCR102C	YCR102C	0.66507	4189	-0.59422	0.118453	0.87471	4977	-0.59349	0.314874	0.32264	2816	-3.0505	0.074068	0.87567	4709	0.16123	0.618068	0.73048	4366	-1.1766	0.216823	0.57778	3813	-4.1317	0.026967	0.45055	3330	-2.0346	0.191196	0.83391	4881	-1.8591	0.27576	0.37042	2907	-2.7979	0.030531	0.67688	4162	-1.3512	0.319307	2.99642	Semi-strain specific	Non-essential	1.00317	0.881293	V	1107	64.1373
YCR104W	PAU3	0.87233	4906	-0.11825	0.278522	0.16184	1888	-1.0883	0.102128	0.71218	4319	-0.34483	0.231136	0.91478	4895	0.26924	0.761513	0.60973	3989	-0.78663	0.115261	0.46965	3450	-1.6172	0.026967	0.33278	2836	-0.63655	0.157871	0.18139	2053	-1.0242	0.080119	0.96843	5324	0.16137	0.615852	0.76653	4446	-0.3157	0.348583	2.70325	Strong strain-specific					375	40
YCR105W	ADH7	0.4278	3243	-0.58785	0.020467	0.1274	1585	-1.2336	0.102128	0.38009	3062	-1.2974	0.021392	0.13676	1751	-1.0047	0.009869	0.78809	4588	-0.45035	0.013659	0.87019	4872	-1.5381	0.005699	0.9678	5377	-0.56832	0.459035	0.16266	1927	-1.711	0.104929	0.8974	4839	-0.87303	0.127044	0.38385	3030	-0.098421	0.319307	2.76019	Strong strain-specific	Non-essential	1.00249	0.862148		1086	16.5746
YCR106W	RDS1	0.93638	5213	-0.69378	0.213833	0.67205	4243	-1.7686	0.172709	0.61822	3974	-1.0136	0.159899	0.60594	3710	-1.3762	0.236488	0.96043	5363	-1.9227	0.324404	0.98664	5535	-3.3206	0.176686	0.99977	5666	0.062185	0.724945	0.92825	5219	-1.4362	0.323323	0.99507	5595	-0.6011	0.433401	0.99722	5626	-0.53951	0.617781	2.18426	Non-effective	Non-essential	1.01058	0.877027		2499	16.8067
YCR107W	AAD3	0.86693	4885	-0.7239	0.203803	0.9937	5618	-1.7148	0.605268	0.30769	2736	-1.9255	0.008874	0.54924	3516	-0.37205	0.171931	0.85328	4828	-1.2299	0.027802	0.94401	5236	-1.737	0.00865	0.89998	5000	-0.67848	0.45773	0.38257	3194	-1.8058	0.112389	0.983	5465	-1.2362	0.250727	0.48401	3439	-0.6744	0.381623	2.51473	Strong strain-specific	Non-essential	1.00497	1.00065		1092	26.5568
YDL001W	RMD1	0.84897	4817	-1.6837	0.175404	0.88757	5010	-2.2363	0.359238	0.16716	1937	-3.5958	0.011403	0.68918	4020	-0.24845	0.280601	0.47211	3494	-4.0557	0.004813	0.33592	2873	-5.0151	9e-06	0.11867	1545	-2.7164	0.023562	0.89073	5067	-1.783	0.291248	0.73599	4217	-2.2078	0.083016	0.34308	2875	-1.6409	0.276256	2.78735	Strong strain-specific	Non-essential	0.853411	0.934613	I	1293	5.41377
YDL002C	NHP10	0.27241	2485	-0.59369	0.012558	0.85911	4911	-4.4187	0.217589	0.30428	2711	-3.624	0.011831	0.45264	3155	-0.8185	0.12995	0.46274	3438	-1.7074	0.002263	0.77847	4537	-4.4188	0.00366	0.61068	3951	-1.4142	0.265495	0.59637	4070	-2.5584	0.142199	0.49395	3422	-1.5856	0.00468	0.17192	1942	-2.3867	0.270641	3.06213	Semi-strain specific	Non-essential	0.958979	0.817691	II	612	8.16993
YDL004W	ATP16	0.065846	979	-2.9461	0.003067	0.096993	1316	-6.7834	0.102128	0.084904	1299	-3.581	0.000622	0.021009	688	-3.5884	0.000653	0.033268	633	-5.2072	5e-06	0.13122	1639	-3.9406	2e-06	0.27378	2544	-2.7458	0.132497	0.086318	1204	-5.9828	0.00649	0.064131	1181	-3.3531	4e-06	0.19802	2114	-3.1802	0.267093	3.26004	Non-specific	Essential			I	483	12.4224
YDL005C	MED2	0.3497	2873	-1.9041	0.045185	0.54588	3804	-4.5238	0.137454	0.051738	973	-2.9609	0.00171	0.52939	3448	-1.8319	0.212408	0.88545	4946	-1.9985	0.20341	0.89636	4981	-3.9637	0.074817	0.62779	4015	-1.9529	0.270182	0.10348	1385	-3.6717	0.104929	0.53816	3558	-2.681	0.008182	0.20485	2146	-2.4092	0.240146	2.81247	Strong strain-specific	Non-essential			III	1296	14.6605
YDL006W	PTC1	0.58839	3900	-3.2401	0.090868	0.80582	4728	-6.5837	0.25802	0.6262	3997	-5.2495	0.159899	0.065739	1241	-5.4908	0.004132	0.93346	5191	-1.8672	0.287392	0.35637	2955	-5.9226	9e-06	0.32845	2814	-4.306	0.146639	0.92811	5216	-5.0703	0.291248	0.082025	1341	-5.7404	8.9e-05	0.17097	1936	-6.5702	0.231438	2.73477	Strong strain-specific	Non-essential	0.779901	0.802768	I	846	8.27423
YDL007C-A	YDL007C-A	0.16755	1844	-1.8169	0.021913	0.45069	3420	-4.4647	0.102128	0.72002	4343	-2.2364	0.247883	0.23631	2263	-2.2537	0.081643	0.39052	3124	-2.0547	0.00471	0.63864	4047	-3.5052	0.000741	0.40733	3152	-1.7838	0.175618	0.77238	4652	-3.913	0.2243	0.84768	4614	-1.9175	0.18497	0.74364	4378	-0.97145	0.333605	2.97848	Strong strain-specific					258
YDL007W	RPT2	0.1082	1363	-0.49367	0.00391	0.089277	1247	-7.7263	0.102128	0.37752	3047	-2.0935	0.021392	0.0055796	294	-4.9053	0.000141	0.044548	767	-4.408	5e-06	0.36913	3008	-1.6743	9e-06	0.21308	2219	-3.7439	0.05268	0.33264	2942	-6.5007	0.104929	0.028918	738	-4.2282	4e-06	0.11642	1520	-3.0867	0.221908	3.12065	Semi-strain specific	Essential			I	1314	6.84932
YDL008W	APC11	0.036908	638	-1.0786	0.001941	0.043402	756	-4.9656	0.006627	0.021358	543	-3.5502	0.000274	0.014528	556	-4.5806	0.000298	0.0576	916	-4.9573	5e-06	0.011267	275	-6.0217	2e-06	0.058004	986	-4.5256	0.010017	0.033158	596	-5.7615	0.00649	0.011149	377	-5.1507	4e-06	0.010358	303	-4.9987	0.036061	3.29927	Non-specific	Essential			I	498	16.0643
YDL009C	YDL009C	0.28122	2541	-1.5788	0.007134	0.049455	841	-4.2265	0.006627	0.87534	4871	-1.4615	0.377439	0.23778	2275	-1.9461	0.028208	0.23877	2365	-3.6322	0.000911	0.96559	5374	-1.8302	0.138117	0.37804	3017	-3.4135	0.221006	0.16241	1925	-4.0843	0.104929	0.11484	1584	-3.8823	0.000198	0.078984	1171	-2.646	0.170473	2.97638	Strong strain-specific	Non-essential	1.01646	0.936357		324	33.9506
YDL010W	GRX6	0.98163	5513	-0.73354	0.274376	0.86884	4948	-1.8445	0.359238	0.94344	5201	-2.4496	0.399587	0.75485	4254	-2.281	0.303581	0.78176	4558	-1.5476	0.081467	0.75341	4445	-1.5304	0.001855	0.91251	5052	-1.9433	0.367935	0.95514	5351	-1.2883	0.353237	0.86087	4662	-2.1787	0.145285	0.81591	4624	-1.2446	0.386738	3.0187	Non-effective	Non-essential	1.00787	0.866547	W	696	15.8046
YDL012C	YDL012C	0.42928	3253	-2.135	0.020467	0.099626	1345	-2.6477	0.102128	0.043456	860	-2.2201	0.000395	0.1826	2031	-1.6661	0.013748	0.10887	1411	-2.3287	2.8e-05	0.38304	3057	-3.2903	7.4e-05	0.015505	415	-2.3514	0.001813	0.12588	1608	-2.3362	0.006893	0.18198	2024	-2.386	0.000145	0.12338	1575	-2.6326	0.221908	3.18742	Non-specific	Non-essential	1.01655	0.973717	W	410
YDL013W	SLX5	0.015753	342	-2.5647	0.000326	0.11511	1482	-5.0273	0.102128	0.29639	2668	-2.0481	0.011831	0.43051	3069	-2.1202	0.136805	0.10339	1364	-3.4568	1.1e-05	0.41245	3193	-3.2279	4.6e-05	0.19957	2138	-2.7655	0.05268	0.24753	2433	-4.9206	0.104929	0.062373	1162	-3.1873	4e-06	0.15584	1820	-2.5622	0.221908	3.15875	Semi-strain specific	Non-essential	0.809594	0.92171	III	1860	8.06452
YDL014W	NOP1	0.00016469	9	-2.6496	2.7e-05	0.00071071	32	-5.2252	0.001238	0.0069353	248	-2.3671	5.9e-05	3.21e-05	20	-3.1307	2.1e-05	0.0037998	128	-2.8172	5e-06	0.00031879	9	-3.5479	2e-06	0.00016118	15	-2.4726	0.000101	0.0053851	135	-2.8532	0.00649	0.00029464	29	-3.0464	4e-06	7.42e-07	1	-3.5981	0.004125	3.25197	Non-specific	Essential			I	984	9.14634
YDL015C	TSC13	0.14717	1695	-3.267	0.021913	0.45558	3442	-5.7617	0.102128	0.3938	3129	-3.7193	0.028672	0.30267	2568	-3.3833	0.090185	0.36619	3017	-4.7637	0.004813	0.15533	1807	-5.1742	6e-06	0.49768	3562	-4.2952	0.264507	0.54193	3870	-5.0826	0.158937	0.032885	799	-4.8117	4e-06	0.37156	2980	-3.9058	0.313429	3.10003	Semi-strain specific	Essential			I	933	16.0772
YDL017W	CDC7	0.63073	4042	-4.6355	0.122711	0.93786	5241	-5.8148	0.434804	0.33208	2865	-3.6213	0.062628	0.057711	1150	-5.4225	0.004132	0.49655	3618	-4.8335	0.00304	0.10188	1378	-6.338	6e-06	0.75383	4460	-4.1957	0.318632	0.573	3981	-5.2345	0.142199	0.081176	1330	-5.3052	8.9e-05	0.7476	4389	-4.7844	0.407449	2.76251	Strong strain-specific	Essential			I	1524	9.84252
YDL018C	ERP3	0.02067	417	-2.3809	0.000168	0.0461	795	-3.326	0.006627	0.033112	728	-1.9376	0.000316	0.07335	1291	-1.4473	0.002524	0.47852	3517	-2.1857	0.002263	0.0052249	151	-4.362	2e-06	0.015115	409	-2.5306	0.001813	0.010113	216	-1.4064	0.00649	0.36702	2893	-1.6849	0.00468	0.05362	915	-2.0415	0.050042	3.16174	Semi-strain specific	Non-essential	1.00417	1.02573	III	678	19.174
YDL019C	OSH2	0.1558	1757	-2.575	0.00391	0.059137	952	-4.6771	0.006627	0.22778	2302	-2.4446	0.007149	0.16595	1929	-2.4309	0.010804	0.15993	1815	-3.5038	1.7e-05	0.013852	341	-4.9386	2e-06	0.28844	2631	-3.067	0.132497	0.1774	2028	-3.5868	0.104929	0.15194	1834	-2.9386	6e-05	0.17085	1935	-2.2308	0.26957	3.22328	Non-specific	Non-essential	1.00015	1.01656	W	3852	11.4226
YDL020C	RPN4	0.98229	5515	-0.23321	0.470953	0.95002	5306	-2.8517	0.427903	0.43199	3307	-2.0276	0.084287	0.26386	2402	-2.7376	0.033489	0.22622	2272	-3.9449	0.001968	0.74273	4400	-3.7897	0.001855	0.96152	5339	-0.72448	0.442387	0.98364	5546	-1.5511	0.416809	0.92542	4982	-1.0889	0.203339	0.95694	5256	-1.8303	0.467729	2.17094	Strong strain-specific	Non-essential	0.947717	0.803549	I	1596	15.6642
YDL021W	GPM2	0.4562	3381	-2.5542	0.070531	0.28472	2617	-5.4254	0.102128	0.4816	3528	-3.0452	0.105936	0.32748	2658	-4.1719	0.033489	0.49917	3633	-3.6234	0.004013	0.30762	2736	-2.9305	9e-06	0.15617	1837	-2.0667	0.051439	0.42775	3398	-3.2953	0.104929	0.40943	3076	-2.8788	0.00468	0.15149	1786	-2.7956	0.267093	3.23009	Non-specific	Non-essential	0.965898	1.04899	W	936	14.9573
YDL022C-A	YDL022C-A	0.00014626	7	-1.4829	2.7e-05	0.00013067	9	-2.8172	0.001841	0.00012422	17	-1.991	1.6e-05	0.00012426	29	-1.1988	2.1e-05	0.00038752	24	-2.0919	5e-06	0.00013951	5	-3.7588	2e-06	0.00038662	34	-1.8196	0.000101	0.00012967	3	-1.2509	0.000118	0.00065339	53	-1.7057	4e-06	0.00013651	14	-1.511	0.005363	3.31843	Non-specific				V	249	40.1606
YDL022W	GPD1	0.31761	2746	-1.153	0.010266	0.085951	1217	-4.4482	0.006719	0.016221	451	-1.6043	0.000229	0.0050076	274	-1.6311	0.000141	0.006141	179	-3.5103	5e-06	0.30274	2710	-2.9813	9e-06	0.028907	626	-1.6399	0.010017	0.37658	3168	-1.635	0.104929	0.13164	1694	-2.2081	3.8e-05	0.2297	2274	-1.5931	0.276256	3.08316	Semi-strain specific	Non-essential	0.977023	0.871112	W	1176	5.95238
YDL024C	DIA3	0.15823	1778	-2.148	0.003625	0.63599	4109	-3.2521	0.15936	0.26957	2540	-3.0737	0.011831	0.9626	5182	-0.55027	0.5901	0.25968	2486	-2.5152	0.000369	0.067196	1064	-3.9258	2e-06	0.12101	1566	-1.635	0.023562	0.13464	1697	-3.307	0.104929	0.45627	3267	-1.6123	0.008182	0.8678	4788	-0.91431	0.428572	2.92444	Strong strain-specific	Non-essential	0.988057	0.987304	V	1407	19.9005
YDL025C	RTK1	0.70648	4350	-2.8714	0.122711	0.94405	5278	-3.2644	0.434804	0.92793	5113	-2.3901	0.432902	0.53074	3451	-3.5596	0.156522	0.80577	4660	-2.5423	0.066306	0.95369	5300	-2.7658	0.138117	0.58354	3869	-2.8637	0.264507	0.94943	5314	-1.042	0.335522	0.90588	4893	-2.2258	0.127044	0.19366	2086	-2.1963	0.231438	2.43222	Strong strain-specific	Non-essential	0.998974	0.9433	III	1863	17.1766
YDL027C	MRX9	0.91128	5068	-1.0227	0.213833	0.83969	4836	-1.9344	0.309652	0.91278	5038	-1.632	0.377439	0.72645	4156	-1.6427	0.295125	0.98119	5507	-2.1284	0.355463	0.96667	5375	-3.7514	0.138117	0.97209	5406	-1.8882	0.476236	0.44447	3481	-1.4592	0.137817	0.93598	5053	-1.2939	0.227287	0.90896	4971	-1.355	0.440634	2.4362	Strong strain-specific	Non-essential	1.02153	0.95045	III	1263	16.6271
YDL028C	MPS1	0.0088665	204	-4.5913	2.7e-05	0.036163	661	-6.8642	0.006627	0.016184	450	-4.2027	0.000229	0.012112	498	-5.0451	0.000298	0.00086147	40	-3.8578	5e-06	0.0019608	63	-5.3756	2e-06	0.013786	379	-4.1068	0.001813	0.025641	475	-5.2582	0.00649	0.0014633	100	-4.6398	4e-06	0.0027494	123	-5.0636	0.016089	3.27884	Non-specific	Essential			I	2295	8.27887
YDL029W	ARP2	0.050742	804	-2.6726	0.000168	0.39591	3159	-4.5864	0.102128	0.31509	2780	-2.053	0.011831	0.060002	1185	-1.2783	0.002524	0.4799	3528	-1.6429	0.002434	0.65228	4099	-1.4131	0.00366	0.42061	3204	-1.9812	0.146639	0.33059	2928	-1.6476	0.104929	0.098675	1477	-1.8613	4e-06	0.31154	2743	-4.1969	0.276256	3.08236	Semi-strain specific	Essential			I	1299
YDL030W	PRP9	0.65273	4134	-3.302	0.090868	0.98997	5592	-4.6895	0.576468	0.89549	4956	-1.1294	0.268705	0.30119	2561	-3.925	0.043315	0.84811	4801	-4.727	0.066306	0.66969	4163	-4.9518	0.001855	0.63192	4029	-1.8798	0.265495	0.80394	4779	-6.0579	0.245345	0.45976	3286	-2.7217	0.00468	0.96351	5298	-1.1753	0.500519	2.72618	Strong strain-specific	Essential			I	1593	20.0879
YDL031W	DBP10	0.89446	4992	-0.971	0.175404	0.31612	2797	-3.2143	0.102128	0.64791	4078	-1.0446	0.163924	0.12316	1669	-2.7944	0.018254	0.18556	2022	-2.8304	0.000179	0.91121	5051	-0.12432	0.074817	0.49379	3541	-1.8153	0.221006	0.14073	1745	-5.1954	0.104929	0.51924	3496	-1.3977	0.008182	0.52768	3602	-2.2094	0.358099	2.90843	Strong strain-specific	Essential			I	2988	3.01205
YDL033C	SLM3	0.040183	678	-1.3149	0.000168	0.049829	846	-4.0663	0.006627	0.006711	241	-3.1317	1.6e-05	0.013229	529	-2.8727	0.000298	0.048069	811	-2.5893	5e-06	0.047223	810	-3.7802	2e-06	0.0083767	258	-2.7216	0.002594	0.14646	1799	-1.7775	0.104929	0.047998	1003	-1.8973	2.9e-05	0.0060888	205	-2.541	0.028573	3.26472	Non-specific	Non-essential	0.894394	0.975954	I	1254	13.5566
YDL035C	GPR1	0.71583	4390	-3.3774	0.1341	0.10953	1435	-3.6243	0.102128	0.68575	4219	-1.3023	0.160937	0.70252	4072	-1.0022	0.262296	0.18269	2000	-2.6435	0.000102	0.46711	3438	-4.9042	0.000184	0.72893	4370	-2.031	0.297331	0.41354	3337	-3.1819	0.104929	0.25066	2390	-2.7066	0.000218	0.021657	510	-3.1292	0.046781	2.83485	Strong strain-specific	Non-essential	0.897627	0.949802	I	2886	20.4435
YDL036C	PUS9	0.18441	1972	-1.4202	0.00391	0.49833	3652	-3.762	0.107631	0.80888	4665	-1.5321	0.261993	0.1533	1846	-1.2396	0.010804	0.30209	2710	-2.5792	0.000354	0.92074	5115	-3.7058	0.005699	0.53528	3686	-1.5895	0.289436	0.37736	3170	-2.5925	0.104929	0.45885	3280	-1.4355	0.003174	0.85272	4727	-1.2674	0.48398	2.93179	Strong strain-specific	Non-essential	0.994253	0.504451	W	1389	8.63931
YDL037C	BSC1	0.00031266	17	-2.7023	2.7e-05	0.0057639	158	-4.8887	0.006627	0.00058685	41	-3.0353	1.6e-05	0.0057902	310	-1.5336	0.000141	0.0074654	203	-4.453	5e-06	0.01434	347	-3.6204	2e-06	0.00086555	58	-3.1191	0.000212	0.00014951	5	-3.4873	0.000118	0.0035011	172	-2.703	4e-06	0.02098	492	-1.9146	0.046781	3.27153	Non-specific	Non-essential	1.0339	0.881637	V	987	11.1449
YDL039C	PRM7	0.12622	1516	-0.82182	0.00391	0.058596	948	-0.95535	0.006627	0.19239	2111	-1.2789	0.007149	0.11946	1641	0.008599	0.008007	0.020008	431	-1.3731	5e-06	0.40772	3170	-0.49882	4.6e-05	0.11123	1494	-0.55876	0.023208	0.36212	3089	-0.020549	0.104929	0.81116	4487	-0.94022	0.080578	0.26307	2469	-0.29756	0.276256	3.08801	Semi-strain specific	Non-essential	1.01268	0.970607	V	2097	4.29185
YDL040C	NAT1	0.48354	3519	-1.9867	0.070531	0.92757	5192	-3.9561	0.380057	0.31556	2785	-2.2536	0.011831	0.024348	753	-3.3322	0.001076	0.7154	4325	-2.5154	0.021627	0.55792	3751	-4.8328	7.4e-05	0.83516	4765	-1.9948	0.385709	0.67686	4356	-3.894	0.212397	0.93275	5022	-1.9515	0.181187	0.75638	4417	-2.2044	0.428572	2.38663	Strong strain-specific	Non-essential	0.890616	0.99412	I	2565	14.8148
YDL042C	SIR2	0.025078	472	-3.1336	0.000168	0.071785	1075	-3.7044	0.006627	0.0072133	253	-2.825	1.6e-05	0.024377	754	-1.243	0.000698	0.0092911	249	-2.0744	5e-06	0.0047579	140	-4.3477	2e-06	0.0039237	151	-2.5247	0.000546	0.0037743	103	-1.7783	0.000765	0.08304	1353	-1.9758	4e-06	0.0026665	120	-1.2993	0.007526	3.26755	Non-specific	Non-essential		0.943083	W	1689	11.8413
YDL043C	PRP11	0.10005	1300	-3.8328	0.003625	0.047759	823	-5.8409	0.006627	0.25598	2447	-4.21	0.017165	0.022426	718	-5.5476	0.001076	0.45146	3398	-4.5179	0.002263	0.25954	2481	-5.6739	7.4e-05	0.059546	1002	-3.3419	0.00947	0.12215	1573	-6.165	0.104929	0.16695	1928	-4.7984	0.000145	0.25583	2432	-6.5176	0.267093	3.19224	Non-specific	Essential			I	801	29.9625
YDL044C	MTF2	0.023222	454	-4.5172	0.000775	0.11861	1512	-5.0065	0.102128	0.40181	3167	-4.025	0.06579	0.26235	2393	-2.3487	0.040027	0.19008	2044	-3.4449	0.000369	0.030313	594	-5.3353	2e-06	0.308	2735	-2.5739	0.121815	0.25752	2496	-4.43	0.104929	0.027168	713	-4.2781	3.4e-05	0.069916	1085	-5.1337	0.170473	3.16333	Semi-strain specific	Non-essential	0.894652	0.781373	II	1323	18.1406
YDL045C	FAD1	0.82324	4724	-3.4774	0.149223	0.96737	5425	-6.0885	0.445263	0.80786	4661	-4.5885	0.261993	0.39538	2927	-3.9834	0.050768	0.8717	4903	-3.9368	0.108714	0.81463	4670	-4.9977	0.052584	0.93661	5183	-4.7142	0.409299	0.97995	5510	-5.8665	0.405245	0.15437	1848	-5.2114	0.001034	0.82802	4656	-4.9155	0.407449	2.25795	Strong strain-specific	Essential			I	921	17.3724
YDL045W-A	MRP10	0.73719	4462	-2.0441	0.13285	0.84496	4856	-2.693	0.309652	0.13363	1691	-2.9434	0.008311	0.062767	1215	-4.3704	0.004132	0.4907	3582	-2.9727	0.004813	0.46337	3421	-4.4052	0.001855	0.79483	4627	-1.8991	0.324196	0.44944	3505	-1.5389	0.115939	0.87286	4714	-2.0728	0.145285	0.66007	4103	-3.6874	0.407449	2.71455	Strong strain-specific	Non-essential		1.07614	I	288	3.47222
YDL046W	NPC2	0.36346	2942	-1.8013	0.019986	0.8088	4740	-4.248	0.217589	0.4692	3479	-2.7648	0.04098	0.10951	1571	-1.8807	0.007577	0.92437	5130	-1.4443	0.132501	0.13211	1648	-4.2377	2e-06	0.022141	525	-3.0015	0.007851	0.93689	5258	-3.5161	0.343137	0.79459	4425	-2.2376	0.080578	0.97647	5393	-1.776	0.530226	2.4205	Strong strain-specific	Non-essential	0.985313	0.945812	I	522	28.7356
YDL047W	SIT4	0.95777	5341	-4.0093	0.251529	0.7755	4609	-5.2428	0.19016	0.0046099	189	-3.6241	1.6e-05	0.012082	497	-3.7771	0.000298	0.27959	2590	-5.2177	0.000179	0.038529	699	-6.2688	2e-06	0.87362	4905	-2.1973	0.409299	0.79017	4721	-6.0816	0.245345	0.0033295	170	-5.0813	4e-06	0.34575	2884	-3.2761	0.319307	2.54316	Strong strain-specific	Non-essential	0.862221	0.423372	I	936	8.54701
YDL048C	STP4	0.80438	4677	-0.90812	0.175404	0.087586	1233	-2.8135	0.006719	0.29262	2642	-1.0438	0.011831	0.26494	2409	-0.27597	0.032611	0.005469	163	-2.5657	5e-06	0.42813	3257	-2.3879	5e-05	0.019166	472	-2.1089	0.004457	0.073751	1096	-3.2552	0.006893	0.10699	1534	-1.8659	3.4e-05	0.021456	505	-2.0827	0.046781	3.02068	Semi-strain specific	Non-essential	0.950981	1.03458	W	1473	22.4033
YDL049C	KNH1	0.30671	2680	-1.3594	0.060307	0.13953	1695	-4.7493	0.102128	0.15439	1855	-2.3698	0.003981	0.86841	4676	-0.25593	0.45853	0.10522	1379	-2.8601	2.8e-05	0.37942	3041	-2.4281	9e-06	0.14845	1789	-3.2495	0.037444	0.26677	2560	-2.3646	0.104929	0.053285	1068	-2.6182	3.8e-05	0.38542	3034	-1.9973	0.276256	3.12244	Semi-strain specific	Non-essential	1.00694	0.851667	IV	807	11.1524
YDL051W	LHP1	0.9583	5344	-2.2003	0.248876	0.51434	3705	-3.3331	0.107631	0.40666	3190	-1.4728	0.084287	0.98976	5502	-0.5852	0.673835	0.56282	3831	-2.22	0.009202	0.17892	1971	-3.9315	2e-06	0.16389	1888	-2.5575	0.037444	0.80368	4777	-2.6095	0.245345	0.60649	3788	-2.8286	0.008738	0.95476	5243	-1.2237	0.506585	2.62667	Strong strain-specific	Non-essential	1.01145	0.921216	I	828	7.24638
YDL052C	SLC1	0.092646	1235	-2.0554	0.003067	0.016639	362	-3.7731	0.006627	0.11644	1552	-2.7734	0.003981	0.02494	766	-2.697	0.001076	0.28131	2597	-3.9615	0.000179	0.0728	1102	-3.0651	2e-06	0.10292	1413	-2.592	0.037444	0.041273	700	-2.8999	0.00649	0.065016	1192	-2.3082	4.3e-05	0.054231	921	-3.6374	0.050042	3.26316	Non-specific	Non-essential	0.986131	0.735815	I	912	8.77193
YDL053C	PBP4	0.61948	3996	-1.3496	0.119003	0.11086	1448	-3.9214	0.102128	0.45205	3405	-1.5503	0.035421	0.73055	4167	-1.0201	0.280312	0.60537	3972	-2.4106	0.011698	0.72258	4336	-2.1061	0.001855	0.35919	2943	-2.6593	0.138572	0.43297	3429	-1.9978	0.104929	0.81507	4505	-1.8704	0.105699	0.93263	5105	-1.5588	0.477602	2.864	Strong strain-specific	Non-essential	1.01664	0.845896	III	558	16.129
YDL054C	MCH1	0.0374	645	-2.4279	0.000364	0.17028	1949	-3.9093	0.102128	0.17838	2015	-2.2825	0.007149	0.27328	2446	-1.3224	0.032611	0.23005	2299	-1.925	0.000369	0.55127	3733	-2.5829	7.4e-05	0.16628	1906	-1.9712	0.051439	0.032753	589	-2.0706	0.00649	0.36528	2880	-1.7555	0.00468	0.44662	3276	-1.377	0.358099	3.1321	Semi-strain specific	Non-essential	0.994915	0.931968	I	1461	10.9514
YDL055C	PSA1	0.88609	4954	-3.0907	0.175404	0.97199	5452	-3.6577	0.496329	0.95847	5312	-2.1254	0.463833	0.017453	619	-4.6375	0.000566	0.5156	3682	-6.4779	0.004013	0.3248	2811	-2.1601	9e-06	0.46079	3383	-2.2965	0.146639	0.90916	5139	-3.9951	0.311217	0.14218	1768	-4.3051	3.8e-05	0.19144	2069	-4.344	0.267093	2.46618	Strong strain-specific	Essential			I	1086	9.2081
YDL056W	MBP1	0.14479	1674	-1.6848	0.00391	0.077083	1118	-4.6821	0.006627	0.7131	4322	-0.63755	0.162191	0.4489	3136	-0.43444	0.137502	0.61106	3997	-1.5233	0.004013	0.30923	2748	-3.0699	9e-06	0.1272	1625	-1.7654	0.023984	0.43254	3424	-2.9154	0.104929	0.24013	2339	-2.5847	0.000218	0.16744	1906	-2.8919	0.26957	3.11457	Semi-strain specific	Non-essential	0.892323	0.860342	III	2502	10.7914
YDL057W	YDL057W	0.44956	3350	-1.4924	0.083292	0.98185	5532	-2.124	0.552373	0.6916	4235	-2.2657	0.160937	0.89664	4805	-0.068916	0.438881	0.80702	4668	-3.3223	0.022752	0.77668	4531	-3.5783	0.005699	0.96132	5336	-1.542	0.459035	0.47334	3601	-2.4837	0.104929	0.96514	5286	-1.4418	0.215369	0.9664	5320	-1.3045	0.500519	2.5559	Strong strain-specific	Non-essential		0.925777	II	987	18.2371
YDL058W	USO1	0.22752	2249	-4.5694	0.007134	0.24139	2371	-6.8296	0.102128	0.048325	928	-4.3902	0.001217	0.0081219	394	-4.0581	5.2e-05	0.047023	800	-4.8744	5e-06	0.05755	953	-5.0549	2e-06	0.048766	879	-4.6494	0.00947	0.027169	499	-6.0468	0.00649	0.042539	946	-4.3223	4e-06	0.016496	415	-5.0056	0.046678	3.24182	Non-specific	Essential			I	5373	4.46678
YDL059C	RAD59	0.86314	4871	-1.4882	0.184598	0.99447	5626	-3.6959	0.604644	0.91521	5048	-2.1126	0.288909	0.55658	3541	-0.72537	0.156522	0.97497	5464	-2.1198	0.305552	0.46908	3447	-5.0356	0.001855	0.9913	5573	-1.5532	0.542972	0.92607	5209	-2.2959	0.311217	0.97	5333	-2.0459	0.215369	0.94979	5211	-1.5091	0.506585	2.1612	Strong strain-specific	Non-essential	0.982311	0.921373	III	717	11.1576
YDL060W	TSR1	0.88491	4945	-0.96912	0.149223	0.78905	4667	-0.38752	0.230692	0.63398	4032	-2.8295	0.105936	0.69276	4032	-3.0335	0.262296	0.13244	1609	-4.7879	3.2e-05	0.69903	4259	-4.1168	0.000184	0.75809	4474	-2.6999	0.324196	0.96383	5408	-5.3955	0.373022	0.60885	3791	-1.6862	0.008738	0.5312	3611	-2.5018	0.358099	2.722	Strong strain-specific	Essential			I	2367	13.0967
YDL061C	RPS29B	0.71308	4378	-2.232	0.122711	0.86887	4949	-0.79474	0.323216	0.078146	1231	-4.3739	0.002073	0.095023	1455	-2.0513	0.015155	0.19326	2072	-3.1429	0.00038	0.22782	2304	-4.0353	6e-06	0.28108	2585	-3.0822	0.119044	0.70502	4443	-6.0293	0.202347	0.12685	1670	-4.5906	0.000201	0.29905	2677	-4.2792	0.276256	3.00985	Semi-strain specific	Non-essential	1.06353	0.567707	W	171
YDL063C	SYO1	0.044411	731	-3.4904	0.000168	0.038677	687	-3.7235	0.006627	0.021889	558	-1.7787	0.000299	0.037735	934	-1.5126	0.001293	0.0113	297	-2.5128	5e-06	0.051696	869	-4.7487	2e-06	0.0018328	95	-2.6983	0.000546	0.010709	228	-4.601	0.00649	0.13369	1703	-1.719	3.8e-05	0.022318	524	-2.0003	0.046781	3.26193	Non-specific	Non-essential	0.970249	0.61273	I	1863	17.7134
YDL064W	UBC9	0.0018504	58	-5.57	2.7e-05	0.014312	318	-6.4749	0.006627	0.026849	647	-3.4511	0.000356	0.0027037	179	-4.3797	2.1e-05	0.044108	764	-4.2773	5e-06	0.019133	430	-6.1178	2e-06	0.058565	992	-4.4335	0.010017	0.0052642	133	-6.5393	0.000765	0.0038931	183	-4.5508	4e-06	0.012896	347	-3.8977	0.046781	3.27657	Non-specific	Essential			I	584
YDL065C	PEX19	0.1755	1897	-2.5538	0.00391	0.068591	1049	-3.2558	0.006627	0.75769	4466	-0.6983	0.233065	0.9859	5465	-0.88067	0.625671	0.26475	2519	-2.8699	0.000179	0.13634	1675	-2.8923	2e-06	0.24049	2375	-3.2843	0.056525	0.085787	1199	-4.0349	0.006893	0.73357	4209	-1.8945	0.013962	0.96335	5296	-1.8603	0.530226	2.7728	Strong strain-specific	Non-essential	0.990528	0.836876	I	1029	12.6336
YDL066W	IDP1	0.19346	2036	-2.0989	0.007134	0.51915	3723	-3.0672	0.107631	0.76803	4510	-1.5525	0.241128	0.34108	2710	-1.7488	0.033489	0.060476	942	-2.1802	5e-06	0.66277	4140	-3.3346	0.00366	0.35194	2905	-2.0231	0.138572	0.29851	2758	-3.1581	0.104929	0.31316	2674	-1.9299	0.000218	0.16232	1872	-2.0247	0.231438	3.07869	Semi-strain specific	Non-essential	0.936323	0.875391	V	1287	11.655
YDL067C	COX9	0.05172	817	-2.2337	0.000764	0.050171	851	-1.93	0.006627	0.11047	1505	-1.4267	0.001471	0.0055016	290	-1.7723	0.000141	0.052847	868	-2.0239	5e-06	0.4617	3413	-1.7917	0.000184	0.070802	1100	-1.6432	0.010017	0.15084	1838	-2.7251	0.104929	0.030163	756	-4.5787	4e-06	0.045101	828	-2.7533	0.058087	3.20928	Non-specific	Non-essential	0.943433	0.886057	I	180	5.55556
YDL069C	CBS1	0.067369	995	-2.8741	0.003625	0.79672	4693	-5.819	0.172709	0.29514	2657	-3.3879	0.014162	0.37396	2838	-4.2735	0.115564	0.5262	3724	-3.8214	0.004945	0.30461	2722	-5.0837	0.000741	0.68135	4221	-3.146	0.289436	0.27409	2611	-2.578	0.104929	0.3627	2872	-2.332	0.002629	0.25578	2431	-2.8318	0.267093	3.08273	Semi-strain specific	Non-essential	0.945741	0.966651	IV	690	30.4348
YDL070W	BDF2	0.81277	4700	-2.0324	0.149223	0.26205	2481	-2.4566	0.102128	0.41554	3231	-1.7769	0.027981	0.33364	2686	-0.5126	0.033489	0.39109	3127	-1.4382	0.002263	0.89742	4986	-1.2848	0.074817	0.25396	2457	-1.6966	0.121815	0.68306	4374	-1.1667	0.212397	0.92602	4986	-1.589	0.181187	0.43316	3228	-2.7324	0.358099	2.96037	Strong strain-specific	Non-essential	0.978474	0.802177	W	1917	14.0845
YDL072C	YET3	0.16905	1851	-2.4393	0.003067	0.64463	4139	-3.4514	0.137454	0.18276	2040	-2.6818	0.007149	0.085512	1385	-3.1982	0.002817	0.10344	1365	-4.1035	1.1e-05	0.15187	1785	-5.1705	2e-06	0.49487	3545	-1.9922	0.219364	0.19941	2154	-3.6652	0.104929	0.25195	2395	-2.6655	0.000218	0.30319	2701	-3.6023	0.276256	3.19732	Non-specific	Non-essential	0.983075	1.07733	I	612	17.9739
YDL073W	AHK1	0.022329	441	-3.2921	0.000326	0.49515	3628	-2.2466	0.137454	0.21991	2263	-2.606	0.011403	0.33418	2690	-1.5471	0.096143	0.26916	2546	-2.8837	0.000911	0.020961	450	-5.1201	2e-06	0.42103	3207	-2.7668	0.221006	0.067473	1042	-3.2685	0.00649	0.22513	2266	-2.7607	0.002629	0.1175	1530	-2.0742	0.207073	3.10605	Semi-strain specific	Non-essential	1.03876	1.02703	III	2955	8.12183
YDL074C	BRE1	0.95749	5338	-0.41114	0.306476	0.94717	5292	-2.4405	0.427903	0.95902	5321	-0.51651	0.454134	0.9964	5588	0.34337	0.816827	0.84686	4795	-2.6146	0.112355	0.93116	5169	-2.5098	0.160843	0.97641	5443	-1.4265	0.459035	0.82124	4829	-0.94625	0.245345	0.9993	5647	-1.108	0.561619	0.98349	5459	-1.3581	0.512914	2.60985	Non-effective	Non-essential	0.863539	0.600456	I	2103	7.60818
YDL075W	RPL31A	0.11426	1409	-3.8131	0.00391	0.85172	4883	-5.3701	0.309652	0.042501	847	-2.4852	0.00171	0.0056841	304	-2.5787	0.000429	0.10236	1353	-5.2678	0.000102	0.51459	3612	-0.91897	0.001855	0.042911	812	-3.2478	0.010017	0.55735	3926	-4.5203	0.170959	0.11751	1604	-2.8433	0.000198	0.070212	1086	-3.1248	0.170473	2.99224	Semi-strain specific	Non-essential	0.64441	0.525077	W	763
YDL076C	RXT3	0.96385	5383	-0.19869	0.248876	0.90684	5098	-1.7144	0.380057	0.27593	2566	-2.1545	0.011831	0.41281	3003	-0.91249	0.055734	0.90989	5059	-2.7626	0.084122	0.70178	4271	-4.9944	0.000184	0.95294	5284	-0.94726	0.459035	0.73303	4521	-1.1456	0.245345	0.9993	5646	0.011635	0.504884	0.9734	5365	-0.62623	0.534471	2.26423	Strong strain-specific	Non-essential	0.980118	0.919983	I	885	29.3785
YDL077C	VAM6	0.1384	1617	-4.8936	0.021913	0.45873	3458	-6.4825	0.102128	0.94343	5200	-4.7865	0.454134	0.59329	3670	-3.5404	0.236488	0.84366	4779	-4.1396	0.066306	0.22093	2264	-4.4657	2e-06	0.98028	5476	-3.0179	0.459035	0.54649	3886	-6.4455	0.170959	0.38052	2944	-2.8647	0.005202	0.74146	4367	-3.323	0.361475	2.74755	Strong strain-specific	Non-essential	0.996667	0.922093	I	3150	4.12698
YDL078C	MDH3	0.47089	3450	-1.0028	0.070531	0.46937	3511	-1.8843	0.127835	0.93269	5135	-1.1765	0.454134	0.41316	3004	-1.3729	0.122229	0.3801	3083	-2.4416	0.002263	0.2976	2683	-1.7105	7.4e-05	0.5425	3706	-1.843	0.264507	0.50375	3745	-3.1312	0.137817	0.81912	4520	-1.9762	0.105699	0.51384	3569	-2.5433	0.358099	3.12073	Semi-strain specific	Non-essential	1.00003	0.935246	III	1032	6.78295
YDL079C	MRK1	0.92219	5120	-1.3014	0.201109	0.042708	746	-5.0073	0.102128	0.47882	3518	-2.6215	0.084287	0.98271	5416	-2.0124	0.62253	0.40304	3179	-5.1018	0.000702	0.17277	1927	-3.5451	2e-06	0.14083	1740	-2.6675	0.024317	0.54019	3857	-3.862	0.170959	0.15012	1819	-2.5231	0.001034	0.79754	4557	-2.2595	0.407449	2.7522	Strong strain-specific	Non-essential	1.01183	1.1732	W	1798
YDL080C	THI3	0.062439	940	-1.5388	0.003067	0.12045	1527	-2.837	0.102128	0.0032602	141	-2.3739	1.6e-05	0.18222	2026	-0.75375	0.012295	0.02495	514	-3.0984	5e-06	0.031976	619	-3.3593	2e-06	0.0021614	107	-2.8865	0.00045	0.083411	1178	-2.3847	0.006893	0.01197	398	-2.8899	4e-06	0.058135	967	-2.0284	0.067658	3.21094	Non-specific	Non-essential	1.00179	0.980641	IV	1830	19.1257
YDL081C	RPP1A	0.016763	349	-0.74299	0.00011	0.0032194	95	-6.3887	0.006627	0.0056809	220	-3.1297	1.6e-05	0.0045486	253	-3.3714	2.1e-05	0.01669	392	-4.0562	5e-06	0.030172	593	-5.6565	2e-06	0.0037537	146	-4.0032	0.000546	0.073851	1098	-2.5604	0.00649	0.0025247	142	-4.2151	4e-06	0.0069438	225	-5.0197	0.028573	3.28417	Non-specific	Non-essential	0.87921	0.79036	I	321	6.23053
YDL082W	RPL13A	0.12252	1482	-1.0135	0.003625	0.31442	2788	-2.3011	0.102128	0.76291	4488	-3.2997	0.233065	0.20868	2146	-3.4544	0.021803	0.98967	5574	-1.3472	0.497606	0.85197	4807	-3.5127	0.074817	0.46298	3389	-2.0492	0.264507	0.30328	2789	-2.0984	0.104929	0.5954	3747	-2.606	0.008738	0.36617	2950	-0.74228	0.320827	2.89721	Strong strain-specific	Non-essential	0.892601	0.774963	W	965
YDL083C	RPS16B	0.56427	3809	-1.8292	0.070531	0.26879	2518	-5.0192	0.102128	0.027516	657	-2.9676	0.000274	0.027808	809	-2.118	0.001076	0.022924	477	-3.5344	5e-06	0.16981	1906	-2.6864	2e-06	0.022823	536	-3.2411	0.008286	0.1535	1859	-3.7518	0.104929	0.29277	2590	-2.2985	0.00185	0.064463	1035	-2.9179	0.067658	3.14292	Semi-strain specific	Non-essential	0.887335	0.630738	W	864
YDL084W	SUB2	0.061249	928	-2.1484	0.000168	0.12373	1553	-3.303	0.102128	0.034285	744	-3.7045	0.000356	0.0074986	370	-2.1343	0.000148	0.0018235	68	-4.0932	5e-06	0.070147	1086	-6.0834	2e-06	0.043245	818	-2.6637	0.010017	0.12144	1565	-3.787	0.006893	0.020633	585	-3.3458	4e-06	0.010715	312	-4.4255	0.036061	3.23444	Non-specific	Essential			I	1341	8.20283
YDL085C-A	YDL085C-A	0.21743	2184	-2.7996	0.00391	0.58294	3929	-2.9279	0.148376	0.94987	5248	-1.5825	0.411155	0.9465	5070	-1.5635	0.516676	0.43251	3304	-2.4457	0.000702	0.17066	1909	-5.1189	6e-06	0.38845	3061	-1.9763	0.138747	0.72165	4491	-1.6185	0.245345	0.91219	4925	-2.1275	0.127044	0.23117	2282	-2.2777	0.276256	2.77918	Strong strain-specific	Non-essential		1.02788	III	207	19.3237
YDL085W	NDE2	0.92875	5166	-0.99163	0.213833	0.48595	3590	-1.8794	0.137454	0.56361	3807	-0.92532	0.105936	0.74307	4213	-0.57138	0.280312	0.35192	2941	-0.8161	0.000702	0.81594	4674	-0.73761	0.005699	0.34652	2883	-1.2173	0.138572	0.56793	3963	-1.2488	0.16152	0.85114	4628	-1.5113	0.127044	0.4193	3172	-1.0665	0.358099	3.0119	Semi-strain specific	Non-essential	1.0296	0.945231	W	1638	10.989
YDL086W	YDL086W	0.41755	3187	-3.1946	0.064228	0.11042	1445	-3.0131	0.102128	0.27253	2549	-2.695	0.011831	0.4632	3207	-1.3603	0.137502	0.4187	3256	-3.7415	0.000702	0.59508	3874	-2.8971	7.4e-05	0.70738	4305	-2.2465	0.289436	0.52811	3819	-0.94533	0.158937	0.96801	5317	-1.1642	0.215369	0.39463	3071	-1.6512	0.312897	3.00494	Semi-strain specific	Non-essential	0.993005	0.971153	I	822	18.2482
YDL087C	LUC7	0.15552	1752	-1.2885	0.00391	0.0068373	186	-4.3239	0.006627	0.0087078	285	-3.9776	1.6e-05	0.0035756	212	-3.8562	5.2e-05	0.086652	1204	-3.2971	1.1e-05	0.0055695	158	-5.8049	2e-06	0.029295	634	-3.9535	0.010017	0.015633	321	-6.0556	0.00649	0.0060298	251	-4.0808	4e-06	0.0097141	293	-6.5757	0.036061	3.25855	Non-specific	Essential			I	786	12.7226
YDL088C	ASM4	0.19986	2079	-1.9596	0.00391	0.18095	2027	-3.9895	0.102128	0.25241	2429	-2.287	0.011831	0.014875	562	-1.6362	0.000298	0.17409	1936	-1.6828	8.1e-05	0.14035	1698	-3.607	2e-06	0.38447	3049	-1.0096	0.138747	0.14772	1811	-2.9524	0.104929	0.26464	2456	-1.3709	0.000218	0.51253	3563	-2.1969	0.359894	3.15584	Semi-strain specific	Non-essential	1.01913	0.837567	W	1587	10.0819
YDL089W	NUR1	0.48782	3537	-0.90902	0.070531	0.53646	3775	-5.4442	0.148376	0.77524	4534	-2.0135	0.241128	0.72083	4125	-1.7095	0.262296	0.95646	5331	-1.9422	0.324404	0.48212	3500	-3.3363	7.4e-05	0.94462	5221	-2.1887	0.459035	0.75061	4585	-3.6053	0.245345	0.81345	4498	-0.97465	0.105699	0.82126	4635	-1.2749	0.440634	2.94967	Strong strain-specific	Essential	1.01346	0.856555	III	1455	10.3093
YDL090C	RAM1	0.90002	5015	-1.385	0.175404	0.97548	5485	-3.0316	0.524818	0.38255	3077	-2.0502	0.022187	0.32914	2666	-1.9297	0.033489	0.78593	4580	-3.9635	0.013659	0.61659	3961	-1.733	0.000184	0.98154	5488	-1.7815	0.48491	0.97595	5487	-2.8889	0.405575	0.61171	3801	-2.1207	0.007295	0.97924	5418	-1.2523	0.530226	2.43761	Strong strain-specific	Non-essential	0.856131	0.663372	I	1296	14.6605
YDL091C	UBX3	0.35198	2887	-1.3052	0.045185	0.28288	2603	-2.7795	0.102128	0.52278	3690	-1.6014	0.084287	0.52284	3430	-2.6375	0.1596	0.99068	5580	-2.53	0.552292	0.79846	4608	-1.0618	0.098617	0.79968	4639	-1.0335	0.324196	0.71736	4479	-2.075	0.212397	0.75973	4281	-1.5228	0.065442	0.16923	1919	-1.473	0.231438	2.83074	Strong strain-specific	Non-essential	1.02467	0.834186	I	1368	13.8889
YDL092W	SRP14	0.51073	3626	-2.9787	0.070531	0.16178	1886	-5.633	0.102128	0.014112	410	-3.7512	4e-05	0.017912	631	-3.9679	0.000566	0.096481	1282	-3.3968	1.1e-05	0.52839	3651	-3.0783	7.4e-05	0.20577	2177	-3.5429	0.05268	0.068783	1052	-6.8424	0.006893	0.16816	1939	-2.9623	0.000218	0.3489	2890	-3.3882	0.319307	3.08454	Semi-strain specific	Essential			II	441	11.3379
YDL093W	PMT5	0.13521	1587	-2.783	0.003067	0.41943	3271	-3.6048	0.102128	0.035813	761	-2.4753	0.000395	0.16685	1933	-1.809	0.010804	0.44738	3371	-3.9835	0.000702	0.03931	711	-3.4403	2e-06	0.11728	1537	-2.3962	0.023208	0.15163	1843	-2.6632	0.104929	0.15848	1875	-1.7345	6.5e-05	0.11988	1553	-1.3368	0.207073	3.2075	Non-specific	Non-essential	1.01145	0.879259	V	2232	17.0251
YDL095W	PMT1	0.010523	229	-4.3634	2.7e-05	0.021649	457	-3.2922	0.006627	0.0014906	76	-3.1312	1.6e-05	0.0012987	114	-2.1057	2.1e-05	0.066355	1010	-4.0505	5e-06	0.00045359	19	-5.3	2e-06	0.0032934	132	-3.5137	0.000546	0.021697	408	-2.7786	0.00649	0.0003161	33	-3.2759	4e-06	0.00068422	38	-3.4809	0.007526	3.24911	Non-specific	Non-essential	0.991875	1.00722	III	2454	15.0774
YDL097C	RPN6	0.21164	2158	-2.6206	0.007134	0.61399	4034	-2.5536	0.15936	0.18898	2088	-3.0878	0.007149	0.12166	1655	-2.805	0.007577	0.014112	344	-2.5269	5e-06	0.0038852	117	-4.6859	2e-06	0.14716	1774	-2.5973	0.051439	0.17017	1980	-6.608	0.104929	0.038441	891	-3.2631	1.3e-05	0.42582	3199	-3.5556	0.358099	3.04621	Semi-strain specific	Essential			I	1305	9.96169
YDL098C	SNU23	0.67716	4238	-0.97274	0.118453	0.43878	3365	-1.3279	0.124231	0.19564	2124	-2.2797	0.038633	0.073378	1292	-4.5109	2.1e-05	0.17999	1984	-3.6612	5e-06	0.70703	4288	-1.4344	0.065723	0.18885	2061	-2.6614	0.109921	0.7989	4753	-0.77718	0.247233	0.69298	4102	-1.1114	0.141722	0.043663	809	-1.9685	0.103781	2.90115	Strong strain-specific	Essential			I	585	8.54701
YDL099W	BUG1	0.11244	1394	-1.0566	0.003625	0.20391	2168	-3.6712	0.102128	0.30591	2717	-1.6644	0.014162	0.95513	5133	-1.0775	0.543988	0.30363	2719	-1.9938	0.01437	0.28154	2595	-1.8483	0.000741	0.2464	2414	-1.4206	0.119044	0.012211	251	-2.4411	0.000118	0.41399	3093	-1.347	0.030531	0.13732	1677	-1.2014	0.1931	3.00498	Semi-strain specific	Non-essential	0.994147	0.912893	III	1026	13.6452
YDL100C	GET3	0.08324	1148	-2.354	0.003067	0.047228	812	-4.128	0.006627	0.059126	1050	-1.9906	0.000622	0.68211	3988	-0.69091	0.295125	0.10104	1334	-2.203	1.1e-05	0.046779	803	-4.492	2e-06	0.058417	991	-1.925	0.00947	0.36557	3106	-1.4486	0.104929	0.11046	1556	-2.4556	0.000145	0.27917	2562	-1.1179	0.276256	3.1697	Semi-strain specific	Non-essential	0.958212	0.820756	I	1065	11.2676
YDL101C	DUN1	0.33929	2829	-3.6122	0.010266	0.11606	1495	-4.6492	0.102128	0.60424	3931	-2.1484	0.105936	0.63419	3805	-0.65154	0.262296	0.0067734	189	-3.8063	5e-06	0.22478	2287	-2.6657	6e-06	0.3106	2746	-2.8121	0.132497	0.20013	2157	-3.9667	0.104929	0.30823	2660	-2.6409	0.000218	0.11691	1526	-3.2697	0.221908	2.99923	Semi-strain specific	Non-essential	0.950536	0.866875	III	1542	19.4553
YDL102W	POL3	0.17754	1913	-6.4983	0.003625	0.3684	3043	-5.4925	0.102128	0.41447	3225	-4.4275	0.084287	0.14106	1781	-5.3975	0.013748	0.19201	2058	-5.3457	0.00038	0.058919	968	-6.6833	2e-06	0.34595	2880	-4.0835	0.188953	0.26182	2525	-6.6548	0.104929	0.033155	804	-3.089	3.4e-05	0.18647	2044	-3.7739	0.231438	3.19229	Non-specific	Essential			I	3294	10.3218
YDL103C	QRI1	0.10343	1326	-4.4091	0.00391	0.1081	1423	-4.24	0.102128	0.026453	639	-2.2887	0.000356	0.00047237	59	-4.1708	2.1e-05	0.019547	427	-2.9359	5e-06	0.028174	560	-3.0337	2e-06	0.15229	1813	-3.3671	0.051439	0.083613	1182	-4.1071	0.006893	0.0046261	207	-3.9158	4e-06	0.0023196	113	-4.0625	0.007526	3.17549	Semi-strain specific	Essential			I	1434	0.69735
YDL104C	QRI7	0.13637	1600	-2.1385	0.00391	0.39809	3170	-3.0759	0.102128	0.21537	2236	-2.3281	0.007149	0.2579	2373	-1.8865	0.032611	0.21495	2196	-1.6246	0.000179	0.16988	1907	-3.8256	6e-06	0.2725	2541	-0.77049	0.121815	0.2711	2589	-0.62567	0.104929	0.33102	2746	-0.99956	0.00185	0.36208	2938	-1.3419	0.319307	3.2843	Non-specific	Non-essential	0.976825	0.833493	I	1224	17.1569
YDL105W	NSE4	0.3038	2670	-2.6016	0.060307	0.43945	3366	-5.6083	0.127835	0.025392	616	-4.0349	0.000274	0.012797	519	-3.9473	0.000245	0.03767	694	-4.1098	5e-06	0.067163	1061	-5.5599	2e-06	0.12265	1584	-3.4889	0.037444	0.031421	578	-7.1073	0.00649	0.45406	3258	-2.617	0.00468	0.12999	1627	-3.9846	0.207073	3.13585	Semi-strain specific	Essential			I	1209	13.2341
YDL106C	PHO2	0.24985	2353	-0.91558	0.012558	0.43703	3358	-2.0877	0.102128	0.18434	2056	-1.891	0.007715	0.80253	4433	-0.48813	0.350397	0.30934	2757	-1.9208	0.000726	0.29015	2642	-3.9682	9e-06	0.13189	1672	-1.3693	0.037444	0.0041725	109	-2.1867	0.00649	0.80474	4460	-0.76518	0.105699	0.077387	1156	-1.6398	0.170473	2.86007	Strong strain-specific	Non-essential	0.945882	0.882487	I	1680	15.4762
YDL108W	KIN28	0.39124	3074	-1.3965	0.070531	0.49133	3612	-5.9473	0.107631	0.53919	3745	-1.9934	0.105936	0.14228	1789	-1.8128	0.009869	0.12771	1579	-5.3263	1.7e-05	0.76326	4482	-1.2365	0.00366	0.32264	2798	-2.9612	0.131794	0.58435	4031	-0.69973	0.16152	0.76166	4288	-2.3498	0.07596	0.9711	5353	-3.2684	0.516528	2.88973	Strong strain-specific	Essential			I	1002
YDL109C	YDL109C	0.78106	4596	-0.96264	0.122711	0.28838	2642	-3.46	0.102128	0.89126	4941	-1.6231	0.268705	0.9363	5025	-0.57239	0.543988	0.9705	5429	-1.9051	0.355463	0.21733	2237	-3.0384	0.000741	0.42401	3218	-0.92052	0.221006	0.069763	1062	-2.3398	0.00649	0.8033	4456	-1.9505	0.105699	0.55695	3694	-1.5906	0.361475	2.56018	Strong strain-specific	Non-essential	1.00571	0.960947	W	1944	24.6914
YDL110C	TMA17	0.2581	2401	-1.2791	0.012558	0.096225	1307	-2.478	0.102128	0.63721	4049	-0.59558	0.105936	0.39805	2940	-1.1411	0.050768	0.14948	1735	-2.9232	1.7e-05	0.036543	675	-2.2562	2e-06	0.23115	2322	-1.6342	0.120341	0.11141	1467	-2.5166	0.104929	0.65821	3980	-1.1131	0.014505	0.63275	3989	-0.94815	0.407449	3.04041	Semi-strain specific	Non-essential	0.992677	0.982817	III	453	6.62252
YDL111C	RRP42	0.43347	3277	-3.5746	0.070531	0.40734	3218	-3.7761	0.102128	0.032959	726	-3.0621	0.000316	0.056256	1134	-3.8214	0.003531	0.56114	3825	-4.746	0.009202	0.25672	2465	-5.3038	6e-06	0.5472	3729	-2.8271	0.264507	0.33757	2968	-6.266	0.104929	0.13094	1690	-2.6974	0.000145	0.1566	1830	-3.8627	0.231438	3.07965	Semi-strain specific	Essential			I	798	8.77193
YDL112W	TRM3	0.81761	4710	-1.0804	0.149223	0.498	3647	-3.9159	0.107631	0.90875	5021	-1.7755	0.288909	0.88444	4751	-0.92744	0.438881	0.76093	4485	-2.3198	0.013659	0.9574	5326	-3.264	0.096903	0.92548	5121	-1.7798	0.433281	0.44624	3487	-3.4403	0.137817	0.9705	5338	-1.456	0.25194	0.89945	4921	-1.4371	0.456978	2.6246	Strong strain-specific	Non-essential	1.02456	0.951136	II	4311	16.0056
YDL113C	ATG20	0.087396	1181	-1.9938	0.00066	0.028316	549	-3.7629	0.006627	0.11959	1582	-2.4431	0.004378	0.63056	3793	0.11363	0.262296	0.11932	1513	-2.4564	1.1e-05	0.54763	3716	-1.3393	0.000184	0.082868	1232	-2.3791	0.010017	0.11969	1538	-2.0107	0.006893	0.79222	4409	-1.8709	0.080578	0.18298	2018	-2.3039	0.270641	3.05409	Semi-strain specific	Non-essential	1.01942	0.942306	II	1923	7.28029
YDL114W	YDL114W	0.98038	5503	-1.0841	0.248876	0.95669	5357	-1.5464	0.445263	0.86623	4837	0.53917	0.377439	0.98956	5500	0.63537	0.773959	0.86766	4878	-2.5251	0.112355	0.97304	5417	-1.7755	0.169667	0.93807	5191	-0.61552	0.409299	0.76971	4637	-0.75172	0.2243	0.9045	4880	-1.1747	0.175111	0.85797	4757	-1.3423	0.428572	2.88	Non-effective	Non-essential	1.01554	0.907385		927	17.26
YDL115C	IWR1	0.145	1677	-1.3611	0.007134	0.72698	4438	-5.5784	0.180937	0.87613	4878	-2.0459	0.241128	0.99097	5519	-0.60403	0.673835	0.53697	3756	-3.1418	0.009202	0.86885	4867	-1.7644	0.074817	0.80926	4686	-1.6651	0.364855	0.32714	2906	-0.81947	0.104929	0.9238	4973	-0.31757	0.181187	0.88462	4859	-0.43403	0.428572	2.42439	Strong strain-specific	Non-essential	0.72647	0.903988	III	1132
YDL116W	NUP84	0.39133	3075	-2.9641	0.060307	0.30161	2714	-5.7581	0.102128	0.13346	1683	-3.0605	0.003981	0.17642	1987	-3.0382	0.021803	0.22741	2283	-5.6796	0.000369	0.53819	3685	-4.6931	0.000184	0.33233	2829	-3.6544	0.132497	0.11035	1454	-5.6271	0.104929	0.1641	1908	-3.3972	0.000218	0.55209	3672	-3.6833	0.407449	3.20468	Non-specific	Non-essential	0.72491	0.712394	I	2181	11.4626
YDL117W	CYK3	0.46197	3401	-1.0742	0.064228	0.8654	4933	-4.1134	0.217589	0.92861	5116	-0.91125	0.454134	0.31063	2597	-2.459	0.033489	0.99515	5626	-1.0469	0.516376	0.91751	5090	-2.8729	0.096903	0.16679	1910	-2.5792	0.037444	0.55554	3922	-3.023	0.158937	0.44068	3188	-3.3333	0.003174	0.15372	1802	-3.104	0.267093	2.67187	Strong strain-specific	Non-essential	0.938107	0.960071	I	2658	18.4349
YDL119C	HEM25	0.27876	2522	-1.9547	0.007134	0.61711	4047	-3.5029	0.15936	0.42505	3270	-1.6645	0.027981	0.98575	5462	-1.1334	0.625671	0.53229	3738	-2.9208	0.004013	0.19493	2092	-3.5748	2e-06	0.82103	4721	-1.9684	0.362808	0.75344	4592	-2.7364	0.245345	0.97774	5408	-1.2996	0.256412	0.69677	4235	-1.501	0.440634	2.73908	Strong strain-specific	Non-essential		0.772334	I	924	9.74026
YDL120W	YFH1	0.14761	1698	-3.3137	0.00391	0.45568	3443	-2.5836	0.102128	0.14858	1798	-2.5095	0.005434	0.050484	1079	-2.988	0.00251	0.070491	1048	-4.783	1.7e-05	0.15171	1780	-3.2142	6e-06	0.23886	2367	-2.6957	0.056525	0.27456	2615	-1.4035	0.104929	0.078967	1309	-4.5375	4e-06	0.29899	2676	-1.3692	0.276256	3.22673	Non-specific	Essential			I	525	5.71429
YDL121C	YDL121C	0.95466	5310	-0.55177	0.248876	0.61762	4049	-2.9781	0.15936	0.90258	4988	-0.07732	0.292802	0.92494	4949	-0.4012	0.522281	0.83833	4764	-2.142	0.066306	0.95234	5294	-1.88	0.096903	0.79257	4617	-1.2528	0.364855	0.65602	4284	-1.0625	0.212397	0.74581	4241	-1.8006	0.083016	0.91376	4999	-0.59952	0.456978	2.92602	Non-effective	Non-essential	1.01872	0.909894	III	450	11.1111
YDL122W	UBP1	0.5065	3608	-1.1809	0.070531	0.073589	1093	-2.8714	0.006627	0.61594	3964	-1.1069	0.105936	0.99036	5509	-0.36095	0.673835	0.053715	880	-2.3626	5e-06	0.99945	5656	-1.0483	0.344733	0.61256	3957	-1.1239	0.289436	0.79977	4761	-1.7082	0.245345	0.94924	5144	-1.333	0.174422	0.98973	5525	-0.5902	0.603277	2.11506	Strong strain-specific	Non-essential	1.02144	1.00149	I	2430	17.6955
YDL123W	SNA4	0.72592	4423	-3.3277	0.13285	0.99718	5641	-0.7047	0.610731	0.99034	5560	-2.0528	0.540611	0.99172	5529	-0.9212	0.692771	0.99767	5647	-1.2941	0.600334	0.013026	319	-4.3945	2e-06	0.99015	5561	-0.24966	0.5434	0.99281	5605	-0.065898	0.471936	0.92209	4966	-1.6469	0.181187	0.6407	4026	-0.039932	0.407449	0.938144	Strong strain-specific	Non-essential	1.0049	1.04691	III	423	11.8203
YDL124W	YDL124W	0.54461	3742	-0.50529	0.070531	0.45098	3423	-2.7671	0.102128	0.2099	2208	-1.5175	0.007149	0.52165	3425	-0.70769	0.156522	0.73723	4390	-2.2308	0.013659	0.24876	2414	-3.1699	6e-06	0.51422	3619	-0.88566	0.264507	0.28073	2660	-1.6776	0.104929	0.97035	5336	-0.92057	0.215369	0.5052	3535	-0.47615	0.358099	3.04797	Semi-strain specific	Non-essential	0.997617	0.956032	I	939	25.5591
YDL125C	HNT1	0.023708	460	-1.3544	0.000116	0.0055864	154	-3.2545	0.006627	0.32423	2828	-0.44854	0.011831	0.47998	3281	-0.3351	0.141935	0.11471	1473	-2.6464	1.1e-05	0.45644	3380	-1.5386	7.4e-05	0.011214	309	-1.8832	0.000546	0.04135	704	-2.1672	0.00649	0.065593	1197	-1.817	4e-06	0.04241	798	-1.686	0.050469	3.09724	Semi-strain specific	Non-essential	0.991864	0.932737	I	588
YDL126C	CDC48	0.13448	1580	-1.8494	0.00391	0.40055	3181	-5.0347	0.102128	0.081293	1264	-3.0576	0.003788	0.016839	605	-3.8254	0.000568	0.037851	696	-2.8493	5e-06	0.023496	481	-5.5785	2e-06	0.019172	473	-4.355	0.004457	0.14612	1796	-4.1132	0.104929	0.0045562	206	-3.5051	4e-06	0.016257	407	-3.238	0.046781	3.19735	Non-specific	Essential			I	2508	14.7528
YDL127W	PCL2	0.67386	4223	-1.6704	0.083292	0.5041	3671	-3.2429	0.139365	0.96078	5339	-1.6269	0.490561	0.78416	4365	-1.0704	0.349158	0.97105	5433	-2.292	0.305552	0.41999	3219	-2.2861	7.4e-05	0.67834	4211	-1.4377	0.289436	0.39371	3243	-1.8218	0.104929	0.75592	4268	-2.2501	0.07596	0.78394	4509	-1.9765	0.444034	2.90127	Strong strain-specific	Non-essential	0.998215	0.935518	W	927	11.8662
YDL128W	VCX1	0.66588	4193	-1.5113	0.149223	0.92968	5197	-2.5782	0.407989	0.21355	2225	-2.0441	0.007947	0.57961	3621	-0.59598	0.221368	0.3544	2951	-2.1969	0.002263	0.33316	2861	-2.638	7.4e-05	0.82013	4717	-1.4129	0.364855	0.74373	4555	-2.5699	0.212397	0.87112	4706	-0.4666	0.105699	0.50478	3532	-1.3789	0.358099	2.89905	Strong strain-specific	Non-essential		0.983034	I	1236	16.1812
YDL129W	YDL129W	0.0092316	212	-1.1962	0.00011	0.12128	1535	-2.0308	0.102128	0.40619	3185	-1.9916	0.022826	0.4944	3347	-0.019995	0.12995	0.55933	3820	-1.2008	0.009202	0.16588	1886	-0.86297	6e-06	0.057094	976	-1.2388	0.023562	0.5415	3868	-2.4376	0.142199	0.87412	4721	-1.161	0.145285	0.30282	2699	-1.3388	0.276256	2.86382	Strong strain-specific	Non-essential	0.993589	0.889295	III	876	19.4064
YDL130W	RPP1B	0.57445	3847	-1.7838	0.070531	0.92714	5188	-1.8672	0.380057	0.61519	3961	-2.2465	0.159899	0.77998	4347	-0.22584	0.326143	0.77485	4530	-1.6116	0.066306	0.52181	3632	-2.3312	7.4e-05	0.95811	5315	-0.56101	0.43311	0.99557	5626	-1.3158	0.50264	0.97385	5377	-0.41674	0.283868	0.68442	4195	-1.7724	0.407449	2.7539	Strong strain-specific	Non-essential	0.923134	0.973135	III	622
YDL130W-A	STF1	0.34979	2875	-1.9833	0.060307	0.73419	4462	-4.8825	0.227575	0.98461	5519	-1.1351	0.476668	0.65642	3887	-1.0402	0.262296	0.59839	3949	-3.2675	0.009202	0.21735	2238	-3.6505	0.000741	0.72489	4356	-2.0511	0.318632	0.5831	4023	-3.3435	0.142199	0.54731	3590	-1.4627	0.008182	0.79064	4537	-2.8021	0.407449	2.9325	Strong strain-specific	Non-essential	0.989428	1.03761	W	261	15.3257
YDL131W	LYS21	0.41073	3158	-1.1227	0.064228	0.044517	774	-2.4058	0.006627	0.35171	2948	-1.537	0.062628	0.18024	2009	-1.3829	0.021969	0.045629	782	-2.2462	5e-06	0.43455	3286	-3.3057	0.000462	0.1749	1975	-1.4154	0.098683	0.44847	3500	-0.79994	0.115939	0.32994	2743	-2.0677	0.002629	0.063989	1031	-2.3412	0.170473	3.13083	Semi-strain specific	Non-essential	1.0149	0.96056	W	1323	9.82615
YDL132W	CDC53	0.56015	3791	-1.3691	0.090868	0.29652	2683	-7.2032	0.102128	0.40857	3195	-1.541	0.084287	0.11215	1586	-2.963	0.007577	0.09277	1259	-6.7118	0.000101	0.75785	4458	-1.4036	0.00366	0.86365	4867	-1.6522	0.385709	0.73001	4513	-2.2744	0.212397	0.39175	2994	-1.4964	0.005202	0.81865	4629	-0.15139	0.407449	2.84162	Strong strain-specific	Essential			II	2448	8.57843
YDL133W	SRF1	0.232	2272	-0.90603	0.007134	0.053587	891	-3.1692	0.006627	0.038441	794	-1.3103	0.000356	0.86543	4655	0.58372	0.411884	0.065425	996	-1.6821	1.7e-05	0.40558	3163	-1.9677	4.6e-05	0.025409	568	-2.2501	0.007851	0.034892	620	-2.6347	0.00649	0.13565	1715	-1.7728	3.8e-05	0.34051	2863	-1.358	0.319307	3.07303	Semi-strain specific	Non-essential	0.982341	0.84718	I	1314	7.61035
YDL134C	PPH21	0.93965	5231	-0.64856	0.213833	0.15997	1871	-4.7062	0.102128	0.66494	4140	-3.2474	0.160937	0.38958	2904	-4.4248	0.050768	0.21577	2198	-5.386	0.000179	0.17491	1944	-5.412	2e-06	0.65996	4130	-2.2776	0.265495	0.78982	4717	-3.4947	0.245345	0.39301	3001	-0.65216	0.005202	0.17196	1943	-3.6679	0.267093	2.9568	Strong strain-specific	Non-essential	0.99539	0.940109	W	1110	7.20721
YDL135C	RDI1	0.054477	848	-0.81091	0.000168	0.35436	2972	-2.2911	0.102128	0.13889	1729	-1.7606	0.004993	0.06518	1239	-1.9768	0.002524	0.09247	1255	-4.2326	2.8e-05	0.11489	1492	-3.037	2e-06	0.10771	1461	-1.9977	0.023208	0.05153	835	-2.9393	0.00649	0.33519	2762	-1.422	0.000218	0.037415	736	-0.97653	0.050042	3.24291	Non-specific	Non-essential	0.995496	1.05607	I	609	19.7044
YDL137W	ARF2	0.48184	3510	-0.16768	0.064228	0.33892	2901	-0.56239	0.102128	0.36826	3011	0.71606	0.028672	0.14287	1792	-1.7373	0.018254	0.87393	4909	-1.1933	0.145683	0.9864	5534	-0.63338	0.176686	0.57987	3856	-0.55711	0.264507	0.75772	4607	-0.79938	0.2243	0.20453	2157	-0.15246	0.000823	0.6126	3915	-0.1626	0.361475	2.86862	Strong strain-specific	Non-essential	1.01308	0.939431	W	546
YDL138W	RGT2	0.43086	3261	-1.007	0.020467	0.86954	4954	-1.8951	0.294956	0.99967	5668	-0.35206	0.764394	0.98545	5456	-0.25977	0.625671	0.92939	5164	-3.0937	0.1746	0.9647	5363	-2.2602	0.116453	0.8001	4642	-0.84128	0.355938	0.74918	4579	-0.19753	0.245345	0.55525	3609	-2.2045	0.007295	0.41338	3147	-1.9285	0.319307	2.51942	Strong strain-specific	Non-essential	1.00037	0.964499	W	2292	14.3979
YDL139C	SCM3	0.075427	1081	-5.0415	0.001941	0.30084	2705	-7.2318	0.102128	0.047412	914	-3.9533	0.000395	0.039626	953	-5.5491	0.001535	0.0081054	221	-4.5451	5e-06	0.30084	2701	-5.968	7.4e-05	0.16928	1924	-4.946	0.037444	0.43696	3449	-4.5554	0.104929	0.0090536	326	-5.5151	4e-06	0.12057	1560	-6.1933	0.207073	3.1238	Semi-strain specific	Essential			I	672	19.3452
YDL140C	RPO21	0.035452	619	-2.4508	0.000358	0.098572	1334	-2.7982	0.102128	0.24955	2415	-2.9198	0.011831	0.08486	1379	-3.2776	0.005941	0.19239	2063	-2.6681	0.000369	0.054845	922	-3.2548	2e-06	0.15647	1839	-2.9906	0.037444	0.035111	622	-2.3702	0.00649	0.076106	1283	-3.0856	4.8e-05	0.24068	2341	-3.9033	0.267093	3.25611	Non-specific	Essential			I	5202	5.57478
YDL141W	BPL1	0.013437	297	-3.497	0.000775	0.24254	2379	-5.7187	0.102128	0.2181	2247	-3.7222	0.007149	0.38715	2889	-1.6507	0.122229	0.1139	1468	-4.8775	2.8e-05	0.20194	2134	-5.2278	6e-06	0.18215	2024	-3.5484	0.051914	0.21133	2225	-3.6256	0.104929	0.14968	1812	-3.8038	0.000201	0.031543	663	-3.5825	0.046781	3.17786	Non-specific	Essential			I	2073	14.4718
YDL142C	CRD1	0.77957	4586	-3.2807	0.149223	0.8351	4821	-6.3545	0.309652	0.8854	4917	-2.297	0.268705	0.30832	2592	-4.6545	0.043315	0.56426	3836	-3.5271	0.011698	0.74049	4396	-2.5672	0.052584	0.45334	3342	-3.3561	0.221006	0.41504	3341	-6.174	0.112389	0.94003	5088	-2.7135	0.181187	0.64044	4024	-1.4448	0.407449	2.93019	Strong strain-specific	Non-essential	1.00324	0.834442	I	852	7.04225
YDL143W	CCT4	0.11294	1401	-4.6831	0.00391	0.04608	794	-6.9479	0.006627	0.0082698	275	-3.8118	1.6e-05	0.0063916	330	-3.9542	0.000141	0.0018193	67	-4.5173	5e-06	0.04352	766	-5.4245	2e-06	0.0064639	207	-3.7222	0.000546	0.11001	1448	-3.9498	0.006893	0.057349	1106	-4.3932	4e-06	0.020253	480	-4.1386	0.046781	3.23801	Non-specific	Essential			I	1587	10.0819
YDL144C	YDL144C	0.0038007	92	-2.6976	7.6e-05	0.022373	462	-3.744	0.006627	0.0051411	206	-2.3694	1.6e-05	0.029268	837	-1.3208	0.001076	0.36086	2986	-1.3833	0.002263	0.030442	596	-3.8366	2e-06	0.0076503	242	-2.0583	0.001295	0.04512	745	-2.9613	0.00649	0.047286	992	-1.9724	2.9e-05	0.062546	1021	-2.2895	0.067658	3.22359	Non-specific	Non-essential		0.889963	I	1071	13.0719
YDL145C	COP1	0.031393	572	-5.0219	0.000775	0.51002	3689	-6.5134	0.139365	0.165	1929	-3.6777	0.003981	0.068411	1256	-5.0516	0.005941	0.094957	1270	-5.1639	2.8e-05	0.025817	521	-6.01	2e-06	0.36848	2979	-4.4544	0.133391	0.068944	1054	-3.2345	0.00649	0.015656	479	-4.4413	4e-06	0.11476	1505	-5.904	0.231438	3.17372	Semi-strain specific	Essential			I	3606	9.70605
YDL146W	LDB17	0.22226	2218	-1.4297	0.007134	0.9032	5079	-4.4538	0.286299	0.91919	5064	-2.0506	0.403863	0.34134	2714	-1.8004	0.096143	0.438	3332	-2.7299	0.002263	0.83795	4752	-0.9343	0.15555	0.82845	4743	-1.0861	0.349286	0.37582	3158	-2.9467	0.104929	0.85015	4623	-1.5362	0.145285	0.85525	4745	-2.555	0.407449	2.70484	Strong strain-specific	Non-essential	0.997516	0.708025	I	1476	16.9377
YDL147W	RPN5	0.82603	4739	-5.09	0.175404	0.98021	5515	-6.6131	0.552373	0.875	4870	-4.5949	0.377439	0.59134	3660	-5.3678	0.236488	0.95304	5307	-6.1723	0.292515	0.84135	4767	-4.9928	0.075429	0.98185	5492	-3.938	0.476236	0.87875	5020	-5.4894	0.266625	0.12341	1645	-5.8452	0.001034	0.5117	3557	-5.7659	0.276256	2.18497	Strong strain-specific	Essential			I	1338	9.71599
YDL148C	NOP14	0.069401	1015	-2.0355	0.003625	0.34564	2931	-6.2091	0.102128	0.30934	2750	-3.9445	0.022826	0.12842	1710	-3.8895	0.013748	0.50309	3648	-3.6127	0.011698	0.18028	1983	-5.3816	2e-06	0.36212	2956	-3.3588	0.133391	0.24498	2418	-6.3649	0.104929	0.011506	386	-5.6938	4e-06	0.13667	1673	-3.9908	0.231438	3.11594	Semi-strain specific	Essential			I	2433	8.2203
YDL149W	ATG9	0.64456	4101	-0.70718	0.122711	0.78523	4651	-0.81474	0.230692	0.757	4464	-0.12226	0.1849	0.97243	5285	-0.85776	0.5901	0.95497	5319	-1.1742	0.1746	0.99083	5577	-1.0909	0.255835	0.9209	5090	-0.79979	0.409299	0.99919	5664	-2.0316	0.613297	0.78809	4388	-1.4584	0.080578	0.92464	5067	-0.28641	0.477602	2.62724	Non-effective	Essential	0.997554	1.07928	I	2994	10.02
YDL150W	RPC53	0.092026	1229	-4.4679	0.002372	0.24697	2406	-6.5648	0.102128	0.16955	1952	-4.0552	0.006808	0.028885	831	-4.2413	0.000811	0.098152	1302	-5.1163	1.1e-05	0.43352	3279	-4.6154	0.000184	0.10846	1470	-3.3418	0.037444	0.50335	3740	-2.6911	0.137817	0.056536	1092	-3.1146	4.3e-05	0.46891	3377	-3.3517	0.326148	3.14373	Semi-strain specific	Essential			I	1269	11.0323
YDL153C	SAS10	0.071367	1038	-2.0562	0.00066	0.019549	420	-5.2078	0.006627	0.0086799	282	-3.8047	1.6e-05	0.0012183	109	-3.6167	2.1e-05	0.091824	1249	-5.2082	1.1e-05	0.0082948	215	-5.2924	2e-06	0.030262	653	-3.5027	0.010017	0.02035	392	-5.9487	0.00649	0.0016961	112	-4.3482	4e-06	0.0091702	281	-3.5236	0.036061	3.25355	Non-specific	Essential			I	1833	10.9111
YDL154W	MSH5	0.64481	4103	-2.8834	0.090868	0.9164	5140	-3.9203	0.405028	0.98585	5527	-0.066306	0.526758	0.99802	5621	0.98649	1	0.2654	2524	-2.7085	0.00471	0.54859	3719	-4.6061	0.000741	0.49038	3525	-2.6445	0.219364	0.77731	4670	-2.2825	0.2243	0.5706	3662	-1.8338	0.059347	0.4451	3267	-1.3048	0.313429	2.76366	Strong strain-specific	Non-essential	1.00236	0.861341	I	2706	19.5861
YDL155W	CLB3	0.70591	4347	-2.9634	0.13285	0.74001	4480	-2.8077	0.172709	0.52537	3699	-2.2633	0.084287	0.65752	3891	-0.20147	0.262296	0.30217	2711	-3.0637	0.000911	0.85004	4799	-3.6897	0.074817	0.72639	4361	-2.4042	0.318632	0.9372	5259	-3.297	0.323323	0.9237	4971	-1.9999	0.181187	0.74766	4390	-3.5287	0.407449	2.90093	Strong strain-specific	Non-essential	1.00786	0.852177	W	1284	11.6822
YDL156W	CMR1	0.30481	2674	-1.6526	0.012558	0.97587	5488	-1.1262	0.506107	0.076911	1220	-1.7102	0.003788	0.99298	5541	-0.21514	0.773959	0.53431	3743	-0.28972	0.004945	0.97609	5441	-0.41368	0.138015	0.38902	3065	-1.4368	0.139449	0.62846	4165	-0.84822	0.212397	0.93495	5036	-1.1143	0.227287	0.97441	5377	-0.54156	0.534471	2.22336	Strong strain-specific	Non-essential	1.0228	0.968704	I	1569	19.1205
YDL157C	YDL157C	0.95909	5353	-0.98595	0.251529	0.18369	2051	-3.4968	0.102128	0.57134	3830	-1.8502	0.105936	0.76678	4300	-0.31304	0.349158	0.96447	5393	-1.6789	0.1746	0.14772	1750	-2.8168	6e-06	0.38549	3052	-1.9312	0.138747	0.6564	4286	-3.133	0.16152	0.66642	4005	-1.1845	0.007295	0.99315	5569	-0.60877	0.603277	2.56445	Strong strain-specific	Non-essential	1.01567	0.882412	III	357	5.60224
YDL159W	STE7	0.73472	4455	-0.8134	0.149223	0.20081	2146	-0.81691	0.102128	0.50443	3639	-0.86057	0.105936	0.55187	3523	-1.1925	0.156522	0.29092	2652	-2.7674	0.000354	0.35206	2937	-1.6614	9e-06	0.28695	2626	-2.2346	0.132497	0.41218	3330	-4.1396	0.104929	0.32698	2727	-2.0721	0.000218	0.58815	3809	-0.74886	0.39575	3.1958	Non-specific	Non-essential		1.06189	I	1548	11.6279
YDL159W-A	YDL159W-A	0.83649	4778	-0.59656	0.212549	0.95612	5353	-0.5395	0.380057	0.86776	4839	-0.8327	0.319374	0.44232	3108	-3.342	0.179059	0.72979	4362	-2.55	0.216823	0.95991	5340	-1.8206	0.180101	0.90228	5010	-0.98701	0.367935	0.91176	5148	-0.4227	0.341531	0.96686	5303	0.23484	0.594552	0.83802	4689	-1.044	0.361475	2.63582	Strong strain-specific	Non-essential		0.982862		132	15.1515
YDL160C	DHH1	0.27783	2518	-5.62	0.045185	0.45097	3422	-7.9936	0.127835	0.32819	2846	-2.0537	0.022826	0.11387	1599	-2.4814	0.007577	0.56147	3827	-4.9027	0.009202	0.21728	2236	-6.1123	6e-06	0.11049	1486	-4.0539	0.023562	0.45021	3511	-4.4613	0.115939	0.022932	635	-4.9565	1.3e-05	0.1218	1566	-6.2464	0.231438	3.11229	Semi-strain specific	Non-essential	0.676691	0.710202	I	1521	14.4642
YDL160C-A	MHF2	0.99408	5599	-0.93675	0.30948	0.93768	5240	-3.2573	0.434804	0.97898	5474	-1.1313	0.514374	0.91074	4875	-0.10456	0.438881	0.63557	4076	-1.9028	0.009202	0.36285	2979	-2.1412	7.4e-05	0.98262	5501	-1.8651	0.48491	0.4831	3649	-1.4469	0.104929	0.98787	5514	-1.3514	0.298562	0.99816	5637	-0.82506	0.675108	2.00141	Strong strain-specific	Non-essential		1.09259	III	243	24.6914
YDL161W	ENT1	0.097072	1280	-2.4089	0.00391	0.018662	401	-3.8728	0.006627	0.070282	1160	-2.0034	0.000622	0.46783	3236	-0.65928	0.137502	0.36191	2990	-1.6395	0.000702	0.025674	519	-3.204	2e-06	0.021114	507	-3.1034	0.004553	0.046386	768	-2.7542	0.00649	0.079823	1317	-2.1554	4e-06	0.023083	537	-2.1756	0.046781	3.18917	Non-specific	Non-essential	1.00812	0.980588	W	1365	3.663
YDL164C	CDC9	0.21478	2172	-3.8694	0.007134	0.12011	1523	-5.4672	0.102128	0.045366	889	-3.4871	0.00065	0.045847	1037	-3.7059	0.002284	0.074208	1081	-4.3084	2.3e-05	0.15138	1776	-4.6977	2e-06	0.083602	1243	-2.4752	0.015416	0.39597	3253	-3.465	0.104929	0.034513	819	-3.6554	4e-06	0.012226	336	-4.4417	0.045802	3.2183	Non-specific	Essential			I	2268	11.4638
YDL165W	CDC36	0.67808	4245	-1.9654	0.083292	0.40911	3228	-5.858	0.102128	0.38965	3104	-2.1109	0.022187	0.066426	1245	-2.8098	0.002524	0.25922	2483	-3.9942	0.000179	0.020884	449	-5.2692	2e-06	0.57696	3842	-1.8501	0.289436	0.42785	3399	-3.4836	0.104929	0.63243	3886	-0.6145	0.014505	0.40219	3103	-1.58	0.320827	2.92044	Strong strain-specific	Essential			I	576	10.4167
YDL166C	FAP7	0.010532	230	-6.7877	0.00011	0.034931	643	-7.9108	0.006627	0.059098	1048	-4.6429	0.00053	0.0072527	361	-4.549	2.1e-05	0.0102	269	-5.0823	5e-06	0.012094	295	-6.3146	2e-06	0.055815	959	-4.2323	0.01393	0.23473	2356	-6.9159	0.115939	0.00022416	22	-5.9461	4e-06	0.025928	581	-5.6256	0.050042	3.19779	Non-specific	Essential			I	594	25.2525
YDL167C	NRP1	0.77188	4568	-1.0652	0.175404	0.11022	1443	-2.7905	0.102128	0.33893	2895	-0.94013	0.011831	0.96509	5213	-0.31654	0.605411	0.013633	335	-2.685	5e-06	0.79583	4596	-2.5046	0.005699	0.13044	1658	-1.678	0.023984	0.41866	3358	-1.9166	0.104929	0.449	3231	-1.2601	0.003174	0.95297	5233	-0.84103	0.506585	2.56017	Strong strain-specific	Non-essential	1.03785	0.854454	I	2160	6.48148
YDL168W	SFA1	0.27034	2479	-0.96623	0.00391	0.077671	1122	-2.6504	0.006627	0.038732	799	-2.6599	0.000395	0.56702	3582	-0.12051	0.156522	0.024274	499	-1.6493	5e-06	0.18703	2042	-3.2736	6e-06	0.058366	990	-1.7384	0.010017	0.087889	1219	-1.8784	0.006893	0.50223	3452	-1.1537	0.007295	0.21282	2190	-1.4254	0.276256	3.13321	Semi-strain specific	Non-essential	1.00247	0.877206	I	1161	18.9492
YDL169C	UGX2	0.9514	5298	-1.1767	0.271285	0.93524	5223	-2.5048	0.427903	0.98798	5541	-0.88494	0.531538	0.95908	5157	0.6551	0.650364	0.69508	4272	-3.6386	0.18295	0.98698	5541	-0.76082	0.408891	0.92295	5104	-1.3138	0.367935	0.94633	5303	-1.6783	0.334477	0.9378	5066	-2.6937	0.227287	0.99006	5535	-0.34341	0.544847	2.50593	Non-effective	Non-essential	1.00134	0.868259	III	672	22.3214
YDL170W	UGA3	0.22714	2244	-1.2451	0.007134	0.029987	573	-3.5806	0.006627	0.44833	3383	-1.0836	0.031158	0.87517	4705	0.26712	0.411884	0.33575	2876	-2.1243	0.001309	0.10746	1422	-3.0803	2e-06	0.10023	1380	-2.5596	0.037444	0.24344	2410	-2.136	0.104929	0.099011	1480	-2.1814	0.000145	0.25894	2446	-1.5192	0.267093	3.08549	Semi-strain specific	Non-essential	1.00762	0.865833	I	1587	15.1229
YDL171C	GLT1	0.98512	5533	-0.66229	0.299972	0.78371	4646	-3.632	0.172709	0.86476	4828	-1.4757	0.377439	0.81573	4482	-0.64978	0.350397	0.93723	5202	-2.9017	0.287392	0.85437	4819	-3.4593	0.097261	0.9364	5181	-0.58181	0.409299	0.78707	4712	-3.6736	0.2243	0.98828	5518	-1.3203	0.374318	0.87838	4828	-1.6058	0.407449	2.9722	Non-effective	Non-essential	1.01255	1.03753	I	6438	1.55328
YDL173W	PAR32	0.037681	650	-1.9684	0.000168	0.025304	510	-2.8708	0.006627	0.30661	2724	-1.2568	0.011831	0.13441	1742	-2.082	0.008873	0.077935	1123	-2.4006	5e-06	0.36524	2990	-3.4937	9e-06	0.032065	673	-2.554	0.010017	0.29795	2754	-1.6029	0.104929	0.03315	803	-2.3437	4e-06	0.032316	676	-2.3228	0.048769	3.19103	Non-specific	Non-essential	0.924087	0.880213	III	888	10.1351
YDL174C	DLD1	0.1774	1909	-1.456	0.00391	0.10482	1389	-2.8934	0.102128	0.16609	1932	-2.2793	0.005976	0.14724	1814	-1.5468	0.010804	0.071913	1062	-1.848	5e-06	0.089486	1269	-2.9932	2e-06	0.080211	1204	-2.1909	0.010017	0.37052	3135	-1.5129	0.104929	0.14549	1792	-1.7379	6e-05	0.25072	2398	-1.3796	0.276256	3.27351	Non-specific	Non-essential	1.00191	0.859982	I	1764	12.4717
YDL175C	AIR2	0.96225	5375	-1.0643	0.248876	0.93027	5201	-2.1031	0.407989	0.87651	4879	0.66319	0.241128	0.99872	5634	0.13687	0.844719	0.97372	5454	-3.3534	0.305552	0.9041	5016	-3.5983	0.00366	0.91044	5038	-1.1028	0.409299	0.7637	4622	-2.425	0.245345	0.93257	5020	-1.1039	0.174422	0.99243	5563	-0.06716	0.598803	2.75009	Non-effective	Non-essential		0.881033	W	1035	8.69565
YDL176W	YDL176W	0.035733	625	-3.0522	0.000358	0.55599	3836	-4.2651	0.148376	0.75892	4473	-2.0249	0.214048	0.92887	4980	0.31264	0.522281	0.85096	4818	-4.9807	0.112355	0.24767	2408	-2.9024	6e-06	0.33963	2862	-2.3755	0.131794	0.092641	1278	-3.097	0.011881	0.39139	2992	-2.1359	0.00468	0.40925	3129	-1.0093	0.320827	2.78609	Strong strain-specific	Non-essential	1.00043	0.953806	III	2127	12.6939
YDL177C	YDL177C	0.29953	2648	-2.74	0.060307	0.16976	1944	-2.0391	0.102128	0.040316	818	-2.8098	0.00171	0.73793	4199	-0.32179	0.303581	0.052725	865	-4.2929	5e-06	0.10286	1385	-5.3065	6e-06	0.067988	1080	-2.8181	0.023562	0.14867	1823	-4.1841	0.104929	0.13836	1735	-2.0932	0.000201	0.018861	462	-3.065	0.046781	3.1546	Semi-strain specific	Non-essential	1.01481	0.931342	III	513	9.74659
YDL178W	DLD2	0.99727	5623	-0.2133	0.542355	0.40215	3190	-3.1967	0.102128	0.99553	5611	-1.5232	0.587516	0.99771	5614	0.40884	0.861466	0.93224	5181	-1.3657	0.145683	0.9867	5537	-1.0935	0.227316	0.76067	4491	-0.98139	0.318632	0.96471	5417	-1.1135	0.34939	0.98951	5530	-0.71654	0.375361	0.99825	5640	-0.30544	0.689746	1.40435	Strong strain-specific	Non-essential	1.00209	0.888766	I	1593	11.2994
YDL179W	PCL9	0.88436	4941	-1.3423	0.175404	0.73199	4457	-2.2861	0.181203	0.85758	4802	0.83483	0.288909	0.75053	4240	0.19564	0.303242	0.4355	3318	-1.4391	0.002263	0.74285	4401	-2.1834	0.001848	0.46638	3406	-2.364	0.210608	0.73501	4531	-2.6015	0.245345	0.63605	3897	-1.9313	0.007295	0.53367	3617	-1.2343	0.359894	3.09706	Semi-strain specific	Non-essential	1.00402	0.860281	W	915	7.65027
YDL180W	YDL180W	0.59371	3921	-2.0321	0.08084	0.13774	1672	-4.704	0.102128	0.28052	2582	-1.6317	0.021392	0.81178	4473	0.12967	0.350397	0.45502	3412	-3.3447	0.002263	0.46075	3407	-3.8631	0.001855	0.47957	3471	-2.0689	0.264507	0.42629	3393	-2.1355	0.104929	0.94291	5105	-1.8016	0.181187	0.29663	2666	-1.1113	0.276256	3.0172	Semi-strain specific	Non-essential	1.00146	0.805978	III	1644	17.0316
YDL181W	INH1	0.12896	1544	-1.7583	0.003067	0.24337	2385	-2.9692	0.102128	0.082401	1276	-1.0213	0.003788	0.70913	4091	-0.10281	0.295125	0.69628	4274	-2.2153	0.021627	0.1545	1800	-5.0036	2e-06	0.053877	937	-2.3348	0.00947	0.204	2181	-1.3915	0.104929	0.61237	3804	-2.1388	0.008738	0.060455	1000	-2.4571	0.067658	3.05123	Semi-strain specific	Non-essential		0.706618	W	258	11.6279
YDL182W	LYS20	0.5512	3764	-1.0461	0.024707	0.25576	2453	-1.7151	0.12102	0.53775	3741	-1.646	0.029771	0.099224	1495	-1.3578	0.002718	0.23521	2333	-1.262	4.9e-05	0.6342	4029	-3.1596	2.2e-05	0.3382	2858	-1.5337	0.114474	0.98536	5558	-0.55144	0.471936	0.60014	3762	-1.476	0.001412	0.5527	3674	-1.8768	0.407449	2.96033	Strong strain-specific	Non-essential	1.00784	0.75804	W	1287	24.087
YDL183C	YDL183C	0.8638	4876	-1.2306	0.175404	0.47716	3542	-4.2621	0.137454	0.771	4522	-2.6885	0.1849	0.99398	5556	1.0655	0.692771	0.82897	4737	-5.291	0.112355	0.94092	5224	-3.2345	0.10725	0.98786	5536	-2.9294	0.5434	0.80716	4793	-3.0165	0.245345	0.99199	5560	-1.8788	0.433401	0.90127	4928	-1.0514	0.428572	2.48037	Strong strain-specific	Non-essential	0.963207	0.993783	I	963	13.4995
YDL185W	VMA1	0.62703	4032	-2.3951	0.122711	0.71749	4407	-4.8467	0.172709	0.90572	5002	-2.6462	0.288909	0.65066	3866	-2.6437	0.262296	0.77152	4519	-3.535	0.013659	0.8927	4963	-1.8281	0.074817	0.72898	4371	-3.003	0.318632	0.88007	5027	-1.5031	0.294612	0.56075	3628	-2.6824	0.008738	0.48511	3449	-3.9551	0.326148	3.07793	Semi-strain specific	Non-essential	0.798982	0.402966	I	3216	8.08458
YDL186W	YDL186W	0.021569	433	-1.596	0.000116	0.0070581	192	-3.2871	0.006627	0.010628	342	-1.955	4e-05	0.64054	3829	-0.21591	0.262296	0.25378	2451	-1.7364	0.000179	0.10443	1400	-1.6861	2e-06	0.12534	1604	-2.211	0.037444	0.085082	1194	-1.7413	0.006893	0.068106	1215	-1.5544	4e-06	0.033719	698	-1.1655	0.050042	3.14043	Semi-strain specific	Non-essential	0.999861	0.943257		834	9.59233
YDL188C	PPH22	0.86201	4867	-0.33353	0.149223	0.58409	3936	-2.6903	0.15936	0.79408	4599	-1.7749	0.261993	0.4573	3177	-1.371	0.137502	0.63698	4080	-1.9918	0.008081	0.96005	5341	-2.0329	0.116453	0.97242	5411	-1.6442	0.48491	0.95106	5324	-0.67569	0.343137	0.92606	4987	-1.028	0.127044	0.87101	4799	-1.104	0.48398	2.68183	Strong strain-specific	Non-essential	1.00019	0.87284	W	1134	14.1093
YDL189W	RBS1	0.25262	2361	-1.8465	0.00391	0.10774	1418	-2.075	0.102128	0.21179	2218	0.08133	0.007149	0.998	5620	-0.17668	0.844719	0.086121	1200	-2.05	1.1e-05	0.40096	3139	-2.7234	4.6e-05	0.54362	3713	-0.98072	0.289436	0.11521	1504	-1.6696	0.006893	0.79526	4428	-1.0743	0.080578	0.82318	4642	-0.39875	0.465464	2.84667	Strong strain-specific	Non-essential	1.01155	0.902579	I	1374
YDL190C	UFD2	0.14056	1640	-1.0085	0.003625	0.22063	2263	-3.0495	0.102128	0.3645	2998	-1.516	0.062628	0.95258	5107	0.37542	0.543988	0.66424	4187	-1.5786	0.047445	0.25449	2453	-2.6554	0.000741	0.37985	3026	-1.0952	0.139449	0.44664	3489	-1.5299	0.115939	0.9527	5181	-1.2725	0.215369	0.14269	1718	-1.6868	0.231438	2.92979	Strong strain-specific	Non-essential	1.0246	0.853522	I	2886	11.4345
YDL192W	ARF1	0.94449	5261	-0.78735	0.213833	0.34984	2955	-5.0707	0.102128	0.39378	3128	-4.023	0.022187	0.49383	3345	-4.2102	0.141935	0.58148	3893	-3.5272	0.004013	0.33665	2877	-5.5223	9e-06	0.58363	3870	-2.9451	0.264507	0.99253	5601	-3.0453	0.471936	0.89584	4825	-2.2829	0.145285	0.83163	4668	-1.9488	0.456978	2.82209	Strong strain-specific	Non-essential	0.924893	0.784318	W	546	9.15751
YDL193W	NUS1	0.95177	5299	-3.4888	0.213833	0.8292	4802	-6.6657	0.217589	0.22277	2275	-3.5527	0.007947	0.01231	506	-4.6667	0.00023	0.22429	2257	-3.5887	0.000369	0.30352	2714	-5.436	7.4e-05	0.52201	3650	-3.1166	0.264507	0.050747	827	-3.5607	0.00649	0.027657	718	-2.7337	4e-06	0.93154	5100	-2.6349	0.506585	2.68109	Strong strain-specific	Essential			I	1128	14.1844
YDL194W	SNF3	0.13828	1614	-2.4035	0.00391	0.1571	1851	-1.5127	0.102128	0.053568	990	-1.6914	0.000622	0.11118	1578	-1.073	0.007577	0.039262	723	-1.8263	5e-06	0.24133	2373	-3.2537	6e-06	0.075485	1155	-1.8225	0.010017	0.06328	998	-2.8079	0.006893	0.056934	1099	-2.1362	4e-06	0.091874	1308	-0.73361	0.095506	3.28556	Non-specific	Non-essential	0.901734	0.966125	W	2655	19.9623
YDL195W	SEC31	0.058305	898	-3.2981	0.000764	0.45299	3431	-3.2786	0.102128	0.051666	972	-4.0138	0.000395	0.019817	666	-4.9524	0.000653	0.11694	1491	-4.3285	1.1e-05	0.11351	1477	-5.8091	2e-06	0.4322	3252	-4.5984	0.146639	0.16967	1973	-5.5478	0.104929	0.020645	586	-4.573	4e-06	0.25708	2439	-5.1369	0.267093	3.15384	Semi-strain specific	Essential			I	3822	13.8671
YDL197C	ASF2	0.0063493	150	-2.2271	2.7e-05	0.0096544	244	-3.337	0.006627	0.030554	697	-2.0069	0.000404	0.012683	516	-1.5971	0.000438	0.1157	1483	-1.6004	0.000102	0.052423	878	-4.4938	2e-06	0.020164	489	-2.6097	0.007198	0.0043378	111	-2.1155	0.00649	0.10783	1540	-2.1658	0.000198	0.69898	4246	-0.77698	0.407449	3.15557	Semi-strain specific	Non-essential	1.0001	0.963678	IV	1578	19.0114
YDL198C	GGC1	0.23078	2264	-3.8843	0.007134	0.72139	4417	-4.4385	0.172709	0.096081	1394	-2.5045	0.003981	0.85786	4626	-0.97916	0.399141	0.42678	3283	-1.9228	0.002263	0.22059	2259	-4.416	2e-06	0.37064	2988	-1.8663	0.133391	0.56778	3962	-3.3752	0.16152	0.38272	2953	-2.0897	0.00468	0.25098	2400	-2.6148	0.267093	3.06205	Semi-strain specific	Non-essential	0.844813	0.757007	I	903	14.3965
YDL199C	YDL199C	0.17224	1876	-1.9414	0.007134	0.17476	1980	-3.6274	0.102128	0.4269	3279	-1.5278	0.084287	0.30021	2555	-2.7624	0.043315	0.12455	1561	-3.2801	3.2e-05	0.15935	1838	-5.0992	6e-06	0.2758	2557	-2.3841	0.119044	0.08359	1181	-2.789	0.104929	0.22481	2262	-2.7572	0.000336	0.35103	2903	-0.75584	0.276256	3.25666	Non-specific	Non-essential	0.999718	0.922274	IV	2064	24.7093
YDL200C	MGT1	0.80353	4671	-0.67949	0.181217	0.8008	4711	-2.7191	0.172709	0.906	5006	-1.6383	0.321254	0.93636	5026	-1.9075	0.543988	0.83623	4754	-1.525	0.112355	0.93553	5191	-3.0028	0.10725	0.87853	4923	-2.208	0.385709	0.93484	5250	-1.2977	0.323323	0.75378	4259	-1.4207	0.105699	0.99237	5561	-0.85804	0.598803	3.01156	Non-effective	Non-essential	0.995037	0.943902	I	567	5.29101
YDL201W	TRM8	0.035527	620	-2.4001	0.000358	0.021269	453	-3.2474	0.006627	0.19156	2106	-1.6251	0.007149	0.080634	1348	-1.1023	0.002817	0.065705	1002	-2.9949	5e-06	0.073433	1110	-2.7485	2e-06	0.050225	897	-2.5002	0.010017	0.0678	1044	-2.6382	0.006893	0.2268	2278	-1.9055	0.000218	0.028032	614	-1.5678	0.046781	3.26943	Non-specific	Non-essential	0.974965	0.917817	I	861	11.6144
YDL202W	MRPL11	0.18928	2013	-5.1378	0.007134	0.036683	665	-4.6121	0.006627	0.11683	1556	-1.8024	0.003981	0.030544	852	-3.4404	0.001076	0.46823	3469	-2.5142	0.002263	0.094324	1314	-4.6669	2e-06	0.11402	1515	-3.9337	0.023562	0.10049	1353	-3.7025	0.011881	0.057106	1100	-3.9473	4.3e-05	0.23	2275	-4.6433	0.267093	3.22614	Non-specific	Non-essential	0.914633	0.885937	II	750	6.66667
YDL203C	ACK1	0.7968	4653	-1.0547	0.175404	0.19222	2091	-2.9046	0.102128	0.66717	4149	-2.1401	0.160937	0.97983	5373	0.24396	0.605411	0.84462	4783	-2.3569	0.084122	0.68035	4206	-3.3345	0.000184	0.36689	2972	-0.91298	0.138572	0.71469	4473	-1.978	0.245345	0.62791	3869	-1.4481	0.007295	0.41989	3175	-1.5461	0.358099	2.84965	Strong strain-specific	Non-essential	0.97475	0.892503	III	1872	24.0385
YDL204W	RTN2	0.71242	4377	-1.4274	0.149223	0.13566	1648	-3.5736	0.102128	0.7882	4583	-0.90282	0.241128	0.52757	3441	-0.62138	0.179059	0.28818	2638	-2.8416	0.000369	0.90223	5009	-1.6053	0.074817	0.401	3119	-1.5377	0.188953	0.22538	2314	-2.614	0.104929	0.82013	4524	-2.2101	0.105699	0.64783	4050	-1.6381	0.407449	2.87719	Strong strain-specific	Non-essential	0.999181	1.09688	W	1182	5.07614
YDL205C	HEM3	0.026985	502	-2.5623	0.000116	0.053794	894	-3.0892	0.006627	0.016985	467	-3.0769	0.000229	0.0046031	258	-2.5933	2.1e-05	0.012998	320	-2.3565	5e-06	0.25302	2445	-3.5943	6e-06	0.03194	670	-2.3458	0.008286	0.0083074	183	-2.9906	0.00649	0.011073	373	-2.5652	4e-06	0.049848	876	-3.4468	0.050042	3.25391	Non-specific	Essential			I	984	10.1626
YDL206W	YDL206W	0.23115	2268	-1.6128	0.007134	0.070758	1063	-4.2321	0.006627	0.048216	926	-3.1182	0.000395	0.13297	1732	-2.2918	0.013748	0.074036	1079	-2.4057	5e-06	0.059498	977	-4.3609	2e-06	0.15695	1842	-1.345	0.037444	0.26785	2568	-2.4739	0.104929	0.19456	2101	-1.907	0.000145	0.2858	2602	-1.7875	0.276256	3.25478	Non-specific	Non-essential	0.995401	0.932175	I	2289	18.7855
YDL207W	GLE1	0.49794	3581	-3.7099	0.083292	0.37199	3055	-4.9331	0.102128	0.040499	823	-3.8691	0.000395	0.00082372	81	-5.1525	2.1e-05	0.064407	987	-4.9234	5e-06	0.33465	2867	-5.0742	9e-06	0.13799	1720	-3.4863	0.037444	0.116	1514	-4.9896	0.006893	0.016244	493	-3.8128	4e-06	0.10476	1414	-5.5649	0.221908	3.025	Semi-strain specific	Essential			I	1617	19.1713
YDL208W	NHP2	0.39428	3089	-5.1487	0.020467	0.13879	1686	-7.7228	0.102128	0.011924	371	-4.928	4e-05	0.0037394	223	-5.9054	8.1e-05	0.038541	710	-5.9216	5e-06	0.036255	670	-5.9158	2e-06	0.060172	1007	-4.2158	0.010017	0.19613	2139	-7.3365	0.104929	0.0047019	211	-4.8345	4e-06	0.030981	656	-6.0403	0.048769	3.17068	Semi-strain specific	Essential			I	471	8.49257
YDL209C	CWC2	0.37136	2982	-2.7125	0.060307	0.78696	4657	-5.2304	0.230692	0.43298	3313	-3.8032	0.084287	0.21901	2189	-5.6533	0.021969	0.14797	1721	-3.9615	0.000862	0.1255	1596	-5.0672	2e-06	0.24798	2423	-4.8663	0.138572	0.45874	3548	-4.2497	0.130454	0.021567	606	-5.5386	4e-06	0.15021	1777	-5.782	0.231438	3.06415	Semi-strain specific	Essential			I	1020	18.6275
YDL210W	UGA4	0.99055	5569	2.7569	0.589535	0.9987	5653	-0.19615	0.644548	0.84068	4757	-0.91467	0.303352	0.96201	5178	-0.3169	0.595831	0.96995	5427	-2.0673	0.355463	0.95575	5315	-2.7515	0.138117	0.96132	5335	-0.94938	0.442387	0.99357	5610	-0.78229	0.538015	0.99452	5582	-0.6051	0.441203	0.95205	5225	-0.50135	0.467729	2.5266	Non-effective	Non-essential	0.990124	0.983512	I	1716	20.979
YDL211C	YDL211C	0.10563	1347	-2.3783	0.003625	0.17276	1959	-4.6624	0.102128	0.23657	2344	-3.2857	0.00974	0.057991	1154	-2.0326	0.005941	0.098775	1311	-2.3129	0.000102	0.020472	444	-5.509	2e-06	0.15682	1841	-3.152	0.098683	0.15767	1896	-3.1805	0.104929	0.055163	1082	-3.2089	3.8e-05	0.074811	1137	-2.9501	0.200823	3.26445	Non-specific	Non-essential	0.992522	0.92213	W	1119	27.7033
YDL212W	SHR3	0.13225	1556	-1.9092	0.00391	0.16808	1940	-4.5032	0.102128	0.77521	4533	-0.96048	0.241128	0.55923	3555	-1.6865	0.156522	0.27484	2570	-2.001	0.000179	0.13125	1640	-4.0418	2e-06	0.17231	1950	-2.3632	0.051914	0.12515	1600	-2.667	0.006893	0.46596	3314	-1.9474	0.003174	0.067014	1059	-2.4628	0.069717	3.12386	Semi-strain specific	Essential			I	633	15.7978
YDL213C	NOP6	0.00063047	29	-1.846	2.7e-05	0.00062736	31	-2.4011	0.001238	0.095365	1388	-0.92723	0.000622	0.0075712	375	-0.38368	0.000148	0.097266	1291	-0.92646	2.8e-05	0.0035536	110	-3.2243	2e-06	0.00018372	19	-2.6348	0.000101	0.0015794	56	-1.2126	0.000118	0.00056642	47	-2.5223	4e-06	0.00053908	31	-1.643	0.007526	3.22123	Non-specific	Non-essential	0.949055	0.93113	I	678	16.2242
YDL214C	PRR2	0.23895	2302	-0.8747	0.007134	0.05741	939	-2.4842	0.102128	0.38629	3092	-0.84805	0.06579	0.37033	2824	-1.0277	0.096143	0.21266	2181	-1.3663	0.00038	0.11079	1449	-2.9622	6e-06	0.29434	2671	-1.2033	0.121815	0.044444	733	-2.9737	0.00649	0.19427	2097	-2.3292	0.000145	0.38023	3015	-1.1368	0.276256	3.19186	Non-specific	Non-essential		1.05489	W	2100	21.4286
YDL215C	GDH2	0.79444	4645	-2.6078	0.122711	0.53526	3770	-5.2515	0.148376	0.67826	4182	-1.8603	0.1849	0.32941	2669	-2.606	0.090185	0.86608	4871	-3.0213	0.112355	0.54553	3708	-4.5683	7.4e-05	0.86002	4849	-3.1757	0.385709	0.48225	3644	-0.40817	0.137817	0.35471	2846	-3.5695	0.002629	0.80908	4602	-2.9279	0.407449	3.01395	Semi-strain specific	Non-essential	0.996178	1.01036	I	3279	11.5889
YDL216C	RRI1	0.75693	4520	-1.7201	0.175404	0.40381	3195	-4.5428	0.102128	0.2566	2451	-1.4799	0.011831	0.95025	5097	-0.039485	0.516676	0.23451	2329	-2.2574	0.000179	0.43745	3296	-2.0659	0.000184	0.45792	3366	-1.9158	0.146639	0.29627	2745	-2.1832	0.104929	0.7923	4411	-2.0723	0.080578	0.86285	4775	-0.97294	0.48398	2.93238	Strong strain-specific	Non-essential	0.974562	0.973045	I	1323	10.582
YDL217C	TIM22	0.15338	1738	-1.5782	0.003067	0.085672	1212	-2.9836	0.006719	0.046257	898	-2.3303	0.000395	0.0056385	299	-2.5947	0.000141	0.11337	1460	-1.4185	1.1e-05	0.19737	2108	-3.2546	6e-06	0.02598	575	-2.6443	0.007851	0.25885	2503	-2.3501	0.104929	0.037658	884	-2.7412	4e-06	0.11581	1511	-2.1015	0.221908	3.2113	Non-specific	Essential			I	624	16.0256
YDL218W	YDL218W	0.19915	2076	-3.3606	0.007134	0.29826	2691	-4.5494	0.102128	0.26619	2521	-2.9122	0.011831	0.13107	1725	-0.60703	0.013748	0.35723	2970	-3.7282	0.000702	0.2913	2649	-4.4072	7.4e-05	0.070835	1103	-2.4093	0.010017	0.16541	1943	-3.296	0.104929	0.21598	2214	-2.5207	0.000336	0.042535	800	-2.1554	0.050042	3.23116	Non-specific	Non-essential	0.998646	0.961018	II	954	17.8197
YDL219W	DTD1	0.34119	2836	-2.6522	0.060307	0.54122	3791	-4.2589	0.148376	0.41476	3227	-3.3273	0.027981	0.59518	3676	-0.60832	0.236488	0.92947	5166	-2.3686	0.145683	0.31042	2750	-5.4154	9e-06	0.76653	4510	-2.5418	0.324196	0.7687	4633	-3.1814	0.245345	0.65083	3945	-2.7785	0.048271	0.47359	3393	-2.5091	0.361475	3.0637	Semi-strain specific	Non-essential	0.994922	0.917155	I	524
YDL220C	CDC13	0.16421	1824	-2.5845	0.00391	0.051027	865	-3.2942	0.006627	0.0091689	305	-2.9981	1.6e-05	0.0010943	101	-3.7842	2.1e-05	0.25344	2447	-3.091	0.000179	0.29188	2653	-3.0686	9e-06	0.068242	1084	-3.3679	0.010017	0.12059	1556	-2.2242	0.006893	0.064628	1186	-3.6976	4e-06	0.032717	681	-3.3386	0.048769	3.1339	Semi-strain specific	Essential			III	2775	20.5405
YDL222C	FMP45	0.25439	2371	-1.2144	0.00391	0.097991	1327	-2.626	0.102128	0.0088957	295	-2.4311	1.6e-05	0.2883	2506	-0.80279	0.032611	0.79	4594	-1.6971	0.013659	0.67101	4172	-2.3424	0.000184	0.12023	1558	-2.0911	0.023306	0.12964	1649	-2.2221	0.006893	0.54392	3580	-1.7205	0.007295	0.087644	1262	-1.6807	0.095506	2.9586	Strong strain-specific	Non-essential	0.997229	0.929931	W	930	13.9785
YDL223C	HBT1	0.7193	4404	-0.68943	0.1341	0.99739	5644	-1.2781	0.630066	0.75555	4461	-1.3924	0.233065	0.97929	5366	-0.42168	0.605411	0.47595	3503	-1.0808	0.002263	0.79145	4582	-2.8643	0.00366	0.99941	5659	-0.5262	0.689723	0.93471	5249	-1.4426	0.323323	0.977	5398	-0.99148	0.256412	0.9807	5432	-0.66352	0.555341	2.23376	Strong strain-specific	Non-essential	0.999465	0.918188	W	3141	4.77555
YDL224C	WHI4	0.18826	2006	-3.6207	0.007134	0.073677	1095	-3.7932	0.102128	0.33804	2890	-2.827	0.062628	0.36281	2796	-1.9686	0.096143	0.36476	3013	-1.135	0.004813	0.61594	3953	-4.1795	0.001855	0.11291	1507	-1.9508	0.023562	0.54034	3860	-2.4233	0.170959	0.84318	4597	-1.9221	0.116249	0.49242	3477	-2.0845	0.361475	3.03285	Semi-strain specific	Non-essential	1.01034	1.07337	W	1950	8.71795
YDL225W	SHS1	0.25739	2391	-2.0722	0.00391	0.99552	5631	-3.5924	0.604644	0.6774	4178	-2.3429	0.160937	0.42786	3056	-1.8545	0.136805	0.97139	5436	-1.5463	0.305552	0.84115	4765	-2.8322	0.005699	0.76969	4522	-2.3747	0.324196	0.90679	5126	-1.2078	0.311217	0.6104	3796	-1.9841	0.007295	0.72755	4322	-1.4531	0.440634	2.64882	Strong strain-specific	Non-essential	0.949063	1.02067	III	1656	10.8696
YDL226C	GCS1	0.054234	846	-2.5173	0.000764	0.046789	806	-3.9796	0.006627	0.15059	1816	-2.0111	0.003981	0.11212	1585	-1.2367	0.007577	0.12383	1553	-3.601	3.2e-05	0.65245	4101	-2.9832	0.00366	0.082314	1228	-2.3025	0.015416	0.12017	1549	-3.2544	0.104929	0.074284	1266	-3.1662	4.8e-05	0.28122	2575	-2.9842	0.276256	3.21085	Non-specific	Non-essential	0.908239	0.926479	W	1059	6.61001
YDL227C	HO	0.043706	728	-1.5571	0.000168	0.085219	1207	-2.2282	0.006627	0.13607	1708	-0.87724	0.004993	0.53134	3452	-0.68299	0.156522	0.15549	1783	-1.9745	1.7e-05	0.12971	1628	-2.7188	2e-06	0.12559	1611	-0.97408	0.023306	0.060847	965	-1.5973	0.00649	0.061853	1154	-1.5723	4e-06	0.25533	2426	-0.87083	0.276256	3.23134	Non-specific	Non-essential	0.991325	0.89572	III	1761	10.7893
YDL229W	SSB1	0.69578	4318	-0.80338	0.118453	0.054948	911	-3.6438	0.056242	0.17084	1964	-3.0861	0.021597	0.058135	1156	-3.0755	2.1e-05	0.44806	3376	-1.8091	0.042257	0.2899	2637	-5.4999	2e-06	0.16651	1907	-2.9629	0.109921	0.17867	2034	-2.6775	0.080119	0.13954	1745	-2.8021	4e-06	0.26218	2466	-2.0834	0.259137	3.16039	Semi-strain specific	Non-essential	0.995371	0.86768	W	1842	11.4007
YDL230W	PTP1	0.923	5126	-0.76682	0.201109	0.7798	4634	-2.519	0.206245	0.85509	4796	-1.3371	0.241128	0.93585	5021	-0.12235	0.45853	0.65561	4153	-2.4422	0.008081	0.84715	4787	-4.654	0.00366	0.85564	4828	-1.6404	0.409299	0.76942	4635	-1.6862	0.245345	0.92628	4989	-1.9331	0.203339	0.99446	5581	-0.42084	0.603277	2.95424	Non-effective	Non-essential	0.998112	0.975037	I	1008	16.8651
YDL231C	BRE4	0.13308	1560	-1.0961	0.00391	0.0427	745	-3.1775	0.006627	0.24153	2379	-1.0715	0.007149	0.47559	3270	-1.5889	0.141935	0.066046	1006	-2.6161	5e-06	0.15343	1795	-2.7752	6e-06	0.13228	1675	-1.8212	0.037444	0.098834	1338	-2.5508	0.006893	0.29513	2604	-1.9188	0.000218	0.35746	2927	-1.2776	0.319307	3.20911	Non-specific	Non-essential	0.992571	1.05243	II	3378	15.6898
YDL232W	OST4	0.93231	5189	-0.92891	0.175404	0.030683	590	-6.9319	0.006627	0.0028923	122	-2.6591	1.6e-05	0.00049261	62	-3.0828	2.1e-05	0.003204	114	-3.1259	5e-06	0.0027925	91	-6.4491	2e-06	0.0056132	187	-2.7061	0.000546	0.011931	242	-6.5989	0.00649	0.00054702	45	-3.997	4e-06	0.00017854	19	-5.4548	0.007526	3.13237	Semi-strain specific	Essential		0.976727	III	111
YDL233W	MFG1	0.32005	2753	-1.7269	0.012558	0.17959	2020	-4.5906	0.102128	0.76019	4477	-1.7814	0.233065	0.48206	3288	-0.21643	0.141935	0.59409	3938	-2.391	0.009202	0.071745	1094	-3.1401	2e-06	0.24156	2379	-2.3324	0.121815	0.18457	2072	-2.7271	0.104929	0.29083	2577	-3.2924	0.000218	0.32337	2787	-1.4036	0.276256	3.12436	Semi-strain specific	Non-essential	0.995548	0.94502	II	1377	18.8816
YDL234C	GYP7	0.84923	4820	-0.90497	0.175404	0.17965	2021	-3.3949	0.102128	0.089088	1326	-2.4706	0.000622	0.79237	4397	-0.080095	0.350397	0.62958	4062	-1.8168	0.009202	0.43602	3291	-1.8391	7.4e-05	0.19301	2092	-2.1922	0.05268	0.15589	1876	-1.9744	0.104929	0.39025	2987	-2.0134	0.002629	0.083438	1229	-1.8738	0.069717	2.98373	Strong strain-specific	Non-essential	0.990893	0.886948	I	2241	16.0643
YDL235C	YPD1	0.43602	3290	-0.53516	0.064228	0.97067	5441	-2.1384	0.483746	0.96839	5393	-2.4898	0.514374	0.56527	3575	-2.1248	0.221368	0.97974	5497	-3.6582	0.495293	0.6409	4053	-4.9696	0.000184	0.93321	5165	-1.802	0.409299	0.64691	4240	-2.4738	0.16152	0.81636	4510	-1.188	0.116249	0.97938	5419	-1.9966	0.534471	2.53952	Strong strain-specific	Essential			I	504	5.95238
YDL236W	PHO13	0.39868	3108	-1.6987	0.062861	0.31841	2804	-2.7945	0.102128	0.42145	3263	-2.1319	0.084287	0.53662	3476	-1.1614	0.179059	0.22943	2296	-2.0736	0.000369	0.85988	4838	-2.1308	0.00366	0.41345	3181	-2.8058	0.188953	0.12199	1571	-3.4854	0.104929	0.20156	2139	-3.5671	0.000336	0.36539	2947	-2.3317	0.320827	3.13998	Semi-strain specific	Non-essential	1.00133	0.847686	I	939	20.2343
YDL237W	AIM6	0.36868	2968	-1.4442	0.019986	0.022318	461	-2.942	0.006627	0.075949	1209	-0.9153	0.000622	0.49081	3324	-0.49662	0.141935	0.12885	1586	-1.5969	1.7e-05	0.0018871	59	-2.712	2e-06	0.055172	955	-1.7407	0.00947	0.13905	1734	-1.5347	0.104929	0.0076061	298	-1.977	4e-06	0.03974	765	-1.1236	0.049704	3.10004	Semi-strain specific	Non-essential	1.00147	0.868877	I	1173	10.2302
YDL238C	GUD1	0.27294	2488	-1.9447	0.012558	0.032473	609	-3.6798	0.006627	0.057336	1025	-2.577	0.000622	0.050616	1080	-0.81614	0.00251	0.11407	1469	-3.0127	1.1e-05	0.08497	1226	-3.0252	2e-06	0.17629	1985	-2.231	0.051914	0.69479	4417	-2.5852	0.212397	0.57219	3667	-1.9516	0.007295	0.17688	1973	-2.1572	0.270641	3.1182	Semi-strain specific	Non-essential	0.999721	1.087	I	1470	17.0068
YDL239C	ADY3	0.12738	1529	-0.91815	0.003067	0.054819	907	-2.6749	0.006627	0.1385	1723	-1.7609	0.003981	0.64114	3830	-0.86685	0.262296	0.024586	505	-2.7744	5e-06	0.12627	1602	-3.6513	2e-06	0.022358	529	-2.9291	0.008286	0.25671	2492	-1.9033	0.104929	0.17576	1978	-2.3204	0.000145	0.011911	330	-3.0064	0.045802	3.14262	Semi-strain specific	Non-essential	1.00235	0.901075	W	2373	6.74252
YDL240W	LRG1	0.01063	231	-3.7813	2.7e-05	0.29227	2658	-5.5873	0.102128	0.56083	3799	-1.9855	0.105936	0.58362	3637	-0.77397	0.166948	0.49088	3583	-2.9532	0.002434	0.26398	2502	-4.2927	6e-06	0.35461	2923	-2.7315	0.138572	0.63273	4187	-4.2137	0.16152	0.020047	569	-3.3129	4e-06	0.71246	4286	-3.7715	0.440634	2.7681	Strong strain-specific	Non-essential	1.00131	0.944794	I	3054	18.0092
YDL241W	YDL241W	0.07782	1102	-3.0285	0.003625	0.090055	1252	-6.4741	0.102128	0.19287	2113	-2.9063	0.009968	0.34548	2729	-1.8322	0.137502	0.42909	3292	-3.0573	0.00471	0.25906	2477	-3.7111	0.000741	0.12245	1580	-3.4383	0.072241	0.21389	2251	-5.341	0.094394	0.26372	2453	-3.214	0.003391	0.091416	1301	-2.9661	0.200823	3.24039	Non-specific	Non-essential	1.00046	0.913381	IV	372	56.4516
YDL243C	AAD4	0.095098	1259	-0.80174	0.000434	0.83207	4812	-1.5983	0.217589	0.30638	2722	-0.74417	0.008874	0.57334	3606	-0.20424	0.171931	0.93267	5184	-0.84111	0.10099	0.91568	5077	-1.0308	0.00865	0.74269	4412	-0.60927	0.354118	0.49588	3708	-1.0749	0.137817	0.97332	5370	-0.59829	0.174251	0.45738	3319	-0.48362	0.358099	2.57831	Strong strain-specific	Non-essential	1.00193	0.93935	V	990	5.05051
YDL244W	THI13	0.833	4768	-0.012403	0.175404	0.64868	4148	-0.91474	0.137454	0.91774	5059	-1.0482	0.377439	0.7807	4350	-0.95946	0.330939	0.96615	5400	-1.4237	0.407655	0.76268	4479	-1.7065	0.001855	0.73374	4388	-0.50304	0.324196	0.94254	5281	-0.91006	0.335522	0.88477	4779	-0.93809	0.145285	0.72969	4328	-0.71225	0.407449	3.03883	Non-effective				IV	1023	39.1007
YDL248W	COS7	0.99771	5628	0.23275	0.615906	0.99546	5630	-0.4824	0.639931	0.99994	5676	-0.28913	0.781225	0.75141	4245	-1.2932	0.303242	0.93769	5208	-1.5558	0.259285	0.99902	5645	-0.94753	0.420243	0.99792	5639	-1.225	0.620059	0.99898	5662	0.19314	0.613297	0.96499	5283	-1.1088	0.215369	0.95779	5261	-1.1705	0.483634	1.61804	Non-effective				V	1152	0.868056
YDR001C	NTH1	0.3471	2866	-2.4485	0.045185	0.3312	2862	-2.8021	0.102128	0.22996	2312	-2.3228	0.014162	0.18404	2039	-1.3577	0.021969	0.37208	3046	-2.0168	0.004813	0.073758	1116	-3.2368	2e-06	0.17804	1995	-2.3411	0.098683	0.16383	1936	-3.7045	0.104929	0.87588	4726	-1.65	0.145285	0.66825	4131	-1.0896	0.407449	3.08945	Semi-strain specific	Non-essential	0.988385	0.926984	W	2256	8.42199
YDR002W	YRB1	0.66359	4184	-5.2906	0.083292	0.43314	3339	-6.2956	0.102128	0.19763	2133	-4.2053	0.007149	0.006577	341	-5.4199	0.000141	0.21077	2168	-5.9648	0.000179	0.11729	1517	-5.2314	2e-06	0.76512	4504	-3.6942	0.324196	0.91345	5158	-5.8611	0.311217	0.027718	719	-5.8925	4e-06	0.62986	3979	-4.5552	0.440634	2.70549	Strong strain-specific	Essential			I	606	3.30033
YDR003W	RCR2	0.98238	5516	-0.87495	0.30948	0.97888	5507	-1.0791	0.506107	0.68354	4208	-1.0792	0.214048	0.98805	5485	0.25873	0.678476	0.87118	4896	-1.326	0.112355	0.99382	5603	-0.82751	0.21542	0.79357	4620	-1.2929	0.364855	0.3617	3087	-0.77999	0.112389	0.99041	5537	-1.0294	0.375361	0.98992	5532	-0.66744	0.555341	1.89363	Strong strain-specific	Non-essential	0.993852	0.905039	W	633	7.89889
YDR004W	RAD57	0.2398	2307	-3.0281	0.045185	0.62507	4073	-3.7928	0.15936	0.77994	4546	-2.0427	0.284043	0.37568	2849	-2.0906	0.137502	0.60848	3982	-4.3949	0.115261	0.60887	3929	-4.8639	0.000741	0.7688	4519	-2.243	0.291542	0.82994	4866	-3.8112	0.2243	0.95737	5223	-1.1841	0.329812	0.65793	4089	-1.5871	0.358099	2.9253	Strong strain-specific	Non-essential	0.911488	0.799761	I	1383	15.1844
YDR005C	MAF1	0.10083	1305	-2.7055	0.003625	0.16302	1905	-4.5742	0.102128	0.90755	5016	-1.453	0.377439	0.90355	4837	-2.983	0.45853	0.32043	2814	-2.8276	0.000911	0.20453	2149	-4.3095	0.000184	0.27445	2547	-3.245	0.162561	0.44098	3466	-2.4899	0.130454	0.54134	3569	-2.4555	0.059347	0.37106	2977	-3.2991	0.313429	2.98751	Strong strain-specific	Non-essential	0.976723	0.840025	I	1268
YDR006C	SOK1	0.35135	2883	-1.9568	0.045185	0.82862	4799	-4.243	0.230692	0.83378	4739	-1.537	0.241128	0.2093	2151	-2.9933	0.021803	0.87343	4906	-4.1731	0.108714	0.46361	3424	-1.6082	0.001855	0.38404	3046	-2.4219	0.221006	0.2843	2682	-4.5222	0.104929	0.62771	3868	-2.7121	0.048271	0.8887	4874	-1.4206	0.428572	2.89409	Strong strain-specific	Non-essential	0.989211	0.818743	I	2706	2.95639
YDR007W	TRP1	0.35454	2893	-1.7822	0.019986	0.16208	1897	-3.0337	0.102128	0.21554	2237	-1.2062	0.007149	0.097918	1481	-1.6436	0.006431	0.12632	1571	-2.6292	1.1e-05	0.50121	3571	-2.3578	0.000184	0.14531	1763	-2.1599	0.037444	0.11492	1500	-1.3509	0.006893	0.35705	2857	-2.0146	0.000723	0.095716	1339	-1.363	0.095506	3.23453	Non-specific	Non-essential	0.935688	0.898498	II	675	2.96296
YDR009W	GAL3	0.99271	5590	2.9162	0.416599	0.99157	5605	0.62443	0.553404	0.92721	5107	0.45815	0.432902	0.82755	4520	0.47405	0.373204	0.91333	5080	-1.1622	0.145683	0.99977	5659	-0.1521	0.691554	0.99096	5568	1.046	0.5434	0.79366	4732	0.41991	0.245345	0.85328	4637	2.3517	0.105699	0.98378	5464	0.96695	0.534471	2.49042	Non-effective	Non-essential	0.995301	1.02019	W	1563	9.59693
YDR011W	SNQ2	0.0078994	180	-3.083	2.7e-05	0.15177	1804	-2.6833	0.102128	0.061318	1068	-2.4053	0.000622	0.096145	1466	-0.92467	0.006431	0.10761	1400	-4.082	1.1e-05	0.020764	447	-4.7801	2e-06	0.025614	572	-2.5668	0.007851	0.22211	2298	-2.9421	0.104929	0.48146	3367	-2.0339	0.007295	0.10879	1454	-1.7705	0.221908	3.17632	Semi-strain specific	Non-essential	0.978086	0.946261	V	4506	11.3182
YDR013W	PSF1	0.2991	2645	-3.1504	0.060307	0.71331	4386	-5.1725	0.227575	0.66071	4125	-3.267	0.132302	0.14094	1780	-4.6084	0.017639	0.72395	4350	-5.0661	0.079267	0.24615	2402	-5.5946	0.000741	0.18513	2046	-4.548	0.075949	0.58912	4046	-4.2919	0.169202	0.14232	1769	-4.2959	4e-06	0.57139	3742	-3.6986	0.361475	3.03415	Semi-strain specific	Essential			I	627	6.37959
YDR014W	RAD61	0.018523	377	-3.3898	0.000116	0.039757	705	-4.8088	0.006627	0.0037909	157	-2.5722	1.6e-05	0.23367	2251	-1.361	0.032121	0.010942	283	-3.8028	5e-06	0.14147	1707	-3.5332	2e-06	0.21897	2255	-1.4366	0.05268	0.073651	1094	-3.0877	0.00649	0.028893	736	-3.2302	4e-06	0.11856	1541	-2.705	0.207073	3.19321	Non-specific	Non-essential	0.94996	0.919249	III	1944	21.0905
YDR014W-A	HED1	0.36126	2928	-2.9752	0.060307	0.12811	1592	-3.232	0.102128	0.30128	2699	-1.5384	0.014162	0.93477	5010	-0.63523	0.502038	0.38579	3104	-3.1384	0.004813	0.37049	3013	-4.2415	9e-06	0.073657	1135	-2.7481	0.023562	0.77185	4649	-2.3688	0.2243	0.83162	4558	-2.264	0.116249	0.48526	3452	-1.639	0.361475	2.88807	Strong strain-specific				III	489	20.4499
YDR016C	DAD1	0.27554	2506	-4.8953	0.00391	0.05079	861	-5.2964	0.006627	0.062517	1087	-3.7441	0.000395	0.057624	1148	-4.8442	0.000811	0.092495	1257	-4.4989	5e-06	0.46346	3423	-5.2444	1.2e-05	0.1984	2129	-3.9887	0.047713	0.052643	846	-5.9913	0.00649	0.054181	1076	-4.185	4e-06	0.18472	2028	-5.0817	0.270641	3.22441	Non-specific	Essential			I	285	21.0526
YDR017C	KCS1	0.93711	5219	-0.25163	0.225483	0.98291	5538	-4.0122	0.506107	0.95187	5263	-1.6603	0.399587	0.70669	4083	-2.6338	0.280601	0.99207	5591	-2.8859	0.417764	0.72217	4335	-0.33999	0.001855	0.99334	5590	-1.0065	0.514739	0.98998	5583	-5.2335	0.479958	0.35593	2852	-3.8177	0.00468	0.77542	4477	-2.7174	0.361475	2.14606	Strong strain-specific	Non-essential	0.710655	0.538878	I	3153	13.3206
YDR018C	YDR018C	0.48697	3534	-2.2375	0.090868	0.86564	4934	-3.6656	0.263261	0.83281	4735	-1.3619	0.261622	0.63555	3808	-1.9045	0.236514	0.83174	4741	-4.1963	0.112355	0.26956	2528	-5.3397	9e-06	0.80309	4655	-2.0789	0.364855	0.86469	4966	-3.4565	0.266625	0.2248	2260	-4.3402	0.002629	0.3588	2931	-1.8243	0.276256	2.83313	Strong strain-specific	Non-essential	0.994039	0.998277	W	1191	0.839631
YDR019C	GCV1	0.71012	4366	-1.4398	0.149223	0.075333	1108	-4.2683	0.102128	0.64232	4060	0.39433	0.163924	0.95521	5134	-0.39647	0.543988	0.037707	695	-2.7855	5e-06	0.14453	1729	-2.9697	2e-06	0.28481	2612	-2.8578	0.121815	0.055521	889	-3.8452	0.00649	0.43011	3145	-1.7094	0.00468	0.03025	643	-2.2914	0.046781	2.88816	Strong strain-specific	Non-essential	0.99011	0.87937	I	1203	13.3001
YDR020C	DAS2	0.62387	4016	-2.4652	0.118453	0.50068	3664	-5.0632	0.163493	0.40534	3181	-4.6886	0.074068	0.57516	3609	-1.1135	0.247377	0.74367	4420	-4.5148	0.079267	0.51039	3598	-4.9828	0.026967	0.38859	3062	-3.234	0.175618	0.53077	3828	-1.6579	0.15095	0.39804	3016	-2.3226	0.030531	0.66241	4112	-1.9596	0.319307	3.24194	Non-specific	Non-essential	0.955124	0.922422	II	699	4.29185
YDR021W	FAL1	0.93317	5196	-5.1097	0.201109	0.97708	5498	-6.7518	0.524818	0.40965	3200	-5.441	0.025166	0.60325	3699	-4.1612	0.220092	0.98624	5544	-4.7958	0.444657	0.48859	3523	-5.2777	0.001855	0.94755	5242	-4.7158	0.459035	0.92191	5191	-6.2171	0.291248	0.06832	1221	-5.5269	3.8e-05	0.058745	971	-6.4567	0.049176	2.20303	Strong strain-specific	Essential			II	1200	9.16667
YDR022C	ATG31	0.061108	925	-4.0128	0.001941	0.11653	1497	-3.5364	0.102128	0.074856	1201	-2.319	0.002073	0.029475	842	-1.9147	0.000698	0.088639	1222	-4.503	2.8e-05	0.030031	589	-3.611	2e-06	0.070553	1098	-2.7042	0.023562	0.16182	1924	-3.7335	0.104929	0.57026	3660	-1.9847	0.008182	0.10256	1398	-1.4431	0.200823	3.22592	Non-specific	Non-essential	0.989239	0.817575	III	591	16.9205
YDR023W	SES1	0.011468	249	-5.7514	0.000168	0.038487	685	-6.3918	0.006627	0.0020445	94	-3.346	1.6e-05	0.00035438	51	-4.2278	2.1e-05	0.00033946	22	-5.2841	5e-06	0.0083874	219	-5.1021	2e-06	0.0069294	219	-3.7507	0.000546	0.058964	945	-6.539	0.00649	0.0039204	185	-4.9656	4e-06	0.024601	563	-5.6079	0.046781	3.24528	Non-specific	Essential			I	1389	5.0396
YDR025W	RPS11A	0.88643	4958	-3.8496	0.175404	0.94085	5256	-4.5105	0.380057	0.32647	2836	-3.3572	0.011831	0.15101	1833	-1.7118	0.010804	0.43564	3319	-3.2076	0.000702	0.70042	4266	-3.6059	0.000184	0.53537	3687	-3.1921	0.289436	0.67807	4359	-4.3309	0.170959	0.16795	1937	-2.9044	0.000218	0.86396	4777	-3.7218	0.48398	2.77896	Strong strain-specific	Non-essential	0.882359	0.812247	W	810
YDR026C	NSI1	0.35021	2879	-1.2657	0.060307	0.21447	2227	-4.9055	0.102128	0.50069	3629	-2.1922	0.084287	0.2726	2442	-3.9775	0.040027	0.17131	1908	-4.2202	7.6e-05	0.56848	3784	-5.1565	0.001855	0.044916	837	-2.8515	0.010977	0.31205	2846	-4.1137	0.104929	0.21182	2196	-3.4524	0.000336	0.49948	3511	-2.0125	0.358099	3.14483	Semi-strain specific	Non-essential	0.992073	0.798181	W	1713	9.92411
YDR027C	VPS54	0.068963	1009	-4.2762	0.003067	0.67002	4234	-7.169	0.1691	0.24299	2382	-2.8431	0.011177	0.048279	1059	-2.3497	0.002524	0.14562	1707	-5.0969	3.2e-05	0.22347	2282	-2.1139	2e-06	0.16463	1897	-3.3042	0.037444	0.090043	1242	-5.7314	0.011881	0.080244	1320	-4.4485	4.8e-05	0.3641	2943	-2.9289	0.320827	3.18139	Non-specific	Non-essential	0.732215	0.587634	I	2670	3.37079
YDR028C	REG1	0.21988	2203	-1.501	0.007134	0.30558	2736	-4.8687	0.102128	0.17846	2016	-4.0424	0.007149	0.05603	1131	-5.0619	0.002524	0.087338	1211	-5.619	1.1e-05	0.10629	1411	-4.7693	2e-06	0.23869	2365	-4.1146	0.056525	0.17742	2029	-3.9007	0.104929	0.024415	660	-4.8158	4e-06	0.2011	2128	-3.2384	0.267093	3.23466	Non-specific	Non-essential	0.875914	0.546067	W	3045	10.509
YDR030C	RAD28	0.77999	4590	-1.6249	0.175404	0.77185	4597	-3.6519	0.19016	0.43545	3325	-1.4248	0.031158	0.99054	5511	-0.51345	0.673835	0.037294	684	-5.0511	5e-06	0.64815	4080	-2.8944	0.00366	0.64958	4092	-2.6838	0.289436	0.078302	1143	-3.1817	0.006893	0.081669	1335	-2.8411	4e-06	0.18265	2014	-3.1011	0.270641	2.68743	Strong strain-specific	Non-essential	0.994342	0.873545	I	1521	14.4642
YDR031W	MIX14	0.68048	4251	-1.0369	0.118395	0.95195	5325	-1.7895	0.427903	0.88441	4914	-1.9777	0.377439	0.83977	4566	-1.3713	0.418088	0.89707	5002	-2.0218	0.233169	0.63477	4033	-3.4378	0.000741	0.96776	5376	-2.1819	0.459035	0.95666	5364	-1.5579	0.353237	0.9814	5446	-1.3897	0.351712	0.96102	5281	0.28651	0.652556	2.6653	Non-effective	Non-essential	0.995004	0.894223	II	366	21.8579
YDR032C	PST2	0.005165	123	-2.9947	2.7e-05	0.053821	897	-3.8461	0.006627	0.0055585	215	-2.6339	1.6e-05	0.020477	675	-1.8767	0.000653	0.18333	2004	-2.8517	0.000102	0.012105	296	-3.4838	2e-06	0.0047959	174	-2.9967	0.000546	0.010083	215	-2.0749	0.00649	0.026491	701	-3.0115	4e-06	0.035011	712	-2.836	0.048769	3.26133	Non-specific	Non-essential	0.981947	0.951949	W	597	18.4255
YDR033W	MRH1	0.94009	5236	-2.584	0.175404	0.39675	3163	-4.0387	0.102128	0.0401	815	-3.7224	0.000422	0.96945	5253	-1.1806	0.605411	0.21612	2201	-4.7575	0.000369	0.63153	4013	-2.3408	0.00366	0.053532	931	-2.5129	0.00947	0.52207	3796	-1.8108	0.158937	0.97467	5387	-1.9541	0.215369	0.23777	2323	-2.495	0.267093	2.59825	Strong strain-specific	Non-essential	1.00488	0.962202	W	963	15.5763
YDR034C	LYS14	0.82595	4738	-1.6612	0.149223	0.25704	2463	-3.3401	0.102128	0.33878	2893	-1.8045	0.011831	0.3414	2715	-1.7776	0.043315	0.28612	2629	-2.2631	0.000369	0.79688	4601	-3.2106	0.001855	0.44755	3313	-2.5107	0.232901	0.29104	2722	-2.1465	0.104929	0.54071	3567	-3.4471	0.00468	0.26385	2474	-1.922	0.267093	3.1381	Semi-strain specific	Non-essential	0.988252	1.00231	III	2373	16.8563
YDR034W-B	YDR034W-B	0.13257	1557	-1.9706	0.003067	0.04719	811	-4.4141	0.006627	0.18635	2072	-1.2574	0.007715	0.39503	2924	-0.82415	0.122229	0.15427	1772	-1.2448	3.2e-05	0.59929	3886	-1.2895	7.4e-05	0.29234	2659	-1.7222	0.121815	0.30233	2781	-2.4636	0.104929	0.56812	3654	-2.3721	0.008738	0.29065	2631	-1.5692	0.276256	3.14382	Semi-strain specific	Non-essential		1.04499	W	156	38.4615
YDR035W	ARO3	0.25816	2402	-1.9491	0.012558	0.36448	3024	-2.998	0.102128	0.066563	1123	-2.4423	0.000622	0.60933	3721	-0.94557	0.236488	0.40387	3185	-3.2459	0.000702	0.41048	3183	-3.1405	7.4e-05	0.19807	2127	-2.2414	0.037444	0.26331	2533	-4.112	0.104929	0.26074	2434	-1.6974	0.00185	0.31805	2763	-1.3858	0.284629	3.19484	Non-specific	Non-essential	0.991998	0.892014	III	1113	8.08625
YDR036C	EHD3	0.045195	736	-2.3882	0.000764	0.0030858	89	-5.9614	0.006627	0.0078928	272	-3.3643	1.6e-05	0.00036882	52	-3.9158	2.1e-05	0.0010657	47	-3.4851	5e-06	0.0048521	142	-3.6435	2e-06	0.0008987	59	-3.3622	0.000394	0.0076295	175	-3.643	0.00649	0.0010913	78	-2.7521	4e-06	0.019975	477	-1.2732	0.046781	3.27328	Non-specific	Non-essential	0.992793	0.925882	I	1503	95.8084
YDR037W	KRS1	0.079625	1116	-5.0231	0.00066	0.39119	3139	-6.802	0.102128	0.067445	1130	-2.8477	0.000622	0.00042589	56	-4.4615	2.1e-05	0.001544	58	-6.4585	5e-06	0.044814	778	-5.964	2e-06	0.021616	515	-3.1429	0.004553	0.058638	936	-5.3725	0.00649	0.020179	572	-3.527	4e-06	0.0040365	168	-4.6689	0.011802	3.14581	Semi-strain specific	Essential			I	1776	2.81532
YDR038C	ENA5	0.48241	3515	-1.2439	0.064228	0.35906	2993	-2.4887	0.102128	0.59012	3891	-0.58397	0.162191	0.99885	5636	0.46652	0.978098	0.90503	5034	-0.073806	0.260583	0.16953	1905	-4.2753	6e-06	0.067314	1076	-2.5642	0.023562	0.15239	1848	-2.3306	0.104929	0.16449	1910	-1.5807	0.000823	0.5413	3640	-0.89844	0.361475	2.84963	Strong strain-specific				V	3276	27.7778
YDR040C	ENA1	0.99966	5646	0.18657	0.895545	0.94574	5285	-0.36177	0.427903	0.15528	1864	-1.0129	0.011403	0.53515	3467	-0.11582	0.212408	0.27459	2569	-1.2761	0.000911	0.93994	5218	0.01194	0.10725	0.54912	3733	-0.076835	0.224874	0.96672	5429	0.079684	0.353237	0.97336	5371	-0.044158	0.351712	0.064304	1033	-1.4851	0.170473	2.25373	Strong strain-specific	Non-essential			V	3276	5.79976
YDR041W	RSM10	0.50725	3612	-1.4425	0.070531	0.69369	4324	-4.4968	0.172709	0.42809	3288	-2.5854	0.027981	0.13967	1767	-3.8906	0.009869	0.60994	3993	-3.2551	0.004013	0.054741	920	-6.2088	2e-06	0.76432	4502	-3.4155	0.324196	0.65466	4277	-4.8173	0.16152	0.023672	649	-5.4092	4e-06	0.41573	3159	-3.6991	0.319307	2.8008	Strong strain-specific	Essential			I	612	9.80392
YDR042C	YDR042C	0.89756	5007	-2.1744	0.184598	0.71686	4405	-2.6732	0.172709	0.94594	5219	-1.9766	0.353608	0.84835	4595	-0.38111	0.386865	0.84815	4802	-4.4407	0.066306	0.79818	4606	-3.54	0.001855	0.98678	5524	-3.0706	0.514745	0.97286	5468	-4.807	0.373022	0.95802	5226	-2.4516	0.215369	0.91023	4980	-1.5353	0.456978	2.89272	Non-effective	Non-essential	0.995748	0.835224	IV	603	18.2421
YDR043C	NRG1	0.98854	5561	-1.0211	0.347446	0.25462	2451	-4.0118	0.102128	0.79966	4628	-2.5913	0.1849	0.73635	4194	-1.7531	0.303581	0.65314	4144	-3.8769	0.011698	0.88119	4915	-1.9133	0.097261	0.92475	5116	-2.0173	0.387003	0.60306	4089	-3.6346	0.170959	0.86439	4674	-1.5763	0.145285	0.99302	5567	-0.55619	0.57847	2.49135	Strong strain-specific	Non-essential	0.986037	0.838907	W	696	8.62069
YDR044W	HEM13	0.09633	1274	-3.2651	0.002372	0.14826	1768	-2.0233	0.102128	0.080992	1259	-3.8284	0.000622	0.027844	810	-5.1877	0.000811	0.2535	2448	-6.4245	0.000179	0.04142	734	-4.7363	2e-06	0.17959	2006	-4.3347	0.051914	0.31732	2873	-3.2341	0.104929	0.019604	557	-3.7908	4e-06	0.18568	2038	-4.7399	0.267093	3.21578	Non-specific	Essential			I	987	8.10537
YDR045C	RPC11	0.45227	3363	-1.3802	0.083292	0.24427	2393	-2.0224	0.102128	0.30877	2747	-2.4502	0.011831	0.03409	883	-2.3066	0.001194	0.0020855	78	-4.7345	5e-06	0.060039	985	-5.315	2e-06	0.1428	1749	-2.637	0.037444	0.14403	1774	-2.4796	0.104929	0.52952	3531	-1.4146	0.007295	0.42779	3209	-3.4453	0.358099	2.97177	Strong strain-specific	Essential			I	333	12.012
YDR046C	BAP3	0.030076	557	-2.6771	0.000168	0.017839	386	-4.6281	0.006627	0.025716	622	-2.2064	0.000356	0.3399	2707	-1.1753	0.033489	0.015301	367	-3.2332	5e-06	0.0081082	210	-4.4984	2e-06	0.007477	233	-3.0804	0.000546	0.10128	1360	-2.9484	0.006893	0.082635	1349	-2.7853	4e-06	0.083841	1232	-2.4295	0.069717	3.2247	Non-specific	Non-essential	0.993421	0.804002	W	1815	13.2231
YDR047W	HEM12	0.6075	3955	-1.0338	0.08084	0.73744	4473	-5.0899	0.19016	0.25415	2439	-3.6306	0.011831	0.37723	2853	-2.4843	0.044441	0.40336	3180	-3.5798	0.002263	0.57598	3802	-3.612	0.000741	0.57556	3836	-4.0359	0.289436	0.57368	3982	-4.7993	0.16152	0.70282	4130	-2.8712	0.013962	0.57841	3770	-3.8716	0.389484	3.17737	Semi-strain specific	Essential			I	1089	12.8558
YDR049W	VMS1	0.039724	675	-1.1871	0.000775	0.040028	710	-4.0994	0.006627	0.068481	1142	-2.721	0.001623	0.10518	1530	-1.2585	0.007577	0.2027	2127	-3.2469	0.000369	0.19351	2084	-5.0984	6e-06	0.13187	1671	-2.8137	0.037444	0.012305	254	-5.432	0.00649	0.090763	1419	-2.5623	0.000145	0.087528	1260	-2.5297	0.200823	3.25573	Non-specific	Non-essential	0.704502	0.765875	I	1899	18.4308
YDR050C	TPI1	0.2736	2491	-4.7868	0.045185	0.63517	4105	-6.0953	0.137454	0.13244	1669	-4.276	0.0056	0.57733	3614	-4.8007	0.221368	0.58935	3921	-3.1619	0.030546	0.59511	3875	-3.39	0.000741	0.5151	3623	-4.027	0.234472	0.94286	5283	-3.2722	0.334477	0.26962	2478	-4.2236	0.003391	0.21672	2213	-4.3458	0.267093	3.0038	Semi-strain specific	Essential		1.06252	I	747	5.35475
YDR051C	DET1	0.44441	3325	-3.4381	0.064228	0.38339	3103	-5.6707	0.118327	0.37226	3030	-2.6939	0.062628	0.037191	926	-3.2506	0.002817	0.14861	1724	-3.3245	3.2e-05	0.12213	1561	-5.1743	6e-06	0.168	1917	-3.6063	0.098683	0.44198	3471	-4.2499	0.137817	0.093651	1440	-2.9029	9.3e-05	0.39289	3063	-5.8699	0.276256	3.15254	Semi-strain specific	Non-essential	0.984427	0.995797	I	1005	9.95025
YDR052C	DBF4	0.34485	2857	-2.3186	0.060307	0.93297	5213	-5.7779	0.434804	0.13949	1734	-4.2886	0.004993	0.2315	2242	-4.116	0.032121	0.41415	3232	-4.913	0.002263	0.046923	806	-5.6585	2e-06	0.42437	3220	-4.1504	0.146639	0.4953	3703	-5.5768	0.112389	0.22098	2238	-5.3625	0.000218	0.26753	2497	-4.9881	0.267093	3.05229	Semi-strain specific	Essential			I	2115	10.8747
YDR054C	CDC34	0.16161	1803	-2.8275	0.003067	0.064737	1010	-7.2617	0.006627	0.015152	435	-3.9958	5.9e-05	0.0069715	349	-4.891	5.2e-05	0.055727	900	-2.2609	5e-06	0.0088295	225	-7.2554	2e-06	0.0081237	253	-3.9089	0.002399	0.038075	673	-5.6757	0.00649	0.0025787	146	-4.3437	4e-06	0.011831	328	-6.2567	0.045802	3.25291	Non-specific	Essential			I	888	11.2613
YDR055W	PST1	0.42851	3250	-4.7806	0.064228	0.93687	5228	-2.6721	0.427903	0.56963	3826	-1.235	0.162191	0.32471	2650	-1.3514	0.090185	0.36445	3008	-3.6356	0.004813	0.26457	2507	-4.6718	9e-06	0.84608	4802	-2.1064	0.349286	0.87584	5007	-4.3483	0.266625	0.50556	3457	-3.6307	0.008182	0.5155	3574	-2.9473	0.361475	2.98664	Strong strain-specific	Non-essential	0.981734	1.06211	W	1335	8.98876
YDR056C	EMC10	0.68659	4282	-1.2584	0.083292	0.50556	3678	-3.7574	0.107631	0.9828	5503	-0.89239	0.514374	0.9272	4967	-1.0916	0.45853	0.83755	4757	-1.8095	0.084122	0.95013	5281	-2.1061	0.065774	0.30934	2741	-2.686	0.132497	0.86262	4959	-1.7764	0.278599	0.67661	4042	-1.6807	0.007295	0.96338	5297	-1.6348	0.530226	2.53917	Strong strain-specific	Non-essential	0.99818	0.97262	III	618	21.0356
YDR057W	YOS9	0.51309	3632	-1.9459	0.083292	0.29685	2684	-3.6522	0.102128	0.57066	3828	-1.7421	0.105936	0.72277	4138	-1.8182	0.270865	0.75525	4458	-2.3226	0.013659	0.4565	3381	-3.669	0.000184	0.22423	2280	-2.0153	0.05268	0.18353	2066	-2.1697	0.104929	0.45343	3252	-2.0106	0.003174	0.38631	3037	-1.321	0.319307	3.13297	Semi-strain specific	Non-essential	1.01406	0.984815	I	1629	14.1191
YDR058C	TGL2	0.91736	5098	-2.4115	0.201109	0.93699	5231	-4.87	0.427903	0.95298	5270	-1.2251	0.454134	0.88425	4749	-2.4517	0.399141	0.96059	5367	-3.9911	0.360612	0.80135	4621	-4.392	0.052584	0.99226	5582	-2.3805	0.5434	0.914	5159	-4.9204	0.323323	0.79387	4420	-3.8906	0.083016	0.91567	5007	-1.4664	0.439714	2.97488	Non-effective	Non-essential	0.997969	0.884404	I	981	5.09684
YDR059C	UBC5	0.97451	5455	-2.3038	0.278522	0.9273	5191	-4.0565	0.380057	0.97003	5410	-0.94595	0.476668	0.77741	4336	-0.92366	0.295125	0.91854	5106	-2.5816	0.145683	0.64397	4063	-4.4945	0.00366	0.9903	5563	-1.6765	0.542972	0.96863	5444	-1.2393	0.34939	0.98515	5491	-1.9919	0.348373	0.98981	5528	-0.62819	0.555341	2.29869	Non-effective	Non-essential	0.988935	0.927225	W	537
YDR060W	MAK21	0.73641	4458	-2.23	0.122711	0.87399	4973	-4.2563	0.294956	0.32175	2810	-3.2336	0.062628	0.29305	2524	-4.3906	0.090185	0.4037	3183	-4.0841	0.002263	0.20873	2184	-4.3199	0.000184	0.19221	2081	-4.0998	0.104147	0.69148	4406	-0.43378	0.202347	0.53313	3547	-2.773	0.00468	0.11449	1502	-2.93	0.200823	3.01768	Semi-strain specific	Essential			I	3078	15.9194
YDR061W	YDR061W	0.093351	1240	-1.9474	0.003625	0.41786	3264	-3.1476	0.127835	0.95668	5296	-1.8567	0.454134	0.68603	4007	-0.43783	0.295125	0.12379	1552	-2.53	3.2e-05	0.96551	5372	-3.3247	0.096903	0.19046	2068	-2.7061	0.037444	0.52475	3805	-2.0968	0.158937	0.29413	2597	-2.2461	0.00185	0.31051	2737	-2.0361	0.276256	2.86332	Strong strain-specific	Non-essential	0.987672	0.889202	I	1620	16.0494
YDR062W	LCB2	0.85034	4829	-1.786	0.172152	0.81769	4763	-3.8266	0.307643	0.75108	4442	-2.9643	0.284043	0.51883	3417	-3.2097	0.1596	0.73674	4387	-4.1828	0.079267	0.61177	3940	-3.3978	0.000741	0.9817	5490	-2.0953	0.475744	0.88639	5052	-3.6323	0.269424	0.36884	2900	-3.2437	0.003391	0.46248	3342	-4.7336	0.275899	2.90142	Strong strain-specific	Essential			I	1686	16.0142
YDR063W	AIM7	0.26931	2471	-1.7173	0.012558	0.19391	2105	-3.861	0.102128	0.11414	1535	-1.3967	0.003981	0.96475	5207	-0.39941	0.567399	0.0097849	259	-3.463	5e-06	0.11908	1531	-2.9312	6e-06	0.030386	654	-2.2618	0.008286	0.033242	597	-2.7422	0.00649	0.16085	1893	-2.06	0.000145	0.16768	1909	-2.0128	0.267093	3.06498	Semi-strain specific	Non-essential	1.00779	0.894697	I	450	15.5556
YDR064W	RPS13	0.04486	732	-2.9392	0.000764	0.046074	793	-3.7172	0.006627	0.2915	2636	-1.9537	0.022826	0.028524	824	-2.5689	0.001076	0.10891	1412	-3.6979	2.8e-05	0.56766	3782	-3.521	7.4e-05	0.28208	2593	-2.781	0.121815	0.18556	2078	-2.2106	0.104929	0.4907	3410	-2.8129	0.00468	0.21143	2183	-2.6818	0.240146	3.11941	Semi-strain specific	Essential			I	995
YDR065W	RRG1	0.19308	2032	-5.1348	0.007134	0.52178	3732	-5.8771	0.144399	0.90817	5020	-3.5665	0.288909	0.34297	2723	-3.8631	0.043315	0.74143	4406	-3.7227	0.047445	0.38767	3080	-5.3895	9e-06	0.69379	4264	-3.9753	0.289097	0.33618	2962	-5.1134	0.104929	0.23296	2303	-4.5098	0.003391	0.29085	2633	-2.4845	0.267093	3.06378	Semi-strain specific	Non-essential	0.878954	0.342309	III	1098	20.9472
YDR066C	RTR2	0.72449	4417	-3.3576	0.13285	0.27771	2565	-3.2763	0.102128	0.57255	3837	-3.0927	0.132302	0.65406	3878	-1.6476	0.256723	0.50463	3650	-3.2006	0.00471	0.78012	4547	-3.7963	0.052584	0.6172	3979	-2.4461	0.265495	0.49352	3694	-3.5154	0.130454	0.83586	4577	-2.1211	0.169021	0.74305	4376	-1.8841	0.407449	3.09989	Semi-strain specific	Non-essential	1.00275	0.799505	W	591	25.3807
YDR067C	OCA6	0.79484	4649	-1.2827	0.149223	0.4503	3417	-2.2174	0.102128	0.30788	2741	-2.1148	0.011831	0.88237	4740	-1.0707	0.411884	0.49532	3610	-2.3542	0.00304	0.22542	2293	-2.9978	2e-06	0.88709	4957	-1.2175	0.433281	0.75196	4589	-1.605	0.245345	0.74274	4231	-1.0724	0.013962	0.30109	2685	-1.6226	0.276256	2.90671	Strong strain-specific	Non-essential	1.04739	0.781116	II	675	11.8519
YDR068W	DOS2	0.0085324	193	-2.2424	2.7e-05	0.27915	2575	-2.7974	0.102128	0.13096	1656	-2.1746	0.008311	0.24197	2296	-1.4742	0.033489	0.20754	2150	-2.6844	0.00038	0.24044	2370	-2.2806	6e-06	0.16485	1900	-2.1712	0.098683	0.010274	218	-2.94	0.00649	0.13445	1709	-2.5953	0.000201	0.08646	1251	-1.1823	0.200823	3.15092	Semi-strain specific	Non-essential	0.987164	1.02889	I	933	23.5798
YDR069C	DOA4	0.14178	1650	-3.8367	0.003625	0.72572	4434	-3.605	0.180937	0.10313	1452	-1.3928	0.007149	0.21732	2181	-1.6082	0.021969	0.45648	3419	-4.7027	0.004813	0.087643	1252	-6.6557	2e-06	0.23643	2356	-1.01	0.111351	0.21611	2261	-3.3511	0.104929	0.076297	1285	-3.4463	4.8e-05	0.11104	1468	-2.1984	0.231438	3.17824	Non-specific	Non-essential	0.798496	0.70887	W	2781	15.1025
YDR070C	FMP16	0.25497	2376	-2.0632	0.007134	0.11944	1518	-3.1753	0.102128	0.092231	1355	-1.3526	0.003815	0.045086	1027	-1.6163	0.003428	0.10276	1359	-3.1926	0.000102	0.081474	1194	-5.2931	2e-06	0.012026	338	-3.2517	0.005338	0.077191	1130	-4.211	0.006893	0.052567	1057	-2.7688	3.8e-05	0.041719	788	-2.2557	0.04909	3.26437	Non-specific	Non-essential	0.999125	1.00762	III	282	21.2766
YDR071C	PAA1	0.089184	1192	-3.3266	0.002372	0.27432	2550	-5.7641	0.102128	0.54626	3758	-2.2544	0.105936	0.77326	4331	-3.3461	0.349158	0.93452	5196	-2.9965	0.145683	0.68586	4225	-4.4231	0.000741	0.3304	2821	-2.6174	0.146639	0.25981	2512	-4.7372	0.104929	0.33539	2763	-3.0353	0.003391	0.91094	4982	-2.0734	0.456978	2.83859	Strong strain-specific	Non-essential	1.00577	0.93225	I	576	5.20833
YDR072C	IPT1	0.0089633	205	-2.0252	2.7e-05	0.0025137	75	-3.438	0.006627	0.16478	1926	-1.2592	0.003981	0.16909	1948	-1.3943	0.021803	0.088671	1223	-2.2335	2.8e-05	0.046852	804	-2.9221	2e-06	0.13689	1706	-1.3961	0.037444	0.015504	319	-1.6216	0.00649	0.084548	1367	-1.7006	8.9e-05	0.0048564	184	-2.0892	0.028573	3.18701	Non-specific	Non-essential	0.981603	0.801208	III	1584	13.2576
YDR073W	SNF11	0.20739	2127	-1.848	0.021913	0.8617	4919	-1.2615	0.309652	0.40002	3157	-2.7507	0.08549	0.41142	2995	-0.53649	0.137502	0.36181	2989	-2.4722	0.00471	0.47319	3462	-5.3218	0.000741	0.46951	3421	-2.76	0.221006	0.66354	4312	-4.1513	0.189488	0.25803	2420	-3.0858	0.003391	0.7263	4319	-3.1263	0.361475	3.10997	Semi-strain specific	Non-essential	1.00912	0.962224	III	510	23.5294
YDR074W	TPS2	0.0010126	35	-1.8663	2.7e-05	0.056085	919	-2.7628	0.006627	0.041753	836	-1.8524	0.000395	0.0057803	307	-2.394	0.000141	0.33935	2892	-2.0469	0.000702	0.0023182	79	-3.3771	2e-06	0.026596	586	-2.5424	0.007851	0.00016564	7	-2.7309	0.000118	0.097995	1470	-1.8892	4e-06	0.031525	662	-2.1661	0.048769	3.13429	Semi-strain specific	Non-essential	1.01005	0.764579	I	2691	19.3237
YDR075W	PPH3	0.69771	4323	-2.4763	0.13285	0.18104	2029	-4.3937	0.102128	0.10289	1448	-2.6508	0.003981	0.73201	4175	-0.70438	0.280312	0.46144	3433	-3.2262	0.002263	0.86712	4861	-3.5144	0.005699	0.66229	4136	-2.2621	0.265495	0.78623	4707	-0.17404	0.245345	0.94334	5108	-1.8898	0.181187	0.37532	2997	-1.2607	0.319307	2.72465	Strong strain-specific	Non-essential	1.01106	0.911093	I	927	14.0237
YDR076W	RAD55	0.12535	1511	-1.6747	0.00391	0.96129	5385	-2.5768	0.483746	0.29369	2646	-1.9454	0.022826	0.36952	2820	-2.1634	0.109396	0.62894	4061	-4.0191	0.009202	0.74481	4417	-2.7148	0.00366	0.44364	3297	-2.3305	0.232901	0.27708	2632	-2.2424	0.104929	0.48086	3363	-2.1196	0.00468	0.29083	2632	-2.4028	0.276256	3.02151	Semi-strain specific	Non-essential	0.916795	0.846976	I	1221	25.389
YDR077W	SED1	0.93754	5220	-0.99764	0.213833	0.93753	5237	-1.0082	0.380057	0.12448	1607	-2.9778	0.004378	0.092931	1442	-3.8407	0.006431	0.35965	2979	-4.1293	0.000702	0.99709	5629	-0.63775	0.28892	0.51158	3614	-1.2186	0.264507	0.63163	4183	-1.3877	0.212397	0.424	3122	-1.7204	0.002629	0.8575	4756	-0.67717	0.456978	2.54725	Strong strain-specific	Non-essential	1.01084	0.938375	W	1017	33.4317
YDR078C	SHU2	0.40963	3151	-2.8726	0.060307	0.62394	4068	-5.5394	0.190357	0.33192	2863	-2.0614	0.074068	0.10117	1506	-4.368	2.1e-05	0.063068	971	-3.9436	5e-06	0.8685	4866	-0.67796	0.222385	0.39186	3081	-2.2597	0.175618	0.46542	3568	-3.8998	0.130646	0.22372	2253	-3.0457	4e-06	0.24981	2393	-2.0629	0.259137	3.0402	Semi-strain specific	Non-essential	0.994847	0.782515	III	672	14.881
YDR079C-A	TFB5	0.055531	862	-1.2706	0.000168	0.082141	1172	-2.6091	0.006627	0.13353	1687	-2.2057	0.004746	0.024487	755	-1.5845	0.000698	0.010868	282	-4.1633	5e-06	0.04538	787	-3.5792	2e-06	0.4637	3393	-1.4592	0.210608	0.041334	702	-3.684	0.00649	0.63714	3905	-1.9509	0.007295	0.051927	900	-2.0835	0.069717	3.14155	Semi-strain specific	Non-essential		0.867653	I	219	18.2648
YDR079W	PET100	0.94164	5245	-4.9953	0.225483	0.95989	5377	-4.6872	0.445263	0.91288	5041	-1.4827	0.377439	0.43163	3071	-2.9535	0.1596	0.97488	5463	-3.7996	0.452528	0.64792	4079	-5.5271	0.000741	0.91798	5073	-1.5518	0.387003	0.85352	4931	-0.9922	0.266625	0.8541	4639	-3.7106	0.145285	0.80576	4585	-4.0895	0.386738	2.61206	Strong strain-specific	Non-essential	0.876837	0.687561	I	336	8.92857
YDR080W	VPS41	0.76878	4552	-4.9993	0.122711	0.9917	5607	-4.648	0.553404	0.7216	4347	-4.0671	0.162191	0.32899	2665	-3.698	0.043315	0.78948	4592	-4.379	0.013659	0.33798	2889	-5.696	9e-06	0.68271	4230	-2.5023	0.289097	0.83609	4886	-5.4517	0.266625	0.20504	2160	-4.0152	0.002257	0.54543	3648	-1.7246	0.361475	2.81628	Strong strain-specific	Non-essential	0.965228	0.620557	I	2979	17.1198
YDR081C	PDC2	0.73454	4453	-0.0057245	0.122711	0.87793	4987	-1.0889	0.359238	0.42835	3290	-1.682	0.081294	0.62583	3779	0.041127	0.236514	0.5503	3795	-5.8917	0.011698	0.64942	4087	-1.8942	0.001855	0.94192	5213	-0.70082	0.409299	0.99263	5603	-0.44108	0.519166	0.49046	3409	-2.0146	0.008182	0.92044	5044	-1.0795	0.440634	2.83453	Strong strain-specific	Essential			I	2778	8.27934
YDR082W	STN1	0.70079	4332	-4.9628	0.122711	0.09863	1336	-7.6931	0.102128	0.63092	4019	-3.5474	0.105936	0.56382	3570	-4.8193	0.156522	0.92582	5139	-4.1252	0.145683	0.32848	2837	-6.0079	9e-06	0.77661	4549	-4.4845	0.324196	0.87904	5021	-6.2667	0.278599	0.15652	1863	-4.5309	0.000145	0.098356	1362	-5.2293	0.200823	2.7355	Strong strain-specific	Essential			III	1485	30.9764
YDR083W	RRP8	0.58865	3901	-1.3565	0.08084	0.55121	3821	-2.8365	0.148376	0.36048	2978	-2.2407	0.022826	0.18057	2013	-2.0252	0.021803	0.27371	2563	-2.7737	0.000369	0.43434	3285	-3.5278	0.000184	0.37237	2996	-1.474	0.133391	0.37765	3172	-4.6288	0.104929	0.20146	2138	-2.9714	0.000336	0.35156	2908	-2.9729	0.320827	3.23624	Non-specific	Non-essential	0.887413	0.603641	I	1179	13.5708
YDR084C	TVP23	0.90133	5026	-1.1564	0.184598	0.53943	3782	-3.7845	0.102128	0.35087	2944	-2.6694	0.08549	0.9332	5000	-0.81608	0.502038	0.76863	4506	-2.5721	0.081467	0.86588	4855	-3.7184	0.097261	0.64547	4077	-2.1141	0.265495	0.39521	3250	-2.7649	0.112389	0.68869	4090	-2.6461	0.083016	0.63713	4008	-1.3122	0.358099	2.94826	Strong strain-specific	Non-essential	0.989688	0.83169	I	600
YDR085C	AFR1	0.38238	3039	-1.2226	0.060307	0.07953	1143	-5.2819	0.102128	0.23908	2363	-2.6989	0.00974	0.89589	4802	-0.91125	0.399141	0.17666	1962	-3.8841	0.000179	0.024818	508	-5.533	2e-06	0.1743	1968	-2.58	0.098683	0.28421	2681	-4.0629	0.104929	0.25939	2427	-2.4372	0.002629	0.091335	1300	-3.2356	0.200823	3.08887	Semi-strain specific	Non-essential	1.0055	0.820229	W	1863	10.7354
YDR086C	SSS1	0.043941	729	-2.7604	0.000168	0.019949	427	-4.67	0.006627	0.037986	786	-4.1851	0.000395	0.0012241	110	-4.794	2.1e-05	0.015001	363	-5.075	5e-06	0.040697	728	-6.2124	2e-06	0.15468	1832	-4.0063	0.051439	0.055733	893	-6.3308	0.00649	0.0072177	289	-5.1728	4e-06	0.014592	376	-7.2215	0.046781	3.24744	Non-specific	Essential			I	243	4.11523
YDR087C	RRP1	0.43736	3298	-1.4277	0.070531	0.5599	3847	-2.5909	0.15936	0.19904	2143	-2.4436	0.007149	0.12189	1658	-2.1592	0.007577	0.32359	2830	-2.4163	0.000354	0.94369	5234	-1.6264	0.096903	0.2495	2433	-3.2637	0.132497	0.73117	4518	-0.99959	0.245345	0.22491	2264	-1.9653	0.000336	0.23135	2285	-3.1967	0.267093	3.04981	Semi-strain specific	Essential			I	837	14.3369
YDR088C	SLU7	0.093214	1238	-1.8978	0.002372	0.49759	3645	-6.1641	0.139365	0.1191	1574	-3.406	0.003981	0.019797	665	-3.3573	0.001013	0.29067	2651	-3.7224	0.000369	0.01873	425	-5.9109	2e-06	0.26715	2518	-3.0072	0.121815	0.49952	3725	-3.0803	0.137817	0.31332	2677	-2.446	0.00185	0.013734	360	-3.3388	0.036061	3.0529	Semi-strain specific	Essential			I	1149	6.96258
YDR089W	VTC5	0.26417	2441	-3.2773	0.00391	0.45393	3434	-3.181	0.102128	0.62748	4003	-1.7118	0.105936	0.44495	3119	-2.107	0.137502	0.45566	3413	-4.6078	0.000702	0.10061	1367	-4.1728	2e-06	0.6999	4282	-1.1397	0.289436	0.081082	1164	-3.7924	0.006893	0.43167	3152	-2.4761	0.003174	0.45976	3331	-1.454	0.358099	3.06127	Semi-strain specific	Non-essential	0.990987	0.905254	I	2610	21.8391
YDR090C	YDR090C	0.014451	314	-1.7041	0.00011	0.047621	821	-3.5583	0.006627	0.029563	686	-2.4192	0.000356	0.09257	1440	-0.64791	0.006431	0.18142	1993	-1.2559	8.1e-05	0.010536	262	-1.9108	2e-06	0.0060448	197	-2.0299	0.000546	0.0044925	115	-2.6739	0.000248	0.020847	591	-1.8921	4e-06	0.032892	683	-2.0691	0.048769	3.25472	Non-specific	Non-essential		0.985573	I	933	12.8617
YDR091C	RLI1	0.29398	2613	-0.64191	0.012558	0.62282	4066	-4.1308	0.15936	0.24064	2371	-3.254	0.007149	0.027584	808	-2.3691	0.000811	0.13062	1601	-6.1758	1.7e-05	0.32516	2814	-5.136	9e-06	0.17794	1994	-3.2534	0.037444	0.54135	3866	-3.2762	0.158937	0.39072	2989	-2.5915	0.002629	0.69724	4236	-2.0845	0.440634	3.0321	Semi-strain specific	Essential			I	1827	6.56814
YDR092W	UBC13	0.28669	2569	-2.5203	0.010266	0.16074	1878	-2.8267	0.102128	0.44685	3375	-2.2007	0.031158	0.045517	1033	-2.8731	0.00251	0.10731	1399	-2.7105	1.1e-05	0.92699	5147	-3.0932	0.005699	0.39768	3106	-2.6082	0.138747	0.91342	5156	-3.2344	0.311217	0.3101	2669	-3.2859	0.000218	0.0072546	236	-2.3993	0.036061	2.79927	Strong strain-specific	Non-essential		0.926199	I	730
YDR093W	DNF2	0.91695	5097	-0.36573	0.201109	0.90417	5085	-4.4738	0.380057	0.29904	2684	-2.9881	0.011831	0.39064	2909	-0.72638	0.096143	0.86932	4885	-2.0482	0.108714	0.33697	2883	-0.78198	9e-06	0.70946	4311	-1.7542	0.309244	0.58514	4035	-2.0119	0.170959	0.47801	3349	-0.96967	0.008182	0.85595	4747	-1.284	0.428572	2.86789	Strong strain-specific	Non-essential	0.993553	0.955773	W	4839	11.366
YDR096W	GIS1	0.63434	4060	-0.50298	0.122711	0.90456	5089	-2.9848	0.405028	0.8147	4686	-1.4783	0.214048	0.31689	2621	-1.8554	0.090185	0.87105	4895	-3.4296	0.112355	0.88965	4951	-0.77035	0.074817	0.88405	4945	-2.4623	0.367935	0.92189	5190	-1.8181	0.323323	0.8972	4836	-1.0699	0.175111	0.73276	4335	-4.0372	0.407449	2.69249	Strong strain-specific	Non-essential	1.00552	0.874715	W	2685	11.5456
YDR097C	MSH6	0.013167	287	-2.4415	0.000775	0.1395	1694	-3.4809	0.102128	0.3085	2746	-3.2587	0.022826	0.33153	2679	-3.0328	0.043315	0.1648	1858	-2.8186	0.001968	0.32509	2813	-2.648	0.000741	0.089544	1296	-1.6323	0.018649	0.69036	4403	-1.0425	0.202347	0.6509	3946	-1.9136	0.059347	0.051323	893	-1.8811	0.049176	3.01912	Semi-strain specific	Non-essential	0.989902	0.799725	I	3729	18.2355
YDR098C	GRX3	0.39009	3067	-0.86801	0.060307	0.081396	1164	-4.9197	0.102128	0.029093	679	-2.9787	0.000229	0.57645	3612	-0.68906	0.236514	0.18904	2040	-1.983	0.00038	0.58794	3847	-1.5115	0.001855	0.086576	1271	-3.2165	0.023562	0.29684	2751	-2.0659	0.104929	0.036361	858	-3.8537	3.4e-05	0.034049	701	-3.4914	0.04909	3.07769	Semi-strain specific	Non-essential	0.995425	0.816047	W	858	11.655
YDR099W	BMH2	0.55577	3780	-1.3814	0.092914	0.6658	4215	-2.2168	0.1691	0.41991	3253	-3.3195	0.084287	0.91403	4892	-0.5071	0.495702	0.12538	1565	-2.9558	3.2e-05	0.7363	4383	-4.1209	0.001855	0.45379	3344	-2.5656	0.221006	0.62575	4157	-3.4024	0.212397	0.44681	3223	-1.8373	0.008182	0.59562	3840	-2.3806	0.407449	2.98192	Strong strain-specific	Non-essential	0.976623	1.01903	W	822
YDR100W	TVP15	0.97286	5442	-0.78588	0.248876	0.4146	3249	-4.3361	0.102128	0.7614	4481	-0.97905	0.233065	0.90347	4835	-1.448	0.438881	0.31024	2765	-1.7729	0.000726	0.063767	1024	-3.7384	2e-06	0.69784	4276	-2.0004	0.289436	0.89899	5094	-2.8199	0.311217	0.96519	5287	-0.72041	0.215369	0.79749	4556	-1.6229	0.440634	2.29817	Strong strain-specific	Non-essential	1.00515	0.867094	I	432	6.94444
YDR101C	ARX1	0.65568	4149	-1.1404	0.119003	0.078207	1129	-4.5044	0.006627	0.11549	1546	-1.5095	0.00434	0.28101	2478	-1.3638	0.032611	0.059767	933	-3.7226	5e-06	0.94895	5272	-1.4647	0.096903	0.18691	2056	-1.5254	0.052266	0.52948	3823	-1.2578	0.158937	0.16037	1888	-2.3121	6.5e-05	0.43099	3222	-2.1415	0.358099	2.99432	Semi-strain specific	Non-essential	0.865233	0.70382	I	1782	10.6622
YDR103W	STE5	0.54915	3757	-0.98088	0.083292	0.34224	2918	-1.9943	0.102128	0.046108	896	-2.3917	0.000395	0.96267	5183	-0.31623	0.567399	0.087199	1209	-2.3174	2.8e-05	0.3964	3120	-1.8916	7.4e-05	0.21212	2212	-2.0943	0.120183	0.070566	1069	-2.8962	0.00649	0.75925	4280	-1.6937	0.065442	0.43944	3248	-1.4619	0.320827	2.89645	Strong strain-specific	Non-essential		0.989758	II	2754	16.703
YDR104C	SPO71	0.86879	4894	-0.69189	0.175404	0.18972	2078	-3.6154	0.102128	0.26414	2505	-0.79972	0.011831	0.59137	3661	0.25228	0.220092	0.43018	3296	-2.3147	0.000702	0.90889	5036	-0.97963	0.005699	0.74425	4420	-1.4394	0.324196	0.91758	5173	-1.2586	0.311217	0.65434	3962	-1.2121	0.007295	0.85336	4731	-0.43054	0.48398	2.73081	Strong strain-specific	Non-essential	0.998725	0.977862	I	3738	12.8411
YDR105C	TMS1	0.008805	202	-2.2763	2.7e-05	0.10893	1428	-2.4313	0.102128	0.1684	1944	-1.5624	0.006808	0.45684	3174	-1.5534	0.137502	0.28303	2609	-1.9924	0.000179	0.083453	1215	-3.4424	2e-06	0.5311	3672	-1.5987	0.289436	0.027792	512	-2.8283	0.00649	0.27627	2507	-1.7127	0.000218	0.14984	1773	-1.8592	0.221908	3.08845	Semi-strain specific	Non-essential	0.991812	0.991596	I	1422	6.32911
YDR106W	ARP10	0.055098	857	-3.4409	0.001941	0.35221	2964	-4.0184	0.102128	0.010956	345	-2.7454	9.3e-05	0.27223	2439	-1.7179	0.033489	0.061252	956	-2.7563	3.2e-05	0.17895	1972	-4.4976	6e-06	0.12465	1600	-2.3052	0.024317	0.029613	541	-3.7023	0.00649	0.072306	1257	-2.4804	3.8e-05	0.073727	1124	-2.1409	0.170473	3.20948	Non-specific	Non-essential			I	855	21.0526
YDR107C	TMN2	0.5699	3826	-1.6252	0.083292	0.75388	4530	-2.618	0.19016	0.43338	3314	-2.0661	0.031158	0.637	3817	-1.4306	0.262296	0.25386	2452	-2.0325	0.000179	0.7922	4585	-1.3663	0.005699	0.66482	4153	-1.5196	0.289436	0.43487	3437	-4.3465	0.104929	0.68809	4088	-1.7056	0.007295	0.37318	2987	-1.4442	0.320827	3.11826	Semi-strain specific	Non-essential	1.00425	0.982872	W	2019	8.9153
YDR108W	TRS85	0.77172	4567	-2.7662	0.13285	0.95381	5338	-5.2763	0.445263	0.90413	4995	-3.3142	0.321254	0.88467	4753	-2.494	0.45853	0.86128	4855	-5.282	0.108714	0.70647	4286	-4.7831	0.027227	0.98106	5485	-2.1068	0.476236	0.97788	5500	-4.6391	0.405245	0.61594	3819	-3.2382	0.008738	0.86064	4766	-2.1861	0.407449	2.82709	Non-effective	Non-essential	0.999264	0.904049	I	2097	16.2136
YDR109C	YDR109C	0.53258	3712	-1.4036	0.070531	0.46925	3508	-2.8048	0.137454	0.43082	3301	-1.2787	0.084287	0.21722	2180	-1.8724	0.021803	0.4316	3301	-2.4729	0.002263	0.49932	3561	-2.4746	7.4e-05	0.56043	3777	-2.0603	0.264507	0.081661	1167	-3.5435	0.00649	0.19833	2125	-2.954	0.000145	0.076862	1151	-2.7367	0.069264	3.10141	Semi-strain specific	Non-essential	0.997508	0.878278	I	2148	13.9665
YDR110W	FOB1	0.99496	5609	-0.78312	0.30948	0.92647	5183	-5.0588	0.380057	0.76824	4511	-3.6202	0.241128	0.9738	5303	-0.99669	0.605411	0.49338	3599	-2.0299	0.00304	0.46306	3420	-1.8312	0.001855	0.78264	4578	-2.1632	0.324196	0.89099	5068	-2.2036	0.294612	0.46617	3317	-2.3161	0.003174	0.97134	5357	-1.3164	0.516528	2.55686	Strong strain-specific	Non-essential	0.989377	0.879815	III	1701	12.3457
YDR113C	PDS1	0.071088	1034	-1.4134	0.003067	0.013356	305	-2.2975	0.006627	0.0072711	255	-2.5533	5.9e-05	0.0081899	398	-1.8784	5.2e-05	0.14694	1718	-1.9479	3.2e-05	0.013446	332	-5.051	2e-06	0.0016165	86	-2.8414	0.000394	0.1395	1738	-1.2564	0.104929	0.062341	1160	-2.1011	4.3e-05	0.0022949	112	-4.0546	0.008111	3.21189	Non-specific	Essential			III	1122	19.6078
YDR114C	YDR114C	0.25579	2379	-1.9002	0.045185	0.69174	4311	-3.0769	0.227575	0.85516	4798	-0.73569	0.297287	0.1267	1699	-1.9015	0.017639	0.37031	3035	-2.0779	0.00471	0.021893	461	-4.4347	2e-06	0.72711	4364	-1.6865	0.289097	0.23703	2369	-1.955	0.094394	0.41671	3100	-3.0396	0.003391	0.83525	4679	-1.2752	0.403484	2.77226	Strong strain-specific	Non-essential	0.882899	0.79049		303	42.9043
YDR115W	MRX14	0.092944	1236	-4.103	0.002372	0.28641	2629	-6.4211	0.102128	0.17923	2020	-4.0023	0.007715	0.0095303	432	-3.6076	0.000429	0.098843	1313	-3.3425	0.000102	0.014811	359	-4.4525	2e-06	0.090286	1302	-2.9979	0.023562	0.21467	2256	-4.5946	0.104929	0.0033161	167	-4.0634	4e-06	0.038676	752	-4.5434	0.04909	3.16469	Semi-strain specific	Non-essential	0.885592	0.932358	I	318	12.5786
YDR116C	MRPL1	0.30075	2655	-1.7079	0.012558	0.26022	2474	-2.6887	0.102128	0.24089	2374	-1.946	0.00974	0.31126	2603	-1.2095	0.043315	0.03613	671	-2.4626	5e-06	0.27945	2579	-2.9698	7.4e-05	0.32166	2794	-1.5544	0.132497	0.2825	2671	-1.5944	0.104929	0.14532	1790	-2.09	0.000145	0.16674	1901	-1.2347	0.267093	3.22678	Non-specific	Non-essential	1.00053	0.870475	I	858	9.32401
YDR117C	TMA64	0.96979	5419	-3.0414	0.248876	0.51176	3696	-4.8553	0.139365	0.88949	4932	-2.6242	0.268705	0.3029	2570	-2.0764	0.043315	0.70692	4303	-2.0522	0.047445	0.75799	4459	-4.2074	0.001855	0.95573	5297	-1.7965	0.43311	0.95954	5379	-3.5149	0.353237	0.89771	4841	-2.9362	0.145285	0.95165	5224	-1.4188	0.477602	2.4268	Strong strain-specific	Non-essential	0.996544	0.960129	I	1698	15.9011
YDR118W	APC4	0.58116	3874	-3.5824	0.122711	0.096366	1309	-8.2377	0.102128	0.48199	3533	-3.7015	0.13393	0.33575	2696	-5.2625	0.096143	0.77462	4528	-5.8399	0.081467	0.82252	4696	-4.6214	0.001855	0.51693	3638	-4.0245	0.224874	0.87259	4986	-5.621	0.266625	0.070493	1241	-4.9225	3.8e-05	0.70754	4273	-4.4538	0.407449	2.75399	Strong strain-specific	Essential			II	1959	16.3349
YDR119W	VBA4	0.34525	2859	-4.4881	0.012558	0.99138	5602	-4.2759	0.577853	0.45828	3431	-3.1787	0.035421	0.39748	2937	-1.8934	0.050768	0.22418	2256	-2.7236	0.000369	0.28644	2615	-4.5702	7.4e-05	0.8123	4698	-2.7301	0.362808	0.93135	5233	-3.2456	0.343137	0.98196	5452	-1.216	0.256412	0.96938	5343	-2.3378	0.530226	2.5625	Strong strain-specific	Non-essential	1.01248	0.996589	III	2307	22.1066
YDR119W-A	COX26	0.95721	5335	-0.94588	0.248876	0.66404	4211	-3.1222	0.169777	0.57034	3827	-1.8531	0.105936	0.58941	3651	-1.1615	0.220092	0.26091	2500	-2.5781	0.000179	0.98745	5547	-1.3038	0.116453	0.98201	5494	-1.5956	0.48491	0.55846	3930	-3.1156	0.158937	0.96496	5282	-1.6612	0.215369	0.96428	5300	-1.1283	0.530226	2.422	Strong strain-specific				III	201	9.95025
YDR120C	TRM1	0.37137	2983	-1.8987	0.019986	0.19533	2115	-2.901	0.102128	0.32951	2853	-1.3297	0.011831	0.35783	2778	-1.2969	0.033489	0.38358	3095	-1.685	0.000702	0.32906	2841	-4.2312	9e-06	0.26274	2499	-1.9483	0.132497	0.35834	3066	-3.4244	0.104929	0.65745	3975	-2.318	0.007295	0.43518	3232	-1.3906	0.358099	3.25923	Non-specific	Non-essential	0.91703	0.979599	I	1713	14.0105
YDR121W	DPB4	0.77812	4581	-1.2569	0.149223	0.57226	3897	-4.6495	0.148376	0.95371	5278	-0.96306	0.441598	0.90369	4839	-1.9209	0.438881	0.82506	4726	-2.5255	0.034078	0.75149	4437	-2.0314	0.001855	0.7761	4547	-1.9825	0.340655	0.62624	4159	-4.7877	0.212397	0.86852	4693	-3.0774	0.145285	0.60169	3864	-2.166	0.407449	3.05524	Semi-strain specific	Non-essential	1.00545	0.970138	I	591	11.8443
YDR122W	KIN1	0.25692	2386	-2.2287	0.012558	0.16033	1876	-4.1224	0.102128	0.62723	4001	-1.133	0.159899	0.081208	1355	-1.6776	0.002817	0.12642	1572	-3.3191	3.2e-05	0.15922	1837	-3.333	2e-06	0.13884	1727	-2.6594	0.037444	0.12412	1592	-5.0972	0.006893	0.097905	1469	-2.3721	0.000145	0.1381	1682	-2.4383	0.267093	3.24287	Non-specific	Non-essential	1.01617	0.980907	W	3195	18.4664
YDR123C	INO2	0.28286	2551	-1.1569	0.060307	0.11525	1486	-3.2982	0.102128	0.20507	2191	-3.4394	0.011403	0.079419	1338	-3.2888	0.007569	0.037063	680	-3.3782	5e-06	0.50333	3577	-1.2677	0.026967	0.12679	1621	-2.9138	0.075949	0.23897	2380	-0.69816	0.104929	0.67751	4045	-0.82788	0.128821	0.068984	1076	-2.4413	0.125984	3.14032	Semi-strain specific	Non-essential	0.993195	0.617592	III	915	13.1148
YDR124W	YDR124W	0.63881	4081	-3.1222	0.122711	0.93345	5216	-4.0026	0.434804	0.8502	4778	-1.6458	0.328025	0.5227	3429	-2.4873	0.179059	0.68882	4259	-1.4524	0.079267	0.96807	5384	-3.3748	0.096903	0.67501	4193	-2.5913	0.289436	0.94229	5279	-3.0547	0.335522	0.67352	4029	-1.8523	0.083016	0.19897	2121	-2.4531	0.240146	2.66273	Strong strain-specific	Non-essential	1.00138	0.844146	I	975	5.12821
YDR125C	ECM18	0.93881	5226	-0.416	0.219945	0.9931	5616	-3.8594	0.576468	0.97085	5415	-2.1229	0.476668	0.96362	5192	-1.5131	0.567399	0.99981	5667	-3.41	0.773436	0.95503	5309	-2.8159	0.096903	0.93795	5190	-2.4719	0.43311	0.99063	5586	-3.0837	0.430063	0.88229	4763	-1.1781	0.145285	0.94278	5163	-2.2951	0.506585	2.83029	Non-effective	Non-essential	0.896734	0.877717	W	1362	14.6843
YDR126W	SWF1	0.048406	776	-2.7409	0.002372	0.19894	2132	-3.9187	0.102128	0.13331	1680	-4.211	0.003981	0.059683	1179	-1.7563	0.004132	0.16133	1827	-2.7018	0.00038	0.045813	792	-3.1239	2e-06	0.07484	1145	-3.0595	0.023562	0.1061	1412	-4.2664	0.104929	0.090564	1414	-3.2792	0.000145	0.05996	991	-2.4702	0.049176	3.29267	Non-specific	Non-essential	0.86392	0.425977	II	1011	15.8259
YDR127W	ARO1	0.12452	1503	-2.5599	0.00391	0.09661	1311	-7.3021	0.102128	0.024699	607	-4.0087	0.000351	0.0015568	125	-5.685	2.1e-05	0.0033595	118	-5.941	5e-06	0.012874	315	-6.4172	2e-06	0.022377	530	-4.7765	0.007851	0.29914	2762	-5.3021	0.104929	0.0017416	115	-5.3425	4e-06	0.01704	428	-4.5947	0.046781	3.18199	Non-specific	Non-essential		0.852933	I	4767	11.5377
YDR128W	MTC5	0.08053	1125	-1.1332	0.003067	0.0038764	110	-3.2331	0.006627	0.76272	4487	0.13628	0.214048	0.15658	1865	-0.98063	0.021653	0.080297	1142	-1.7585	2.3e-05	0.042047	748	-3.2951	2e-06	0.031953	671	-1.9223	0.008286	0.16427	1939	-1.8311	0.104929	0.083085	1356	-2.1391	4.8e-05	0.067825	1066	-2.0078	0.067658	3.13451	Semi-strain specific	Non-essential	0.998311	0.799026	I	3447	19.1471
YDR129C	SAC6	0.051567	815	-2.9107	0.001941	0.12108	1531	-4.4191	0.102128	0.026294	632	-3.9612	0.000229	0.010936	468	-4.0984	0.000438	0.1004	1325	-2.9793	0.000102	0.047728	822	-4.3769	2e-06	0.027423	604	-2.7557	0.007198	0.04091	696	-6.6497	0.00649	0.20361	2153	-2.2634	0.000823	0.30432	2710	-0.96402	0.276256	3.23252	Non-specific	Non-essential	0.670365	0.970889	I	2040
YDR130C	FIN1	0.94619	5270	-0.688	0.251529	0.62818	4082	-3.9558	0.163223	0.74936	4437	-1.5298	0.193696	0.69528	4042	-0.31435	0.262296	0.46816	3468	-2.8158	0.000702	0.45081	3346	-4.8052	0.000184	0.81034	4690	-1.4536	0.362808	0.75647	4603	-1.8828	0.245345	0.71404	4159	-1.8684	0.013962	0.94572	5183	-1.0081	0.506585	2.98886	Strong strain-specific	Non-essential	1.00365	0.974647	III	876	21.6895
YDR131C	YDR131C	0.94945	5288	0.049178	0.248876	0.5155	3708	-1.6705	0.137454	0.96113	5342	-1.1021	0.423544	0.83889	4562	-1.1797	0.418088	0.88829	4959	-3.1807	0.20341	0.96985	5397	-1.3646	0.169667	0.95917	5323	-0.51601	0.409299	0.95418	5345	0.15682	0.353237	0.91975	4957	-1.0134	0.175111	0.88144	4840	-1.5304	0.428572	2.51892	Strong strain-specific	Non-essential	1.00641	0.993887	III	1671	24.5362
YDR132C	YDR132C	0.27564	2507	-2.6089	0.012558	0.086842	1223	-3.8427	0.102128	0.99417	5599	-1.1813	0.582626	0.91442	4893	-1.5812	0.495702	0.96981	5424	-2.0958	0.407655	0.97238	5415	-0.79382	0.138015	0.99961	5661	-0.87657	0.689641	0.30944	2826	-3.3665	0.104929	0.97702	5399	-1.7462	0.316611	0.78553	4514	-1.8398	0.440634	1.92195	Strong strain-specific	Non-essential	0.994149	1.0149	W	1488	19.4892
YDR134C	YDR134C	0.21062	2148	-1.7461	0.007134	0.10712	1414	-3.218	0.102128	0.65107	4089	-1.1608	0.105936	0.38651	2885	-0.72964	0.050768	0.14122	1676	-1.6899	3.2e-05	0.20756	2176	-2.2981	2e-06	0.21335	2222	-1.9734	0.05268	0.39655	3256	-1.5497	0.104929	0.33252	2751	-1.8541	0.00185	0.59359	3833	-1.4088	0.407449	3.17359	Semi-strain specific	Non-essential	1.00638	0.955752
YDR135C	YCF1	0.84705	4810	-1.889	0.175404	0.9652	5408	-3.6924	0.483746	0.48248	3536	-2.002	0.084287	0.90826	4866	-0.99551	0.449713	0.98349	5523	-3.1745	0.415687	0.98668	5536	-3.2193	0.176686	0.99318	5588	-1.1139	0.5434	0.66594	4323	-1.7207	0.212397	0.97798	5412	-1.1673	0.351712	0.95739	5258	-0.86556	0.483634	2.14026	Strong strain-specific	Non-essential	1.00558	0.843159	I	4548	11.8734
YDR137W	RGP1	0.087098	1176	-3.6529	0.002372	0.14464	1739	-6.2564	0.102128	0.56059	3797	-2.066	0.089006	0.098079	1483	-2.2013	0.015155	0.23764	2359	-3.8378	0.000369	0.33176	2852	-4.9584	7.4e-05	0.03018	651	-3.9472	0.008221	0.072968	1091	-6.1466	0.006893	0.30621	2647	-2.2087	0.002629	0.13346	1651	-2.679	0.231438	3.18428	Non-specific	Non-essential		0.860478	I	1992	9.53815
YDR138W	HPR1	0.68204	4260	-3.502	0.083292	0.42716	3304	-6.4413	0.102128	0.46293	3451	-4.6343	0.035421	0.22977	2237	-4.2439	0.032121	0.8644	4866	-5.4158	0.084122	0.47246	3458	-5.3904	0.000184	0.48856	3515	-3.9706	0.219364	0.96388	5411	-6.3526	0.373022	0.020822	590	-5.387	4e-06	0.069661	1084	-5.664	0.069717	2.69498	Strong strain-specific	Non-essential	0.482627	0.63406	III	2259	11.9522
YDR139C	RUB1	0.99264	5588	-0.97599	0.416599	0.55584	3834	-4.5449	0.102128	0.90049	4981	-1.6669	0.377439	0.82333	4505	-0.0014053	0.373204	0.65237	4140	-1.8288	0.011698	0.88466	4933	-3.6171	0.074817	0.81628	4705	-2.9384	0.324196	0.87706	5014	-2.4929	0.266625	0.27527	2504	-3.7169	0.002629	0.78279	4503	-1.3801	0.407449	2.65582	Strong strain-specific	Non-essential	0.962345	0.999286	I	307
YDR140W	MTQ2	0.025524	476	-3.0166	2.7e-05	0.2737	2542	-3.896	0.102128	0.67287	4168	-2.9136	0.1849	0.34894	2742	-5.2785	0.096143	0.95536	5323	-5.1151	0.33689	0.0539	906	-5.1268	2e-06	0.71273	4319	-2.8831	0.309244	0.78679	4711	-4.4032	0.2243	0.15026	1821	-4.2292	0.001034	0.35705	2924	-3.6577	0.313429	2.75645	Strong strain-specific	Non-essential	0.74456	0.917088	I	666	12.012
YDR141C	DOP1	0.90026	5017	-0.6794	0.175404	0.49879	3655	-4.1067	0.137454	0.17121	1969	-3.0293	0.007715	0.1418	1786	-2.2507	0.013748	0.3217	2823	-4.3976	0.001309	0.15096	1772	-5.1441	6e-06	0.093528	1329	-3.6892	0.023562	0.57474	3987	-2.7955	0.16152	0.064756	1188	-3.9972	3.8e-05	0.12523	1587	-3.8507	0.231438	3.06895	Semi-strain specific	Essential			I	5097	8.24014
YDR142C	PEX7	0.38937	3064	-2.6316	0.070531	0.30699	2744	-3.4044	0.102128	0.95592	5293	-1.9912	0.463833	0.6479	3855	-2.8519	0.262296	0.47136	3490	-3.8191	0.002434	0.67386	4186	-4.3195	0.000184	0.78009	4565	-2.3817	0.324196	0.30833	2817	-4.2413	0.104929	0.29821	2613	-3.7858	0.000218	0.60407	3871	-2.5715	0.39575	3.03795	Semi-strain specific	Non-essential	1.00015	0.925849	I	1128	7.97872
YDR143C	SAN1	0.080587	1126	-1.7742	0.003067	0.055026	912	-3.2379	0.006627	0.022948	573	-1.751	7.3e-05	0.3445	2728	-0.4807	0.043315	0.015745	378	-2.3532	5e-06	0.11527	1496	-3.1715	2e-06	0.04743	867	-1.6823	0.00947	0.23702	2368	-2.6213	0.104929	0.33443	2759	-1.2583	0.00185	0.097217	1352	-1.3939	0.200823	3.19595	Non-specific	Non-essential	1.00274	0.972988	II	1833	10.9111
YDR144C	MKC7	0.67453	4228	-1.6961	0.083292	0.25442	2448	-1.7598	0.102128	0.36907	3014	-1.9002	0.021392	0.72432	4146	-0.71074	0.270865	0.57515	3872	-1.8018	0.009202	0.29988	2697	-3.7179	7.4e-05	0.42115	3209	-1.0597	0.146639	0.80078	4768	-1.9964	0.245345	0.83205	4559	-1.3228	0.105699	0.78844	4526	-1.0322	0.440634	3.01213	Semi-strain specific	Non-essential	0.965102	0.897787	W	1791	14.517
YDR145W	TAF12	0.13495	1583	-2.7521	0.00391	0.21798	2244	-6.2339	0.102128	0.075457	1206	-3.7319	0.003788	0.033229	873	-4.0477	0.001076	0.031268	609	-4.4876	5e-06	0.18426	2018	-4.6346	2e-06	0.19741	2123	-3.0261	0.037444	0.35349	3039	-3.8268	0.104929	0.18364	2035	-3.0663	0.000145	0.59306	3831	-1.9736	0.407449	3.16514	Semi-strain specific	Essential			I	1620	16.0494
YDR146C	SWI5	0.99807	5630	-1.7892	0.368906	0.99962	5664	-2.6715	0.758708	0.97886	5470	-2.6844	0.514374	0.96429	5202	-0.5123	0.605411	0.91706	5094	-3.077	0.145683	0.33601	2874	-4.9841	7.4e-05	0.93145	5153	-2.5501	0.433281	0.98456	5551	-1.9696	0.405575	0.95987	5242	-1.3737	0.215369	0.97413	5374	-1.7728	0.534471	1.32027	Strong strain-specific	Non-essential	0.983471	0.938875	W	2130	7.51174
YDR147W	EKI1	0.89391	4990	-1.4965	0.175404	0.46168	3469	-4.4659	0.102128	0.43913	3345	-2.2996	0.084287	0.99747	5609	-0.16771	0.861466	0.23378	2322	-2.9846	0.000369	0.33221	2855	-4.427	9e-06	0.50604	3589	-2.3377	0.264507	0.69537	4419	-2.3269	0.212397	0.75123	4252	-1.2014	0.013962	0.612	3912	-1.0044	0.407449	2.9154	Strong strain-specific	Non-essential	0.990523	0.874678	W	1605	10.5919
YDR148C	KGD2	0.013056	282	-1.9769	0.00011	0.014749	326	-3.3678	0.006627	0.0083864	277	-2.4275	5.9e-05	0.035953	906	-2.5208	0.001076	0.096189	1280	-3.1815	2.8e-05	0.35325	2941	-2.7289	7.4e-05	0.093723	1331	-2.9478	0.0251	0.101	1359	-2.3733	0.011881	0.042922	949	-2.7006	1.3e-05	0.0095047	287	-3.0694	0.045802	3.21827	Non-specific	Non-essential	0.983326	0.902794	I	1392	5.02874
YDR150W	NUM1	0.86001	4863	-3.1626	0.175404	0.89023	5025	-5.2057	0.323177	0.77296	4526	-2.9855	0.214048	0.98906	5495	-0.48458	0.693418	0.93818	5212	-2.8958	0.287392	0.42861	3260	-3.6029	0.000461	0.31245	2757	-2.4428	0.146639	0.48548	3656	-2.4597	0.115939	0.64647	3933	-1.928	0.048271	0.23078	2279	-2.2744	0.267093	2.69412	Strong strain-specific	Non-essential	0.912146	0.812088	I	8247	4.85025
YDR151C	CTH1	0.66144	4173	-3.1769	0.119003	0.95703	5361	-3.1422	0.483746	0.95414	5279	-1.904	0.441598	0.7732	4329	-2.1657	0.349158	0.40895	3208	-3.7954	0.002263	0.89458	4973	-3.6025	0.074817	0.94356	5216	-2.0178	0.43311	0.053905	870	-3.4164	0.00649	0.66012	3987	-2.2575	0.007295	0.65631	4081	-3.0003	0.407449	2.24926	Strong strain-specific	Non-essential	0.993412	0.961107	W	978	21.4724
YDR152W	GIR2	0.85157	4834	-1.4349	0.175404	0.66397	4210	-1.3806	0.169777	0.37594	3043	-0.93896	0.021392	0.60317	3698	-1.2585	0.220092	0.29967	2694	-3.1736	0.000354	0.39816	3126	-3.938	4.6e-05	0.62107	3992	-1.8293	0.289436	0.96209	5396	-0.87393	0.373022	0.97101	5343	-1.2576	0.215369	0.71043	4282	-0.70869	0.440634	2.86103	Strong strain-specific	Non-essential	1.00019	1.00451	I	798	7.5188
YDR153C	ENT5	0.82532	4734	-0.65849	0.149223	0.72548	4433	-3.5584	0.172709	0.36343	2990	0.019695	0.022826	0.32711	2655	-1	0.043315	0.49943	3635	-1.7988	0.004013	0.4972	3554	-2.8833	7.4e-05	0.51566	3630	-1.2655	0.264507	0.3911	3231	-1.5703	0.104929	0.43201	3153	-1.0722	0.00468	0.44769	3283	-0.56997	0.326148	3.20155	Non-specific	Non-essential	1.00262	0.994577	III	1236	14.5631
YDR155C	CPR1	0.81045	4687	-1.1915	0.175404	0.41605	3258	-1.0793	0.102128	0.016418	456	-2.6315	0.000229	0.42947	3064	-0.35193	0.136805	0.25259	2442	-2.2339	0.000179	0.30869	2741	-0.99122	9e-06	0.40472	3140	-1.3881	0.138747	0.32547	2897	-3.0056	0.104929	0.53235	3544	-1.2125	0.007295	0.96855	5337	-0.68074	0.530226	2.79405	Strong strain-specific	Non-essential	1.00228	1.00338	III	489
YDR156W	RPA14	0.9602	5364	-0.079275	0.306476	0.58073	3923	-1.6562	0.13836	0.84559	4766	-1.4977	0.303352	0.85365	4609	-1.3753	0.438881	0.82625	4730	-2.233	0.112355	0.09391	1312	-5.7289	2e-06	0.72347	4353	-1.3589	0.289097	0.74866	4575	-2.9107	0.212397	0.97708	5400	-0.020686	0.362185	0.56157	3710	-1.6158	0.347122	2.36848	Strong strain-specific	Non-essential	0.985355	0.832546	III	414	9.66184
YDR158W	HOM2	0.74356	4480	-0.85363	0.139716	0.60005	3986	-5.2786	0.15936	0.253	2432	-3.001	0.011831	0.11204	1584	-2.7913	0.007577	0.30028	2696	-3.9409	0.000354	0.02411	492	-5.5912	2e-06	0.3328	2837	-3.8392	0.132497	0.61509	4125	-0.5547	0.16152	0.11611	1591	-3.7522	3.4e-05	0.57839	3769	-1.1926	0.407449	2.95207	Strong strain-specific	Non-essential		0.665613	I	1098	10.929
YDR159W	SAC3	0.56584	3813	-2.7158	0.070531	0.81165	4747	-3.3989	0.217589	0.79581	4609	-2.6252	0.261993	0.33253	2682	-2.0235	0.033489	0.7909	4597	-5.5684	0.013659	0.47301	3460	-5.0712	0.000184	0.26532	2511	-2.6153	0.132497	0.60029	4080	-6.2423	0.16152	0.16953	1947	-3.5534	0.000218	0.61685	3932	-4.2095	0.428572	2.99317	Semi-strain specific	Non-essential	0.638855	0.780612	II	3906	10.2407
YDR160W	SSY1	0.17613	1899	-3.4376	0.003625	0.61778	4051	-5.7006	0.15936	0.90694	5013	-2.4979	0.288909	0.98215	5408	-0.34445	0.625671	0.94894	5276	-5.7385	0.1746	0.88038	4911	-2.7975	0.074817	0.46943	3420	-1.8384	0.221006	0.098698	1336	-3.0488	0.104929	0.97826	5416	-1.5368	0.256412	0.88779	4872	-1.7282	0.456978	2.19372	Strong strain-specific	Essential			II	2559	12.8957
YDR161W	ACL4	0.089516	1195	-3.9437	0.00066	0.024263	495	-4.8404	0.006627	0.011553	361	-2.6793	4e-05	0.0020443	150	-2.9813	2.1e-05	0.11339	1462	-3.467	1.1e-05	0.0068986	190	-5.8769	2e-06	0.022192	527	-3.9138	0.007851	0.96113	5393	-4.369	0.373022	0.0091931	330	-3.726	4e-06	0.15609	1824	-3.5053	0.221908	3.08407	Semi-strain specific	Non-essential	0.831263	0.933702	I	1164	10.3093
YDR162C	NBP2	0.91628	5092	-4.1462	0.201109	0.8676	4945	-6.4761	0.263261	0.93387	5141	-3.1708	0.32069	0.96268	5184	-3.8759	0.5901	0.90606	5041	-3.2586	0.145683	0.8901	4953	-3.9061	0.005699	0.86564	4875	-3.7727	0.385709	0.46657	3571	-4.6399	0.137817	0.51044	3470	-3.7178	0.008182	0.48376	3438	-4.0626	0.361475	2.65684	Strong strain-specific	Non-essential	0.824736	0.81591	I	711	15.4712
YDR163W	CWC15	0.30301	2663	-1.7357	0.010266	0.31001	2766	-3.3576	0.102128	0.6267	3999	-1.5936	0.105936	0.83596	4552	-0.40718	0.357911	0.38155	3089	-2.5952	0.000702	0.79282	4587	-3.1772	0.005699	0.61105	3952	-1.1494	0.289436	0.7362	4535	-2.1067	0.245345	0.94589	5126	-1.5913	0.174422	0.63934	4018	-1.5228	0.440634	2.95243	Strong strain-specific	Non-essential	0.983491	0.929052	III	528	18.9394
YDR164C	SEC1	0.098453	1294	-5.1887	0.00391	0.063973	997	-6.7611	0.006627	0.28107	2587	-3.0442	0.011831	0.12295	1668	-4.0967	0.008007	0.17573	1954	-4.7097	8.1e-05	0.07354	1112	-5.1706	2e-06	0.010828	302	-4.6334	0.000546	0.16911	1970	-4.8999	0.104929	0.025033	671	-4.1586	4e-06	0.065043	1041	-4.8404	0.170473	3.23234	Non-specific	Essential			I	2175	9.65517
YDR165W	TRM82	0.27366	2492	-2.432	0.007134	0.38817	3127	-4.6529	0.118327	0.3719	3029	-2.1136	0.062628	0.22461	2214	-2.6278	0.021969	0.43082	3297	-2.0851	0.004813	0.75396	4447	-1.1046	0.001855	0.59258	3900	-2.0635	0.260217	0.49028	3678	-3.8666	0.115939	0.89659	4832	-1.676	0.175111	0.70868	4278	-2.6923	0.407449	3.07109	Semi-strain specific	Non-essential		0.981918	I	1335	14.9813
YDR166C	SEC5	0.48256	3516	-1.6682	0.090868	0.53487	3769	-5.7101	0.148376	0.63543	4042	-5.5479	0.162191	0.5612	3561	-4.5906	0.212408	0.92259	5123	-5.1919	0.145683	0.5097	3595	-5.1433	0.026967	0.76703	4513	-2.667	0.324196	0.73331	4523	-2.5652	0.2243	0.15179	1833	-3.865	0.000823	0.17915	1990	-4.3694	0.231438	2.92237	Strong strain-specific	Essential			I	2916	10.9739
YDR167W	TAF10	0.023388	456	-5.4031	0.000168	0.31265	2776	-5.2726	0.102128	0.16419	1923	-3.4643	0.005976	0.034431	892	-4.9298	0.001194	0.24414	2403	-5.4368	0.000179	0.20822	2181	-5.5532	2e-06	0.12552	1610	-4.0128	0.023306	0.46817	3579	-6.1362	0.104929	0.052594	1059	-4.1172	4e-06	0.25515	2424	-3.2849	0.276256	3.16667	Semi-strain specific	Essential			I	621	4.83092
YDR168W	CDC37	0.59945	3936	-2.56	0.090868	0.87768	4984	-3.5931	0.342048	0.9308	5127	-1.3062	0.399587	0.94253	5055	-2.3402	0.523189	0.97604	5475	-1.8566	0.497606	0.34822	2927	-5.9039	2e-06	0.95607	5302	-4.1109	0.409299	0.9583	5372	-0.74742	0.353237	0.91414	4931	-0.49926	0.355365	0.74114	4366	-5.0833	0.361475	2.36568	Strong strain-specific	Essential			I	1521	9.86193
YDR169C	STB3	0.59403	3923	-0.94234	0.08084	0.64205	4127	-2.0975	0.15936	0.65356	4097	-1.2469	0.173603	0.85543	4615	-0.58964	0.373204	0.21779	2209	-1.7737	0.000369	0.40501	3158	-3.8702	7.4e-05	0.54728	3730	-1.5115	0.264507	0.7767	4668	-1.6726	0.245345	0.37522	2929	-1.7707	0.00468	0.1401	1701	-1.5381	0.221908	2.98608	Strong strain-specific	Non-essential	1.00193	1.0045	I	1542	11.6732
YDR169C-A	YDR169C-A	0.11352	1405	-2.708	0.002372	0.030229	578	-5.2809	0.006627	0.073497	1191	-3.5279	0.003788	0.10229	1512	-2.1247	0.007577	0.13618	1643	-2.3471	3.2e-05	0.056271	942	-4.548	2e-06	0.27575	2556	-1.5155	0.121815	0.3936	3242	-3.543	0.104929	0.12484	1656	-3.241	0.000145	0.22858	2269	-1.6217	0.267093	3.23483	Non-specific	Non-essential		0.932762	V	150	13.3333
YDR170C	SEC7	0.22453	2232	-5.8328	0.045185	0.60072	3989	-7.6422	0.137454	0.78823	4584	-5.0803	0.250816	0.21801	2184	-5.6917	0.021803	0.73025	4364	-5.445	0.013659	0.3685	3006	-5.6619	9e-06	0.84993	4807	-4.4942	0.385709	0.96776	5436	-5.9063	0.34939	0.018353	534	-5.658	4e-06	0.10013	1371	-6.1705	0.200823	2.62982	Strong strain-specific	Essential			I	6030	10.2819
YDR171W	HSP42	0.07897	1112	-1.6131	0.00066	0.088801	1242	-3.8127	0.006719	0.0068011	243	-2.6599	1.6e-05	0.05838	1163	-1.5829	0.002524	0.055862	902	-3.3595	5e-06	0.031713	611	-3.8619	2e-06	0.03804	739	-2.8107	0.010017	0.014732	306	-3.4723	0.00649	0.36666	2890	-2.4062	0.002629	0.17026	1928	-1.9532	0.26957	3.21865	Non-specific	Non-essential	0.990876	1.03827	III	1128	16.844
YDR172W	SUP35	0.011404	247	-2.8952	0.000168	0.015051	332	-6.394	0.006627	0.038625	797	-3.2879	0.000395	0.0054824	289	-2.0835	0.000141	0.011741	304	-2.9223	5e-06	0.0031844	100	-3.9958	2e-06	0.0050843	179	-3.0104	0.000546	0.019161	378	-1.5527	0.00649	0.05089	1034	-3.2997	4e-06	0.0081784	261	-7.447	0.036061	3.29555	Non-specific	Essential			I	2058	12.1477
YDR173C	ARG82	0.13381	1570	-3.0313	0.003625	0.51356	3701	-1.4478	0.137454	0.22116	2270	-3.8431	0.011403	0.85127	4601	-4.0367	0.373204	0.13566	1636	-3.9232	0.000266	0.72063	4332	-3.0437	0.052584	0.82012	4716	-2.4381	0.311773	0.91954	5183	-2.3694	0.323323	0.1235	1646	-4.2752	0.000198	0.27481	2535	-2.2717	0.267093	2.83635	Strong strain-specific	Non-essential	0.761583	1.03103	I	1068	13.1086
YDR174W	HMO1	0.042469	708	-1.1236	0.000368	0.041438	728	-1.397	0.006627	0.026321	634	-2.0428	0.000274	0.026166	785	-1.7961	0.001076	0.049147	825	-3.2119	5e-06	0.12502	1593	-3.3413	2e-06	0.042912	813	-2.0479	0.008286	0.011077	231	-1.9608	0.00649	0.0066931	276	-2.7972	4e-06	0.046054	838	-3.1575	0.050042	3.28554	Non-specific	Non-essential	0.728458	0.544865	II	741	5.39811
YDR175C	RSM24	0.67901	4248	-3.4461	0.149223	0.032059	605	-6.6626	0.006627	0.29711	2675	-2.8664	0.011831	0.080086	1344	-2.6393	0.005941	0.40491	3190	-3.4154	0.004813	0.28974	2636	-4.6623	7.4e-05	0.70767	4306	-3.7274	0.289436	0.53165	3830	-4.0624	0.158937	0.052476	1055	-4.3785	3.8e-05	0.058765	973	-3.7024	0.049176	2.98051	Strong strain-specific	Non-essential	0.895507	0.877613	I	960	12.5
YDR176W	NGG1	0.42894	3251	-2.4964	0.064228	0.82125	4774	-5.1648	0.25802	0.82846	4719	-3.4644	0.241128	0.23678	2269	-3.3688	0.025744	0.91846	5105	-3.1825	0.260583	0.45593	3374	-3.0287	0.001855	0.65965	4126	-1.9715	0.270182	0.87342	4995	-3.1791	0.266625	0.57193	3666	-3.2686	0.008738	0.83008	4664	-1.8719	0.407449	2.84791	Strong strain-specific	Non-essential	0.704774	0.676901	I	2109	12.3281
YDR177W	UBC1	0.36258	2938	-1.5386	0.019986	0.37522	3067	-3.9495	0.102128	0.13318	1677	-3.5552	0.004746	0.051207	1085	-4.0916	0.00251	0.091004	1237	-3.184	1.1e-05	0.031386	606	-5.2529	2e-06	0.42292	3215	-3.7393	0.146639	0.063185	997	-4.3971	0.006893	0.17728	1990	-3.3545	0.000218	0.20729	2159	-2.1755	0.270641	3.18274	Non-specific	Essential			I	648	10.8025
YDR178W	SDH4	0.00029839	16	-2.1222	2.7e-05	0.0008709	37	-6.1717	0.001238	5.01e-05	7	-2.2786	1.6e-05	0.00012535	30	-2.0872	2.1e-05	0.015678	376	-1.8095	5e-06	0.00026803	8	-5.1056	2e-06	4.22e-05	4	-2.4268	0.000101	0.00035895	19	-3.046	0.000765	1.05e-05	2	-2.7201	4e-06	2.24e-05	3	-3.1159	0.004125	3.2801	Non-specific	Non-essential	0.977823	0.920542	W	546	23.8095
YDR179C	CSN9	0.93859	5225	-1.6663	0.219945	0.9194	5153	-3.4541	0.380057	0.86806	4842	-0.92959	0.288909	0.63889	3825	-2.6593	0.256723	0.90565	5039	-1.9667	0.145683	0.80093	4618	-4.3314	0.001855	0.62907	4020	-2.8852	0.265495	0.87387	4996	-3.1199	0.269424	0.96477	5281	-0.69543	0.215369	0.91189	4986	-0.38525	0.440634	2.89575	Non-effective	Non-essential		0.846606	III	489	10.2249
YDR179W-A	NVJ3	0.29398	2612	-2.1226	0.045185	0.66148	4199	-2.861	0.19016	0.98918	5548	-1.5552	0.545994	0.92556	4954	-2.748	0.477916	0.98861	5564	-0.71948	0.552292	0.44695	3335	-2.1929	0.000741	0.63816	4048	-3.5104	0.270182	0.61097	4111	-2.6918	0.16152	0.30481	2641	-2.726	0.002629	0.54032	3636	-1.8559	0.361475	2.78262	Strong strain-specific	Non-essential	0.992987	0.947823	II	1392	22.2701
YDR180W	SCC2	0.36795	2959	-4.4058	0.060307	0.83389	4819	-6.3822	0.230692	0.29623	2667	-4.4639	0.011831	0.13155	1727	-5.6549	0.008007	0.43576	3320	-4.9538	0.002263	0.27987	2584	-4.39	9e-06	0.49377	3540	-4.0275	0.264507	0.834	4882	-6.0064	0.245345	0.015257	469	-5.2162	4e-06	0.14025	1705	-5.5577	0.231438	2.88196	Strong strain-specific	Essential			I	4482	10.0402
YDR181C	SAS4	0.01888	385	-1.8059	0.000116	0.015475	342	-3.9173	0.006627	0.10833	1488	-1.7041	0.001471	0.1163	1618	-1.3642	0.007577	0.38047	3086	-2.4929	0.000702	0.01376	340	-3.2651	2e-06	0.059027	997	-2.032	0.010017	0.070844	1074	-1.6437	0.006893	0.0061728	256	-1.7267	4e-06	0.024445	558	-1.0444	0.046781	3.21353	Non-specific	Non-essential	0.989482	1.03563	III	1446	12.4481
YDR182W	CDC1	0.10731	1360	-4.3302	0.002372	0.5417	3793	-5.0622	0.137454	0.69675	4253	-2.4489	0.214048	0.021765	701	-4.163	0.000698	0.42658	3282	-4.4974	0.000702	0.087161	1249	-5.5838	2e-06	0.43373	3256	-2.8083	0.221006	0.14306	1760	-3.8504	0.104929	0.84519	4604	-2.5226	0.145285	0.42618	3201	-2.1987	0.312897	2.90033	Strong strain-specific	Essential			I	1476	11.5176
YDR182W-A	YDR182W-A	0.65044	4121	-0.77659	0.118453	0.95835	5370	-2.0355	0.451497	0.33527	2878	-1.5227	0.074068	0.82458	4508	-2.0072	0.374061	0.92464	5132	-3.1941	0.368755	0.69105	4237	-2.8118	0.000741	0.74944	4440	-1.7211	0.291542	0.65003	4246	-0.7774	0.170959	0.1792	2006	-3.5477	0.002257	0.45144	3295	-1.2507	0.275899	2.77694	Strong strain-specific	Non-essential		0.95436	V	204	14.7059
YDR183W	PLP1	0.9156	5089	-0.82571	0.184598	0.74964	4513	-1.2258	0.180937	0.99739	5634	-1.4334	0.619397	0.95985	5164	0.027313	0.567399	0.97362	5452	-2.3362	0.305552	0.85065	4804	-3.1599	0.074817	0.9401	5199	-1.0198	0.43311	0.90309	5112	-1.9741	0.291248	0.92626	4988	-1.3007	0.203339	0.92278	5055	-0.63424	0.439714	2.86716	Non-effective	Non-essential	1.00421	0.984017	I	693	18.759
YDR184C	ATC1	0.055892	866	-1.5396	0.000168	0.34267	2921	-3.9798	0.102128	0.32317	2820	-2.2963	0.011831	0.43878	3097	-1.3918	0.137502	0.75182	4446	-2.5279	0.013659	0.017339	397	-4.4518	2e-06	0.15354	1823	-2.6804	0.051439	0.20712	2201	-3.2464	0.104929	0.41992	3108	-2.4418	0.002629	0.22092	2230	-3.4633	0.267093	3.03601	Semi-strain specific	Non-essential	0.968886	0.896112	III	885	11.2994
YDR185C	UPS3	0.9927	5589	-0.44252	0.30948	0.51774	3719	-2.5452	0.139365	0.92712	5106	-1.142	0.432902	0.96982	5257	-0.15811	0.567399	0.91497	5088	-0.71528	0.145683	0.81109	4655	-4.9766	0.001855	0.91385	5056	-1.2697	0.409299	0.99531	5624	-0.7423	0.507787	0.80489	4461	-1.556	0.105699	0.95706	5257	-1.1067	0.477602	2.40057	Strong strain-specific	Non-essential	0.998714	0.973945	W	540	16.6667
YDR186C	SND1	0.11335	1404	-1.7317	0.003067	0.026396	527	-3.7941	0.006627	0.13738	1717	-2.1483	0.004993	0.16691	1935	-1.0813	0.021803	0.02675	541	-4.1504	5e-06	0.15105	1773	-2.9579	2e-06	0.023591	547	-2.1838	0.008286	0.036428	644	-2.5957	0.00649	0.063897	1180	-1.8107	4.3e-05	0.067174	1061	-1.9966	0.069717	3.26992	Non-specific	Non-essential	0.989174	0.99346	III	2634	14.0471
YDR188W	CCT6	0.13391	1571	-1.0315	0.003067	0.016993	374	-3.1041	0.006627	0.04203	840	-2.079	0.000395	0.000886	86	-3.873	2.1e-05	0.0051554	159	-5.4009	5e-06	0.098602	1347	-4.5732	2e-06	0.042763	810	-2.0079	0.008286	0.52147	3792	-1.4099	0.137817	0.016845	508	-2.845	4e-06	0.021412	502	-1.9319	0.046781	3.14968	Semi-strain specific	Essential			I	1641	9.14077
YDR189W	SLY1	0.2456	2332	-1.7134	0.012558	0.068979	1051	-5.549	0.102128	0.19049	2098	-3.734	0.007149	0.038453	943	-3.5198	0.001535	0.0089767	238	-4.0994	5e-06	0.045548	789	-4.8615	2e-06	0.14454	1760	-4.4688	0.037444	0.33278	2943	-5.4089	0.104929	0.097109	1460	-3.8777	4e-06	0.015865	398	-2.2808	0.046678	3.19108	Non-specific	Essential			I	2001	12.9935
YDR190C	RVB1	0.10333	1325	-5.741	0.003067	0.26385	2493	-5.7594	0.102128	0.006274	233	-3.5701	1.6e-05	0.0079972	388	-4.3315	5.2e-05	0.28283	2608	-5.188	0.000369	0.023621	483	-6.364	2e-06	0.21771	2245	-2.8752	0.120183	0.027318	503	-5.9826	0.00649	0.046167	977	-5.3774	2.1e-05	0.29125	2639	-2.8359	0.276256	3.13746	Semi-strain specific	Essential			I	1392	8.62069
YDR191W	HST4	0.12939	1547	-2.9091	0.003067	0.16497	1924	-3.5471	0.102128	0.13671	1713	-2.354	0.004993	0.4109	2993	-0.97648	0.055734	0.18383	2009	-2.3481	0.000102	0.027506	549	-3.7234	2e-06	0.14719	1776	-2.9227	0.051439	0.26951	2580	-3.2546	0.104929	0.11848	1610	-2.0902	0.000145	0.032993	685	-2.2135	0.048769	3.21963	Non-specific	Non-essential	1.00595	1.03331	II	1113	15.274
YDR192C	NUP42	0.00032446	18	-2.334	2.7e-05	0.0023632	70	-3.0937	0.001238	0.0028328	120	-1.7654	1.6e-05	0.017912	630	-1.192	0.000566	0.22669	2274	-1.0478	0.000179	0.0015545	51	-3.1679	2e-06	0.0043961	164	-3.1953	0.000546	0.0049291	125	-2.9409	0.000765	0.0008652	67	-2.3774	4e-06	0.0014891	83	-2.6486	0.007526	3.23986	Non-specific	Non-essential	1.00055	1.03546	III	1293	18.5615
YDR194C	MSS116	0.13537	1589	-1.0022	0.021913	0.91892	5151	-5.8915	0.405028	0.9838	5513	0.012567	0.526758	0.8262	4512	-1.9609	0.374061	0.99058	5579	-0.3691	0.552292	0.43468	3287	-1.2747	2e-06	0.85036	4808	-3.1335	0.324196	0.98348	5543	-1.8363	0.416809	0.93562	5045	-0.12417	0.437775	0.73863	4356	-2.698	0.361475	2.00126	Strong strain-specific	Non-essential	0.915549	0.961905	I	1995	14.5363
YDR194W-A	YDR194W-A	0.96782	5407	-0.33975	0.248876	0.67856	4262	-2.7053	0.137454	0.73509	4385	-2.119	0.1849	0.7715	4324	-0.72087	0.295125	0.94397	5249	-2.0427	0.287392	0.92321	5128	-0.40748	0.074817	0.9989	5648	-1.4589	0.611812	0.99886	5661	-0.41793	0.643802	0.9698	5332	-1.1568	0.329812	0.99001	5533	0.16324	0.62809	2.35664	Non-effective	Non-essential		1.06855		153	32.6797
YDR195W	REF2	0.17764	1914	-2.4498	0.00391	0.27876	2571	-3.499	0.102128	0.46391	3455	-1.2571	0.035421	0.12511	1681	-1.0256	0.008007	0.3782	3071	-4.0568	0.000702	0.04188	742	-4.7019	2e-06	0.16172	1872	-3.2336	0.051439	0.34994	3024	-2.6238	0.104929	0.098135	1471	-2.3782	0.000145	0.059873	989	-3.5649	0.067658	3.19083	Non-specific	Non-essential	0.574374	0.952685	III	1602	8.73908
YDR196C	CAB5	0.19013	2018	-2.8655	0.005286	0.62587	4075	-3.0072	0.15936	0.47566	3505	-3.2148	0.13393	0.067434	1250	-4.8604	0.004132	0.81928	4709	-4.1212	0.112355	0.04648	801	-6.1235	2e-06	0.36121	2954	-4.3869	0.188953	0.80229	4773	-5.0261	0.245345	0.29066	2576	-4.824	0.002629	0.1178	1535	-5.8829	0.231438	2.93073	Strong strain-specific	Essential			I	726	12.3967
YDR197W	CBS2	0.13451	1581	-2.4809	0.003067	0.38054	3090	-5.7132	0.102128	0.20422	2187	-3.8911	0.007947	0.057939	1151	-2.5594	0.005941	0.51892	3701	-2.9659	0.004945	0.0037291	115	-5.7145	2e-06	0.46321	3390	-3.1474	0.264507	0.43164	3414	-3.0135	0.104929	0.41826	3105	-3.0086	0.00468	0.54533	3647	-3.606	0.403484	2.88893	Strong strain-specific	Non-essential	0.961399	0.908939	III	1170	18.8034
YDR198C	RKM2	0.77773	4580	-1.6862	0.13285	0.39513	3156	-4.15	0.102128	0.59859	3918	-1.6616	0.14343	0.53997	3485	-2.1924	0.221368	0.79397	4615	-1.7879	0.066306	0.41974	3218	-4.2847	7.4e-05	0.38945	3066	-2.2793	0.221006	0.84915	4922	-1.2559	0.266625	0.88368	4774	-2.0128	0.105699	0.99597	5604	-1.1028	0.598803	2.88299	Strong strain-specific	Non-essential	0.991809	0.984599	I	1440	6.25
YDR200C	VPS64	0.70499	4345	-3.4882	0.13285	0.70022	4345	-5.0178	0.172709	0.2377	2355	-2.2622	0.00974	0.68477	4001	-1.8567	0.262296	0.17189	1919	-2.401	0.00038	0.26633	2515	-4.2916	7.4e-05	0.10769	1460	-3.0121	0.037444	0.62115	4141	-2.8706	0.174831	0.5992	3759	-2.449	0.008738	0.076089	1146	-2.5467	0.069264	2.96498	Strong strain-specific	Non-essential		0.882225	W	1815	17.0799
YDR201W	SPC19	0.12024	1460	-2.0743	0.00391	0.091784	1270	-6.5939	0.102128	0.050006	949	-2.8611	0.000395	0.0034924	210	-3.6703	5.2e-05	0.416	3244	-2.5445	0.000702	0.0021295	70	-7.0518	2e-06	0.011036	305	-4.5712	0.000546	0.3341	2948	-6.3297	0.104929	0.10123	1498	-4.4323	3.4e-05	0.06373	1026	-3.1541	0.067658	3.10338	Semi-strain specific	Essential			III	498	18.0723
YDR202C	RAV2	0.12213	1480	-0.11313	0.00391	0.02629	523	-5.0902	0.006627	0.27833	2574	-1.608	0.014162	0.24237	2298	-0.96489	0.033489	0.012621	315	-2.6972	5e-06	0.082264	1200	-3.7158	2e-06	0.15774	1849	-1.4853	0.098683	0.06735	1039	-2.3869	0.006893	0.20572	2163	-2.0361	0.000823	0.094005	1325	-3.073	0.200823	3.21616	Non-specific	Non-essential	1.00559	0.921042	III	1056	9.4697
[truncated: 4,581 more rows]
[truncated: 7 more columns]
