# Supplementary material for: Rapid Intraspecies Evolution of Fitness Effects of Yeast Genes
Source: Genome Biol Evol. 2022 Apr 28;14(5):evac061. doi: 10.1093/gbe/evac061 (PMC9113246; doi:10.1093/gbe/evac061)
Supplement: evac061_Supplementary_Data [file evac061_supplementary_data.zip › Supplementary file 5.xlsx]

## Sheet: Sheet1
gene	Hf (derived from six strains)	He
YAL001C	2.47262	2.58273
YAL002W	2.36377	2.57961
YAL003W	2.28893	2.58441
YAL007C	2.13622	2.58244
YAL008W	2.41587	2.58154
YAL009W	2.07047	2.57994
YAL010C	2.48757	2.5803
YAL011W	2.35448	2.56685
YAL012W	2.36358	2.58364
YAL013W	1.90539	2.57791
YAL014C	2.52693	2.58217
YAL015C	2.36556	2.57965
YAL017W	2.12906	2.58156
YAL018C	2.38091	2.50881
YAL021C	2.49958	2.58207
YAL022C	2.08225	2.57791
YAL024C	2.47818	2.55541
YAL025C	2.37655	2.57863
YAL027W	1.90925	2.58194
YAL028W	2.53331	2.58294
YAL029C	1.95874	2.58306
YAL030W	2.26063	2.57994
YAL032C	2.376	2.5778
YAL033W	2.28555	2.58227
YAL035W	2.42218	2.5845
YAL036C	2.26183	2.58233
YAL037W	2.19616	2.5718
YAL039C	2.50629	2.58174
YAL040C	2.31864	2.58183
YAL041W	2.48862	2.58249
YAL043C	2.32678	2.58196
YAL046C	2.50976	2.58035
YAL047C	2.45248	2.57425
YAL049C	2.16364	2.57949
YAL051W	2.45029	2.57696
YAL053W	2.51082	2.58461
YAL055W	2.22271	2.56969
YAL061W	2.1975	2.54874
YAL062W	2.52005	2.57071
YAR002C-A	2.43277	2.58289
YAR002W	1.97058	2.58259
YAR003W	2.35554	2.57671
YAR007C	2.31996	2.57667
YAR008W	2.17508	2.5583
YAR014C	2.30616	2.57839
YAR015W	2.31982	2.58275
YAR018C	2.57297	2.57481
YAR035W	2.45836	2.51456
YBL001C	1.88049	2.58309
YBL007C	2.39816	2.57694
YBL009W	2.35214	2.57019
YBL015W	1.90871	2.46211
YBL018C	2.33717	2.58209
YBL022C	2.49911	2.57661
YBL024W	2.13162	2.5832
YBL026W	2.22584	2.57075
YBL028C	2.47895	2.57917
YBL029C-A	2.27431	2.5833
YBL029W	2.33853	2.57845
YBL030C	2.53452	2.58305
YBL031W	2.46657	2.56628
YBL033C	2.50314	2.58278
YBL046W	2.26192	2.5838
YBL047C	2.49657	2.58458
YBL049W	2.35049	2.58179
YBL050W	2.19923	2.58407
YBL051C	2.35427	2.58387
YBL054W	2.20839	2.58201
YBL056W	2.32688	2.58442
YBL057C	2.25878	2.58335
YBL058W	2.54839	2.58395
YBL059C-A	2.33914	2.58363
YBL059W	2.29185	2.57242
YBL060W	2.19571	2.57786
YBL063W	2.49914	2.56805
YBL064C	2.19855	2.58452
YBL067C	2.25437	2.5838
YBL068W	2.2286	2.58403
YBL071W-A	2.53124	2.57881
YBL078C	1.72586	2.58423
YBL079W	2.47037	2.58222
YBL080C	2.1743	2.57259
YBL081W	2.36418	2.58282
YBL084C	2.08504	2.58218
YBL085W	2.37791	2.58318
YBL086C	2.31868	2.58271
YBL088C	2.04431	2.58248
YBL089W	2.43477	2.58304
YBL090W	2.01688	2.58245
YBL091C	2.50212	2.58433
YBL091C-A	2.2657	2.58366
YBL092W	2.43316	2.58381
YBL093C	2.25482	2.58459
YBL097W	2.57163	2.57495
YBL098W	2.47939	2.56959
YBL101C	2.22641	2.58118
YBL102W	2.45625	2.58304
YBL103C	2.5304	2.58244
YBL104C	2.29869	2.57652
YBL106C	2.30255	2.57488
YBL107C	2.41931	2.58337
YBR002C	1.70389	2.57508
YBR003W	2.46261	2.58023
YBR004C	2.25594	2.58045
YBR005W	2.13988	2.5832
YBR006W	2.14579	2.55326
YBR014C	2.0425	2.58256
YBR015C	1.90396	2.58342
YBR017C	2.43802	2.5374
YBR029C	2.39214	2.58475
YBR030W	1.86935	2.5241
YBR034C	2.41963	2.5837
YBR035C	2.00824	2.58452
YBR036C	2.46126	2.58415
YBR038W	2.35303	2.50451
YBR039W	2.31972	2.582
YBR041W	2.19227	2.56329
YBR042C	2.41362	2.58334
YBR046C	2.05512	2.45073
YBR047W	2.16342	2.5575
YBR052C	2.34468	2.57311
YBR053C	1.83423	2.57581
YBR054W	2.1983	2.58083
YBR056W	2.49458	2.56964
YBR057C	1.79874	2.4438
YBR058C-A	2.51083	2.56691
YBR061C	2.10057	2.56977
YBR062C	1.69655	2.57692
YBR066C	2.24646	2.57548
YBR068C	2.30756	2.56601
YBR070C	1.8286	2.52785
YBR071W	2.38968	2.57757
YBR077C	2.31268	2.56319
YBR079C	2.49425	2.5839
YBR080C	2.4199	2.57381
YBR083W	2.30358	2.57967
YBR084W	2.30987	2.58304
YBR085C-A	2.34936	2.58306
YBR085W	2.2731	2.51579
YBR086C	2.43904	2.58417
YBR087W	2.16636	2.58448
YBR091C	2.46103	2.57924
YBR094W	2.21091	2.58229
YBR095C	2.19446	2.58397
YBR096W	2.15882	2.57895
YBR097W	1.9034	2.58091
YBR101C	2.37422	2.58262
YBR102C	2.42003	2.58323
YBR103W	2.04234	2.58189
YBR104W	2.46433	2.57674
YBR105C	2.36857	2.58394
YBR106W	2.21673	2.58483
YBR107C	2.44428	2.57945
YBR108W	2.55501	2.58235
YBR109C	2.29241	2.58471
YBR110W	2.5133	2.58229
YBR111C	2.17032	2.58434
YBR111W-A	2.446	2.58071
YBR114W	1.81295	2.57998
YBR119W	2.10599	2.58416
YBR120C	2.24015	2.58407
YBR122C	2.40967	2.58458
YBR125C	2.46397	2.58482
YBR126C	2.4287	2.58147
YBR127C	2.40233	2.58476
YBR128C	2.4327	2.5769
YBR129C	2.41994	2.58269
YBR130C	2.19084	2.58356
YBR132C	2.49189	2.57442
YBR133C	1.93601	2.58332
YBR135W	2.41111	2.58034
YBR136W	2.12866	2.57904
YBR137W	1.53977	2.58399
YBR138C	2.16384	2.56886
YBR139W	1.85696	2.58225
YBR142W	2.36439	2.58329
YBR143C	1.70738	2.58427
YBR145W	2.45914	2.57677
YBR146W	2.4158	2.58359
YBR147W	2.45499	2.55271
YBR148W	2.08191	2.52287
YBR150C	2.46113	2.57151
YBR151W	2.33351	2.58377
YBR152W	2.27179	2.57459
YBR153W	2.40564	2.57827
YBR154C	2.47234	2.5845
YBR155W	2.24514	2.58277
YBR156C	2.21982	2.57346
YBR157C	2.22849	2.39023
YBR159W	2.34267	2.58305
YBR160W	2.05549	2.5835
YBR161W	2.29315	2.57286
YBR162C	2.36344	2.58462
YBR162W-A	2.0094	2.58328
YBR163W	1.44801	2.58055
YBR165W	2.20863	2.58325
YBR166C	2.33254	2.58453
YBR167C	2.19184	2.58328
YBR168W	1.94098	2.57969
YBR169C	2.03585	2.57753
YBR170C	2.51117	2.57035
YBR171W	1.94824	2.58335
YBR172C	2.30146	2.58337
YBR173C	2.49954	2.58376
YBR176W	2.33985	2.5742
YBR179C	2.45402	2.58301
YBR182C	2.37572	2.5558
YBR183W	2.35079	2.58184
YBR185C	1.93129	2.58417
YBR187W	2.24967	2.58278
YBR188C	2.54498	2.58168
YBR192W	2.11296	2.58233
YBR193C	2.4256	2.58415
YBR194W	1.91238	2.57974
YBR195C	2.4642	2.58077
YBR196C	2.4612	2.5847
YBR197C	1.77839	2.58128
YBR198C	2.09097	2.58387
YBR199W	2.09955	2.58292
YBR200W	2.05602	2.58438
YBR201C-A	2.07302	2.56547
YBR201W	1.90305	2.57961
YBR202W	2.2408	2.58454
YBR203W	2.42277	2.5752
YBR204C	2.39992	2.5757
YBR207W	2.21345	2.58329
YBR210W	2.33093	2.57818
YBR211C	2.47423	2.58404
YBR212W	2.38202	2.58238
YBR213W	2.13066	2.56179
YBR214W	2.54436	2.58403
YBR216C	2.07599	2.58337
YBR217W	2.44229	2.58114
YBR221C	2.27585	2.58381
YBR222C	2.1315	2.58425
YBR227C	1.85868	2.58411
YBR228W	2.53199	2.58389
YBR229C	1.79721	2.58368
YBR230C	2.48561	2.5836
YBR230W-A	1.93975	2.58374
YBR231C	2.50511	2.56197
YBR233W-A	2.50776	2.57161
YBR234C	2.53998	2.58403
YBR235W	1.73665	2.58299
YBR236C	2.38251	2.58379
YBR237W	2.4665	2.58348
YBR238C	2.02013	2.58284
YBR239C	2.19638	2.58375
YBR240C	2.30757	2.56395
YBR241C	2.31639	2.57506
YBR242W	1.97988	2.57833
YBR244W	2.03282	2.57282
YBR246W	2.05783	2.58341
YBR247C	2.23319	2.58191
YBR248C	1.89406	2.58092
YBR249C	2.18237	2.58412
YBR251W	2.41359	2.58346
YBR252W	2.18261	2.58387
YBR253W	2.50264	2.58184
YBR254C	2.20542	2.58119
YBR255C-A	2.16174	2.5814
YBR255W	2.43906	2.58483
YBR256C	2.4599	2.5819
YBR257W	2.53881	2.5807
YBR258C	1.65199	2.57389
YBR259W	2.16134	2.5706
YBR260C	2.54548	2.58396
YBR261C	2.53608	2.58183
YBR262C	2.50003	2.5843
YBR263W	2.45801	2.58465
YBR264C	2.32631	2.57687
YBR265W	2.57543	2.58302
YBR268W	2.47973	2.58402
YBR269C	2.50528	2.5837
YBR270C	1.97123	2.58188
YBR271W	2.28082	2.58194
YBR272C	2.34248	2.58457
YBR273C	2.07815	2.58431
YBR274W	2.28755	2.58252
YBR275C	2.25439	2.57616
YBR276C	2.11383	2.57992
YBR279W	2.33404	2.58405
YBR280C	2.37111	2.58272
YBR281C	2.22887	2.58228
YBR282W	1.92989	2.58398
YBR284W	2.34507	2.55875
YBR285W	2.17431	2.56443
YBR286W	2.21445	2.58403
YBR287W	1.90334	2.58229
YBR288C	2.23937	2.58444
YBR289W	2.5433	2.58166
YBR290W	2.54944	2.58445
YBR291C	2.22853	2.57582
YBR293W	2.45303	2.5687
YBR294W	2.42367	2.52859
YBR295W	2.42931	2.58126
YCL001W	2.34168	2.58178
YCL002C	2.46824	2.55945
YCL008C	2.48827	2.57907
YCL011C	2.52464	2.58363
YCL012C	2.26343	2.56349
YCL039W	2.01678	2.52727
YCL044C	2.36542	2.57847
YCL047C	1.83351	2.58046
YCL049C	2.26161	2.56765
YCL050C	1.98199	2.58393
YCL052C	2.41638	2.58364
YCL054W	2.32614	2.58178
YCL055W	2.12705	2.57568
YCL056C	1.64104	2.56386
YCL057C-A	2.42651	2.57712
YCL057W	2.26509	2.58078
YCL059C	2.50001	2.58223
YCR002C	1.98156	2.58418
YCR003W	2.34236	2.58453
YCR004C	2.08987	2.58266
YCR005C	1.54209	2.58035
YCR008W	2.12766	2.58473
YCR009C	2.26117	2.58429
YCR011C	1.64084	2.56819
YCR015C	2.29414	2.58129
YCR016W	2.28326	2.56129
YCR017C	2.36992	2.55368
YCR020C	2.49296	2.56766
YCR020C-A	1.89267	2.55818
YCR020W-B	2.39714	2.58113
YCR021C	2.49	2.57043
YCR024C	2.55232	2.58308
YCR024C-B	2.50287	2.58358
YCR027C	2.10068	2.46167
YCR028C	2.37082	2.57963
YCR028C-A	2.54198	2.58436
YCR030C	2.40816	2.58344
YCR034W	2.32628	2.58473
YCR036W	2.32318	2.58318
YCR037C	2.45333	2.56479
YCR043C	2.44934	2.58297
YCR044C	2.34986	2.58401
YCR046C	2.50596	2.58278
YCR051W	2.49561	2.58246
YCR052W	2.51699	2.58393
YCR054C	2.19937	2.5775
YCR057C	2.54285	2.58394
YCR059C	2.43346	2.58024
YCR060W	2.45029	2.57057
YCR061W	2.10106	2.58197
YCR065W	2.32202	2.58045
YCR067C	2.1411	2.58492
YCR068W	2.4618	2.48277
YCR069W	2.50439	2.58323
YCR071C	2.3118	2.5826
YCR072C	2.51866	2.58232
YCR073W-A	2.04783	2.5841
YCR077C	2.35809	2.58476
YCR082W	1.74111	2.58237
YCR083W	2.20062	2.58439
YCR084C	2.4935	2.58359
YCR086W	2.414	2.57502
YCR088W	2.27005	2.58396
YCR090C	1.61731	2.58327
YCR091W	2.38695	2.5101
YCR092C	1.97874	2.36477
YCR093W	2.41609	2.58006
YCR094W	2.46711	2.58376
YCR095C	2.225	2.57159
YCR098C	2.52592	2.41938
YDL001W	2.09273	2.58266
YDL002C	2.36111	2.57909
YDL004W	2.53177	2.58276
YDL005C	2.12046	2.5822
YDL006W	2.03974	2.5843
YDL008W	2.56531	2.58273
YDL013W	2.40931	2.57656
YDL014W	2.51088	2.58442
YDL015C	2.36774	2.58459
YDL018C	2.45015	2.5818
YDL020C	1.6186	2.58241
YDL021W	2.49867	2.58318
YDL028C	2.54593	2.58301
YDL030W	2.07834	2.57848
YDL031W	2.18214	2.58106
YDL036C	2.17373	2.5802
YDL040C	1.79065	2.58454
YDL043C	2.43612	2.56995
YDL044C	2.43587	2.58379
YDL045C	1.70975	2.58444
YDL045W-A	2.05805	2.5811
YDL046W	1.80232	2.58236
YDL047W	1.90908	2.58455
YDL048C	2.32001	2.57891
YDL049C	2.34347	2.51054
YDL052C	2.52106	2.58468
YDL053C	2.22502	2.58205
YDL054C	2.40376	2.58351
YDL055C	1.68638	2.5844
YDL056W	2.34895	2.58408
YDL057W	1.89952	2.57883
YDL058W	2.50961	2.56829
YDL059C	1.5781	2.56055
YDL060W	2.02124	2.58296
YDL061C	2.25368	2.5818
YDL064W	2.55046	2.58328
YDL065C	1.89591	2.58462
YDL066W	2.35022	2.58392
YDL067C	2.4786	2.57987
YDL072C	2.48514	2.58427
YDL073W	2.41628	2.58147
YDL074C	1.87759	2.58398
YDL076C	1.62644	2.58459
YDL077C	2.17983	2.58188
YDL078C	2.37522	2.58478
YDL080C	2.47355	2.58283
YDL081C	2.5374	2.58428
YDL084W	2.51138	2.58478
YDL085C-A	1.97733	2.57849
YDL085W	2.29025	2.56164
YDL087C	2.52391	2.58079
YDL088C	2.4131	2.58458
YDL089W	2.28696	2.58173
YDL090C	1.8114	2.57889
YDL091C	2.12788	2.58231
YDL092W	2.32761	2.58383
YDL097C	2.33915	2.58447
YDL098C	2.22373	2.57595
YDL099W	2.22796	2.58422
YDL100C	2.38694	2.58392
YDL101C	2.2338	2.57937
YDL102W	2.4641	2.58254
YDL103C	2.45173	2.58435
YDL104C	2.55627	2.58071
YDL105W	2.4195	2.57401
YDL106C	2.07091	2.58461
YDL109C	1.8266	2.57335
YDL110C	2.29562	2.58232
YDL112W	1.91593	2.58189
YDL113C	2.29492	2.58369
YDL116W	2.47813	2.58309
YDL117W	1.99066	2.58275
YDL120W	2.5049	2.58343
YDL121C	2.17826	2.5836
YDL122W	1.55785	2.58399
YDL123W	0.606416	2.58444
YDL124W	2.2776	2.55207
YDL125C	2.34438	2.58258
YDL126C	2.47194	2.58449
YDL127W	2.15335	2.57962
YDL128W	2.21997	2.58473
YDL129W	2.17342	2.57931
YDL130W	2.04223	2.58313
YDL130W-A	2.17081	2.58264
YDL193W	2.05557	2.58262
YDL194W	2.54899	2.5743
YDL195W	2.43341	2.58456
YDL198C	2.33948	2.58274
YDL199C	2.51772	2.57663
YDL200C	2.25912	2.5715
YDL201W	2.53665	2.5826
YDL202W	2.47343	2.58372
YDL203C	2.16713	2.58268
YDL204W	2.16942	2.56024
YDL205C	2.50581	2.58284
YDL206W	2.51691	2.57941
YDL207W	2.32872	2.58376
YDL208W	2.44595	2.58398
YDL209C	2.36653	2.57081
YDL211C	2.53744	2.54003
YDL212W	2.33586	2.58481
YDL213C	2.47535	2.58173
YDL215C	2.33626	2.57675
YDL216C	2.14223	2.58117
YDL217C	2.47734	2.58392
YDL218W	2.50262	2.57798
YDL219W	2.35093	2.57961
YDL222C	2.19976	2.51698
YDL223C	1.62914	2.55667
YDL224C	2.36138	2.58345
YDL225W	1.9546	2.58461
YDL226C	2.44059	2.58369
YDL231C	2.47308	2.58377
YDL232W	2.3159	2.58391
YDL233W	2.37857	2.58442
YDL234C	2.25965	2.58197
YDL235C	1.90919	2.58238
YDL236W	2.37453	2.58412
YDL237W	2.38349	2.58294
YDL238C	2.31703	2.58061
YDL239C	2.37383	2.5708
YDL240W	2.03716	2.57692
YDR001C	2.35699	2.58374
YDR002W	2.05008	2.58435
YDR003W	1.25412	2.5835
YDR004W	2.20727	2.58424
YDR006C	2.16587	2.58478
YDR009W	1.87917	2.57498
YDR013W	2.3022	2.58318
YDR014W	2.46977	2.57563
YDR016C	2.4713	2.57082
YDR017C	1.6936	2.58147
YDR018C	2.19047	2.5305
YDR019C	2.17117	2.58178
YDR020C	2.50304	2.58147
YDR021W	1.53308	2.5786
YDR022C	2.44278	2.57721
YDR023W	2.51573	2.58429
YDR027C	2.46576	2.58407
YDR028C	2.51316	2.58461
YDR030C	2.00398	2.58127
YDR031W	2.06545	2.58106
YDR032C	2.5187	2.58439
YDR033W	1.86613	2.58235
YDR035W	2.4336	2.58401
YDR036C	2.5443	2.53922
YDR041W	2.17543	2.57247
YDR043C	1.96898	2.58093
YDR044W	2.48709	2.56262
YDR045C	2.237	2.55859
YDR047W	2.42831	2.56101
YDR054C	2.513	2.58046
YDR055W	2.29933	2.58112
YDR056C	1.9148	2.5794
YDR062W	2.2518	2.58071
YDR063W	2.25449	2.58087
YDR066C	2.42056	2.58388
YDR071C	2.13719	2.58382
YDR072C	2.45718	2.58454
YDR073W	2.38523	2.56242
YDR074W	2.41442	2.57762
YDR079C-A	2.433	2.57196
YDR083W	2.51002	2.58194
YDR084C	2.20302	2.57718
YDR086C	2.52828	2.58412
YDR087C	2.25723	2.57061
YDR090C	2.52162	2.58118
YDR091C	2.29244	2.58087
YDR092W	2.13571	2.58191
YDR096W	2.00056	2.54056
YDR098C	2.33692	2.58357
YDR099W	2.24327	2.58323
YDR100W	1.65645	2.58348
YDR101C	2.22739	2.58317
YDR103W	2.10772	2.51081
YDR104C	2.14256	2.58215
YDR105C	2.38839	2.58443
YDR107C	2.42053	2.57966
YDR109C	2.39924	2.58087
YDR110W	1.82785	2.58277
YDR113C	2.48167	2.56896
YDR115W	2.4451	2.58456
YDR116C	2.47248	2.58448
YDR117C	1.83479	2.58226
YDR119W	1.76865	2.58353
YDR119W-A	1.77519	2.55047
YDR120C	2.52948	2.58296
YDR121W	2.28985	2.57705
YDR122W	2.46615	2.58321
YDR123C	2.4041	2.58212
YDR124W	2.04936	2.58189
YDR125C	2.09413	2.58308
YDR126W	2.56138	2.58201
YDR128W	2.36213	2.58265
YDR130C	2.28082	2.57392
YDR131C	2.10745	2.58026
YDR132C	1.305	2.57555
YDR135C	1.57105	2.58433
YDR137W	2.44066	2.58119
YDR138W	1.9395	2.5807
YDR139C	2.02905	2.58117
YDR140W	2.11261	2.58306
YDR141C	2.32364	2.58431
YDR142C	2.28085	2.58253
YDR143C	2.476	2.5846
YDR144C	2.24097	2.58054
YDR145W	2.42926	2.5842
YDR146C	0.944296	2.58292
YDR147W	2.1339	2.58234
YDR148C	2.46529	2.58405
YDR151C	1.5603	2.57362
YDR152W	2.03147	2.58414
YDR153C	2.46031	2.58442
YDR156W	1.64428	2.58313
YDR158W	2.26754	2.58407
YDR159W	2.29797	2.58252
YDR160W	1.36951	2.5836
YDR161W	2.27225	2.58269
YDR162C	1.92653	2.58452
YDR163W	2.24489	2.58024
YDR164C	2.51075	2.58343
YDR165W	2.33978	2.58358
YDR166C	2.22438	2.58342
YDR167W	2.42358	2.58268
YDR168W	1.80586	2.58402
YDR169C	2.2139	2.58421
YDR170C	1.95912	2.58311
YDR172W	2.55798	2.58426
YDR173C	2.13651	2.55435
YDR174W	2.5483	2.58162
YDR175C	2.29104	2.58436
YDR176W	2.11718	2.58295
YDR177W	2.4754	2.58374
YDR178W	2.53371	2.58168
YDR179C	2.19191	2.53671
YDR179W-A	1.98074	2.55967
YDR180W	2.18679	2.53637
YDR181C	2.46541	2.58363
YDR182W	2.17594	2.58412
YDR183W	2.19475	2.58236
YDR184C	2.33796	2.5821
YDR185C	1.81185	2.5815
YDR189W	2.46006	2.58429
YDR190C	2.41973	2.5844
YDR191W	2.48415	2.56659
YDR194C	1.40549	2.58439
YDR195W	2.4485	2.58225
YDR196C	2.19315	2.58184
YDR197W	2.21875	2.58394
YDR198C	2.14885	2.58184
YDR201W	2.37892	2.58271
YDR204W	2.45193	2.58444
YDR205W	2.22643	2.58442
YDR207C	1.79117	2.5825
YDR208W	2.14539	2.58437
YDR211W	2.45143	2.58456
YDR212W	2.51584	2.58488
YDR213W	1.80722	2.57885
YDR214W	2.43379	2.57253
YDR216W	2.35513	2.53415
YDR217C	2.12125	2.55819
YDR219C	1.98272	2.58345
YDR221W	2.22158	2.57898
YDR222W	2.04117	2.57082
YDR223W	1.50685	2.56725
YDR226W	2.56429	2.58455
YDR228C	2.30897	2.58237
YDR229W	2.38913	2.584
YDR232W	2.38841	2.58438
YDR233C	1.88086	2.58413
YDR234W	2.51403	2.58093
YDR235W	2.1091	2.58063
YDR236C	2.4404	2.5836
YDR237W	2.19384	2.58157
YDR238C	2.11028	2.5844
YDR239C	2.08306	2.58024
YDR240C	2.28735	2.58002
YDR242W	2.47824	2.56918
YDR243C	2.37171	2.57552
YDR244W	2.05962	2.58305
YDR245W	1.99213	2.58431
YDR246W	2.36074	2.58314
YDR247W	2.51564	2.5753
YDR248C	2.39392	2.57867
YDR249C	2.09069	2.56472
YDR251W	2.00554	2.58421
YDR252W	1.90194	2.57954
YDR253C	2.33352	2.58299
YDR263C	2.01388	2.55972
YDR264C	2.19109	2.58132
YDR265W	1.93361	2.58391
YDR266C	2.27056	2.58418
YDR267C	2.25223	2.58153
YDR268W	2.30523	2.58382
YDR272W	2.04676	2.58484
YDR273W	2.13246	2.49737
YDR275W	2.15271	2.5748
YDR276C	2.26707	2.58435
YDR277C	1.64391	2.57764
YDR279W	1.98351	2.58265
YDR281C	2.39867	2.50067
YDR282C	1.90391	2.58101
YDR283C	1.92524	2.58204
YDR284C	2.14725	2.5827
YDR285W	2.20738	2.54443
YDR286C	2.11733	2.57821
YDR287W	2.18809	2.5708
YDR291W	1.53071	2.58305
YDR293C	2.29457	2.58367
YDR294C	2.48681	2.5841
YDR295C	1.58535	2.58365
YDR296W	2.32858	2.58257
YDR297W	2.24285	2.57876
YDR298C	2.34303	2.58203
YDR299W	2.25479	2.58087
YDR300C	2.33353	2.58374
YDR301W	2.55311	2.58306
YDR302W	2.53993	2.57956
YDR303C	2.40001	2.58225
YDR304C	2.31425	2.58446
YDR305C	2.11246	2.58397
YDR306C	2.02523	2.58469
YDR307W	1.71964	2.58332
YDR308C	2.5227	2.58351
YDR309C	2.54522	2.58235
YDR310C	2.3795	2.5818
YDR311W	1.64463	2.58189
YDR313C	2.44601	2.58091
YDR314C	2.17011	2.57298
YDR315C	2.02878	2.5809
YDR316W	2.34849	2.5803
YDR317W	2.39054	2.54191
YDR318W	2.3766	2.57967
YDR320C	2.39763	2.58006
YDR320C-A	2.45657	2.58182
YDR322C-A	1.83801	2.58136
YDR322W	2.47718	2.58469
YDR323C	2.36211	2.57974
YDR324C	2.44282	2.58276
YDR325W	2.45605	2.57428
YDR326C	1.47399	2.57064
YDR329C	2.31347	2.58388
YDR330W	2.42743	2.5847
YDR331W	2.46471	2.58424
YDR332W	2.34695	2.57999
YDR333C	2.48204	2.58256
YDR334W	2.29292	2.58211
YDR335W	2.52653	2.58427
YDR336W	1.93292	2.57935
YDR337W	2.37428	2.58447
YDR338C	2.06345	2.58448
YDR339C	2.27761	2.58341
YDR386W	2.42628	2.57506
YDR387C	2.24183	2.58276
YDR388W	2.39173	2.58402
YDR389W	2.27646	2.58108
YDR390C	1.85806	2.58401
YDR391C	1.92464	2.58333
YDR392W	2.33637	2.57834
YDR393W	2.40694	2.57912
YDR394W	2.48206	2.58374
YDR395W	2.25212	2.58411
YDR398W	2.40122	2.58336
YDR399W	2.26427	2.5839
YDR400W	2.50259	2.57525
YDR404C	2.24783	2.5843
YDR405W	2.4143	2.58162
YDR407C	2.26281	2.58142
YDR408C	2.20299	2.58301
YDR409W	2.17171	2.58418
YDR410C	2.09926	2.57407
YDR411C	2.15308	2.58317
YDR414C	1.73169	2.58299
YDR415C	1.978	2.58275
YDR416W	2.25178	2.58356
YDR419W	2.16828	2.58314
YDR421W	2.31174	2.57639
YDR422C	2.30394	2.58146
YDR423C	1.28844	2.57222
YDR424C	2.30817	2.57846
YDR427W	2.04592	2.58336
YDR428C	1.99744	2.58134
YDR429C	2.24825	2.58465
YDR434W	2.42115	2.58405
YDR435C	2.01974	2.58248
YDR437W	2.51273	2.58396
YDR438W	2.46667	2.58302
YDR439W	2.48442	2.58205
YDR440W	2.27895	2.58143
YDR441C	2.4816	2.5673
YDR448W	2.49215	2.56933
YDR449C	1.76076	2.58263
YDR452W	2.06471	2.57377
YDR454C	2.2194	2.58442
YDR459C	2.36516	2.57777
YDR460W	2.34472	2.57201
YDR462W	2.47652	2.58228
YDR463W	2.30959	2.5832
YDR465C	1.84943	2.5749
YDR468C	2.39479	2.5668
YDR469W	1.7826	2.57603
YDR470C	2.26998	2.58011
YDR472W	1.76735	2.58135
YDR476C	2.36571	2.58186
YDR477W	2.45038	2.58271
YDR478W	2.4264	2.58083
YDR480W	2.30579	2.56767
YDR481C	2.05662	2.57039
YDR483W	2.48519	2.58457
YDR484W	2.49346	2.44334
YDR486C	2.28975	2.58397
YDR487C	2.48071	2.58326
YDR489W	2.52203	2.57642
YDR492W	2.23429	2.58361
YDR493W	2.14093	2.58297
YDR494W	2.14842	2.58245
YDR496C	2.26875	2.5832
YDR498C	2.20417	2.58352
YDR499W	2.45989	2.48347
YDR500C	2.32136	2.58467
YDR506C	1.95148	2.56954
YDR507C	2.10404	2.5783
YDR510W	2.19627	2.58447
YDR511W	2.29404	2.58162
YDR515W	2.34178	2.58163
YDR516C	2.26983	2.58012
YDR517W	2.38495	2.58147
YDR518W	2.30829	2.58159
YDR519W	2.20047	2.58291
YDR523C	2.39786	2.50383
YDR524C	2.17126	2.58351
YDR525W-A	2.45373	2.57815
YDR528W	2.15039	2.56782
YDR529C	2.3942	2.58433
YDR530C	2.1876	2.57746
YDR531W	1.42722	2.58381
YDR532C	1.92071	2.57927
YDR536W	2.26742	2.5591
YDR539W	2.35077	2.57131
YEL001C	1.49776	2.584
YEL002C	2.32284	2.582
YEL003W	2.19072	2.58297
YEL006W	1.88607	2.57069
YEL011W	2.15807	2.57531
YEL012W	1.84145	2.57765
YEL013W	2.3347	2.58162
YEL015W	2.47368	2.58131
YEL017C-A	2.30587	2.58377
YEL017W	1.77395	2.58145
YEL019C	2.16763	2.51198
YEL021W	2.19506	2.58196
YEL024W	2.09349	2.58194
YEL026W	2.21306	2.58344
YEL027W	2.51231	2.58431
YEL029C	1.99729	2.57532
YEL031W	2.31594	2.58331
YEL036C	2.33211	2.58452
YEL037C	1.76374	2.58276
YEL038W	1.674	2.55406
YEL039C	1.78478	2.44323
YEL040W	2.50664	2.58158
YEL042W	2.23218	2.58199
YEL043W	2.50304	2.57502
YEL044W	2.54727	2.5786
YEL046C	2.56126	2.58392
YEL047C	2.13276	2.57518
YEL051W	2.45389	2.58463
YEL052W	2.23162	2.57764
YEL053C	2.20958	2.58468
YEL055C	2.3935	2.58247
YEL056W	2.36581	2.57907
YEL058W	2.54102	2.58354
YEL059C-A	2.54353	2.57126
YEL062W	2.37034	2.58207
YEL063C	2.21897	2.58194
YEL064C	2.3384	2.56662
YEL065W	1.71496	2.55914
YEL066W	2.34381	2.5732
YER001W	2.32894	2.58415
YER002W	2.3459	2.58364
YER003C	2.49834	2.58359
YER004W	2.27629	2.5542
YER006W	1.84531	2.58186
YER009W	2.3055	2.58433
YER010C	2.30667	2.52397
YER012W	2.5331	2.58345
YER016W	2.40231	2.58354
YER017C	2.22245	2.5842
YER019C-A	2.54295	2.58272
YER019W	2.43413	2.58401
YER020W	2.02535	2.57836
YER021W	2.52707	2.58406
YER022W	2.39836	2.57059
YER025W	2.55135	2.58473
YER026C	2.48521	2.58417
YER027C	2.14782	2.5835
YER028C	1.66503	2.56448
YER029C	2.12095	2.57934
YER030W	1.5648	2.58309
YER031C	1.75223	2.58454
YER034W	2.39751	2.56694
YER035W	1.90237	2.58475
YER036C	2.37961	2.58424
YER037W	2.08972	2.57329
YER040W	2.44021	2.51251
YER042W	1.97883	2.57233
YER044C	2.14548	2.58248
YER045C	2.54202	2.56983
YER046W	2.09704	2.57538
YER048C	2.51302	2.58439
YER048W-A	2.05554	2.58219
YER049W	2.13483	2.58284
YER050C	2.47457	2.58418
YER051W	1.84548	2.57774
YER052C	2.44356	2.58327
YER053C	2.52255	2.57884
YER054C	2.46178	2.55227
YER055C	2.54424	2.58442
YER057C	2.18867	2.58082
YER058W	2.52073	2.44513
YER060W-A	1.59498	2.52882
YER061C	2.39569	2.58126
YER062C	2.13782	2.5834
YER063W	2.32717	2.58434
YER064C	1.83084	2.58231
YER065C	2.53088	2.56129
YER068W	2.48492	2.58453
YER070W	1.7155	2.57955
YER071C	1.90497	2.58
YER072W	2.46443	2.57328
YER073W	2.38716	2.58371
YER074W-A	1.98491	2.5806
YER075C	2.53306	2.57987
YER078C	2.35519	2.58368
YER079W	2.42254	2.58395
YER082C	2.50801	2.58442
YER083C	2.56875	2.58467
YER084W	1.95741	2.56647
YER086W	2.49729	2.58433
YER087C-B	2.52152	2.58346
YER088C	1.99633	2.58098
YER091C	2.35208	2.57511
YER092W	2.25521	2.58089
YER093C-A	2.36681	2.58167
YER095W	2.41046	2.57748
YER096W	2.43476	2.468
YER098W	2.48155	2.58441
YER099C	2.30489	2.58374
YER100W	2.41465	2.58462
YER101C	2.43455	2.5835
YER102W	2.16991	2.5727
YER104W	2.39289	2.5804
YER105C	2.20594	2.58331
YER106W	2.44843	2.507
YER110C	2.43505	2.58328
YER111C	2.53709	2.57274
YER112W	2.26024	2.58449
YER113C	2.10539	2.5805
YER114C	2.17904	2.5797
YER115C	2.37632	2.58011
YER116C	2.25368	2.57974
YER118C	1.90035	2.58285
YER119C	2.21567	2.58206
YER122C	2.05576	2.58453
YER123W	2.40741	2.58198
YER124C	1.72979	2.5789
YER125W	2.4427	2.58457
YER126C	2.43468	2.5841
YER127W	2.38857	2.57841
YER128W	2.24271	2.58093
YER129W	1.25079	2.58443
YER130C	2.43111	2.58211
YER131W	2.35562	2.58398
YER132C	1.85715	2.57627
YER133W	2.34351	2.58404
YER136W	2.4188	2.5847
YER139C	2.40399	2.58261
YER140W	2.00986	2.58102
YER141W	2.17914	2.58403
YER142C	2.14814	2.54459
YER143W	2.45283	2.58364
YER144C	2.48295	2.58351
YER145C	2.43279	2.57604
YER147C	2.41776	2.57293
YER150W	2.28829	2.57354
YER151C	2.45935	2.58254
YER153C	2.3811	2.57845
YER154W	2.48754	2.58387
YER156C	2.37433	2.58357
YER157W	1.92461	2.58265
YER158C	1.56168	2.5823
YER163C	2.23899	2.58233
YER164W	2.18364	2.58398
YER165W	2.2809	2.5844
YER167W	2.09264	2.58457
YER168C	2.44449	2.58027
YER169W	2.20413	2.5846
YER170W	1.83746	2.58094
YER171W	2.09557	2.58345
YER172C	2.56235	2.58258
YER174C	2.19002	2.58364
YER175C	2.41215	2.57524
YER176W	2.1821	2.58392
YER177W	2.2614	2.58478
YER178W	2.51137	2.58482
YER179W	1.69507	2.41341
YER180C	2.17146	2.58028
YER180C-A	2.29908	2.58035
YER182W	2.20707	2.58391
YER183C	2.09635	2.58329
YER187W	2.45736	2.53097
YFL001W	2.1381	2.58391
YFL002C	2.4436	2.58483
YFL003C	1.89095	2.32291
YFL004W	2.32282	2.5809
YFL005W	2.54485	2.58462
YFL007W	2.42658	2.58324
YFL008W	2.11561	2.57417
YFL014W	2.55773	2.45491
YFL016C	2.49136	2.57973
YFL017C	2.4734	2.5777
YFL017W-A	2.13989	2.58063
YFL018C	2.01851	2.58422
YFL022C	2.42675	2.58483
YFL023W	2.39056	2.54008
YFL025C	2.33302	2.58188
YFL026W	2.30398	2.41868
YFL027C	1.92794	2.57883
YFL028C	2.24263	2.58386
YFL029C	2.46775	2.58312
YFL030W	2.29243	2.55484
YFL033C	1.45216	2.58167
YFL034C-A	1.76777	2.58433
YFL034W	2.07582	2.5806
YFL037W	2.51882	2.58474
YFL038C	2.52842	2.58422
YFL040W	2.22248	2.54141
YFL041W	2.27421	2.5839
YFL042C	2.3154	2.58397
YFL045C	1.79412	2.58455
YFL046W	2.51206	2.58232
YFL047W	2.50511	2.57265
YFL048C	2.45377	2.58419
YFL049W	2.35581	2.58355
YFL053W	1.81711	2.52849
YFL054C	2.14693	2.54353
YFR001W	2.52339	2.58342
YFR002W	1.96189	2.58435
YFR003C	2.48472	2.58242
YFR004W	2.4145	2.58393
YFR005C	1.58667	2.57663
YFR006W	2.13525	2.57446
YFR007W	2.1893	2.57989
YFR008W	2.08914	2.58124
YFR010W	2.39003	2.58208
YFR014C	2.00092	2.55121
YFR015C	1.97346	2.5733
YFR017C	2.50356	2.58173
YFR024C-A	2.42761	2.58184
YFR025C	2.41129	2.58145
YFR028C	2.10987	2.57271
YFR030W	2.2677	2.56839
YFR033C	2.33122	2.58225
YFR034C	2.42926	2.57642
YFR036W	2.50802	2.57881
YFR039C	2.55719	2.57194
YFR041C	2.14786	2.57225
YFR042W	2.24884	2.57087
YFR043C	2.38865	2.47783
YFR044C	2.32516	2.57347
YFR045W	2.38451	2.52722
YFR047C	2.52877	2.58305
YFR049W	2.53619	2.58437
YFR050C	1.97105	2.58365
YFR051C	2.5559	2.58444
YFR052W	2.39951	2.58382
YGL001C	2.29117	2.57982
YGL004C	2.25082	2.58411
YGL005C	2.30554	2.5809
YGL006W	2.06409	2.57955
YGL009C	2.45384	2.57908
YGL010W	1.59856	2.56877
YGL011C	2.39328	2.58402
YGL012W	2.40057	2.58261
YGL018C	2.38807	2.58162
YGL019W	2.43323	2.5816
YGL020C	1.88187	2.58452
YGL022W	2.46431	2.58479
YGL026C	2.12567	2.58325
YGL028C	2.17779	2.55783
YGL032C	2.30396	2.02162
YGL035C	2.33713	2.57978
YGL038C	2.13151	2.57335
YGL040C	2.25333	2.58045
YGL044C	1.94837	2.57644
YGL045W	2.06264	2.56004
YGL047W	2.508	2.45903
YGL048C	2.42684	2.58426
YGL049C	2.42159	2.58384
YGL050W	2.23684	2.58386
YGL054C	2.38078	2.58469
YGL056C	2.02507	2.58185
YGL057C	2.32349	2.57849
YGL058W	2.31551	2.58387
YGL059W	2.36857	2.52755
YGL061C	2.11637	2.52889
YGL065C	2.3599	2.53448
YGL067W	2.30202	2.56863
YGL070C	2.30636	2.57999
YGL077C	2.44603	2.58451
YGL078C	2.05541	2.58368
YGL080W	1.43067	2.58309
YGL082W	1.66568	2.57862
YGL084C	2.35885	2.57064
YGL087C	2.29708	2.58163
YGL089C	1.80455	2.4744
YGL091C	2.50153	2.5556
YGL092W	2.50078	2.46533
YGL095C	2.26058	2.55574
YGL096W	2.26989	2.56601
YGL097W	2.26458	2.57837
YGL098W	2.53105	2.56855
YGL099W	2.52819	2.56331
YGL100W	2.52163	2.57938
YGL101W	1.91557	2.57961
YGL105W	2.53928	2.58474
YGL106W	2.41059	2.58379
YGL107C	2.52227	2.5758
YGL111W	2.36412	2.57882
YGL112C	2.40317	2.58206
YGL115W	2.44926	2.58345
YGL120C	2.46512	2.58302
YGL121C	2.18562	2.50292
YGL122C	2.4166	2.58245
YGL125W	2.36342	2.56221
YGL126W	2.52344	2.57148
YGL127C	2.32168	2.57903
YGL128C	2.52951	2.56805
YGL129C	2.38555	2.58205
YGL136C	2.37683	2.55988
YGL137W	2.30934	2.58212
YGL154C	2.48133	2.45844
YGL157W	1.8942	2.58132
YGL159W	2.32921	2.53197
YGL160W	1.83874	2.53547
YGL161C	2.19873	2.58315
YGL169W	2.45091	2.58223
YGL171W	2.27708	2.45102
YGL172W	2.51387	2.5784
YGL173C	1.69049	2.58157
YGL176C	1.59745	2.40545
YGL178W	1.49595	2.58452
YGL181W	2.32423	2.5234
YGL186C	1.95983	2.58177
YGL187C	2.42922	2.58044
YGL190C	2.382	2.58034
YGL191W	2.09489	2.58248
YGL194C-A	2.23327	2.53009
YGL195W	2.48451	2.49868
YGL196W	2.11104	2.57838
YGL200C	2.25946	2.58303
YGL206C	2.48778	2.58339
YGL207W	2.39586	2.58331
YGL209W	2.17897	2.55227
YGL210W	1.9387	2.58365
YGL215W	2.51294	2.58403
YGL220W	2.17901	2.58432
YGL221C	2.50069	2.58383
YGL222C	2.42625	2.58353
YGL223C	2.44572	2.56906
YGL224C	2.18654	2.5647
YGL226W	2.55647	2.56328
YGL231C	1.95621	2.58412
YGL232W	2.1326	2.58312
YGL237C	2.53309	2.55014
YGL242C	2.09263	2.58087
YGL246C	2.3173	2.56892
YGL252C	2.47707	2.57494
YGL254W	2.15519	2.57464
YGL255W	2.35068	2.56936
YGL256W	2.30276	2.56536
YGL257C	2.10918	2.58344
YGR001C	2.10634	2.58348
YGR005C	2.01614	2.58249
YGR007W	2.22448	2.58439
YGR008C	2.52296	2.58365
YGR009C	2.2095	2.58134
YGR019W	2.39059	2.58185
YGR020C	2.29675	2.58484
YGR021W	2.27216	2.5792
YGR024C	2.36454	2.58414
YGR026W	2.50739	2.58461
YGR028W	2.09608	2.58055
YGR029W	2.34231	2.58299
YGR030C	2.17236	2.58173
YGR032W	2.16282	2.57901
YGR033C	2.31273	2.58333
YGR035C	2.0743	2.57814
YGR035W-A	2.05919	2.45209
YGR036C	2.28774	2.58167
YGR037C	2.52354	2.58347
YGR038W	2.10566	2.57977
YGR040W	1.88483	2.58429
YGR041W	2.49829	2.57897
YGR042W	1.89754	2.58326
YGR043C	2.24048	2.3542
YGR044C	2.0105	2.38084
YGR046W	2.45079	2.5822
YGR047C	2.29377	2.57736
YGR048W	2.473	2.58279
YGR049W	2.05623	2.57524
YGR052W	1.97087	2.51428
YGR053C	2.37091	2.57863
YGR054W	2.2463	2.58477
YGR055W	2.19678	2.57955
YGR056W	2.53026	2.58408
YGR057C	2.22577	2.58205
YGR058W	2.51112	2.58415
YGR060W	2.36381	2.58464
YGR061C	2.33829	2.58353
YGR062C	2.44066	2.57861
YGR065C	2.34967	2.55649
YGR066C	1.94305	2.54386
YGR067C	1.84285	2.12244
YGR071C	1.69942	2.57996
YGR072W	2.14799	2.58318
YGR075C	2.30723	2.583
YGR076C	2.27587	2.58442
YGR077C	2.26335	2.58208
YGR078C	2.48239	2.58167
YGR079W	2.33361	2.57602
YGR080W	2.33153	2.58299
YGR081C	2.03579	2.58214
YGR082W	2.49007	2.58491
YGR083C	2.54227	2.58454
YGR084C	2.47848	2.58364
YGR085C	2.24163	2.58169
YGR086C	2.36974	2.58431
YGR089W	2.21431	2.58033
YGR090W	2.39428	2.5831
YGR091W	2.08561	2.58222
YGR092W	2.13854	2.58308
YGR093W	2.17909	2.5838
YGR094W	2.45346	2.58426
YGR096W	2.09635	2.57839
YGR097W	2.2662	2.58054
YGR099W	2.26791	2.56912
YGR100W	2.28106	2.58347
YGR101W	2.50567	2.58409
YGR102C	2.00669	2.58245
YGR104C	2.03337	2.5804
YGR105W	2.28894	2.58383
YGR106C	2.38212	2.58469
YGR108W	1.82548	2.54469
YGR110W	1.99845	2.57328
YGR111W	2.26076	2.58314
YGR112W	2.51745	2.58483
YGR117C	1.95347	2.582
YGR119C	2.51984	2.58409
YGR120C	2.27806	2.5822
YGR121C	2.00089	2.5789
YGR122W	1.60766	2.58346
YGR123C	2.39963	2.58294
YGR124W	2.43178	2.5844
YGR125W	2.38112	2.57924
YGR126W	2.27532	2.58099
YGR127W	2.12522	2.58393
YGR128C	2.48629	2.5831
YGR129W	2.45877	2.55825
YGR131W	2.02385	2.53163
YGR132C	2.0446	2.58481
YGR133W	2.5492	2.58063
YGR134W	2.23226	2.58007
YGR135W	2.45554	2.58429
YGR138C	2.04176	2.58384
YGR140W	2.3787	2.57305
YGR141W	2.29468	2.58428
YGR142W	1.91968	2.53675
YGR143W	1.95135	2.58329
YGR144W	2.08636	2.54546
YGR145W	2.20229	2.57973
YGR146C-A	2.36238	2.46142
YGR147C	2.18398	2.58409
YGR149W	1.46953	2.58279
YGR150C	2.50397	2.58141
YGR153W	2.03482	2.47071
YGR155W	1.80475	2.58188
YGR156W	2.497	2.58313
YGR157W	1.94477	2.58321
YGR158C	2.40994	2.58334
YGR161C	2.4457	2.58236
YGR161W-C	2.24735	2.57244
YGR162W	2.54587	2.5837
YGR163W	2.43302	2.58335
YGR165W	2.27267	2.5846
YGR166W	2.41696	2.58353
YGR167W	2.47356	2.58451
YGR168C	2.21733	2.58285
YGR169C	2.20616	2.5816
YGR169C-A	2.15096	2.58037
YGR170W	2.4065	2.58306
YGR171C	2.13789	2.5835
YGR172C	2.53966	2.58439
YGR173W	2.44045	2.58119
YGR174C	2.33888	2.58384
YGR175C	2.3652	2.58432
YGR178C	2.23323	2.58406
YGR179C	2.52581	2.57376
YGR180C	2.4143	2.58387
YGR181W	2.5476	2.58424
YGR184C	2.35233	2.58403
YGR185C	2.40769	2.58466
YGR186W	2.50666	2.58297
YGR187C	1.6831	2.58112
YGR193C	2.04575	2.58307
YGR195W	2.44328	2.58413
YGR197C	1.9367	2.55066
YGR198W	2.14562	2.57475
YGR199W	2.36795	2.51625
YGR200C	2.20582	2.58264
YGR202C	2.03675	2.58297
YGR205W	1.95667	2.57078
YGR206W	2.08645	2.58397
YGR207C	2.32729	2.58488
YGR208W	1.97565	2.5774
YGR209C	2.04648	2.58089
YGR210C	2.49195	2.57895
YGR211W	2.35495	2.58205
YGR215W	2.36641	2.58103
YGR216C	2.50616	2.53719
YGR218W	2.31362	2.58368
YGR222W	2.35798	2.55428
YGR223C	2.1555	2.39256
YGR227W	1.66583	2.5723
YGR230W	2.16629	2.54444
YGR231C	1.83858	2.58443
YGR232W	2.09747	2.58454
YGR235C	2.06657	2.58383
YGR237C	2.19113	2.50877
YGR238C	1.77894	2.58422
YGR243W	2.38646	2.46123
YGR244C	2.20622	2.58405
YGR245C	2.11489	2.57908
YGR246C	2.13699	2.33869
YGR247W	2.16158	2.56538
YGR248W	2.0603	2.57055
YGR249W	2.4707	2.57227
YGR250C	1.30111	2.53317
YGR251W	1.97808	2.41855
YGR252W	2.09417	2.4999
YGR253C	2.54251	2.58392
YGR255C	2.34295	2.5417
YGR261C	2.30447	2.49981
YGR262C	2.33574	2.58447
YGR267C	2.28913	2.58344
YGR268C	2.55382	2.58352
YGR283C	1.93678	2.58156
YGR284C	2.17557	2.58285
YGR286C	2.47146	2.57781
YHL004W	2.16511	2.58391
YHL006C	2.44745	2.5367
YHL008C	2.29749	2.53036
YHL009C	2.14088	2.58196
YHL010C	1.97914	2.57969
YHL011C	2.26277	2.58404
YHL013C	2.39163	2.58229
YHL014C	2.27233	2.58079
YHL015W	2.4728	2.58469
YHL016C	2.32871	2.53875
YHL017W	2.43134	2.5844
YHL018W	2.13216	2.57692
YHL020C	2.2012	2.58098
YHL021C	1.91782	2.58193
YHL022C	2.3139	2.52334
YHL023C	2.23411	2.58129
YHL024W	2.20649	2.56931
YHL025W	2.1168	2.58312
YHL026C	2.15652	2.58023
YHL027W	1.62845	2.58321
YHL028W	2.4381	2.51014
YHL029C	2.29981	2.5823
YHL030W	2.39896	2.57624
YHL032C	2.55441	2.56755
YHL035C	2.13118	2.55935
YHL036W	2.53756	2.57842
YHL038C	2.34563	2.58363
YHL039W	1.53133	2.58363
YHR006W	1.68693	2.58218
YHR007C	2.31368	2.58464
YHR008C	2.56515	2.58238
YHR009C	2.24372	2.58426
YHR011W	2.42932	2.58177
YHR012W	2.49049	2.58316
YHR013C	2.05776	2.58388
YHR016C	2.56371	2.5837
YHR017W	2.15489	2.58151
YHR018C	2.54274	2.58329
YHR019C	2.4588	2.58465
YHR020W	2.52622	2.58357
YHR023W	2.24144	2.57037
YHR024C	2.20353	2.58478
YHR025W	2.25678	2.58482
YHR026W	2.2904	2.58459
YHR027C	2.42359	2.58429
YHR029C	2.30891	2.57329
YHR031C	1.60141	2.58106
YHR032W	2.42197	2.58314
YHR033W	2.31673	2.53159
YHR034C	2.40994	2.58088
YHR035W	1.9498	2.58164
YHR036W	2.33131	2.58108
YHR037W	1.93285	2.58399
YHR038W	2.4142	2.5821
YHR039C	2.33287	2.58328
YHR039C-A	2.16089	2.5844
YHR040W	2.37903	2.56505
YHR041C	2.31031	2.58444
YHR042W	2.28412	2.5842
YHR045W	2.21561	2.58254
YHR046C	2.10199	2.57821
YHR047C	1.96281	2.57407
YHR048W	2.5132	2.56117
YHR049W	1.5664	2.58355
YHR050W	2.20602	2.58435
YHR051W	2.09069	2.58195
YHR052W	2.23861	2.58397
YHR057C	1.98997	2.58382
YHR058C	2.40208	2.5784
YHR059W	1.89471	2.58341
YHR060W	2.38063	2.58266
YHR061C	2.21304	2.5735
YHR062C	2.03511	2.58182
YHR065C	2.49997	2.58345
YHR067W	2.37141	2.56609
YHR068W	2.416	2.58443
YHR071W	1.88029	2.58243
YHR072W-A	2.3857	2.58418
YHR074W	2.49414	2.58453
YHR075C	2.17451	2.57616
YHR076W	2.26363	2.58384
YHR077C	2.39239	2.58364
YHR078W	2.08398	2.58341
YHR079C	2.31563	2.58406
YHR079C-A	1.13082	2.57245
YHR080C	2.05265	2.58108
YHR081W	2.3961	2.58391
YHR082C	1.60687	2.58467
YHR083W	2.46144	2.5826
YHR084W	2.17604	2.57238
YHR085W	1.81179	2.57981
YHR086W	2.41412	2.58248
YHR087W	2.27973	2.56214
YHR088W	2.56374	2.58312
YHR090C	2.29385	2.58364
YHR091C	2.33915	2.58237
YHR096C	2.08412	2.51102
YHR098C	2.37943	2.58287
YHR099W	2.37788	2.58284
YHR100C	2.50558	2.5835
YHR101C	2.02584	2.57839
YHR102W	2.4382	2.58089
YHR103W	2.46159	2.58266
YHR104W	2.31845	2.58348
YHR105W	2.47616	2.58259
YHR106W	2.34105	2.5816
YHR107C	2.05539	2.58399
YHR108W	2.15903	2.58476
YHR109W	2.32321	2.57789
YHR110W	2.16901	2.58208
YHR111W	2.31827	2.58365
YHR112C	2.24553	2.57785
YHR113W	2.33641	2.58357
YHR114W	2.13343	2.58367
YHR115C	1.57269	2.58449
YHR116W	2.38443	2.58285
YHR117W	2.49353	2.58434
YHR118C	2.27192	2.57756
YHR119W	2.11372	2.57985
YHR120W	1.87894	2.58094
YHR121W	2.11483	2.58461
YHR122W	1.6024	2.58346
YHR123W	2.01246	2.58296
YHR124W	1.92533	2.57562
YHR127W	2.24279	2.58002
YHR128W	2.16732	2.58296
YHR129C	2.22882	2.58005
YHR132C	2.00162	2.58309
YHR132W-A	2.13801	2.58034
YHR133C	2.20112	2.58427
YHR134W	2.09143	2.58287
YHR136C	2.11946	2.55485
YHR138C	2.21637	2.58241
YHR139C	2.29776	2.55986
YHR140W	1.89719	2.55154
YHR142W	2.00557	2.58329
YHR143W	2.45044	2.57995
YHR143W-A	2.44598	2.58255
YHR144C	1.58374	2.58158
YHR147C	2.51973	2.58476
YHR148W	2.43741	2.58247
YHR149C	2.32851	2.57209
YHR150W	2.3005	2.57913
YHR151C	1.83597	2.57253
YHR152W	0.970433	2.58279
YHR153C	2.30543	2.52637
YHR155W	1.39356	2.58443
YHR157W	2.31681	2.56056
YHR158C	1.44901	2.58456
YHR159W	2.19205	2.58328
YHR160C	2.24411	2.57448
YHR161C	2.16473	2.58436
YHR162W	2.37708	2.58461
YHR163W	2.42696	2.58139
YHR164C	2.24246	2.57202
YHR166C	2.43556	2.58198
YHR168W	2.48107	2.57365
YHR169W	2.49858	2.57531
YHR170W	2.50474	2.58305
YHR171W	1.98663	2.58134
YHR172W	2.37714	2.56056
YHR173C	2.04949	2.56667
YHR175W	1.39529	2.58081
YHR176W	2.12056	2.57695
YHR177W	2.10977	2.55242
YHR181W	1.6458	2.58356
YHR182W	2.29989	2.57207
YHR185C	2.20866	2.4
YHR186C	2.22966	2.58053
YHR187W	2.2047	2.5842
YHR188C	1.80225	2.58403
YHR189W	2.09148	2.57179
YHR190W	2.5031	2.58452
YHR191C	2.50479	2.57311
YHR192W	2.02281	2.58442
YHR193C	2.55575	2.58475
YHR195W	2.03204	2.58296
YHR196W	1.92314	2.57947
YHR197W	2.4899	2.57859
YHR198C	2.14562	2.58226
YHR199C	2.41643	2.58048
YHR199C-A	2.56629	2.55736
YHR200W	2.52347	2.58384
YHR201C	2.03857	2.5831
YHR202W	2.25323	2.58375
YHR204W	2.23499	2.58198
YHR205W	2.30281	2.57975
YHR206W	2.46267	2.58217
YHR207C	2.01232	2.58053
YHR208W	2.37737	2.58082
YHR209W	2.42548	2.57291
YHR210C	2.10555	2.56727
YIL001W	1.55288	2.57948
YIL002C	2.30617	2.58202
YIL002W-A	1.72834	2.58158
YIL003W	2.48108	2.57692
YIL005W	1.317	2.58415
YIL006W	2.46861	2.58031
YIL007C	1.71326	2.58402
YIL008W	2.19599	2.58321
YIL013C	2.16937	2.53917
YIL014W	2.07789	2.58412
YIL015W	2.3254	2.41265
YIL016W	2.4217	2.58165
YIL017C	2.23258	2.58372
YIL019W	2.06161	2.56309
YIL020C	2.40852	2.58049
YIL022W	2.35046	2.58374
YIL023C	2.05202	2.58369
YIL024C	2.42531	2.57912
YIL026C	2.32273	2.57779
YIL027C	1.9975	2.58292
YIL033C	2.40919	2.5842
YIL034C	2.17671	2.58324
YIL035C	2.06607	2.58448
YIL036W	2.52096	2.58373
YIL037C	2.26342	2.49604
YIL038C	2.34423	2.58354
YIL039W	2.12034	2.58437
YIL042C	2.31702	2.58326
YIL043C	2.42819	2.58483
YIL044C	2.34632	2.58416
YIL045W	2.08435	2.58012
YIL046W	2.53798	2.58345
YIL048W	2.00504	2.58383
YIL049W	2.3051	2.58159
YIL050W	2.322	2.58175
YIL051C	2.52743	2.5842
YIL053W	2.39047	2.58403
YIL056W	2.29565	2.57987
YIL062C	2.45425	2.58456
YIL063C	2.53516	2.58404
YIL064W	2.48789	2.58328
YIL065C	2.48902	2.58323
YIL066C	2.39988	2.58101
YIL070C	2.36089	2.58396
YIL072W	2.44067	2.53677
YIL073C	1.87635	2.57355
YIL075C	2.52276	2.58427
YIL076W	2.12157	2.58403
YIL077C	2.22255	2.58339
YIL078W	2.3797	2.58423
YIL079C	2.27274	2.58027
YIL083C	2.42521	2.58454
YIL084C	1.93225	2.5825
YIL085C	2.01435	2.58449
YIL087C	2.22899	2.57998
YIL088C	2.15631	2.57989
YIL090W	2.54838	2.58293
YIL091C	2.41282	2.58108
YIL092W	2.26705	2.57722
YIL093C	2.44507	2.5823
YIL094C	2.43046	2.5836
YIL095W	2.25067	2.58369
YIL096C	1.80126	2.57652
YIL097W	2.35618	2.58415
YIL098C	2.42402	2.58417
YIL099W	2.28865	2.56733
YIL101C	2.43739	2.57268
YIL102C-A	2.34521	2.563
YIL103W	2.27381	2.5836
YIL104C	2.28479	2.57354
YIL107C	1.96701	2.58302
YIL108W	2.28726	2.58228
YIL109C	2.50329	2.58456
YIL110W	2.00131	2.58358
YIL111W	2.00331	2.57909
YIL112W	2.03225	2.58426
YIL113W	2.43486	2.58004
YIL114C	1.82959	2.58338
YIL116W	2.34558	2.58273
YIL117C	2.31103	2.41431
YIL118W	2.54693	2.58273
YIL122W	2.04456	2.58337
YIL123W	2.37836	2.58164
YIL124W	2.46439	2.58437
YIL125W	2.25647	2.5838
YIL126W	2.41008	2.58393
YIL127C	2.44981	2.58152
YIL128W	2.47341	2.57957
YIL129C	2.43689	2.58249
YIL130W	2.21725	2.57946
YIL131C	2.33512	2.57168
YIL132C	2.34164	2.54935
YIL133C	2.04427	2.58336
YIL134W	2.37439	2.58004
YIL135C	2.31153	2.58464
YIL136W	1.93622	2.57551
YIL137C	2.25718	2.58448
YIL138C	2.51432	2.5818
YIL139C	2.04009	2.58264
YIL140W	2.49207	2.5738
YIL143C	2.4679	2.58399
YIL144W	2.07829	2.5803
YIL145C	1.97989	2.58324
YIL146C	2.38111	2.57764
YIL147C	2.3594	2.58391
YIL149C	2.12537	2.58319
YIL150C	2.2139	2.57701
YIL151C	2.49152	2.58412
YIL152W	2.48689	2.58326
YIL153W	2.20128	2.58397
YIL154C	1.83196	2.58171
YIL155C	2.5689	2.58261
YIL156W	2.45421	2.5845
YIL158W	2.48629	2.57386
YIL159W	2.35498	2.54086
YIL160C	2.2059	2.51219
YIL161W	2.12628	2.58223
YIL162W	2.19818	2.56391
YIL163C	2.12303	2.522
YIR001C	2.05324	2.58108
YIR002C	2.23752	2.57521
YIR003W	2.32091	2.58272
YIR004W	2.47686	2.584
YIR005W	1.96744	2.5761
YIR007W	2.027	2.57381
YIR008C	2.20815	2.58367
YIR009W	2.00958	2.57415
YIR010W	2.54801	2.57758
YIR011C	2.23527	2.58413
YIR022W	2.47808	2.58445
YJL001W	2.08262	2.58388
YJL002C	1.94877	2.58093
YJL003W	2.24108	2.57286
YJL004C	2.38039	2.58012
YJL012C	2.24093	2.55974
YJL014W	2.44877	2.58092
YJL036W	2.46137	2.52057
YJL053W	1.98333	2.58345
YJL054W	2.3068	2.58385
YJL055W	2.36941	2.58092
YJL056C	2.51659	2.57073
YJL057C	2.06643	2.57945
YJL058C	1.91225	2.58023
YJL059W	2.24771	2.58324
YJL060W	1.99813	2.57456
YJL061W	2.33242	2.58382
YJL062W	2.42048	2.58431
YJL062W-A	2.43391	2.58369
YJL063C	2.52804	2.58292
YJL068C	2.31196	2.5796
YJL069C	2.46568	2.58046
YJL071W	2.3937	2.58119
YJL072C	2.24622	2.58031
YJL073W	1.91895	2.57238
YJL074C	2.52705	2.57385
YJL079C	2.39019	2.56181
YJL080C	2.45026	2.5838
YJL081C	2.25861	2.58433
YJL082W	2.08599	2.57448
YJL083W	1.51831	2.5812
YJL084C	2.4703	2.58305
YJL085W	2.24815	2.57872
YJL087C	2.43433	2.57553
YJL088W	2.48434	2.532
YJL089W	2.45854	2.32862
YJL090C	2.46745	2.58147
YJL091C	2.31224	2.5807
YJL092W	2.39944	2.58045
YJL093C	2.42346	2.58023
YJL094C	2.49059	2.57939
YJL095W	2.51632	2.58183
YJL096W	2.37554	2.58456
YJL097W	2.34934	2.58316
YJL098W	1.56284	2.57805
YJL099W	2.2867	2.58111
YJL100W	2.24648	2.58368
YJL101C	2.52727	2.5811
YJL102W	2.36442	2.57709
YJL103C	1.98021	2.56382
YJL104W	2.28292	2.58379
YJL105W	2.36501	2.54648
YJL106W	2.34788	2.57674
YJL109C	2.27505	2.58328
YJL110C	2.08389	2.5808
YJL111W	2.15175	2.5848
YJL112W	2.42053	2.58169
YJL115W	2.31119	2.57097
YJL116C	2.30864	2.58027
YJL117W	2.38741	2.58222
YJL122W	2.31945	2.5822
YJL123C	2.12805	2.58384
YJL124C	2.24932	2.58436
YJL125C	2.50767	2.58121
YJL126W	2.43396	2.57603
YJL128C	1.70999	2.58469
YJL129C	1.96367	2.5822
YJL130C	2.46482	2.58254
YJL131C	2.22806	2.58447
YJL132W	2.10917	2.57866
YJL133C-A	2.44665	2.5773
YJL133W	2.48549	2.58422
YJL134W	2.48916	2.58204
YJL137C	2.1015	2.57719
YJL139C	2.18375	2.58293
YJL140W	1.54521	2.58481
YJL143W	2.53654	2.58344
YJL144W	2.36501	2.57673
YJL145W	2.32034	2.58399
YJL147C	1.78782	2.57793
YJL148W	2.03922	2.58348
YJL149W	2.53325	2.58353
YJL153C	2.44285	2.58007
YJL154C	1.93098	2.58461
YJL155C	1.56233	2.58074
YJL156C	2.19674	2.58245
YJL157C	2.11198	2.56984
YJL160C	2.12682	2.15561
YJL161W	2.08555	2.56398
YJL162C	2.31217	2.56744
YJL163C	2.19207	2.5834
YJL164C	2.33014	2.58421
YJL165C	2.15304	2.58284
YJL166W	2.51029	2.5836
YJL167W	2.42929	2.58388
YJL170C	2.55664	2.45941
YJL171C	2.39799	2.58059
YJL172W	2.44976	2.58284
YJL173C	2.21819	2.58206
YJL174W	2.53312	2.58484
YJL178C	2.15231	2.58484
YJL179W	2.20904	2.58348
YJL180C	2.16545	2.58006
YJL181W	1.75258	2.5716
YJL183W	2.12592	2.58164
YJL184W	2.53467	2.57939
YJL185C	2.306	2.57749
YJL186W	2.22337	2.58333
YJL187C	1.84955	2.57609
YJL192C	2.08927	2.58307
YJL193W	1.65776	2.5724
YJL196C	2.08212	2.57949
YJL198W	2.28222	2.58176
YJL200C	2.51336	2.5809
YJL201W	2.25926	2.58444
YJL205C	2.3708	2.58012
YJL206C	2.03629	2.5817
YJL207C	2.41037	2.57872
YJL208C	2.34687	2.58442
YJL209W	2.22703	2.58081
YJL212C	2.39641	2.54789
YJL213W	2.34262	2.50496
YJR001W	2.42665	2.57065
YJR004C	1.66744	2.58371
YJR006W	2.27584	2.37579
YJR007W	1.52478	2.58472
YJR010C-A	2.0973	2.58421
YJR010W	2.44203	2.5452
YJR011C	1.93893	2.56614
YJR012C	2.01301	2.58013
YJR031C	2.31236	2.5777
YJR032W	1.78623	2.57944
YJR033C	2.48847	2.58441
YJR034W	2.45188	2.58392
YJR035W	2.42258	2.58335
YJR040W	2.48999	2.58388
YJR041C	2.05944	2.57811
YJR042W	2.49692	2.58392
YJR043C	2.34485	2.5761
YJR046W	2.04467	2.57651
YJR048W	2.50479	2.58306
YJR049C	2.44495	2.58424
YJR050W	2.46624	2.58056
YJR051W	2.47694	2.58279
YJR052W	1.82445	2.58381
YJR053W	2.44854	2.41176
YJR054W	2.45945	2.57554
YJR055W	2.55725	2.57211
YJR056C	2.34278	2.58067
YJR057W	2.47582	2.58333
YJR058C	2.4437	2.58223
YJR059W	2.23827	2.58432
YJR060W	2.49061	2.55408
YJR061W	2.20182	2.57262
YJR062C	2.28036	2.57905
YJR063W	2.18734	2.58304
YJR064W	2.50306	2.58402
YJR065C	2.34267	2.58488
YJR066W	2.37741	2.58134
YJR067C	2.47449	2.58108
YJR068W	2.35496	2.58395
YJR069C	2.27835	2.58462
YJR072C	2.4845	2.58229
YJR073C	2.29344	2.58359
YJR075W	2.29464	2.58357
YJR076C	1.90384	2.58373
YJR078W	2.38342	2.53658
YJR082C	2.14015	2.58184
YJR083C	2.44426	2.58365
YJR084W	2.08988	2.58371
YJR085C	2.12528	2.58416
YJR086W	2.37716	2.55313
YJR089W	2.52972	2.57473
YJR090C	2.40889	2.58309
YJR091C	2.02088	2.58428
YJR092W	2.30584	2.56683
YJR093C	2.54191	2.58469
YJR094W-A	2.3532	2.58432
YJR095W	1.99349	2.33853
YJR096W	1.62039	2.56305
YJR097W	1.45332	2.5253
YJR102C	2.24747	2.57199
YJR104C	2.44334	2.58323
YJR105W	2.47896	2.58443
YJR107W	2.19794	2.58352
YJR108W	2.05579	2.53692
YJR109C	2.16789	2.57784
YJR110W	2.36157	2.58402
YJR111C	1.82506	2.5836
YJR112W	2.10035	2.54091
YJR115W	2.41149	2.5778
YJR116W	2.24826	2.58155
YJR117W	2.31085	2.58433
YJR118C	2.21303	2.58256
YJR119C	1.86209	2.5342
YJR121W	2.39282	2.58293
YJR122W	2.37551	2.5802
YJR123W	2.29707	2.58464
YJR124C	2.04756	2.57966
YJR125C	2.2584	2.58398
YJR126C	2.20182	2.583
YJR127C	2.27994	2.56721
YJR129C	1.99971	2.58102
YJR130C	2.49465	2.57842
YJR131W	1.95254	2.58394
YJR132W	2.29751	2.58143
YJR133W	1.83382	2.57905
YJR134C	2.13048	2.58107
YJR135C	2.21533	2.5751
YJR135W-A	2.2927	2.58454
YJR136C	2.12787	2.58432
YJR137C	1.6481	2.56195
YJR138W	1.30197	2.57962
YJR139C	2.31619	2.58479
YJR141W	2.39013	2.58315
YJR142W	1.92251	2.58285
YJR143C	2.30633	2.58467
YJR144W	2.55504	2.58426
YJR146W	2.20927	2.41879
YJR147W	1.98498	2.57506
YJR148W	2.2056	2.56973
YJR149W	2.22906	2.55766
YKL001C	2.14593	2.57458
YKL002W	2.35188	2.58366
YKL003C	2.18233	2.58107
YKL004W	2.45133	2.58267
YKL005C	1.87074	2.57922
YKL006C-A	2.49647	2.58063
YKL007W	2.18591	2.58334
YKL009W	1.98055	2.58371
YKL010C	1.81717	2.58236
YKL011C	2.41968	2.57263
YKL012W	2.24024	2.58132
YKL013C	2.37588	2.58379
YKL014C	2.24333	2.57909
YKL016C	2.49134	2.58169
YKL017C	1.76287	2.58066
YKL018C-A	2.24375	2.58285
YKL018W	2.48558	2.58051
YKL019W	2.45751	2.58225
YKL020C	2.20298	2.58334
YKL021C	2.08846	2.58232
YKL022C	2.51335	2.57905
YKL023W	2.15017	2.58026
YKL025C	2.33771	2.57978
YKL026C	2.41558	2.57284
YKL028W	2.41238	2.58212
YKL033W	2.3041	2.57184
YKL033W-A	2.2567	2.58225
YKL034W	1.78552	2.58102
YKL038W	2.22263	2.57884
YKL039W	2.44498	2.58447
YKL040C	1.9621	2.5786
YKL041W	2.35458	2.58097
YKL042W	2.19524	2.57269
YKL043W	2.37521	2.57929
YKL044W	2.33044	2.5558
YKL045W	2.25346	2.57912
YKL046C	2.27826	2.58367
YKL047W	2.14626	2.57448
YKL048C	2.52678	2.54632
YKL049C	2.35439	2.57772
YKL050C	1.99797	2.55607
YKL051W	2.39127	2.58231
YKL053C-A	2.24566	2.58305
YKL054C	2.51524	2.58265
YKL055C	2.45725	2.56676
YKL056C	2.41976	2.58472
YKL057C	2.49795	2.57951
YKL058W	2.47584	2.58277
YKL059C	2.52804	2.5789
YKL060C	2.39397	2.58482
YKL061W	1.97406	2.57437
YKL062W	2.16525	2.57821
YKL063C	2.04002	2.581
YKL064W	1.85424	2.58153
YKL065C	2.33828	2.58325
YKL065W-A	1.91356	2.53032
YKL067W	1.72923	2.58386
YKL068W	2.44827	2.57962
YKL069W	2.24576	2.57674
YKL072W	1.97867	2.57554
YKL073W	2.24244	2.57639
YKL074C	1.46061	2.5759
YKL077W	2.30719	2.58464
YKL079W	2.34962	2.58217
YKL080W	2.45508	2.58418
YKL081W	2.38483	2.58386
YKL084W	1.69841	2.57233
YKL085W	2.41955	2.58408
YKL086W	2.48158	2.53541
YKL087C	2.32131	2.58063
YKL088W	2.50613	2.58136
YKL089W	1.96981	2.55541
YKL090W	1.8078	2.58019
YKL091C	2.25969	2.574
YKL092C	1.55651	2.57702
YKL093W	2.24615	2.54474
YKL094W	2.03397	2.57805
YKL095W	2.18067	2.58246
YKL098W	2.38214	2.5816
YKL099C	2.53088	2.58125
YKL101W	2.45905	2.57199
YKL103C	2.06479	2.58302
YKL106W	1.80046	2.57913
YKL107W	2.21598	2.51922
YKL108W	1.4569	2.55276
YKL109W	2.40357	2.58179
YKL110C	2.02034	2.58383
YKL113C	1.9353	2.57266
YKL114C	2.14863	2.5833
YKL116C	2.41683	2.57978
YKL117W	2.38754	2.58399
YKL120W	2.42941	2.58116
YKL121W	1.7046	2.57801
YKL122C	2.45796	2.58257
YKL125W	2.48709	2.5825
YKL126W	2.26575	2.58432
YKL127W	2.27569	2.58419
YKL128C	2.42232	2.58023
YKL129C	1.9849	2.58301
YKL130C	2.10862	2.58163
YKL133C	1.44841	2.57856
YKL134C	2.55632	2.55381
YKL137W	2.02534	2.58347
YKL138C	2.53243	2.58332
YKL138C-A	2.13056	2.58231
YKL139W	2.34922	2.57808
YKL140W	1.89097	2.58399
YKL141W	2.43862	2.58131
YKL142W	1.80551	2.58356
YKL143W	2.39168	2.58254
YKL144C	2.50238	2.5796
YKL149C	1.7997	2.56595
YKL150W	1.91124	2.58242
YKL151C	2.00865	2.58361
YKL154W	2.29121	2.58195
YKL155C	1.94933	2.57766
YKL159C	1.56974	2.58111
YKL160W	1.52476	2.5824
YKL162C	2.29199	2.5678
YKL163W	1.4307	2.57272
YKL165C	2.16522	2.56544
YKL166C	1.62923	2.57885
YKL167C	2.39223	2.58195
YKL168C	2.01016	2.58365
YKL171W	2.09457	2.57488
YKL172W	2.55382	2.58067
YKL173W	2.25162	2.581
YKL174C	2.36418	2.58109
YKL175W	2.22586	2.5832
YKL176C	2.11196	2.58004
YKL179C	1.93021	2.58275
[truncated: 1,662 more rows]
