# Supplementary material for: Rapid Intraspecies Evolution of Fitness Effects of Yeast Genes
Source: Genome Biol Evol. 2022 Apr 28;14(5):evac061. doi: 10.1093/gbe/evac061 (PMC9113246; doi:10.1093/gbe/evac061)
Supplement: evac061_Supplementary_Data [file evac061_supplementary_data.zip › Supplementary file 6.xlsx]

## Sheet: Sheet 1
Gene	Gene name	Annotation	Complex ID	Complex	Num of hit members	Num of members	Hf	Strain specificity	Essentiality in SC	Gene age group	Physical interacted partners	Flag
YBL092W	RPL32	Ribosomal 60S subunit protein L32	1	cytosolic large ribosomal subunit	57	64	3.16485	Semi-strain specific	Essential	I	44	Non- and strain-specific
YCR031C	RPS14A	Protein component of the small (40S) ribosomal subunit	1	cytosolic large ribosomal subunit	57	64	3.27692	Non-specific	Non-essential	W	59	Non- and strain-specific
YFR031C-A	RPL2A	Ribosomal 60S subunit protein L2A	1	cytosolic large ribosomal subunit	57	64	3.1564	Semi-strain specific	Non-essential	W	112	Non- and strain-specific
YLR029C	RPL15A	Ribosomal 60S subunit protein L15A	1	cytosolic large ribosomal subunit	57	64	3.21395	Non-specific	Essential	W	60	Non- and strain-specific
YLR150W	STM1	Protein required for optimal translation under nutrient stress	1	cytosolic large ribosomal subunit	57	64	3.21471	Non-specific	Non-essential	I	154	Non- and strain-specific
YNL178W	RPS3	Protein component of the small (40S) ribosomal subunit	1	cytosolic large ribosomal subunit	57	64	3.15985	Semi-strain specific	Essential	I	126	Non- and strain-specific
YNL302C	RPS19B	Protein component of the small (40S) ribosomal subunit	1	cytosolic large ribosomal subunit	57	64	3.17719	Semi-strain specific	Non-essential	W	32	Non- and strain-specific
YBR191W	RPL21A	Ribosomal 60S subunit protein L21A	1	cytosolic large ribosomal subunit	57	64	3.19586	Non-specific	Non-essential	W	46	Non- and strain-specific
YHL033C	RPL8A	Ribosomal 60S subunit protein L8A	1	cytosolic large ribosomal subunit	57	64	2.90752	Strong strain-specific	Non-essential	W	92	Non- and strain-specific
YIL018W	RPL2B	Ribosomal 60S subunit protein L2B	1	cytosolic large ribosomal subunit	57	64	3.09368	Semi-strain specific	Non-essential	W	40	Non- and strain-specific
YNL301C	RPL18B	Ribosomal 60S subunit protein L18B	1	cytosolic large ribosomal subunit	57	64	3.1542	Semi-strain specific	Non-essential	W	40	Non- and strain-specific
YOL039W	RPP2A	Ribosomal protein P2 alpha	1	cytosolic large ribosomal subunit	57	64	3.17106	Semi-strain specific	Non-essential	III	66	Non- and strain-specific
YBL027W	RPL19B	Ribosomal 60S subunit protein L19B	1	cytosolic large ribosomal subunit	57	64	3.18123	Non-specific	Non-essential	W	38	Non- and strain-specific
YDL075W	RPL31A	Ribosomal 60S subunit protein L31A	1	cytosolic large ribosomal subunit	57	64	2.99224	Semi-strain specific	Non-essential	W	53	Non- and strain-specific
YDL083C	RPS16B	Protein component of the small (40S) ribosomal subunit	1	cytosolic large ribosomal subunit	57	64	3.14292	Semi-strain specific	Non-essential	W	42	Non- and strain-specific
YDR382W	RPP2B	Ribosomal protein P2 beta	1	cytosolic large ribosomal subunit	57	64	3.01583	Semi-strain specific	Non-essential	III	78	Non- and strain-specific
YDR418W	RPL12B	Ribosomal 60S subunit protein L12B	1	cytosolic large ribosomal subunit	57	64	2.88258	Strong strain-specific	Non-essential	W	51	Non- and strain-specific
YGL103W	RPL28	Ribosomal 60S subunit protein L28	1	cytosolic large ribosomal subunit	57	64	2.64204	Strong strain-specific	Essential	I	71	Non- and strain-specific
YGL123W	RPS2	Protein component of the small (40S) subunit	1	cytosolic large ribosomal subunit	57	64	3.14626	Semi-strain specific	Essential	I	75	Non- and strain-specific
YGR118W	RPS23A	Ribosomal protein 28 (rp28) of the small (40S) ribosomal subunit	1	cytosolic large ribosomal subunit	57	64	3.21588	Non-specific	Non-essential	W	39	Non- and strain-specific
YJR123W	RPS5	Protein component of the small (40S) ribosomal subunit	1	cytosolic large ribosomal subunit	57	64	2.98456	Strong strain-specific	Essential	I	102	Non- and strain-specific
YKL180W	RPL17A	Ribosomal 60S subunit protein L17A	1	cytosolic large ribosomal subunit	57	64	2.59039	Strong strain-specific	Essential	W	79	Non- and strain-specific
YLR340W	RPP0	Conserved ribosomal protein P0 of the ribosomal stalk	1	cytosolic large ribosomal subunit	57	64	3.18429	Non-specific	Essential	I	157	Non- and strain-specific
YLR448W	RPL6B	Ribosomal 60S subunit protein L6B	1	cytosolic large ribosomal subunit	57	64	3.06968	Semi-strain specific	Non-essential	W	69	Non- and strain-specific
YML073C	RPL6A	Ribosomal 60S subunit protein L6A	1	cytosolic large ribosomal subunit	57	64	3.01284	Semi-strain specific	NA	W	72	Non- and strain-specific
YMR242C	RPL20A	Ribosomal 60S subunit protein L20A	1	cytosolic large ribosomal subunit	57	64	3.21445	Non-specific	Non-essential	W	102	Non- and strain-specific
YNL069C	RPL16B	Ribosomal 60S subunit protein L16B	1	cytosolic large ribosomal subunit	57	64	2.8667	Strong strain-specific	Non-essential	W	69	Non- and strain-specific
YOL040C	RPS15	Protein component of the small (40S) ribosomal subunit	1	cytosolic large ribosomal subunit	57	64	3.26083	Non-specific	Essential	I	51	Non- and strain-specific
YOL127W	RPL25	Ribosomal 60S subunit protein L25	1	cytosolic large ribosomal subunit	57	64	3.09783	Semi-strain specific	Essential	I	96	Non- and strain-specific
YOR063W	RPL3	Ribosomal 60S subunit protein L3	1	cytosolic large ribosomal subunit	57	64	3.14423	Semi-strain specific	Essential	I	138	Non- and strain-specific
YDL082W	RPL13A	Ribosomal 60S subunit protein L13A	1	cytosolic large ribosomal subunit	57	64	2.89721	Strong strain-specific	Non-essential	W	56	Non- and strain-specific
YDR447C	RPS17B	Ribosomal protein 51 (rp51) of the small (40s) subunit	1	cytosolic large ribosomal subunit	57	64	2.09686	Strong strain-specific	Non-essential	W	67	Non- and strain-specific
YGL014W	PUF4	Member of the PUF protein family	1	cytosolic large ribosomal subunit	57	64	3.20484	Non-specific	Non-essential	III	537	Non- and strain-specific
YGL030W	RPL30	Ribosomal 60S subunit protein L30	1	cytosolic large ribosomal subunit	57	64	3.00732	Semi-strain specific	Essential	I	97	Non- and strain-specific
YGL031C	RPL24A	Ribosomal 60S subunit protein L24A	1	cytosolic large ribosomal subunit	57	64	2.84287	Strong strain-specific	Non-essential	W	67	Non- and strain-specific
YGL076C	RPL7A	Ribosomal 60S subunit protein L7A	1	cytosolic large ribosomal subunit	57	64	3.08321	Semi-strain specific	Non-essential	W	91	Non- and strain-specific
YGL147C	RPL9A	Ribosomal 60S subunit protein L9A	1	cytosolic large ribosomal subunit	57	64	3.0644	Semi-strain specific	Non-essential	III	60	Non- and strain-specific
YHL001W	RPL14B	Ribosomal 60S subunit protein L14B	1	cytosolic large ribosomal subunit	57	64	2.54745	Strong strain-specific	NA	W	44	Non- and strain-specific
YHR141C	RPL42B	Ribosomal 60S subunit protein L42B	1	cytosolic large ribosomal subunit	57	64	3.06199	Semi-strain specific	NA	W	13	Non- and strain-specific
YIL133C	RPL16A	Ribosomal 60S subunit protein L16A	1	cytosolic large ribosomal subunit	57	64	2.65036	Strong strain-specific	Non-essential	W	240	Non- and strain-specific
YLR075W	RPL10	Ribosomal 60S subunit protein L10	1	cytosolic large ribosomal subunit	57	64	2.94892	Strong strain-specific	Essential	I	108	Non- and strain-specific
YLR441C	RPS1A	Ribosomal protein 10 (rp10) of the small (40S) subunit	1	cytosolic large ribosomal subunit	57	64	3.03619	Semi-strain specific	Non-essential	W	64	Non- and strain-specific
YML063W	RPS1B	Ribosomal protein 10 (rp10) of the small (40S) subunit	1	cytosolic large ribosomal subunit	57	64	3.03536	Semi-strain specific	Non-essential	W	74	Non- and strain-specific
YMR142C	RPL13B	Ribosomal 60S subunit protein L13B	1	cytosolic large ribosomal subunit	57	64	2.76492	Strong strain-specific	Non-essential	W	66	Non- and strain-specific
YMR194W	RPL36A	Ribosomal 60S subunit protein L36A	1	cytosolic large ribosomal subunit	57	64	3.15628	Semi-strain specific	Non-essential	W	43	Non- and strain-specific
YNL096C	RPS7B	Protein component of the small (40S) ribosomal subunit	1	cytosolic large ribosomal subunit	57	64	2.95685	Strong strain-specific	NA	W	53	Non- and strain-specific
YOR312C	RPL20B	Ribosomal 60S subunit protein L20B	1	cytosolic large ribosomal subunit	57	64	2.62107	Strong strain-specific	Non-essential	W	39	Non- and strain-specific
YPL198W	RPL7B	Ribosomal 60S subunit protein L7B	1	cytosolic large ribosomal subunit	57	64	2.81141	Strong strain-specific	Non-essential	W	71	Non- and strain-specific
YDR471W	RPL27B	Ribosomal 60S subunit protein L27B	1	cytosolic large ribosomal subunit	57	64	3.20235	Non-specific	Non-essential	W	37	Non- and strain-specific
YER074W	RPS24A	Protein component of the small (40S) ribosomal subunit	1	cytosolic large ribosomal subunit	57	64	3.11808	Semi-strain specific	Non-essential	W	46	Non- and strain-specific
YFR032C-A	RPL29	Ribosomal 60S subunit protein L29	1	cytosolic large ribosomal subunit	57	64	2.96947	Strong strain-specific	Non-essential	I	17	Non- and strain-specific
YGR034W	RPL26B	Ribosomal 60S subunit protein L26B	1	cytosolic large ribosomal subunit	57	64	3.11753	Semi-strain specific	Non-essential	W	38	Non- and strain-specific
YGR085C	RPL11B	Ribosomal 60S subunit protein L11B	1	cytosolic large ribosomal subunit	57	64	2.94221	Strong strain-specific	Non-essential	W	40	Non- and strain-specific
YJL177W	RPL17B	Ribosomal 60S subunit protein L17B	1	cytosolic large ribosomal subunit	57	64	3.08757	Semi-strain specific	Non-essential	W	66	Non- and strain-specific
YLL045C	RPL8B	Ribosomal 60S subunit protein L8B	1	cytosolic large ribosomal subunit	57	64	2.89065	Strong strain-specific	Non-essential	W	92	Non- and strain-specific
YLR287C-A	RPS30A	Protein component of the small (40S) ribosomal subunit	1	cytosolic large ribosomal subunit	57	64	3.12793	Semi-strain specific	Non-essential	W	18	Non- and strain-specific
YPL249C-A	RPL36B	Ribosomal 60S subunit protein L36B	1	cytosolic large ribosomal subunit	57	64	2.97669	Strong strain-specific	NA	W	59	Non- and strain-specific
YPR137W	RRP9	Protein involved in pre-rRNA processing	2	90S preribosome	48	48	3.27945	Non-specific	Essential	I	59	Non- and strain-specific
YOR310C	NOP58	Protein involved in producing mature rRNAs and snoRNAs	2	90S preribosome	48	48	3.25822	Non-specific	Essential	I	195	Non- and strain-specific
YDL014W	NOP1	Histone glutamine methyltransferase, modifies H2A at Q105 in nucleolus	2	90S preribosome	48	48	3.25197	Non-specific	Essential	I	188	Non- and strain-specific
YGR128C	UTP8	Nucleolar protein required for export of tRNAs from the nucleus	2	90S preribosome	48	48	3.24167	Non-specific	Essential	II	69	Non- and strain-specific
YCR057C	PWP2	Conserved 90S pre-ribosomal component	2	90S preribosome	48	48	3.23427	Non-specific	Essential	I	133	Non- and strain-specific
YER082C	UTP7	Nucleolar protein	2	90S preribosome	48	48	3.23176	Non-specific	Essential	I	81	Non- and strain-specific
YJR002W	MPP10	Component of the SSU processome and 90S preribosome	2	90S preribosome	48	48	3.22761	Non-specific	Essential	I	88	Non- and strain-specific
YPL266W	DIM1	Essential 18S rRNA dimethylase (dimethyladenosine transferase)	2	90S preribosome	48	48	3.2173	Non-specific	Essential	I	40	Non- and strain-specific
YPR144C	NOC4	Nucleolar protein	2	90S preribosome	48	48	3.20486	Non-specific	Essential	I	275	Non- and strain-specific
YCL059C	KRR1	Nucleolar protein required for rRNA synthesis and ribosomal assembly	2	90S preribosome	48	48	3.19913	Non-specific	Essential	I	470	Non- and strain-specific
YJL069C	UTP18	Small-subunit processome protein involved in pre-18S rRNA maturation	2	90S preribosome	48	48	3.19903	Non-specific	Essential	I	53	Non- and strain-specific
YMR128W	ECM16	Essential DEAH-box ATP-dependent RNA helicase specific to U3 snoRNP	2	90S preribosome	48	48	3.18321	Non-specific	Essential	I	489	Non- and strain-specific
YDR324C	UTP4	Subunit of U3-containing 90S preribosome and SSU processome complexes	2	90S preribosome	48	48	3.18243	Non-specific	Essential	I	86	Non- and strain-specific
YLR129W	DIP2	Nucleolar protein	2	90S preribosome	48	48	3.17343	Semi-strain specific	Essential	I	36	Non- and strain-specific
YLR186W	EMG1	Methyltransferase for rRNA	2	90S preribosome	48	48	3.16445	Semi-strain specific	Essential	I	37	Non- and strain-specific
YDR398W	UTP5	Subunit of U3-containing Small Subunit (SSU) processome complex	2	90S preribosome	48	48	3.15059	Semi-strain specific	Essential	I	42	Non- and strain-specific
YEL055C	POL5	DNA Polymerase phi	2	90S preribosome	48	48	3.14936	Semi-strain specific	Essential	I	36	Non- and strain-specific
YOR145C	PNO1	Essential nucleolar protein required for pre-18S rRNA processing	2	90S preribosome	48	48	3.14257	Semi-strain specific	NA	I	40	Non- and strain-specific
YER127W	LCP5	Essential protein involved in maturation of 18S rRNA	2	90S preribosome	48	48	3.11981	Semi-strain specific	Essential	I	33	Non- and strain-specific
YDR064W	RPS13	Protein component of the small (40S) ribosomal subunit	2	90S preribosome	48	48	3.11941	Semi-strain specific	Essential	I	80	Non- and strain-specific
YLL011W	SOF1	Protein required for biogenesis of 40S (small) ribosomal subunit	2	90S preribosome	48	48	3.11915	Semi-strain specific	Essential	I	49	Non- and strain-specific
YNL075W	IMP4	Component of the SSU processome	2	90S preribosome	48	48	3.1186	Semi-strain specific	Essential	I	53	Non- and strain-specific
YDL148C	NOP14	Nucleolar protein	2	90S preribosome	48	48	3.11594	Semi-strain specific	Essential	I	84	Non- and strain-specific
YJL109C	UTP10	Nucleolar protein	2	90S preribosome	48	48	3.11032	Semi-strain specific	Essential	I	451	Non- and strain-specific
YHR148W	IMP3	Component of the SSU processome	2	90S preribosome	48	48	3.10918	Semi-strain specific	Essential	I	29	Non- and strain-specific
YNL132W	KRE33	Protein required for biogenesis of the small ribosomal subunit	2	90S preribosome	48	48	3.07677	Semi-strain specific	Essential	I	130	Non- and strain-specific
YOR096W	RPS7A	Protein component of the small (40S) ribosomal subunit	2	90S preribosome	48	48	3.0757	Semi-strain specific	Non-essential	W	83	Non- and strain-specific
YBL004W	UTP20	Component of the small-subunit (SSU) processome	2	90S preribosome	48	48	3.06665	Semi-strain specific	Essential	I	77	Non- and strain-specific
YOL010W	RCL1	Endonuclease that cleaves pre-rRNA at site A2 for 18S rRNA biogenesis	2	90S preribosome	48	48	3.05849	Semi-strain specific	Essential	I	47	Non- and strain-specific
YLR197W	NOP56	Essential evolutionarily-conserved nucleolar protein	2	90S preribosome	48	48	3.05733	Semi-strain specific	Essential	I	115	Non- and strain-specific
YGR090W	UTP22	Component of the small-subunit processome	2	90S preribosome	48	48	3.0382	Semi-strain specific	Essential	I	142	Non- and strain-specific
YPL012W	RRP12	Protein required for export of the ribosomal subunits	2	90S preribosome	48	48	3.00647	Semi-strain specific	Essential	I	105	Non- and strain-specific
YLR003C	CMS1	Putative subunit of the 90S preribosome processome complex	2	90S preribosome	48	48	3.00155	Semi-strain specific	Non-essential	II	29	Non- and strain-specific
YLR222C	UTP13	Nucleolar protein	2	90S preribosome	48	48	2.99759	Semi-strain specific	Essential	II	60	Non- and strain-specific
YMR093W	UTP15	Nucleolar protein	2	90S preribosome	48	48	2.96621	Strong strain-specific	Essential	I	56	Non- and strain-specific
YGR145W	ENP2	Component of the SSU	2	90S preribosome	48	48	2.94544	Strong strain-specific	Essential	I	47	Non- and strain-specific
YDR299W	BFR2	Component of the SSU and 90S preribosomes	2	90S preribosome	48	48	2.92644	Strong strain-specific	Essential	I	49	Non- and strain-specific
YGL171W	ROK1	RNA-dependent ATPase	2	90S preribosome	48	48	2.92396	Strong strain-specific	Essential	I	37	Non- and strain-specific
YBR247C	ENP1	Protein associated with U3 and U14 snoRNAs	2	90S preribosome	48	48	2.91997	Strong strain-specific	Essential	I	144	Non- and strain-specific
YLR409C	UTP21	Subunit of U3-containing 90S preribosome and SSU processome complexes	2	90S preribosome	48	48	2.87956	Strong strain-specific	Essential	I	53	Non- and strain-specific
YPL126W	NAN1	U3 snoRNP protein	2	90S preribosome	48	48	2.79001	Strong strain-specific	Essential	I	68	Non- and strain-specific
YPR112C	MRD1	Essential conserved small ribosomal subunit (40s) synthesis factor	2	90S preribosome	48	48	2.75879	Strong strain-specific	Essential	I	60	Non- and strain-specific
YKR060W	UTP30	Putative subunit of U3-containing 90S preribosome complex	2	90S preribosome	48	48	2.71628	Strong strain-specific	Non-essential	I	23	Non- and strain-specific
YJR145C	RPS4A	Protein component of the small (40S) ribosomal subunit	2	90S preribosome	48	48	2.66913	Strong strain-specific	Non-essential	W	100	Non- and strain-specific
YHR196W	UTP9	Nucleolar protein	2	90S preribosome	48	48	2.61154	Strong strain-specific	Essential	III	86	Non- and strain-specific
YPL217C	BMS1	GTPase required for ribosomal subunit synthesis and rRNA processing	2	90S preribosome	48	48	2.56517	Strong strain-specific	Essential	I	103	Non- and strain-specific
YDR449C	UTP6	Nucleolar protein	2	90S preribosome	48	48	2.55	Strong strain-specific	Essential	I	61	Non- and strain-specific
YOR078W	BUD21	Component of small ribosomal subunit (SSU) processosome	2	90S preribosome	48	48	2.29702	Strong strain-specific	Non-essential	III	54	Non- and strain-specific
YOR150W	MRPL23	Mitochondrial ribosomal protein of the large subunit	3	mitochondtrial large ribosomal subunit	32	33	3.29486	Non-specific	Non-essential	I	17	Non- and strain-specific
YNL284C	MRPL10	Mitochondrial ribosomal protein of the large subunit	3	mitochondtrial large ribosomal subunit	32	33	3.27397	Non-specific	NA	I	49	Non- and strain-specific
YPR100W	MRPL51	Mitochondrial ribosomal protein of the large subunit	3	mitochondtrial large ribosomal subunit	32	33	3.26494	Non-specific	Non-essential	I	17	Non- and strain-specific
YJL063C	MRPL8	Mitochondrial ribosomal protein of the large subunit	3	mitochondtrial large ribosomal subunit	32	33	3.25936	Non-specific	Non-essential	I	25	Non- and strain-specific
YKR006C	MRPL13	Mitochondrial ribosomal protein of the large subunit	3	mitochondtrial large ribosomal subunit	32	33	3.25557	Non-specific	Non-essential	III	32	Non- and strain-specific
YLR439W	MRPL4	Mitochondrial ribosomal protein of the large subunit	3	mitochondtrial large ribosomal subunit	32	33	3.24221	Non-specific	Non-essential	I	36	Non- and strain-specific
YHR147C	MRPL6	Mitochondrial ribosomal protein of the large subunit	3	mitochondtrial large ribosomal subunit	32	33	3.23555	Non-specific	Non-essential	I	13	Non- and strain-specific
YCR046C	IMG1	Mitochondrial ribosomal protein of the large subunit	3	mitochondtrial large ribosomal subunit	32	33	3.23335	Non-specific	Non-essential	I	39	Non- and strain-specific
YLR312W-A	MRPL15	Mitochondrial ribosomal protein of the large subunit	3	mitochondtrial large ribosomal subunit	32	33	3.23322	Non-specific	Non-essential	I	23	Non- and strain-specific
YDR116C	MRPL1	Mitochondrial ribosomal protein of the large subunit	3	mitochondtrial large ribosomal subunit	32	33	3.22678	Non-specific	Non-essential	I	25	Non- and strain-specific
YDR322W	MRPL35	Mitochondrial ribosomal protein of the large subunit	3	mitochondtrial large ribosomal subunit	32	33	3.21252	Non-specific	Non-essential	I	44	Non- and strain-specific
YPL183W-A	RTC6	Protein involved in translation	3	mitochondtrial large ribosomal subunit	32	33	3.19791	Non-specific	Non-essential	I	4	Non- and strain-specific
YDR462W	MRPL28	Mitochondrial ribosomal protein of the large subunit	3	mitochondtrial large ribosomal subunit	32	33	3.19769	Non-specific	Non-essential	I	29	Non- and strain-specific
YKR085C	MRPL20	Mitochondrial ribosomal protein of the large subunit	3	mitochondtrial large ribosomal subunit	32	33	3.18874	Non-specific	Non-essential	I	22	Non- and strain-specific
YNL005C	MRP7	Mitochondrial ribosomal protein of the large subunit	3	mitochondtrial large ribosomal subunit	32	33	3.16589	Semi-strain specific	Non-essential	I	36	Non- and strain-specific
YMR193W	MRPL24	Mitochondrial ribosomal protein of the large subunit	3	mitochondtrial large ribosomal subunit	32	33	3.15824	Semi-strain specific	Non-essential	I	25	Non- and strain-specific
YBL038W	MRPL16	Mitochondrial ribosomal protein of the large subunit	3	mitochondtrial large ribosomal subunit	32	33	3.15557	Semi-strain specific	Non-essential	I	44	Non- and strain-specific
YML025C	YML6	Mitochondrial ribosomal protein of the large subunit	3	mitochondtrial large ribosomal subunit	32	33	3.1384	Semi-strain specific	Essential	I	45	Non- and strain-specific
YKL167C	MRP49	Mitochondrial ribosomal protein of the large subunit	3	mitochondtrial large ribosomal subunit	32	33	3.13725	Semi-strain specific	Non-essential	I	18	Non- and strain-specific
YBR122C	MRPL36	Mitochondrial ribosomal protein of the large subunit	3	mitochondtrial large ribosomal subunit	32	33	3.12994	Semi-strain specific	Non-essential	II	32	Non- and strain-specific
YDR405W	MRP20	Mitochondrial ribosomal protein of the large subunit	3	mitochondtrial large ribosomal subunit	32	33	3.12229	Semi-strain specific	Non-essential	I	31	Non- and strain-specific
YGR220C	MRPL9	Mitochondrial ribosomal protein of the large subunit	3	mitochondtrial large ribosomal subunit	32	33	3.0991	Semi-strain specific	Non-essential	I	57	Non- and strain-specific
YCR071C	IMG2	Mitochondrial ribosomal protein of the large subunit	3	mitochondtrial large ribosomal subunit	32	33	3.07539	Semi-strain specific	Non-essential	I	27	Non- and strain-specific
YML009C	MRPL39	Mitochondrial ribosomal protein of the large subunit	3	mitochondtrial large ribosomal subunit	32	33	3.06223	Semi-strain specific	Non-essential	I	11	Non- and strain-specific
YDR296W	MHR1	Mitochondrial ribosomal protein of the large subunit	3	mitochondtrial large ribosomal subunit	32	33	3.05647	Semi-strain specific	Non-essential	II	54	Non- and strain-specific
YGR076C	MRPL25	Mitochondrial ribosomal protein of the large subunit	3	mitochondtrial large ribosomal subunit	32	33	3.02346	Semi-strain specific	Non-essential	I	16	Non- and strain-specific
YNL252C	MRPL17	Mitochondrial ribosomal protein of the large subunit	3	mitochondtrial large ribosomal subunit	32	33	2.94317	Strong strain-specific	Non-essential	I	32	Non- and strain-specific
YDR237W	MRPL7	Mitochondrial ribosomal protein of the large subunit	3	mitochondtrial large ribosomal subunit	32	33	2.92551	Strong strain-specific	Non-essential	I	30	Non- and strain-specific
YMR024W	MRPL3	Mitochondrial ribosomal protein of the large subunit	3	mitochondtrial large ribosomal subunit	32	33	2.83506	Strong strain-specific	Non-essential	I	36	Non- and strain-specific
YMR225C	MRPL44	Mitochondrial ribosomal protein of the large subunit	3	mitochondtrial large ribosomal subunit	32	33	2.8242	Strong strain-specific	Non-essential	I	9	Non- and strain-specific
YMR098C	ATP25	Mitochondrial protein required for the stability of Oli1p (Atp9p) mRNA	3	mitochondtrial large ribosomal subunit	32	33	2.60736	Strong strain-specific	Non-essential	II	10	Non- and strain-specific
YBR282W	MRPL27	Mitochondrial ribosomal protein of the large subunit	3	mitochondtrial large ribosomal subunit	32	33	2.60129	Strong strain-specific	Non-essential	I	18	Non- and strain-specific
YDR036C	EHD3	3-hydroxyisobutyryl-CoA hydrolase	4	mitochondrial small ribosomal subunit	31	31	3.27328	Non-specific	Non-essential	I	25	Non- and strain-specific
YNR037C	RSM19	Mitochondrial ribosomal protein of the small subunit	4	mitochondrial small ribosomal subunit	31	31	3.26256	Non-specific	Non-essential	I	14	Non- and strain-specific
YJR101W	RSM26	Mitochondrial ribosomal protein of the small subunit	4	mitochondrial small ribosomal subunit	31	31	3.2449	Non-specific	NA	I	20	Non- and strain-specific
YNR036C	MRPS12	Mitochondrial protein	4	mitochondrial small ribosomal subunit	31	31	3.23298	Non-specific	Non-essential	I	25	Non- and strain-specific
YJR113C	RSM7	Mitochondrial ribosomal protein of the small subunit	4	mitochondrial small ribosomal subunit	31	31	3.21331	Non-specific	Non-essential	I	30	Non- and strain-specific
YGR084C	MRP13	Mitochondrial ribosomal protein of the small subunit	4	mitochondrial small ribosomal subunit	31	31	3.20783	Non-specific	Non-essential	III	32	Non- and strain-specific
YER050C	RSM18	Mitochondrial ribosomal protein of the small subunit	4	mitochondrial small ribosomal subunit	31	31	3.19789	Non-specific	Non-essential	I	41	Non- and strain-specific
YIL093C	RSM25	Mitochondrial ribosomal protein of the small subunit	4	mitochondrial small ribosomal subunit	31	31	3.17333	Semi-strain specific	Non-essential	I	27	Non- and strain-specific
YDR347W	MRP1	Mitochondrial ribosomal protein of the small subunit	4	mitochondrial small ribosomal subunit	31	31	3.16684	Semi-strain specific	Non-essential	III	39	Non- and strain-specific
YBR251W	MRPS5	Mitochondrial ribosomal protein of the small subunit	4	mitochondrial small ribosomal subunit	31	31	3.15058	Semi-strain specific	Non-essential	I	60	Non- and strain-specific
YBR146W	MRPS9	Mitochondrial ribosomal protein of the small subunit	4	mitochondrial small ribosomal subunit	31	31	3.14673	Semi-strain specific	Non-essential	I	25	Non- and strain-specific
YOR158W	PET123	Mitochondrial ribosomal protein of the small subunit	4	mitochondrial small ribosomal subunit	31	31	3.08401	Semi-strain specific	Non-essential	II	34	Non- and strain-specific
YGL129C	RSM23	Mitochondrial ribosomal protein of the small subunit	4	mitochondrial small ribosomal subunit	31	31	3.0819	Semi-strain specific	Non-essential	I	32	Non- and strain-specific
YGR215W	RSM27	Mitochondrial ribosomal protein of the small subunit	4	mitochondrial small ribosomal subunit	31	31	3.07284	Semi-strain specific	Non-essential	I	22	Non- and strain-specific
YPL118W	MRP51	Mitochondrial ribosomal protein of the small subunit	4	mitochondrial small ribosomal subunit	31	31	3.0421	Semi-strain specific	Non-essential	I	35	Non- and strain-specific
YDR337W	MRPS28	Mitochondrial ribosomal protein of the small subunit	4	mitochondrial small ribosomal subunit	31	31	3.03759	Semi-strain specific	Non-essential	I	35	Non- and strain-specific
YNL137C	NAM9	Mitochondrial ribosomal component of the small subunit	4	mitochondrial small ribosomal subunit	31	31	3.00793	Semi-strain specific	Essential	I	33	Non- and strain-specific
YGR165W	MRPS35	Mitochondrial ribosomal protein of the small subunit	4	mitochondrial small ribosomal subunit	31	31	3.00416	Semi-strain specific	Non-essential	I	34	Non- and strain-specific
YMR158W	MRPS8	Mitochondrial ribosomal protein of the small subunit	4	mitochondrial small ribosomal subunit	31	31	2.98236	Strong strain-specific	Non-essential	I	15	Non- and strain-specific
YDR175C	RSM24	Mitochondrial ribosomal protein of the small subunit	4	mitochondrial small ribosomal subunit	31	31	2.98051	Strong strain-specific	Non-essential	I	32	Non- and strain-specific
YNL306W	MRPS18	Mitochondrial ribosomal protein of the small subunit	4	mitochondrial small ribosomal subunit	31	31	2.96233	Strong strain-specific	Essential	I	27	Non- and strain-specific
YNL081C	SWS2	Putative mitochondrial ribosomal protein of the small subunit	4	mitochondrial small ribosomal subunit	31	31	2.94287	Strong strain-specific	Non-essential	I	13	Non- and strain-specific
YHL004W	MRP4	Mitochondrial ribosomal protein of the small subunit	4	mitochondrial small ribosomal subunit	31	31	2.88894	Strong strain-specific	NA	I	109	Non- and strain-specific
YPL013C	MRPS16	Mitochondrial ribosomal protein of the small subunit	4	mitochondrial small ribosomal subunit	31	31	2.88408	Strong strain-specific	Non-essential	I	39	Non- and strain-specific
YKL003C	MRP17	Mitochondrial ribosomal protein of the small subunit	4	mitochondrial small ribosomal subunit	31	31	2.87354	Strong strain-specific	Non-essential	I	13	Non- and strain-specific
YDR041W	RSM10	Mitochondrial ribosomal protein of the small subunit	4	mitochondrial small ribosomal subunit	31	31	2.8008	Strong strain-specific	Essential	I	33	Non- and strain-specific
YBL090W	MRP21	Mitochondrial ribosomal protein of the small subunit	4	mitochondrial small ribosomal subunit	31	31	2.7453	Strong strain-specific	Non-essential	I	15	Non- and strain-specific
YDL045W-A	MRP10	Mitochondrial ribosomal protein of the small subunit	4	mitochondrial small ribosomal subunit	31	31	2.71455	Strong strain-specific	Non-essential	I	16	Non- and strain-specific
YMR188C	MRPS17	Mitochondrial ribosomal protein of the small subunit	4	mitochondrial small ribosomal subunit	31	31	2.575	Strong strain-specific	Non-essential	I	28	Non- and strain-specific
YKL155C	RSM22	Mitochondrial ribosomal protein of the small subunit	4	mitochondrial small ribosomal subunit	31	31	2.53339	Strong strain-specific	Non-essential	I	41	Non- and strain-specific
YHR059W	FYV4	Protein of unknown function	4	mitochondrial small ribosomal subunit	31	31	2.49837	Strong strain-specific	Non-essential	II	12	Non- and strain-specific
YHR088W	RPF1	Protein involved in assembly and export of the large ribosomal subunit	5	preribosome, large subunit precursor	30	30	3.30155	Non-specific	Essential	I	59	Non- and strain-specific
YKL172W	EBP2	Required for 25S rRNA maturation and 60S ribosomal subunit assembly	5	preribosome, large subunit precursor	30	30	3.29252	Non-specific	Essential	I	121	Non- and strain-specific
YNL110C	NOP15	Constituent of 66S pre-ribosomal particles	5	preribosome, large subunit precursor	30	30	3.25103	Non-specific	Essential	I	178	Non- and strain-specific
YOR206W	NOC2	Protein involved in ribosome biogenesis	5	preribosome, large subunit precursor	30	30	3.24643	Non-specific	Essential	I	138	Non- and strain-specific
YMR049C	ERB1	Constituent of 66S pre-ribosomal particles	5	preribosome, large subunit precursor	30	30	3.23555	Non-specific	Essential	I	135	Non- and strain-specific
YOL077C	BRX1	Nucleolar protein	5	preribosome, large subunit precursor	30	30	3.23447	Non-specific	Essential	I	97	Non- and strain-specific
YPL093W	NOG1	Putative GTPase	5	preribosome, large subunit precursor	30	30	3.20754	Non-specific	Essential	I	145	Non- and strain-specific
YKR081C	RPF2	Essential protein involved in rRNA maturation and ribosomal assembly	5	preribosome, large subunit precursor	30	30	3.19755	Non-specific	Essential	I	299	Non- and strain-specific
YFL002C	SPB4	Putative ATP-dependent RNA helicase	5	preribosome, large subunit precursor	30	30	3.16537	Semi-strain specific	Essential	I	374	Non- and strain-specific
YPR016C	TIF6	Constituent of 66S pre-ribosomal particles	5	preribosome, large subunit precursor	30	30	3.11074	Semi-strain specific	Essential	I	129	Non- and strain-specific
YBR142W	MAK5	Essential nucleolar protein	5	preribosome, large subunit precursor	30	30	3.10898	Semi-strain specific	Essential	I	85	Non- and strain-specific
YLL034C	RIX7	Putative ATPase of the AAA family	5	preribosome, large subunit precursor	30	30	3.10827	Semi-strain specific	Essential	I	64	Non- and strain-specific
YNL061W	NOP2	rRNA m5C methyltransferase	5	preribosome, large subunit precursor	30	30	3.09411	Semi-strain specific	Essential	I	115	Non- and strain-specific
YGL111W	NSA1	Constituent of 66S pre-ribosomal particles	5	preribosome, large subunit precursor	30	30	3.08659	Semi-strain specific	Essential	I	88	Non- and strain-specific
YLR002C	NOC3	Subunit of a nuclear complex with Noc2p and pre-replicative complexes	5	preribosome, large subunit precursor	30	30	3.06114	Semi-strain specific	Essential	I	69	Non- and strain-specific
YMR229C	RRP5	RNA binding protein involved in synthesis of 18S and 5.8S rRNAs	5	preribosome, large subunit precursor	30	30	3.05354	Semi-strain specific	Essential	I	220	Non- and strain-specific
YDR087C	RRP1	Essential evolutionarily conserved nucleolar protein	5	preribosome, large subunit precursor	30	30	3.04981	Semi-strain specific	Essential	I	94	Non- and strain-specific
YDR496C	PUF6	Pumilio-homology domain protein	5	preribosome, large subunit precursor	30	30	3.04376	Semi-strain specific	Non-essential	I	98	Non- and strain-specific
YNL002C	RLP7	Nucleolar protein similar to large ribosomal subunit L7 proteins	5	preribosome, large subunit precursor	30	30	3.0316	Semi-strain specific	Essential	III	343	Non- and strain-specific
YCL054W	SPB1	AdoMet-dependent methyltransferase	5	preribosome, large subunit precursor	30	30	2.98053	Strong strain-specific	Essential	I	55	Non- and strain-specific
YHR052W	CIC1	Essential protein that interacts with proteasome components	5	preribosome, large subunit precursor	30	30	2.97094	Strong strain-specific	NA	III	152	Non- and strain-specific
YMR290C	HAS1	ATP-dependent RNA helicase	5	preribosome, large subunit precursor	30	30	2.92007	Strong strain-specific	Essential	I	124	Non- and strain-specific
YDL031W	DBP10	Putative ATP-dependent RNA helicase of the DEAD-box protein family	5	preribosome, large subunit precursor	30	30	2.90843	Strong strain-specific	Essential	I	66	Non- and strain-specific
YLL008W	DRS1	Nucleolar DEAD-box protein required for ribosome assembly and function	5	preribosome, large subunit precursor	30	30	2.86094	Strong strain-specific	Essential	I	82	Non- and strain-specific
YLR449W	FPR4	Peptidyl-prolyl cis-trans isomerase (PPIase)	5	preribosome, large subunit precursor	30	30	2.8115	Strong strain-specific	Non-essential	W	71	Non- and strain-specific
YKL009W	MRT4	Protein involved in mRNA turnover and ribosome assembly	5	preribosome, large subunit precursor	30	30	2.75302	Strong strain-specific	Non-essential	I	115	Non- and strain-specific
YER006W	NUG1	GTPase that associates with nuclear 60S pre-ribosomes	5	preribosome, large subunit precursor	30	30	2.51307	Strong strain-specific	Essential	I	127	Non- and strain-specific
YPL211W	NIP7	Nucleolar protein required for 60S ribosome subunit biogenesis	5	preribosome, large subunit precursor	30	30	2.47511	Strong strain-specific	Essential	I	63	Non- and strain-specific
YGR103W	NOP7	Component of several different pre-ribosomal particles	5	preribosome, large subunit precursor	30	30	2.3622	Strong strain-specific	Essential	I	152	Non- and strain-specific
YOR272W	YTM1	Constituent of 66S pre-ribosomal particles	5	preribosome, large subunit precursor	30	30	2.35441	Strong strain-specific	Essential	I	85	Non- and strain-specific
YBR289W	SNF5	Subunit of the SWI/SNF chromatin remodeling complex	6	RSC complex	27	27	3.28593	Non-specific	Non-essential	I	53	Non- and strain-specific
YGR056W	RSC1	Component of the RSC chromatin remodeling complex	6	RSC complex	27	27	3.26414	Non-specific	Non-essential	W	35	Non- and strain-specific
YCR052W	RSC6	Component of the RSC chromatin remodeling complex	6	RSC complex	27	27	3.25979	Non-specific	Essential	W	41	Non- and strain-specific
YML127W	RSC9	Component of the RSC chromatin remodeling complex	6	RSC complex	27	27	3.23919	Non-specific	Essential	I	31	Non- and strain-specific
YPR034W	ARP7	Component of both the SWI/SNF and RSC chromatin remodeling complexes	6	RSC complex	27	27	3.22836	Non-specific	Essential	III	58	Non- and strain-specific
YLR321C	SFH1	Component of the RSC chromatin remodeling complex	6	RSC complex	27	27	3.20091	Non-specific	Essential	I	36	Non- and strain-specific
YFR037C	RSC8	Component of the RSC chromatin remodeling complex	6	RSC complex	27	27	3.16401	Semi-strain specific	Essential	I	85	Non- and strain-specific
YIL126W	STH1	ATPase component of the RSC chromatin remodeling complex	6	RSC complex	27	27	3.13493	Semi-strain specific	Essential	I	77	Non- and strain-specific
YOR290C	SNF2	Catalytic subunit of the SWI/SNF chromatin remodeling complex	6	RSC complex	27	27	3.12639	Semi-strain specific	Non-essential	IV	104	Non- and strain-specific
YDR073W	SNF11	Subunit of the SWI/SNF chromatin remodeling complex	6	RSC complex	27	27	3.10997	Semi-strain specific	Non-essential	III	26	Non- and strain-specific
YCR020W-B	HTL1	Component of the RSC chromatin remodeling complex	6	RSC complex	27	27	3.10908	Semi-strain specific	Non-essential	III	35	Non- and strain-specific
YDR303C	RSC3	Component of the RSC chromatin remodeling complex	6	RSC complex	27	27	3.09168	Semi-strain specific	Essential	W	60	Non- and strain-specific
YGR275W	RTT102	Component of both the SWI/SNF and RSC chromatin remodeling complexes	6	RSC complex	27	27	3.03866	Semi-strain specific	Non-essential	III	67	Non- and strain-specific
YFL049W	SWP82	Member of the SWI/SNF chromatin remodeling complex	6	RSC complex	27	27	3.03158	Semi-strain specific	Non-essential	III	27	Non- and strain-specific
YLR357W	RSC2	Component of the RSC chromatin remodeling complex	6	RSC complex	27	27	3.02685	Semi-strain specific	Non-essential	W	53	Non- and strain-specific
YNR023W	SNF12	73 kDa subunit of the SWI/SNF chromatin remodeling complex	6	RSC complex	27	27	3.00216	Semi-strain specific	Non-essential	W	35	Non- and strain-specific
YDR225W	HTA1	Histone H2A	6	RSC complex	27	27	2.99888	Semi-strain specific	Non-essential	III	178	Non- and strain-specific
YJL176C	SWI3	Subunit of the SWI/SNF chromatin remodeling complex	6	RSC complex	27	27	2.98343	Strong strain-specific	Non-essential	III	65	Non- and strain-specific
YGL013C	PDR1	Transcription factor that regulates the pleiotropic drug response	6	RSC complex	27	27	2.9652	Strong strain-specific	Non-essential	W	33	Non- and strain-specific
YHR056C	RSC30	Component of the RSC chromatin remodeling complex	6	RSC complex	27	27	2.92233	Strong strain-specific	Non-essential	W	33	Non- and strain-specific
YHL025W	SNF6	Subunit of the SWI/SNF chromatin remodeling complex	6	RSC complex	27	27	2.79111	Strong strain-specific	Non-essential	III	48	Non- and strain-specific
YKR008W	RSC4	Component of the RSC chromatin remodeling complex	6	RSC complex	27	27	2.74743	Strong strain-specific	Essential	I	44	Non- and strain-specific
YOR156C	NFI1	SUMO E3 ligase	6	RSC complex	27	27	2.64491	Strong strain-specific	Non-essential	W	131	Non- and strain-specific
YMR033W	ARP9	Component of both the SWI/SNF and RSC chromatin remodeling complexes	6	RSC complex	27	27	2.63104	Strong strain-specific	Essential	I	60	Non- and strain-specific
YMR091C	NPL6	Component of the RSC chromatin remodeling complex	6	RSC complex	27	27	2.51409	Strong strain-specific	Essential	I	56	Non- and strain-specific
YLR033W	RSC58	Component of the RSC chromatin remodeling complex	6	RSC complex	27	27	2.49495	Strong strain-specific	Essential	II	46	Non- and strain-specific
YPL016W	SWI1	Subunit of the SWI/SNF chromatin remodeling complex	6	RSC complex	27	27	2.18343	Strong strain-specific	Essential	I	62	Non- and strain-specific
YDR308C	SRB7	Subunit of the RNA polymerase II mediator complex	7	Srb-mediator complex	22	24	3.26148	Non-specific	Essential	I	48	Non- and strain-specific
YOL135C	MED7	Subunit of the RNA polymerase II mediator complex	7	Srb-mediator complex	22	24	3.26009	Non-specific	Essential	I	87	Non- and strain-specific
YBR253W	SRB6	Subunit of the RNA polymerase II mediator complex	7	Srb-mediator complex	22	24	3.24946	Non-specific	Essential	II	53	Non- and strain-specific
YPR168W	NUT2	Subunit of the RNA polymerase II mediator complex	7	Srb-mediator complex	22	24	3.24145	Non-specific	Essential	I	42	Non- and strain-specific
YPL042C	SSN3	Cyclin-dependent protein kinase	7	Srb-mediator complex	22	24	3.2341	Non-specific	Non-essential	I	68	Non- and strain-specific
YGL025C	PGD1	Subunit of the RNA polymerase II mediator complex	7	Srb-mediator complex	22	24	3.19764	Non-specific	Non-essential	III	74	Non- and strain-specific
YBR193C	MED8	Subunit of the RNA polymerase II mediator complex	7	Srb-mediator complex	22	24	3.1852	Non-specific	Essential	I	49	Non- and strain-specific
YMR112C	MED11	Subunit of the RNA polymerase II mediator complex	7	Srb-mediator complex	22	24	3.17538	Semi-strain specific	Essential	II	29	Non- and strain-specific
YLR071C	RGR1	Subunit of the RNA polymerase II mediator complex	7	Srb-mediator complex	22	24	3.15393	Semi-strain specific	Essential	I	57	Non- and strain-specific
YNR010W	CSE2	Subunit of the RNA polymerase II mediator complex	7	Srb-mediator complex	22	24	3.14266	Semi-strain specific	Non-essential	III	45	Non- and strain-specific
YER022W	SRB4	Subunit of the RNA polymerase II mediator complex	7	Srb-mediator complex	22	24	3.14101	Semi-strain specific	Essential	I	86	Non- and strain-specific
YHR058C	MED6	Subunit of the RNA polymerase II mediator complex	7	Srb-mediator complex	22	24	3.12995	Semi-strain specific	Essential	I	41	Non- and strain-specific
YCR081W	SRB8	Subunit of the RNA polymerase II mediator complex	7	Srb-mediator complex	22	24	3.1206	Semi-strain specific	Non-essential	I	28	Non- and strain-specific
YHR041C	SRB2	Subunit of the RNA polymerase II mediator complex	7	Srb-mediator complex	22	24	3.10043	Semi-strain specific	Non-essential	II	48	Non- and strain-specific
YGL127C	SOH1	Subunit of the RNA polymerase II mediator complex	7	Srb-mediator complex	22	24	3.08939	Semi-strain specific	Non-essential	I	41	Non- and strain-specific
YDR443C	SSN2	Subunit of the RNA polymerase II mediator complex	7	Srb-mediator complex	22	24	3.05634	Semi-strain specific	Non-essential	II	39	Non- and strain-specific
YOR174W	MED4	Subunit of the RNA polymerase II mediator complex	7	Srb-mediator complex	22	24	3.05499	Semi-strain specific	Essential	I	60	Non- and strain-specific
YOL051W	GAL11	Subunit of the RNA polymerase II mediator complex	7	Srb-mediator complex	22	24	3.0432	Semi-strain specific	Non-essential	I	93	Non- and strain-specific
YBL093C	ROX3	Subunit of the RNA polymerase II mediator complex	7	Srb-mediator complex	22	24	2.96477	Strong strain-specific	Non-essential	I	42	Non- and strain-specific
YNL236W	SIN4	Subunit of the RNA polymerase II mediator complex	7	Srb-mediator complex	22	24	2.84896	Strong strain-specific	Non-essential	II	52	Non- and strain-specific
YDL005C	MED2	Subunit of the RNA polymerase II mediator complex	7	Srb-mediator complex	22	24	2.81247	Strong strain-specific	Non-essential	III	47	Non- and strain-specific
YGR104C	SRB5	Subunit of the RNA polymerase II mediator complex	7	Srb-mediator complex	22	24	2.72975	Strong strain-specific	Non-essential	II	75	Non- and strain-specific
YER021W	RPN3	Essential non-ATPase regulatory subunit of the 26S proteasome lid	8	proteasome regulatory particle	22	22	3.26541	Non-specific	Essential	I	98	Non- and strain-specific
YHR200W	RPN10	Non-ATPase base subunit of the 19S RP of the 26S proteasome	8	proteasome regulatory particle	22	22	3.26139	Non-specific	Non-essential	I	401	Non- and strain-specific
YIL075C	RPN2	Subunit of the 26S proteasome	8	proteasome regulatory particle	22	22	3.2567	Non-specific	Essential	I	99	Non- and strain-specific
YOR117W	RPT5	ATPase of the 19S regulatory particle of the 26S proteasome	8	proteasome regulatory particle	22	22	3.24205	Non-specific	Essential	I	382	Non- and strain-specific
YDR394W	RPT3	ATPase of the 19S regulatory particle of the 26S proteasome	8	proteasome regulatory particle	22	22	3.21459	Non-specific	Essential	I	99	Non- and strain-specific
YOR261C	RPN8	Essential non-ATPase regulatory subunit of the 26S proteasome	8	proteasome regulatory particle	22	22	3.16305	Semi-strain specific	Essential	I	80	Non- and strain-specific
YGL048C	RPT6	ATPase of the 19S regulatory particle of the 26S proteasome	8	proteasome regulatory particle	22	22	3.14178	Semi-strain specific	Essential	I	117	Non- and strain-specific
YHR027C	RPN1	Non-ATPase base subunit of the 19S RP of the 26S proteasome	8	proteasome regulatory particle	22	22	3.13606	Semi-strain specific	Essential	I	429	Non- and strain-specific
YFR004W	RPN11	Metalloprotease subunit of 19S regulatory particle	8	proteasome regulatory particle	22	22	3.13543	Semi-strain specific	Essential	I	797	Non- and strain-specific
YHL030W	ECM29	Scaffold protein	8	proteasome regulatory particle	22	22	3.12846	Semi-strain specific	Non-essential	I	171	Non- and strain-specific
YDL007W	RPT2	ATPase of the 19S regulatory particle of the 26S proteasome	8	proteasome regulatory particle	22	22	3.12065	Semi-strain specific	Essential	I	66	Non- and strain-specific
YFR010W	UBP6	Ubiquitin-specific protease	8	proteasome regulatory particle	22	22	3.11771	Semi-strain specific	Non-essential	I	64	Non- and strain-specific
YDR363W-A	SEM1	19S proteasome regulatory particle lid subcomplex component	8	proteasome regulatory particle	22	22	3.11096	Semi-strain specific	Non-essential	I	58	Non- and strain-specific
YFR052W	RPN12	Subunit of the 19S regulatory particle of the 26S proteasome lid	8	proteasome regulatory particle	22	22	3.11003	Semi-strain specific	Essential	I	70	Non- and strain-specific
YKL145W	RPT1	ATPase of the 19S regulatory particle of the 26S proteasome	8	proteasome regulatory particle	22	22	3.10632	Semi-strain specific	Essential	I	123	Non- and strain-specific
YDL097C	RPN6	Essential, non-ATPase regulatory subunit of the 26S proteasome lid	8	proteasome regulatory particle	22	22	3.04621	Semi-strain specific	Essential	I	70	Non- and strain-specific
YPR108W	RPN7	Essential non-ATPase regulatory subunit of the 26S proteasome	8	proteasome regulatory particle	22	22	3.03005	Semi-strain specific	Essential	I	57	Non- and strain-specific
YGR232W	NAS6	Evolutionarily conserved 19S regulatory particle assembly-chaperone	8	proteasome regulatory particle	22	22	2.84263	Strong strain-specific	Non-essential	I	41	Non- and strain-specific
YLR421C	RPN13	Subunit of the 19S regulatory particle of the 26S proteasome lid	8	proteasome regulatory particle	22	22	2.71551	Strong strain-specific	Non-essential	II	40	Non- and strain-specific
YDR427W	RPN9	Non-ATPase regulatory subunit of the 26S proteasome	8	proteasome regulatory particle	22	22	2.71493	Strong strain-specific	Essential	I	70	Non- and strain-specific
YOR259C	RPT4	ATPase of the 19S regulatory particle of the 26S proteasome	8	proteasome regulatory particle	22	22	2.22372	Strong strain-specific	Essential	I	85	Non- and strain-specific
YDL147W	RPN5	Subunit of the CSN and 26S proteasome lid complexes	8	proteasome regulatory particle	22	22	2.18497	Strong strain-specific	Essential	I	108	Non- and strain-specific
YMR236W	TAF9	Subunit (17 kDa) of TFIID and SAGA complexes	9	SAGA complex	18	18	3.3006	Non-specific	Essential	I	111	Non- and strain-specific
YPL047W	SGF11	Integral subunit of SAGA histone acetyltransferase complex	9	SAGA complex	18	18	3.29739	Non-specific	Non-essential	II	33	Non- and strain-specific
YOR224C	RPB8	RNA polymerase subunit ABC14.5	10	RNA polymerase II complex	18	18	3.29734	Non-specific	Essential	I	74	Non- and strain-specific
YDL140C	RPO21	RNA polymerase II largest subunit B220	10	RNA polymerase II complex	18	18	3.25611	Non-specific	Essential	I	226	Non- and strain-specific
YML010W	SPT5	Spt4p/5p (DSIF) transcription elongation factor complex subunit	10	RNA polymerase II complex	18	18	3.24516	Non-specific	Essential	I	165	Non- and strain-specific
YOL005C	RPB11	RNA polymerase II subunit B12.5	10	RNA polymerase II complex	18	18	3.2383	Non-specific	Essential	I	48	Non- and strain-specific
YGR186W	TFG1	TFIIF (Transcription Factor II) largest subunit	10	RNA polymerase II complex	18	18	3.23801	Non-specific	Essential	I	51	Non- and strain-specific
YPR187W	RPO26	RNA polymerase subunit ABC23	10	RNA polymerase II complex	18	18	3.22698	Non-specific	Essential	I	76	Non- and strain-specific
YDR448W	ADA2	Transcription coactivator	9	SAGA complex	18	18	3.22469	Non-specific	Non-essential	I	117	Non- and strain-specific
YCL010C	SGF29	Component of the HAT/Core module of the SAGA, SLIK, and ADA complexes	9	SAGA complex	18	18	3.21743	Non-specific	Non-essential	I	130	Non- and strain-specific
YBR081C	SPT7	Subunit of the SAGA transcriptional regulatory complex	9	SAGA complex	18	18	3.21498	Non-specific	Non-essential	I	178	Non- and strain-specific
YBR154C	RPB5	RNA polymerase subunit ABC27	10	RNA polymerase II complex	18	18	3.19835	Non-specific	Essential	I	92	Non- and strain-specific
YGL066W	SGF73	Subunit of DUBm module of SAGA and SLIK	9	SAGA complex	18	18	3.17518	Semi-strain specific	Non-essential	I	113	Non- and strain-specific
YOR151C	RPB2	RNA polymerase II second largest subunit B150	10	RNA polymerase II complex	18	18	3.1709	Semi-strain specific	Essential	I	140	Non- and strain-specific
YOR210W	RPB10	RNA polymerase subunit ABC10-beta	10	RNA polymerase II complex	18	18	3.16958	Semi-strain specific	Essential	I	76	Non- and strain-specific
YDR167W	TAF10	Subunit (145 kDa) of TFIID and SAGA complexes	9	SAGA complex	18	18	3.16667	Semi-strain specific	Essential	I	67	Non- and strain-specific
YDR145W	TAF12	Subunit (61/68 kDa) of TFIID and SAGA complexes	9	SAGA complex	18	18	3.16514	Semi-strain specific	Essential	I	122	Non- and strain-specific
YPL129W	TAF14	Subunit of TFIID, TFIIF, INO80, SWI/SNF, and NuA3 complexes	10	RNA polymerase II complex	18	18	3.1583	Semi-strain specific	Non-essential	W	122	Non- and strain-specific
YOL148C	SPT20	Subunit of the SAGA transcriptional regulatory complex	9	SAGA complex	18	18	3.14433	Semi-strain specific	NA	I	54	Non- and strain-specific
YGL112C	TAF6	Subunit (60 kDa) of TFIID and SAGA complexes	9	SAGA complex	18	18	3.11462	Semi-strain specific	Essential	I	127	Non- and strain-specific
YHR099W	TRA1	Subunit of SAGA and NuA4 histone acetyltransferase complexes	9	SAGA complex	18	18	3.08437	Semi-strain specific	Essential	I	89	Non- and strain-specific
YGL070C	RPB9	RNA polymerase II subunit B12.6	10	RNA polymerase II complex	18	18	3.07798	Semi-strain specific	Non-essential	I	45	Non- and strain-specific
YGR063C	SPT4	Spt4p/5p (DSIF) transcription elongation factor complex subunit	10	RNA polymerase II complex	18	18	3.04966	Semi-strain specific	Non-essential	I	47	Non- and strain-specific
YDR392W	SPT3	Subunit of the SAGA and SAGA-like transcriptional regulatory complexes	9	SAGA complex	18	18	3.01288	Semi-strain specific	Non-essential	I	38	Non- and strain-specific
YLR055C	SPT8	Subunit of the SAGA transcriptional regulatory complex	9	SAGA complex	18	18	3.00855	Semi-strain specific	Non-essential	I	85	Non- and strain-specific
YDR404C	RPB7	RNA polymerase II subunit B16	10	RNA polymerase II complex	18	18	2.98072	Strong strain-specific	Essential	I	63	Non- and strain-specific
YIL021W	RPB3	RNA polymerase II third largest subunit B44	10	RNA polymerase II complex	18	18	2.90797	Strong strain-specific	Essential	I	277	Non- and strain-specific
YDR176W	NGG1	Subunit of chromatin modifying histone acetyltransferase complexes	9	SAGA complex	18	18	2.84791	Strong strain-specific	Non-essential	I	55	Non- and strain-specific
YBR198C	TAF5	Subunit (90 kDa) of TFIID and SAGA complexes	9	SAGA complex	18	18	2.8135	Strong strain-specific	Essential	I	177	Non- and strain-specific
YGR252W	GCN5	Catalytic subunit of ADA and SAGA histone acetyltransferase complexes	9	SAGA complex	18	18	2.8117	Strong strain-specific	NA	I	286	Non- and strain-specific
YPL254W	HFI1	Adaptor protein required for structural integrity of the SAGA complex	9	SAGA complex	18	18	2.79553	Strong strain-specific	Non-essential	I	76	Non- and strain-specific
YGR005C	TFG2	TFIIF (Transcription Factor II) middle subunit	10	RNA polymerase II complex	18	18	2.77564	Strong strain-specific	Essential	I	51	Non- and strain-specific
YGL043W	DST1	General transcription elongation factor TFIIS	10	RNA polymerase II complex	18	18	2.71652	Strong strain-specific	Non-essential	I	37	Non- and strain-specific
YMR223W	UBP8	Ubiquitin-specific protease component of the SAGA acetylation complex	9	SAGA complex	18	18	2.45523	Strong strain-specific	Non-essential	I	94	Non- and strain-specific
YDL115C	IWR1	RNA polymerase II transport factor, conserved from yeast to humans	10	RNA polymerase II complex	18	18	2.42439	Strong strain-specific	Non-essential	III	25	Non- and strain-specific
YJL140W	RPB4	RNA polymerase II subunit B32	10	RNA polymerase II complex	18	18	1.89638	Strong strain-specific	Non-essential	I	62	Non- and strain-specific
YDR301W	CFT1	RNA-binding subunit of the mRNA cleavage and polyadenylation factor	11	CPF complex	16	16	3.28029	Non-specific	Essential	I	41	Non- and strain-specific
YJR093C	FIP1	Subunit of cleavage polyadenylation factor (CPF)	11	CPF complex	16	16	3.27812	Non-specific	Essential	I	42	Non- and strain-specific
YKL059C	MPE1	Essential conserved subunit of CPF cleavage and polyadenylation factor	11	CPF complex	16	16	3.25913	Non-specific	Essential	I	28	Non- and strain-specific
YGR156W	PTI1	Essential component of CPF (cleavage and polyadenylation factor)	11	CPF complex	16	16	3.24477	Non-specific	Essential	III	26	Non- and strain-specific
YNL317W	PFS2	Integral subunit of the pre-mRNA CPF complex	11	CPF complex	16	16	3.22582	Non-specific	Essential	I	36	Non- and strain-specific
YKL018W	SWD2	Subunit of the COMPASS (Set1C) histone H3K4 methyltransferase complex	11	CPF complex	16	16	3.22424	Non-specific	Essential	I	43	Non- and strain-specific
YDR195W	REF2	RNA-binding protein	11	CPF complex	16	16	3.19083	Non-specific	Non-essential	III	41	Non- and strain-specific
YOR179C	SYC1	Subunit of the APT subcomplex of cleavage and polyadenylation factor	11	CPF complex	16	16	3.18607	Non-specific	Non-essential	W	14	Non- and strain-specific
YLR277C	YSH1	Endoribonuclease	11	CPF complex	16	16	3.1072	Semi-strain specific	Essential	W	30	Non- and strain-specific
YAL043C	PTA1	Subunit of holo-CPF	11	CPF complex	16	16	3.0982	Semi-strain specific	Essential	I	49	Non- and strain-specific
YKR002W	PAP1	Poly(A) polymerase	11	CPF complex	16	16	3.08723	Semi-strain specific	Essential	I	40	Non- and strain-specific
YER133W	GLC7	Type 1 S/T protein phosphatase (PP1) catalytic subunit	11	CPF complex	16	16	3.07981	Semi-strain specific	Essential	I	178	Non- and strain-specific
YNL222W	SSU72	Phosphatase and transcription/RNA-processing factor	11	CPF complex	16	16	2.9984	Semi-strain specific	Essential	I	33	Non- and strain-specific
YMR061W	RNA14	Component of the cleavage and polyadenylation factor I (CF I)	11	CPF complex	16	16	2.98522	Strong strain-specific	Essential	I	46	Non- and strain-specific
YLR115W	CFT2	Subunit of the mRNA cleavage and polyadenlylation factor (CPF)	11	CPF complex	16	16	2.95348	Strong strain-specific	Essential	I	36	Non- and strain-specific
YPR107C	YTH1	Essential RNA-binding component of cleavage and polyadenylation factor	11	CPF complex	16	16	2.91374	Strong strain-specific	Essential	I	23	Non- and strain-specific
YOR224C	RPB8	RNA polymerase subunit ABC14.5	12	RNA polymerase III complex	16	16	3.29734	Non-specific	Essential	I	74	Non- and strain-specific
YNL113W	RPC19	RNA polymerase subunit AC19	12	RNA polymerase III complex	16	16	3.24913	Non-specific	Essential	I	75	Non- and strain-specific
YKL144C	RPC25	RNA polymerase III subunit C25	12	RNA polymerase III complex	16	16	3.22776	Non-specific	Essential	I	33	Non- and strain-specific
YPR187W	RPO26	RNA polymerase subunit ABC23	12	RNA polymerase III complex	16	16	3.22698	Non-specific	Essential	I	76	Non- and strain-specific
YPR110C	RPC40	RNA polymerase subunit AC40	12	RNA polymerase III complex	16	16	3.20241	Non-specific	Essential	I	134	Non- and strain-specific
YBR154C	RPB5	RNA polymerase subunit ABC27	12	RNA polymerase III complex	16	16	3.19835	Non-specific	Essential	I	92	Non- and strain-specific
YOR210W	RPB10	RNA polymerase subunit ABC10-beta	12	RNA polymerase III complex	16	16	3.16958	Semi-strain specific	Essential	I	76	Non- and strain-specific
YPR190C	RPC82	RNA polymerase III subunit C82	12	RNA polymerase III complex	16	16	3.16815	Semi-strain specific	Essential	I	539	Non- and strain-specific
YKR025W	RPC37	RNA polymerase III subunit C37	12	RNA polymerase III complex	16	16	3.16457	Semi-strain specific	Essential	I	34	Non- and strain-specific
YDL150W	RPC53	RNA polymerase III subunit C53	12	RNA polymerase III complex	16	16	3.14373	Semi-strain specific	Essential	I	38	Non- and strain-specific
YJL011C	RPC17	RNA polymerase III subunit C17	12	RNA polymerase III complex	16	16	2.99743	Semi-strain specific	Essential	I	35	Non- and strain-specific
YDR045C	RPC11	RNA polymerase III subunit C11	12	RNA polymerase III complex	16	16	2.97177	Strong strain-specific	Essential	I	37	Non- and strain-specific
YNR003C	RPC34	RNA polymerase III subunit C34	12	RNA polymerase III complex	16	16	2.90972	Strong strain-specific	Essential	I	38	Non- and strain-specific
YOR207C	RET1	Second-largest subunit of RNA polymerase III	12	RNA polymerase III complex	16	16	2.83224	Strong strain-specific	Essential	I	58	Non- and strain-specific
YNL151C	RPC31	RNA polymerase III subunit C31	12	RNA polymerase III complex	16	16	2.3473	Strong strain-specific	Essential	II	26	Non- and strain-specific
YOR116C	RPO31	RNA polymerase III largest subunit C160	12	RNA polymerase III complex	16	16	2.21078	Strong strain-specific	Essential	I	63	Non- and strain-specific
YGL128C	CWC23	Component of a complex containing Cef1p	13	spliceosome	16	16	3.25649	Non-specific	Essential	III	21	Non- and strain-specific
YGL120C	PRP43	RNA helicase in the DEAH-box family	13	spliceosome	16	16	3.22197	Non-specific	Essential	I	191	Non- and strain-specific
YCR063W	BUD31	Component of the SF3b subcomplex of the U2 snRNP	13	spliceosome	16	16	3.2079	Non-specific	Non-essential	I	36	Non- and strain-specific
YJR050W	ISY1	Member of the NineTeen Complex (NTC)	13	spliceosome	16	16	3.20299	Non-specific	Non-essential	I	27	Non- and strain-specific
YLR117C	CLF1	Member of the NineTeen Complex (NTC)	13	spliceosome	16	16	3.20287	Non-specific	Essential	I	62	Non- and strain-specific
YLR424W	SPP382	Essential protein that forms a dimer with Ntr2p	13	spliceosome	16	16	3.17885	Non-specific	Essential	I	67	Non- and strain-specific
YGR278W	CWC22	Spliceosome-associated protein that is required for pre-mRNA splicing	13	spliceosome	16	16	3.17288	Semi-strain specific	Essential	I	26	Non- and strain-specific
YPL151C	PRP46	Member of the NineTeen Complex (NTC)	13	spliceosome	16	16	3.07786	Semi-strain specific	Essential	I	57	Non- and strain-specific
YAL032C	PRP45	Protein required for pre-mRNA splicing	13	spliceosome	16	16	3.07672	Semi-strain specific	Essential	I	105	Non- and strain-specific
YDL209C	CWC2	Member of the NineTeen Complex (NTC)	13	spliceosome	16	16	3.06415	Semi-strain specific	Essential	I	54	Non- and strain-specific
YBR065C	ECM2	Pre-mRNA splicing factor	13	spliceosome	16	16	2.98437	Strong strain-specific	Non-essential	I	34	Non- and strain-specific
YDR416W	SYF1	Member of the NineTeen Complex (NTC)	13	spliceosome	16	16	2.94407	Strong strain-specific	Essential	I	46	Non- and strain-specific
YDR364C	CDC40	Pre-mRNA splicing factor	13	spliceosome	16	16	2.92097	Strong strain-specific	Essential	I	30	Non- and strain-specific
YPR101W	SNT309	Member of the NineTeen Complex (NTC)	13	spliceosome	16	16	2.75433	Strong strain-specific	Essential	III	45	Non- and strain-specific
YLL036C	PRP19	Splicing factor associated with the spliceosome	13	spliceosome	16	16	2.47335	Strong strain-specific	Essential	I	141	Non- and strain-specific
YMR213W	CEF1	Essential splicing factor	13	spliceosome	16	16	2.4258	Strong strain-specific	Essential	I	67	Non- and strain-specific
YBR048W	RPS11B	Protein component of the small (40S) ribosomal subunit	15	cytosolic small ribosomal subunit	14	15	3.28479	Non-specific	Non-essential	W	42	Non- and strain-specific
YBR189W	RPS9B	Protein component of the small (40S) ribosomal subunit	15	cytosolic small ribosomal subunit	14	15	3.25925	Non-specific	Non-essential	W	95	Non- and strain-specific
YIL069C	RPS24B	Protein component of the small (40S) ribosomal subunit	15	cytosolic small ribosomal subunit	14	15	3.24555	Non-specific	Non-essential	W	71	Non- and strain-specific
YOR204W	DED1	ATP-dependent DEAD (Asp-Glu-Ala-Asp)-box RNA helicase	15	cytosolic small ribosomal subunit	14	15	3.23643	Non-specific	Essential	W	179	Non- and strain-specific
YLR367W	RPS22B	Protein component of the small (40S) ribosomal subunit	15	cytosolic small ribosomal subunit	14	15	3.2068	Non-specific	Non-essential	IV	56	Non- and strain-specific
YJL190C	RPS22A	Protein component of the small (40S) ribosomal subunit	15	cytosolic small ribosomal subunit	14	15	3.19564	Non-specific	Non-essential	IV	70	Non- and strain-specific
YDR064W	RPS13	Protein component of the small (40S) ribosomal subunit	15	cytosolic small ribosomal subunit	14	15	3.11941	Semi-strain specific	Essential	I	80	Non- and strain-specific
YHR203C	RPS4B	Protein component of the small (40S) ribosomal subunit	15	cytosolic small ribosomal subunit	14	15	3.10517	Semi-strain specific	Non-essential	W	60	Non- and strain-specific
YOR096W	RPS7A	Protein component of the small (40S) ribosomal subunit	15	cytosolic small ribosomal subunit	14	15	3.0757	Semi-strain specific	Non-essential	W	83	Non- and strain-specific
YER102W	RPS8B	Protein component of the small (40S) ribosomal subunit	15	cytosolic small ribosomal subunit	14	15	2.92441	Strong strain-specific	NA	W	36	Non- and strain-specific
YPL081W	RPS9A	Protein component of the small (40S) ribosomal subunit	15	cytosolic small ribosomal subunit	14	15	2.87027	Strong strain-specific	Non-essential	W	63	Non- and strain-specific
YBL072C	RPS8A	Protein component of the small (40S) ribosomal subunit	15	cytosolic small ribosomal subunit	14	15	2.83956	Strong strain-specific	Non-essential	W	93	Non- and strain-specific
YDR025W	RPS11A	Protein component of the small (40S) ribosomal subunit	15	cytosolic small ribosomal subunit	14	15	2.77896	Strong strain-specific	Non-essential	W	59	Non- and strain-specific
YJR145C	RPS4A	Protein component of the small (40S) ribosomal subunit	15	cytosolic small ribosomal subunit	14	15	2.66913	Strong strain-specific	Non-essential	W	100	Non- and strain-specific
YDR280W	RRP45	Exosome non-catalytic core component	16	exosome _RNase complex_	14	15	3.27124	Non-specific	Essential	I	45	Non- and strain-specific
YOL021C	DIS3	Exosome core complex catalytic subunit	16	exosome _RNase complex_	14	15	3.2285	Non-specific	Essential	I	56	Non- and strain-specific
YGR095C	RRP46	Exosome non-catalytic core component	16	exosome _RNase complex_	14	15	3.22189	Non-specific	Essential	I	31	Non- and strain-specific
YGR195W	SKI6	Exosome non-catalytic core component	16	exosome _RNase complex_	14	15	3.14348	Semi-strain specific	Essential	I	39	Non- and strain-specific
YHR081W	LRP1	Nuclear exosome-associated nucleic acid binding protein	16	exosome _RNase complex_	14	15	3.13223	Semi-strain specific	Non-essential	III	29	Non- and strain-specific
YDL111C	RRP42	Exosome non-catalytic core component	16	exosome _RNase complex_	14	15	3.07965	Semi-strain specific	Essential	I	33	Non- and strain-specific
YOL142W	RRP40	Exosome non-catalytic core component	16	exosome _RNase complex_	14	15	3.07601	Semi-strain specific	NA	I	21	Non- and strain-specific
YGR158C	MTR3	Exosome non-catalytic core component	16	exosome _RNase complex_	14	15	3.07289	Semi-strain specific	Essential	I	30	Non- and strain-specific
YHR069C	RRP4	Exosome non-catalytic core component	16	exosome _RNase complex_	14	15	3.03398	Semi-strain specific	Essential	I	33	Non- and strain-specific
YNL189W	SRP1	Karyopherin alpha homolog	16	exosome _RNase complex_	14	15	2.97334	Strong strain-specific	Essential	I	242	Non- and strain-specific
YOR001W	RRP6	Nuclear exosome exonuclease component	16	exosome _RNase complex_	14	15	2.74404	Strong strain-specific	Non-essential	I	333	Non- and strain-specific
YCR035C	RRP43	Exosome non-catalytic core component	16	exosome _RNase complex_	14	15	2.74208	Strong strain-specific	Essential	II	41	Non- and strain-specific
YOR076C	SKI7	GTP-binding protein that couples the Ski complex and exosome	16	exosome _RNase complex_	14	15	2.55352	Strong strain-specific	Essential	W	24	Non- and strain-specific
YNL232W	CSL4	Exosome non-catalytic core component	16	exosome _RNase complex_	14	15	2.13617	Strong strain-specific	Essential	I	42	Non- and strain-specific
YGR253C	PUP2	Alpha 5 subunit of the 20S proteasome	14	proteasome core complex	15	15	3.27923	Non-specific	Essential	I	57	Non- and strain-specific
YPR103W	PRE2	Beta 5 subunit of the 20S proteasome	14	proteasome core complex	15	15	3.27548	Non-specific	Essential	I	53	Non- and strain-specific
YBL041W	PRE7	Beta 6 subunit of the 20S proteasome	14	proteasome core complex	15	15	3.2651	Non-specific	Essential	I	31	Non- and strain-specific
YER012W	PRE1	Beta 4 subunit of the 20S proteasome	14	proteasome core complex	15	15	3.26433	Non-specific	Essential	I	125	Non- and strain-specific
YML092C	PRE8	Alpha 2 subunit of the 20S proteasome	14	proteasome core complex	15	15	3.25171	Non-specific	Essential	I	52	Non- and strain-specific
YOL038W	PRE6	Alpha 4 subunit of the 20S proteasome	14	proteasome core complex	15	15	3.22481	Non-specific	Essential	I	70	Non- and strain-specific
YFL007W	BLM10	Proteasome activator	14	proteasome core complex	15	15	3.20466	Non-specific	Non-essential	I	38	Non- and strain-specific
YGR135W	PRE9	Alpha 3 subunit of the 20S proteasome	14	proteasome core complex	15	15	3.18116	Non-specific	Non-essential	I	67	Non- and strain-specific
YER094C	PUP3	Beta 3 subunit of the 20S proteasome	14	proteasome core complex	15	15	3.13951	Semi-strain specific	Essential	I	33	Non- and strain-specific
YGL011C	SCL1	Alpha 1 subunit of the 20S proteasome	14	proteasome core complex	15	15	3.07127	Semi-strain specific	Essential	I	60	Non- and strain-specific
YMR314W	PRE5	Alpha 6 subunit of the 20S proteasome	14	proteasome core complex	15	15	3.06931	Semi-strain specific	Essential	I	75	Non- and strain-specific
YOR157C	PUP1	Beta 2 subunit of the 20S proteasome	14	proteasome core complex	15	15	3.01266	Semi-strain specific	Essential	I	40	Non- and strain-specific
YOR362C	PRE10	Alpha 7 subunit of the 20S proteasome	14	proteasome core complex	15	15	2.92567	Strong strain-specific	Essential	I	73	Non- and strain-specific
YJL001W	PRE3	Beta 1 subunit of the 20S proteasome	14	proteasome core complex	15	15	2.74437	Strong strain-specific	Essential	I	41	Non- and strain-specific
YFR050C	PRE4	Beta 7 subunit of the 20S proteasome	14	proteasome core complex	15	15	2.57857	Strong strain-specific	Essential	I	39	Non- and strain-specific
YOR224C	RPB8	RNA polymerase subunit ABC14.5	17	RNA polymerase I complex	14	14	3.29734	Non-specific	Essential	I	74	Non- and strain-specific
YHR143W-A	RPC10	RNA polymerase subunit ABC10-alpha, found in RNA pol I, II, and III	17	RNA polymerase I complex	14	14	3.15729	Semi-strain specific	Essential	I	57	Non- and strain-specific
YPR110C	RPC40	RNA polymerase subunit AC40	17	RNA polymerase I complex	14	14	3.20241	Non-specific	Essential	I	134	Non- and strain-specific
YDR156W	RPA14	RNA polymerase I subunit A14	17	RNA polymerase I complex	14	14	2.36848	Strong strain-specific	Non-essential	III	24	Non- and strain-specific
YPR187W	RPO26	RNA polymerase subunit ABC23	17	RNA polymerase I complex	14	14	3.22698	Non-specific	Essential	I	76	Non- and strain-specific
YOR341W	RPA190	RNA polymerase I largest subunit A190	17	RNA polymerase I complex	14	14	3.1448	Semi-strain specific	Essential	I	97	Non- and strain-specific
YJL148W	RPA34	RNA polymerase I subunit A34.5	17	RNA polymerase I complex	14	14	2.89093	Strong strain-specific	Non-essential	III	56	Non- and strain-specific
YNL248C	RPA49	RNA polymerase I subunit A49	17	RNA polymerase I complex	14	14	3.19592	Non-specific	Non-essential	I	65	Non- and strain-specific
YBR154C	RPB5	RNA polymerase subunit ABC27	17	RNA polymerase I complex	14	14	3.19835	Non-specific	Essential	I	92	Non- and strain-specific
YOR210W	RPB10	RNA polymerase subunit ABC10-beta	17	RNA polymerase I complex	14	14	3.16958	Semi-strain specific	Essential	I	76	Non- and strain-specific
YOR340C	RPA43	RNA polymerase I subunit A43	17	RNA polymerase I complex	14	14	3.15612	Semi-strain specific	Essential	I	52	Non- and strain-specific
YNL113W	RPC19	RNA polymerase subunit AC19	17	RNA polymerase I complex	14	14	3.24913	Non-specific	Essential	I	75	Non- and strain-specific
YJR063W	RPA12	RNA polymerase I subunit A12.2	17	RNA polymerase I complex	14	14	2.88295	Strong strain-specific	Non-essential	I	39	Non- and strain-specific
YPR010C	RPA135	RNA polymerase I second largest subunit A135	17	RNA polymerase I complex	14	14	2.78526	Strong strain-specific	Essential	I	156	Non- and strain-specific
YPR082C	DIB1	17-kDa component of the U4/U6aU5 tri-snRNP	18	U4-U6 x U5 tri-snRNP complex	14	14	3.25676	Non-specific	Essential	I	31	Non- and strain-specific
YGR074W	SMD1	Core Sm protein Sm D1	18	U4-U6 x U5 tri-snRNP complex	14	14	3.23263	Non-specific	Essential	I	64	Non- and strain-specific
YKL173W	SNU114	GTPase component of U5 snRNP involved in mRNA splicing via spliceosome	18	U4-U6 x U5 tri-snRNP complex	14	14	3.00791	Semi-strain specific	Essential	II	87	Non- and strain-specific
YPR178W	PRP4	Splicing factor	18	U4-U6 x U5 tri-snRNP complex	14	14	3.00533	Semi-strain specific	Essential	I	65	Non- and strain-specific
YHR165C	PRP8	Component of U4/U6-U5 snRNP complex	18	U4-U6 x U5 tri-snRNP complex	14	14	2.89416	Strong strain-specific	Essential	I	111	Non- and strain-specific
YLR275W	SMD2	Core Sm protein Sm D2	18	U4-U6 x U5 tri-snRNP complex	14	14	3.05856	Semi-strain specific	Essential	I	63	Non- and strain-specific
YER172C	BRR2	RNA-dependent ATPase RNA helicase (DEIH box)	18	U4-U6 x U5 tri-snRNP complex	14	14	3.2717	Non-specific	Essential	I	106	Non- and strain-specific
YDR473C	PRP3	Splicing factor	18	U4-U6 x U5 tri-snRNP complex	14	14	3.20941	Non-specific	Essential	I	49	Non- and strain-specific
YLR147C	SMD3	Core Sm protein Sm D3	18	U4-U6 x U5 tri-snRNP complex	14	14	3.13869	Semi-strain specific	Essential	I	63	Non- and strain-specific
YGR091W	PRP31	Splicing factor	18	U4-U6 x U5 tri-snRNP complex	14	14	2.76004	Strong strain-specific	Essential	I	49	Non- and strain-specific
YBR055C	PRP6	Splicing factor	18	U4-U6 x U5 tri-snRNP complex	14	14	3.0321	Semi-strain specific	Essential	I	85	Non- and strain-specific
YER029C	SMB1	Core Sm protein Sm B	18	U4-U6 x U5 tri-snRNP complex	14	14	2.79559	Strong strain-specific	NA	I	117	Non- and strain-specific
YDL098C	SNU23	Component of the U4/U6.U5 snRNP complex	18	U4-U6 x U5 tri-snRNP complex	14	14	2.90115	Strong strain-specific	Essential	I	19	Non- and strain-specific
YOR308C	SNU66	Component of the U4/U6.U5 snRNP complex	18	U4-U6 x U5 tri-snRNP complex	14	14	2.39206	Strong strain-specific	Non-essential	III	72	Non- and strain-specific
YML041C	VPS71	Nucleosome-binding component of the SWR1 complex	19	SWR1 complex	13	14	3.26306	Non-specific	Non-essential	III	23	Non- and strain-specific
YBR231C	SWC5	Component of the SWR1 complex	19	SWR1 complex	13	14	3.24017	Non-specific	Non-essential	II	22	Non- and strain-specific
YLR399C	BDF1	Protein involved in transcription initiation	19	SWR1 complex	13	14	3.19618	Non-specific	Non-essential	W	107	Non- and strain-specific
YNL107W	YAF9	Subunit of NuA4 histone H4 acetyltransferase and SWR1 complexes	19	SWR1 complex	13	14	3.12377	Semi-strain specific	Non-essential	I	86	Non- and strain-specific
YGR002C	SWC4	Component of the Swr1p complex that incorporates Htz1p into chromatin	19	SWR1 complex	13	14	2.95375	Strong strain-specific	Essential	I	40	Non- and strain-specific
YJL081C	ARP4	Nuclear actin-related protein involved in chromatin remodeling	19	SWR1 complex	13	14	2.95785	Strong strain-specific	Essential	I	58	Non- and strain-specific
YAL011W	SWC3	Protein of unknown function	19	SWR1 complex	13	14	3.10099	Semi-strain specific	Non-essential	II	42	Non- and strain-specific
YDR334W	SWR1	Swi2/Snf2-related ATPase	19	SWR1 complex	13	14	3.04584	Semi-strain specific	Non-essential	I	43	Non- and strain-specific
YLR085C	ARP6	Actin-related protein that binds nucleosomes	19	SWR1 complex	13	14	3.03878	Semi-strain specific	Non-essential	I	23	Non- and strain-specific
YDR485C	VPS72	Htz1p-binding component of the SWR1 complex	19	SWR1 complex	13	14	3.12169	Semi-strain specific	Non-essential	II	25	Non- and strain-specific
YFL039C	ACT1	Actin	19	SWR1 complex	13	14	3.17723	Semi-strain specific	Essential	I	173	Non- and strain-specific
YPL235W	RVB2	ATP-dependent DNA helicase, also known as reptin	19	SWR1 complex	13	14	3.19954	Non-specific	Essential	I	380	Non- and strain-specific
YDR190C	RVB1	ATP-dependent DNA helicase, also known as pontin	19	SWR1 complex	13	14	3.13746	Semi-strain specific	Essential	I	480	Non- and strain-specific
YLR052W	IES3	Subunit of the INO80 chromatin remodeling complex	20	INO80 complex	12	12	3.20691	Non-specific	Non-essential	III	39	Non- and strain-specific
YNL059C	ARP5	Nuclear actin-related protein involved in chromatin remodeling	20	INO80 complex	12	12	3.24142	Non-specific	Essential	I	42	Non- and strain-specific
YGL150C	INO80	ATPase and nucleosome spacing factor	20	INO80 complex	12	12	3.23725	Non-specific	Essential	I	78	Non- and strain-specific
YPL235W	RVB2	ATP-dependent DNA helicase, also known as reptin	20	INO80 complex	12	12	3.19954	Non-specific	Essential	I	380	Non- and strain-specific
YFL013C	IES1	Subunit of the INO80 chromatin remodeling complex	20	INO80 complex	12	12	2.58756	Strong strain-specific	NA	I	48	Non- and strain-specific
YJL081C	ARP4	Nuclear actin-related protein involved in chromatin remodeling	20	INO80 complex	12	12	2.95785	Strong strain-specific	Essential	I	58	Non- and strain-specific
YNL215W	IES2	Protein that associates with the INO80 chromatin remodeling complex	20	INO80 complex	12	12	2.9678	Strong strain-specific	Non-essential	III	27	Non- and strain-specific
YER092W	IES5	Non-essential INO80 chromatin remodeling complex subunit	20	INO80 complex	12	12	2.93247	Strong strain-specific	Non-essential	III	31	Non- and strain-specific
YDL002C	NHP10	Non-essential INO80 chromatin remodeling complex subunit	20	INO80 complex	12	12	3.06213	Semi-strain specific	Non-essential	II	54	Non- and strain-specific
YOR141C	ARP8	Nuclear actin-related protein involved in chromatin remodeling	20	INO80 complex	12	12	3.12648	Semi-strain specific	Non-essential	I	56	Non- and strain-specific
YFL039C	ACT1	Actin	20	INO80 complex	12	12	3.17723	Semi-strain specific	Essential	I	173	Non- and strain-specific
YDR190C	RVB1	ATP-dependent DNA helicase, also known as pontin	20	INO80 complex	12	12	3.13746	Semi-strain specific	Essential	I	480	Non- and strain-specific
YJR082C	EAF6	Subunit of the NuA4 acetyltransferase complex	21	NuA4 histone acetyltransferase complex	12	12	2.87909	Strong strain-specific	Non-essential	II	47	Non- and strain-specific
YHR090C	YNG2	Subunit of NuA4, an essential histone acetyltransferase complex	21	NuA4 histone acetyltransferase complex	12	12	3.05371	Semi-strain specific	NA	II	37	Non- and strain-specific
YNL107W	YAF9	Subunit of NuA4 histone H4 acetyltransferase and SWR1 complexes	21	NuA4 histone acetyltransferase complex	12	12	3.12377	Semi-strain specific	Non-essential	I	86	Non- and strain-specific
YGR002C	SWC4	Component of the Swr1p complex that incorporates Htz1p into chromatin	21	NuA4 histone acetyltransferase complex	12	12	2.95375	Strong strain-specific	Essential	I	40	Non- and strain-specific
YDR359C	EAF1	Component of the NuA4 histone acetyltransferase complex	21	NuA4 histone acetyltransferase complex	12	12	3.10498	Semi-strain specific	Non-essential	I	42	Non- and strain-specific
YJL081C	ARP4	Nuclear actin-related protein involved in chromatin remodeling	21	NuA4 histone acetyltransferase complex	12	12	2.95785	Strong strain-specific	Essential	I	58	Non- and strain-specific
YNL136W	EAF7	Subunit of the NuA4 histone acetyltransferase complex	21	NuA4 histone acetyltransferase complex	12	12	3.23144	Non-specific	Non-essential	I	37	Non- and strain-specific
YOR244W	ESA1	Catalytic subunit of the histone acetyltransferase complex (NuA4)	21	NuA4 histone acetyltransferase complex	12	12	3.13139	Semi-strain specific	Essential	I	205	Non- and strain-specific
YFL024C	EPL1	Subunit of NuA4, an essential histone H4/H2A acetyltransferase complex	21	NuA4 histone acetyltransferase complex	12	12	2.98702	Strong strain-specific	Essential	I	43	Non- and strain-specific
YFL039C	ACT1	Actin	21	NuA4 histone acetyltransferase complex	12	12	3.17723	Semi-strain specific	Essential	I	173	Non- and strain-specific
YEL018W	EAF5	Non-essential subunit of the NuA4 acetyltransferase complex	21	NuA4 histone acetyltransferase complex	12	12	3.18057	Non-specific	Non-essential	III	22	Non- and strain-specific
YPR023C	EAF3	Component of the Rpd3S histone deacetylase complex	21	NuA4 histone acetyltransferase complex	12	12	2.80746	Strong strain-specific	Non-essential	I	36	Non- and strain-specific
YPL181W	CTI6	Component of the Rpd3L histone deacetylase complex	26	Rpd3L complex	10	12	2.93043	Strong strain-specific	Non-essential	I	39	Fully strain-specific
YAL013W	DEP1	Component of the Rpd3L histone deacetylase complex	26	Rpd3L complex	10	12	2.84532	Strong strain-specific	Non-essential	I	21	Fully strain-specific
YNL097C	PHO23	Component of the Rpd3L histone deacetylase complex	26	Rpd3L complex	10	12	2.86418	Strong strain-specific	Non-essential	II	26	Fully strain-specific
YIL084C	SDS3	Component of the Rpd3L histone deacetylase complex	26	Rpd3L complex	10	12	2.71415	Strong strain-specific	Non-essential	I	30	Fully strain-specific
YNL330C	RPD3	Histone deacetylase, component of both the Rpd3S and Rpd3L complexes	26	Rpd3L complex	10	12	3.08431	Semi-strain specific	Non-essential	I	89	Fully strain-specific
YMR263W	SAP30	Component of Rpd3L histone deacetylase complex	26	Rpd3L complex	10	12	2.6247	Strong strain-specific	Non-essential	II	28	Fully strain-specific
YDR207C	UME6	Rpd3L histone deacetylase complex subunit	26	Rpd3L complex	10	12	2.4068	Strong strain-specific	Non-essential	III	43	Fully strain-specific
YMR075W	RCO1	Essential component of the Rpd3S histone deacetylase complex	26	Rpd3L complex	10	12	2.65994	Strong strain-specific	Non-essential	I	29	Fully strain-specific
YOL004W	SIN3	Component of both the Rpd3S and Rpd3L histone deacetylase complexes	26	Rpd3L complex	10	12	2.40633	Strong strain-specific	Non-essential	I	76	Fully strain-specific
YDL076C	RXT3	Component of the Rpd3L histone deacetylase complex	26	Rpd3L complex	10	12	2.26423	Strong strain-specific	Non-essential	I	26	Fully strain-specific
YGL240W	DOC1	Processivity factor	22	anaphase-promoting complex	11	12	3.14757	Semi-strain specific	Non-essential	I	28	Non- and strain-specific
YKL022C	CDC16	Subunit of the anaphase-promoting complex/cyclosome (APC/C)	22	anaphase-promoting complex	11	12	3.25663	Non-specific	Essential	I	39	Non- and strain-specific
YNL172W	APC1	Largest subunit of the Anaphase-Promoting Complex/Cyclosome	22	anaphase-promoting complex	11	12	3.22795	Non-specific	Essential	I	41	Non- and strain-specific
YFR036W	CDC26	Subunit of the Anaphase-Promoting Complex/Cyclosome (APC/C)	22	anaphase-promoting complex	11	12	3.25203	Non-specific	Non-essential	III	18	Non- and strain-specific
YHR166C	CDC23	Subunit of the Anaphase-Promoting Complex/Cyclosome (APC/C)	22	anaphase-promoting complex	11	12	3.18208	Non-specific	Essential	I	32	Non- and strain-specific
YOR249C	APC5	Subunit of the Anaphase-Promoting Complex/Cyclosome (APC/C)	22	anaphase-promoting complex	11	12	2.83815	Strong strain-specific	Essential	II	23	Non- and strain-specific
YLR102C	APC9	Subunit of the Anaphase-Promoting Complex/Cyclosome (APC/C)	22	anaphase-promoting complex	11	12	2.78329	Strong strain-specific	Non-essential	III	22	Non- and strain-specific
YDR118W	APC4	Subunit of the Anaphase-Promoting Complex/Cyclosome (APC/C)	22	anaphase-promoting complex	11	12	2.75399	Strong strain-specific	Essential	II	26	Non- and strain-specific
YBL084C	CDC27	Subunit of the Anaphase-Promoting Complex/Cyclosome (APC/C)	22	anaphase-promoting complex	11	12	2.72701	Strong strain-specific	Essential	I	52	Non- and strain-specific
YDR260C	SWM1	Subunit of the anaphase-promoting complex (APC)	22	anaphase-promoting complex	11	12	2.30302	Strong strain-specific	Non-essential	III	28	Non- and strain-specific
YIR025W	MND2	Subunit of the Anaphase-Promoting Complex/Cyclosome (APC/C)	22	anaphase-promoting complex	11	12	2.00203	Strong strain-specific	Non-essential	III	23	Non- and strain-specific
YDR318W	MCM21	Component of the kinetochore sub-complex COMA	23	COMA complex	11	11	3.1783	Non-specific	Non-essential	II	36	Non- and strain-specific
YDR254W	CHL4	Outer kinetochore protein required for chromosome stability	23	COMA complex	11	11	1.97963	Strong strain-specific	Non-essential	I	35	Non- and strain-specific
YGR179C	OKP1	Outer kinetochore protein required for accurate chromosome segregation	23	COMA complex	11	11	3.25452	Non-specific	Essential	III	44	Non- and strain-specific
YLR315W	NKP2	Central kinetochore protein and subunit of the Ctf19 complex	23	COMA complex	11	11	3.25309	Non-specific	Non-essential	III	61	Non- and strain-specific
YBR107C	IML3	Outer kinetochore protein and component of the Ctf19 complex	23	COMA complex	11	11	3.15179	Semi-strain specific	Non-essential	III	33	Non- and strain-specific
YPL018W	CTF19	Outer kinetochore protein, needed for accurate chromosome segregation	23	COMA complex	11	11	3.1282	Semi-strain specific	Non-essential	III	110	Non- and strain-specific
YDR383C	NKP1	Central kinetochore protein and subunit of the Ctf19 complex	23	COMA complex	11	11	3.04611	Semi-strain specific	Non-essential	III	23	Non- and strain-specific
YPR046W	MCM16	Component of the Ctf19 complex and the COMA subcomplex	23	COMA complex	11	11	2.78841	Strong strain-specific	Non-essential	III	59	Non- and strain-specific
YBR211C	AME1	Essential kinetochore protein associated with microtubules and SPBs	23	COMA complex	11	11	3.20449	Non-specific	Essential	III	65	Non- and strain-specific
YLR381W	CTF3	Outer kinetochore protein that forms a complex with Mcm16p and Mcm22p	23	COMA complex	11	11	2.29644	Strong strain-specific	Non-essential	III	22	Non- and strain-specific
YJR135C	MCM22	Outer kinetochore protein and component of the Ctf3 subcomplex	23	COMA complex	11	11	2.96602	Strong strain-specific	Essential	III	28	Non- and strain-specific
YNL147W	LSM7	Lsm (Like Sm) protein	24	snRNP U6	11	11	3.25319	Non-specific	Essential	I	43	Non- and strain-specific
YER146W	LSM5	Lsm (Like Sm) protein	24	snRNP U6	11	11	3.23021	Non-specific	Essential	I	66	Non- and strain-specific
YMR268C	PRP24	Splicing factor that reanneals snRNPs during spliceosome recycling	24	snRNP U6	11	11	2.55309	Strong strain-specific	Essential	I	16	Non- and strain-specific
YBL026W	LSM2	Lsm (Like Sm) protein	24	snRNP U6	11	11	2.96092	Strong strain-specific	Essential	I	95	Non- and strain-specific
YLR438C-A	LSM3	Lsm (Like Sm) protein	24	snRNP U6	11	11	3.13987	Semi-strain specific	Essential	I	68	Non- and strain-specific
YCR077C	PAT1	Deadenylation-dependent mRNA-decapping factor	24	snRNP U6	11	11	3.10818	Semi-strain specific	Non-essential	I	465	Non- and strain-specific
YER112W	LSM4	Lsm (Like Sm) protein	24	snRNP U6	11	11	3.01536	Semi-strain specific	Essential	I	105	Non- and strain-specific
YDL160C	DHH1	Cytoplasmic DEAD-box helicase, stimulates mRNA decapping	24	snRNP U6	11	11	3.11229	Semi-strain specific	Non-essential	I	3605	Non- and strain-specific
YJL124C	LSM1	Lsm (Like Sm) protein	24	snRNP U6	11	11	3.01943	Semi-strain specific	Non-essential	I	268	Non- and strain-specific
YDR378C	LSM6	Lsm (Like Sm) protein	24	snRNP U6	11	11	3.03577	Semi-strain specific	Essential	III	49	Non- and strain-specific
YJR022W	LSM8	Lsm (Like Sm) protein	24	snRNP U6	11	11	3.04245	Semi-strain specific	Essential	I	84	Non- and strain-specific
YMR236W	TAF9	Subunit (17 kDa) of TFIID and SAGA complexes	25	transcription factor TFIID complex	11	11	3.3006	Non-specific	Essential	I	111	Non- and strain-specific
YDR145W	TAF12	Subunit (61/68 kDa) of TFIID and SAGA complexes	25	transcription factor TFIID complex	11	11	3.16514	Semi-strain specific	Essential	I	122	Non- and strain-specific
YGR274C	TAF1	TFIID subunit, involved in RNA pol II transcription initiation	25	transcription factor TFIID complex	11	11	3.26219	Non-specific	Essential	I	112	Non- and strain-specific
YML098W	TAF13	TFIID subunit (19 kDa)	25	transcription factor TFIID complex	11	11	3.06549	Semi-strain specific	Essential	I	39	Non- and strain-specific
YDR167W	TAF10	Subunit (145 kDa) of TFIID and SAGA complexes	25	transcription factor TFIID complex	11	11	3.16667	Semi-strain specific	Essential	I	67	Non- and strain-specific
YMR227C	TAF7	TFIID subunit (67 kDa)	25	transcription factor TFIID complex	11	11	3.24582	Non-specific	Essential	I	36	Non- and strain-specific
YML015C	TAF11	TFIID subunit (40 kDa)	25	transcription factor TFIID complex	11	11	3.09944	Semi-strain specific	Essential	I	26	Non- and strain-specific
YPL011C	TAF3	TFIID subunit (47 kDa)	25	transcription factor TFIID complex	11	11	3.17571	Semi-strain specific	Essential	I	23	Non- and strain-specific
YBR198C	TAF5	Subunit (90 kDa) of TFIID and SAGA complexes	25	transcription factor TFIID complex	11	11	2.8135	Strong strain-specific	Essential	I	177	Non- and strain-specific
YGL112C	TAF6	Subunit (60 kDa) of TFIID and SAGA complexes	25	transcription factor TFIID complex	11	11	3.11462	Semi-strain specific	Essential	I	127	Non- and strain-specific
YMR005W	TAF4	TFIID subunit (48 kDa)	25	transcription factor TFIID complex	11	11	2.76744	Strong strain-specific	Essential	II	55	Non- and strain-specific
YBR079C	RPG1	eIF3a subunit of the eukaryotic translation initiation factor 3 (eIF3)	27	eukaryotic translation initiation factor 3 complex	10	10	3.19729	Non-specific	Essential	I	118	Non- and strain-specific
YMR309C	NIP1	eIF3c subunit of the eukaryotic translation initiation factor 3 (eIF3)	27	eukaryotic translation initiation factor 3 complex	10	10	3.28931	Non-specific	Essential	I	98	Non- and strain-specific
YPR041W	TIF5	Translation initiation factor eIF5	27	eukaryotic translation initiation factor 3 complex	10	10	3.27249	Non-specific	Essential	I	61	Non- and strain-specific
YOR361C	PRT1	eIF3b subunit of the eukaryotic translation initiation factor 3 (eIF3)	27	eukaryotic translation initiation factor 3 complex	10	10	3.29596	Non-specific	Essential	I	101	Non- and strain-specific
YAL035W	FUN12	Translation initiation factor eIF5B	27	eukaryotic translation initiation factor 3 complex	10	10	3.14854	Semi-strain specific	Essential	I	91	Non- and strain-specific
YMR146C	TIF34	eIF3i subunit of the eukaryotic translation initiation factor 3 (eIF3)	27	eukaryotic translation initiation factor 3 complex	10	10	3.10023	Semi-strain specific	Essential	I	72	Non- and strain-specific
YDR091C	RLI1	Essential Fe-S protein	27	eukaryotic translation initiation factor 3 complex	10	10	3.0321	Semi-strain specific	Essential	I	77	Non- and strain-specific
YDR429C	TIF35	eIF3g subunit of the eukaryotic translation initiation factor 3 (eIF3)	27	eukaryotic translation initiation factor 3 complex	10	10	2.98907	Strong strain-specific	Essential	I	67	Non- and strain-specific
YLR192C	HCR1	eIF3j component of translation initiation factor 3 (eIF3)	27	eukaryotic translation initiation factor 3 complex	10	10	2.93155	Strong strain-specific	Non-essential	II	44	Non- and strain-specific
YNL244C	SUI1	Translation initiation factor eIF1	27	eukaryotic translation initiation factor 3 complex	10	10	2.44678	Strong strain-specific	Essential	I	56	Non- and strain-specific
YKR068C	BET3	Core component of transport protein particle (TRAPP) complexes I-III	28	TRAPP complex	9	10	3.21134	Non-specific	Essential	I	29	Non- and strain-specific
YGR166W	TRS65	Component of transport protein particle (TRAPP) complex II	28	TRAPP complex	9	10	3.17797	Non-specific	Non-essential	III	22	Non- and strain-specific
YDR472W	TRS31	Core component of transport protein particle (TRAPP) complexes I-III	28	TRAPP complex	9	10	2.17283	Strong strain-specific	Essential	I	20	Non- and strain-specific
YOR115C	TRS33	Core component of TRAPP complexes I, II and IV	28	TRAPP complex	9	10	3.12858	Semi-strain specific	Non-essential	I	24	Non- and strain-specific
YDR407C	TRS120	Component of transport protein particle (TRAPP) complex II	28	TRAPP complex	9	10	3.06641	Semi-strain specific	Essential	I	23	Non- and strain-specific
YDR246W	TRS23	Core component of transport protein particle (TRAPP) complexes I-III	28	TRAPP complex	9	10	3.02965	Semi-strain specific	Essential	I	17	Non- and strain-specific
YBR254C	TRS20	Core component of transport protein particle (TRAPP) complexes I-III	28	TRAPP complex	9	10	2.89304	Strong strain-specific	Essential	I	20	Non- and strain-specific
YML077W	BET5	Core component of transport protein particle (TRAPP) complexes I-III	28	TRAPP complex	9	10	2.97459	Strong strain-specific	Essential	I	15	Non- and strain-specific
YMR218C	TRS130	Component of transport protein particle (TRAPP) complex II	28	TRAPP complex	9	10	2.63533	Strong strain-specific	Essential	I	24	Non- and strain-specific
YIL142W	CCT2	Subunit beta of the cytosolic chaperonin Cct ring complex	29	chaperonin-containing T-complex	9	9	3.29359	Non-specific	Essential	I	70	Non- and strain-specific
YDR188W	CCT6	Subunit of the cytosolic chaperonin Cct ring complex	29	chaperonin-containing T-complex	9	9	3.14968	Semi-strain specific	Essential	I	113	Non- and strain-specific
YOR281C	PLP2	Protein that interacts with the CCT complex to stimulate actin folding	29	chaperonin-containing T-complex	9	9	2.31263	Strong strain-specific	Essential	I	17	Non- and strain-specific
YJR064W	CCT5	Subunit of the cytosolic chaperonin Cct ring complex	29	chaperonin-containing T-complex	9	9	3.2502	Non-specific	Essential	I	53	Non- and strain-specific
YDL143W	CCT4	Subunit of the cytosolic chaperonin Cct ring complex	29	chaperonin-containing T-complex	9	9	3.23801	Non-specific	Essential	I	67	Non- and strain-specific
YJL111W	CCT7	Subunit of the cytosolic chaperonin Cct ring complex	29	chaperonin-containing T-complex	9	9	2.90474	Strong strain-specific	Essential	I	53	Non- and strain-specific
YNL212W	VID27	Cytoplasmic protein of unknown function	29	chaperonin-containing T-complex	9	9	2.85518	Strong strain-specific	Non-essential	I	32	Non- and strain-specific
YJL014W	CCT3	Subunit of the cytosolic chaperonin Cct ring complex	29	chaperonin-containing T-complex	9	9	3.18155	Non-specific	Essential	I	116	Non- and strain-specific
YJL008C	CCT8	Subunit of the cytosolic chaperonin Cct ring complex	29	chaperonin-containing T-complex	9	9	3.16842	Semi-strain specific	Essential	I	66	Non- and strain-specific
YGR113W	DAM1	Essential subunit of the Dam1 complex (aka DASH complex)	30	DASH complex	9	9	3.2236	Non-specific	Essential	I	44	Non- and strain-specific
YDR201W	SPC19	Essential subunit of the Dam1 complex (aka DASH complex)	30	DASH complex	9	9	3.10338	Semi-strain specific	Essential	III	51	Non- and strain-specific
YDR016C	DAD1	Essential subunit of the Dam1 complex (aka DASH complex)	30	DASH complex	9	9	3.22441	Non-specific	Essential	I	28	Non- and strain-specific
YKR037C	SPC34	Essential subunit of the Dam1 complex (aka DASH complex)	30	DASH complex	9	9	3.19316	Non-specific	Essential	III	33	Non- and strain-specific
YKL052C	ASK1	Essential subunit of the Dam1 complex (aka DASH complex)	30	DASH complex	9	9	3.10219	Semi-strain specific	Essential	I	30	Non- and strain-specific
YGL061C	DUO1	Essential subunit of the Dam1 complex (aka DASH complex)	30	DASH complex	9	9	2.89913	Strong strain-specific	Essential	III	28	Non- and strain-specific
YBR233W-A	DAD3	Essential subunit of the Dam1 complex (aka DASH complex)	30	DASH complex	9	9	3.2474	Non-specific	Essential	I	16	Non- and strain-specific
YKR083C	DAD2	Essential subunit of the Dam1 complex (aka DASH complex)	30	DASH complex	9	9	2.73882	Strong strain-specific	Essential	II	52	Non- and strain-specific
YKL138C-A	HSK3	Essential subunit of the Dam1 complex (aka DASH complex)	30	DASH complex	9	9	2.84259	Strong strain-specific	Essential	III	61	Non- and strain-specific
YOR260W	GCD1	Gamma subunit of the translation initiation factor eIF2B	31	eukaryotic translation initiation factor 2B complex	9	9	3.22409	Non-specific	Essential	I	40	Non- and strain-specific
YGR083C	GCD2	Delta subunit of the translation initiation factor eIF2B	31	eukaryotic translation initiation factor 2B complex	9	9	3.27891	Non-specific	Essential	I	18	Non- and strain-specific
YJR007W	SUI2	Alpha subunit of the translation initiation factor eIF2	31	eukaryotic translation initiation factor 2B complex	9	9	2.18522	Strong strain-specific	Essential	I	59	Non- and strain-specific
YLR215C	CDC123	Assembly factor for the eIF2 translation initiation factor complex	31	eukaryotic translation initiation factor 2B complex	9	9	3.20998	Non-specific	Essential	I	15	Non- and strain-specific
YER025W	GCD11	Gamma subunit of the translation initiation factor eIF2	31	eukaryotic translation initiation factor 2B complex	9	9	3.2886	Non-specific	Essential	I	98	Non- and strain-specific
YKR026C	GCN3	Alpha subunit of translation initiation factor eIF2B	31	eukaryotic translation initiation factor 2B complex	9	9	2.88471	Strong strain-specific	Non-essential	I	53	Non- and strain-specific
YDR211W	GCD6	Catalytic epsilon subunit of the translation initiation factor eIF2B	31	eukaryotic translation initiation factor 2B complex	9	9	3.17726	Semi-strain specific	Essential	I	48	Non- and strain-specific
YLR291C	GCD7	Beta subunit of the translation initiation factor eIF2B	31	eukaryotic translation initiation factor 2B complex	9	9	2.95534	Strong strain-specific	Essential	I	223	Non- and strain-specific
YPL237W	SUI3	Beta subunit of the translation initiation factor eIF2	31	eukaryotic translation initiation factor 2B complex	9	9	2.96693	Strong strain-specific	Essential	I	55	Non- and strain-specific
YNL182C	IPI3	Component of the Rix1 complex and pre-replicative complexes (pre-RCs)	32	putative Arx1-Rsa4-Sda1-Ipi3-Nsa2-Nog2-Bud20-Ipi1-Mdn1 complex	9	9	3.11967	Semi-strain specific	Essential	I	64	Non- and strain-specific
YLR074C	BUD20	C2H2-type zinc finger protein required for ribosome assembly	32	putative Arx1-Rsa4-Sda1-Ipi3-Nsa2-Nog2-Bud20-Ipi1-Mdn1 complex	9	9	3.23629	Non-specific	Non-essential	I	87	Non- and strain-specific
YDR101C	ARX1	Nuclear export factor for the ribosomal pre-60S subunit	32	putative Arx1-Rsa4-Sda1-Ipi3-Nsa2-Nog2-Bud20-Ipi1-Mdn1 complex	9	9	2.99432	Semi-strain specific	Non-essential	I	119	Non- and strain-specific
YNR053C	NOG2	Putative GTPase	32	putative Arx1-Rsa4-Sda1-Ipi3-Nsa2-Nog2-Bud20-Ipi1-Mdn1 complex	9	9	3.04259	Semi-strain specific	Essential	I	125	Non- and strain-specific
YGR245C	SDA1	Protein required for actin organization and passage through Start	32	putative Arx1-Rsa4-Sda1-Ipi3-Nsa2-Nog2-Bud20-Ipi1-Mdn1 complex	9	9	2.74313	Strong strain-specific	Essential	I	60	Non- and strain-specific
YER126C	NSA2	Protein constituent of 66S pre-ribosomal particles	32	putative Arx1-Rsa4-Sda1-Ipi3-Nsa2-Nog2-Bud20-Ipi1-Mdn1 complex	9	9	3.17639	Semi-strain specific	Essential	I	66	Non- and strain-specific
YHR085W	IPI1	Component of the Rix1 complex and possibly pre-replicative complexes	32	putative Arx1-Rsa4-Sda1-Ipi3-Nsa2-Nog2-Bud20-Ipi1-Mdn1 complex	9	9	2.45312	Strong strain-specific	Essential	I	28	Non- and strain-specific
YLR106C	MDN1	Huge dynein-related AAA-type ATPase (midasin)	32	putative Arx1-Rsa4-Sda1-Ipi3-Nsa2-Nog2-Bud20-Ipi1-Mdn1 complex	9	9	2.80469	Strong strain-specific	Essential	I	76	Non- and strain-specific
YCR072C	RSA4	WD-repeat protein involved in ribosome biogenesis	32	putative Arx1-Rsa4-Sda1-Ipi3-Nsa2-Nog2-Bud20-Ipi1-Mdn1 complex	9	9	3.25272	Non-specific	Essential	I	50	Non- and strain-specific
YNL282W	POP3	Subunit of both RNase MRP and nuclear RNase P	33	ribonuclease MRP complex	9	9	3.29806	Non-specific	Essential	III	21	Non- and strain-specific
YDR478W	SNM1	Ribonuclease MRP complex subunit	33	ribonuclease MRP complex	9	9	3.18603	Non-specific	Essential	III	11	Non- and strain-specific
YBR257W	POP4	Subunit of both RNase MRP and nuclear RNase P	33	ribonuclease MRP complex	9	9	3.27264	Non-specific	Essential	I	15	Non- and strain-specific
YBR167C	POP7	Subunit of RNase MRP, nuclear RNase P and telomerase	33	ribonuclease MRP complex	9	9	2.95248	Strong strain-specific	Essential	I	25	Non- and strain-specific
YNL221C	POP1	Subunit of RNase MRP, nuclear RNase P and telomerase complexes	33	ribonuclease MRP complex	9	9	3.2472	Non-specific	Essential	I	25	Non- and strain-specific
YBL018C	POP8	Subunit of both RNase MRP and nuclear RNase P	33	ribonuclease MRP complex	9	9	3.05162	Semi-strain specific	Essential	II	11	Non- and strain-specific
YHR062C	RPP1	Subunit of both RNase MRP and nuclear RNase P	33	ribonuclease MRP complex	9	9	2.75682	Strong strain-specific	Essential	I	21	Non- and strain-specific
YAL033W	POP5	Subunit of both RNase MRP and nuclear RNase P	33	ribonuclease MRP complex	9	9	2.95469	Strong strain-specific	Essential	I	16	Non- and strain-specific
YGR030C	POP6	Subunit of RNase MRP, nuclear RNase P and telomerase	33	ribonuclease MRP complex	9	9	2.89621	Strong strain-specific	Essential	III	20	Non- and strain-specific
YOR332W	VMA4	Subunit E of the V1 domain of the vacuolar H+-ATPase (V-ATPase)	34	vacuolar proton-transporting V-type ATPase, V1 domain	9	9	3.2705	Non-specific	Non-essential	I	48	Non- and strain-specific
YEL051W	VMA8	Subunit D of the V1 peripheral membrane domain of V-ATPase	34	vacuolar proton-transporting V-type ATPase, V1 domain	9	9	3.17331	Semi-strain specific	Non-essential	I	59	Non- and strain-specific
YKL080W	VMA5	Subunit C of the V1 peripheral membrane domain of V-ATPase	34	vacuolar proton-transporting V-type ATPase, V1 domain	9	9	3.22936	Non-specific	Non-essential	I	44	Non- and strain-specific
YJR033C	RAV1	Subunit of RAVE complex (Rav1p, Rav2p, Skp1p)	34	vacuolar proton-transporting V-type ATPase, V1 domain	9	9	3.22947	Non-specific	Non-essential	I	18	Non- and strain-specific
YPR036W	VMA13	Subunit H of the V1 peripheral membrane domain of V-ATPase	34	vacuolar proton-transporting V-type ATPase, V1 domain	9	9	3.18696	Non-specific	Non-essential	I	46	Non- and strain-specific
YBR127C	VMA2	Subunit B of V1 peripheral membrane domain of vacuolar H+-ATPase	34	vacuolar proton-transporting V-type ATPase, V1 domain	9	9	3.13374	Semi-strain specific	Non-essential	I	93	Non- and strain-specific
YGR020C	VMA7	Subunit F of the V1 peripheral membrane domain of V-ATPase	34	vacuolar proton-transporting V-type ATPase, V1 domain	9	9	3.03828	Semi-strain specific	Non-essential	I	28	Non- and strain-specific
YHR039C-A	VMA10	Subunit G of the V1 peripheral membrane domain of V-ATPase	34	vacuolar proton-transporting V-type ATPase, V1 domain	9	9	2.86109	Strong strain-specific	NA	I	29	Non- and strain-specific
YDL185W	VMA1	Subunit A of the V1 peripheral membrane domain of V-ATPase	34	vacuolar proton-transporting V-type ATPase, V1 domain	9	9	3.07793	Semi-strain specific	Non-essential	I	98	Non- and strain-specific
YLR079W	SIC1	Cyclin-dependent kinase inhibitor (CKI)	35	Cln-Cdc28 protein kinase complex	8	8	3.24651	Non-specific	Non-essential	III	45	Non- and strain-specific
YPL256C	CLN2	G1 cyclin involved in regulation of the cell cycle	35	Cln-Cdc28 protein kinase complex	8	8	2.53908	Strong strain-specific	Non-essential	W	49	Non- and strain-specific
YBR135W	CKS1	Cyclin-dependent protein kinase regulatory subunit and adaptor	35	Cln-Cdc28 protein kinase complex	8	8	3.15431	Semi-strain specific	Essential	I	55	Non- and strain-specific
YDL155W	CLB3	B-type cyclin involved in cell cycle progression	35	Cln-Cdc28 protein kinase complex	8	8	2.90093	Strong strain-specific	Non-essential	W	47	Non- and strain-specific
YLR210W	CLB4	B-type cyclin involved in cell cycle progression	35	Cln-Cdc28 protein kinase complex	8	8	3.07157	Semi-strain specific	Non-essential	W	7	Non- and strain-specific
YMR199W	CLN1	G1 cyclin involved in regulation of the cell cycle	35	Cln-Cdc28 protein kinase complex	8	8	2.75423	Strong strain-specific	Non-essential	W	20	Non- and strain-specific
YKR091W	SRL3	GTB motif (G1/S transcription factor binding) containing protein	35	Cln-Cdc28 protein kinase complex	8	8	2.69543	Strong strain-specific	Non-essential	W	11	Non- and strain-specific
YBR160W	CDC28	Cyclin-dependent kinase (CDK) catalytic subunit	35	Cln-Cdc28 protein kinase complex	8	8	2.77458	Strong strain-specific	Essential	I	583	Non- and strain-specific
YDR469W	SDC1	Subunit of the COMPASS (Set1C) complex	39	COMPASS complex	7	8	2.37584	Strong strain-specific	Non-essential	I	20	Non- and strain-specific
YPL138C	SPP1	Subunit of COMPASS (Set1C)	39	COMPASS complex	7	8	2.98381	Strong strain-specific	Non-essential	I	38	Non- and strain-specific
YKL018W	SWD2	Subunit of the COMPASS (Set1C) histone H3K4 methyltransferase complex	39	COMPASS complex	7	8	3.22424	Non-specific	Essential	I	43	Non- and strain-specific
YLR015W	BRE2	Subunit of COMPASS (Set1C) complex	39	COMPASS complex	7	8	3.00308	Semi-strain specific	Non-essential	I	22	Non- and strain-specific
YAR003W	SWD1	Subunit of the COMPASS (Set1C) complex	39	COMPASS complex	7	8	3.08658	Semi-strain specific	Non-essential	I	23	Non- and strain-specific
YHR119W	SET1	Histone methyltransferase, subunit of the COMPASS (Set1C) complex	39	COMPASS complex	7	8	2.84323	Strong strain-specific	Non-essential	I	53	Non- and strain-specific
YBR175W	SWD3	Essential subunit of the COMPASS (Set1C) complex	39	COMPASS complex	7	8	2.59874	Strong strain-specific	Non-essential	II	30	Non- and strain-specific
YFR051C	RET2	Delta subunit of the coatomer complex (COPI)	36	COPI vesicle coat	8	8	3.29537	Non-specific	Essential	I	60	Non- and strain-specific
YDL145C	COP1	Alpha subunit of COPI vesicle coatomer complex	36	COPI vesicle coat	8	8	3.17372	Semi-strain specific	Essential	I	97	Non- and strain-specific
YGL137W	SEC27	Essential beta'-coat protein of the COPI coatomer	36	COPI vesicle coat	8	8	3.03933	Semi-strain specific	Essential	I	155	Non- and strain-specific
YNL287W	SEC21	Gamma subunit of coatomer	36	COPI vesicle coat	8	8	3.22142	Non-specific	Essential	I	85	Non- and strain-specific
YER122C	GLO3	ADP-ribosylation factor GTPase activating protein (ARF GAP)	36	COPI vesicle coat	8	8	2.74582	Strong strain-specific	Non-essential	I	51	Non- and strain-specific
YIL076W	SEC28	Epsilon-COP subunit of the coatomer	36	COPI vesicle coat	8	8	2.77615	Strong strain-specific	Non-essential	I	56	Non- and strain-specific
YDR238C	SEC26	Essential beta-coat protein of the COPI coatomer	36	COPI vesicle coat	8	8	2.8086	Strong strain-specific	Essential	I	81	Non- and strain-specific
YPL010W	RET3	Zeta subunit of the coatomer complex (COPI)	36	COPI vesicle coat	8	8	3.15562	Semi-strain specific	Essential	I	20	Non- and strain-specific
YNL258C	DSL1	Peripheral membrane protein needed for Golgi-to-ER retrograde traffic	37	ER SNARE Use1	8	8	3.24227	Non-specific	Essential	III	21	Non- and strain-specific
YGL098W	USE1	Essential SNARE protein localized to the ER	37	ER SNARE Use1	8	8	3.26216	Non-specific	Essential	II	18	Non- and strain-specific
YOR075W	UFE1	t-SNARE protein required for retrograde vesicular traffic	37	ER SNARE Use1	8	8	2.9443	Strong strain-specific	Essential	I	23	Non- and strain-specific
YDR498C	SEC20	Membrane glycoprotein v-SNARE	37	ER SNARE Use1	8	8	2.90528	Strong strain-specific	Essential	II	21	Non- and strain-specific
YLR268W	SEC22	R-SNARE protein	37	ER SNARE Use1	8	8	3.23685	Non-specific	Non-essential	I	86	Non- and strain-specific
YGL145W	TIP20	Peripheral membrane protein required for COPI vesicle fusion to the ER	37	ER SNARE Use1	8	8	2.88558	Strong strain-specific	Essential	III	27	Non- and strain-specific
YKL196C	YKT6	Vesicle membrane protein (v-SNARE) with acyltransferase activity	37	ER SNARE Use1	8	8	3.01001	Semi-strain specific	Essential	I	67	Non- and strain-specific
YLR440C	SEC39	Component of the Dsl1p tethering complex	37	ER SNARE Use1	8	8	2.74959	Strong strain-specific	Essential	I	23	Non- and strain-specific
YMR135C	GID8	Subunit of GID Complex, binds strongly to central component Vid30p	40	GID complex	7	8	3.1692	Semi-strain specific	Non-essential	I	16	Fully strain-specific
YIL097W	FYV10	Subunit of GID complex	40	GID complex	7	8	3.1228	Semi-strain specific	Non-essential	I	11	Fully strain-specific
YBR105C	VID24	GID Complex regulatory subunit	40	GID complex	7	8	3.0695	Semi-strain specific	Non-essential	III	169	Fully strain-specific
YCL039W	GID7	Subunit of GID Complex that binds directly to central component Vid30p	40	GID complex	7	8	2.67282	Strong strain-specific	Non-essential	I	62	Fully strain-specific
YDR255C	RMD5	Component of GID Complex that confers ubiquitin ligase (U3) activity	40	GID complex	7	8	2.69624	Strong strain-specific	Non-essential	I	15	Fully strain-specific
YGL227W	VID30	Central component of GID Complex, involved in FBPase degradation	40	GID complex	7	8	2.91592	Strong strain-specific	Non-essential	I	122	Fully strain-specific
YDL176W	YDL176W	Protein of unknown function	40	GID complex	7	8	2.78609	Strong strain-specific	Non-essential	III	11	Fully strain-specific
YGL223C	COG1	Essential component of the conserved oligomeric Golgi complex	41	Golgi transport complex	7	8	3.18204	Non-specific	Non-essential	III	19	Non- and strain-specific
YER157W	COG3	Essential component of the conserved oligomeric Golgi complex	41	Golgi transport complex	7	8	2.70588	Strong strain-specific	Essential	I	45	Non- and strain-specific
YML071C	COG8	Component of the conserved oligomeric Golgi complex	41	Golgi transport complex	7	8	3.09811	Semi-strain specific	Non-essential	II	16	Non- and strain-specific
YGL005C	COG7	Component of the conserved oligomeric Golgi complex	41	Golgi transport complex	7	8	3.0621	Semi-strain specific	Non-essential	III	18	Non- and strain-specific
YNL041C	COG6	Component of the conserved oligomeric Golgi complex	41	Golgi transport complex	7	8	3.05245	Semi-strain specific	Non-essential	I	36	Non- and strain-specific
YPR105C	COG4	Essential component of the conserved oligomeric Golgi complex	41	Golgi transport complex	7	8	3.16885	Semi-strain specific	Essential	I	35	Non- and strain-specific
YGR120C	COG2	Essential component of the conserved oligomeric Golgi complex	41	Golgi transport complex	7	8	3.01814	Semi-strain specific	Essential	III	46	Non- and strain-specific
YNL031C	HHT2	Histone H3	38	HAT-A4 complex	8	8	3.0903	Semi-strain specific	Non-essential	V	586	Non- and strain-specific
YPL001W	HAT1	Catalytic subunit of the Hat1p-Hat2p histone acetyltransferase complex	38	HAT-A4 complex	8	8	2.6768	Strong strain-specific	Non-essential	I	47	Non- and strain-specific
YNL030W	HHF2	Histone H4	38	HAT-A4 complex	8	8	3.16403	Semi-strain specific	Non-essential	V	401	Non- and strain-specific
YLL022C	HIF1	Non-essential component of the HAT-B histone acetyltransferase complex	38	HAT-A4 complex	8	8	2.90531	Strong strain-specific	Non-essential	IV	38	Non- and strain-specific
YBR009C	HHF1	Histone H4	38	HAT-A4 complex	8	8	3.25543	Non-specific	Non-essential	V	488	Non- and strain-specific
YBR010W	HHT1	Histone H3	38	HAT-A4 complex	8	8	2.29417	Strong strain-specific	Non-essential	V	616	Non- and strain-specific
YOL054W	PSH1	E3 ubiquitin ligase targeting centromere-binding protein Cse4p	38	HAT-A4 complex	8	8	2.83121	Strong strain-specific	Non-essential	I	85	Non- and strain-specific
YEL056W	HAT2	Subunit of the Hat1p-Hat2p histone acetyltransferase complex	38	HAT-A4 complex	8	8	3.09269	Semi-strain specific	Non-essential	II	30	Non- and strain-specific
YIL062C	ARC15	Subunit of the ARP2/3 complex	42	Arp2-3 protein complex	7	7	3.17195	Semi-strain specific	Essential	I	29	Non- and strain-specific
YNR035C	ARC35	Subunit of the ARP2/3 complex	42	Arp2-3 protein complex	7	7	3.12667	Semi-strain specific	Essential	I	36	Non- and strain-specific
YBR234C	ARC40	Subunit of the ARP2/3 complex	42	Arp2-3 protein complex	7	7	3.27604	Non-specific	Essential	I	48	Non- and strain-specific
YJR065C	ARP3	Essential component of the Arp2/3 complex	42	Arp2-3 protein complex	7	7	3.1068	Semi-strain specific	Essential	I	37	Non- and strain-specific
YKL013C	ARC19	Subunit of the ARP2/3 complex	42	Arp2-3 protein complex	7	7	3.15784	Semi-strain specific	Essential	I	24	Non- and strain-specific
YLR370C	ARC18	Subunit of the ARP2/3 complex	42	Arp2-3 protein complex	7	7	2.99224	Semi-strain specific	Non-essential	I	31	Non- and strain-specific
YDL029W	ARP2	Essential component of the Arp2/3 complex	42	Arp2-3 protein complex	7	7	3.08236	Semi-strain specific	Essential	I	94	Non- and strain-specific
YER008C	SEC3	Subunit of the exocyst complex	43	exocyst	7	8	3.18082	Non-specific	Essential	I	42	Non- and strain-specific
YPR055W	SEC8	Essential 121 kDa subunit of the exocyst complex	43	exocyst	7	8	2.9403	Strong strain-specific	Essential	I	30	Non- and strain-specific
YDR166C	SEC5	Essential 107kDa subunit of the exocyst complex	43	exocyst	7	8	2.92237	Strong strain-specific	Essential	I	36	Non- and strain-specific
YJL085W	EXO70	Subunit of the exocyst complex	43	exocyst	7	8	2.91617	Strong strain-specific	Essential	I	27	Non- and strain-specific
YBR102C	EXO84	Exocyst subunit with dual roles in exocytosis and spliceosome assembly	43	exocyst	7	8	3.12968	Semi-strain specific	Essential	I	52	Non- and strain-specific
YLR166C	SEC10	Essential 100kDa subunit of the exocyst complex	43	exocyst	7	8	2.86417	Strong strain-specific	Essential	I	76	Non- and strain-specific
YIL068C	SEC6	Essential 88kDa subunit of the exocyst complex	43	exocyst	7	8	3.23279	Non-specific	Essential	I	34	Non- and strain-specific
YAL002W	VPS8	Membrane-binding component of the CORVET complex	44	HOPS complex	7	7	3.14508	Semi-strain specific	Non-essential	I	18	Fully strain-specific
YLR148W	PEP3	Component of CORVET membrane tethering complex	44	HOPS complex	7	7	2.94328	Strong strain-specific	Non-essential	I	33	Fully strain-specific
YPL045W	VPS16	Subunit of the HOPS and the CORVET complexes	44	HOPS complex	7	7	2.96348	Strong strain-specific	Essential	I	22	Fully strain-specific
YDR080W	VPS41	Subunit of the HOPS endocytic tethering complex	44	HOPS complex	7	7	2.81628	Strong strain-specific	Non-essential	I	37	Fully strain-specific
YLR396C	VPS33	ATP-binding protein that is a subunit of the HOPS and CORVET complexes	44	HOPS complex	7	7	2.87614	Strong strain-specific	Non-essential	I	35	Fully strain-specific
YMR231W	PEP5	Histone E3 ligase, component of CORVET membrane tethering complex	44	HOPS complex	7	7	2.95186	Strong strain-specific	Non-essential	I	30	Fully strain-specific
YDL077C	VAM6	Guanine nucleotide exchange factor for the GTPase Gtr1p	44	HOPS complex	7	7	2.74755	Strong strain-specific	Non-essential	I	852	Fully strain-specific
YML109W	ZDS2	Protein with a role in regulating Swe1p-dependent polarized growth	45	protein phosphatase type 2A complex	7	7	3.21638	Non-specific	Non-essential	W	42	Non- and strain-specific
YMR273C	ZDS1	Protein with a role in regulating Swe1p-dependent polarized growth	45	protein phosphatase type 2A complex	7	7	2.98128	Strong strain-specific	Non-essential	W	40	Non- and strain-specific
YAL016W	TPD3	Regulatory subunit A of the heterotrimeric PP2A complex	45	protein phosphatase type 2A complex	7	7	3.21799	Non-specific	Non-essential	I	51	Non- and strain-specific
YOR014W	RTS1	B-type regulatory subunit of protein phosphatase 2A (PP2A)	45	protein phosphatase type 2A complex	7	7	3.19184	Non-specific	Non-essential	I	29	Non- and strain-specific
YGL190C	CDC55	Regulatory subunit B of protein phosphatase 2A (PP2A)	45	protein phosphatase type 2A complex	7	7	3.15447	Semi-strain specific	Non-essential	I	76	Non- and strain-specific
YDL188C	PPH22	Catalytic subunit of protein phosphatase 2A (PP2A)	45	protein phosphatase type 2A complex	7	7	2.68183	Strong strain-specific	Non-essential	W	61	Non- and strain-specific
YDL134C	PPH21	Catalytic subunit of protein phosphatase 2A (PP2A)	45	protein phosphatase type 2A complex	7	7	2.9568	Strong strain-specific	Non-essential	W	46	Non- and strain-specific
YEL022W	GEA2	Guanine nucleotide exchange factor for ADP ribosylation factors (ARFs)	46	putative Crm1-Mir1-Erd2-Tub1-Gea2-Mtr10-Kap104 complex	7	7	3.18769	Non-specific	NA	W	28	Non- and strain-specific
YML085C	TUB1	Alpha-tubulin	46	putative Crm1-Mir1-Erd2-Tub1-Gea2-Mtr10-Kap104 complex	7	7	3.16356	Semi-strain specific	Essential	W	106	Non- and strain-specific
YJR077C	MIR1	Mitochondrial phosphate carrier	46	putative Crm1-Mir1-Erd2-Tub1-Gea2-Mtr10-Kap104 complex	7	7	3.22987	Non-specific	Non-essential	I	52	Non- and strain-specific
YBL040C	ERD2	HDEL receptor	46	putative Crm1-Mir1-Erd2-Tub1-Gea2-Mtr10-Kap104 complex	7	7	3.05508	Semi-strain specific	Essential	I	10	Non- and strain-specific
YBR017C	KAP104	Transportin or cytosolic karyopherin beta 2	46	putative Crm1-Mir1-Erd2-Tub1-Gea2-Mtr10-Kap104 complex	7	7	3.16888	Semi-strain specific	Non-essential	I	87	Non- and strain-specific
YGR218W	CRM1	Major karyopherin	46	putative Crm1-Mir1-Erd2-Tub1-Gea2-Mtr10-Kap104 complex	7	7	2.99315	Semi-strain specific	Essential	I	796	Non- and strain-specific
YOR160W	MTR10	Nuclear import receptor	46	putative Crm1-Mir1-Erd2-Tub1-Gea2-Mtr10-Kap104 complex	7	7	2.84794	Strong strain-specific	Essential	I	24	Non- and strain-specific
YML124C	TUB3	Alpha-tubulin	47	putative Tub3-Gcn1-Gcn20-Gfa1-Mae1-Sam1-Clu1 complex	7	7	3.26837	Non-specific	Non-essential	W	62	Non- and strain-specific
YKL029C	MAE1	Mitochondrial malic enzyme	47	putative Tub3-Gcn1-Gcn20-Gfa1-Mae1-Sam1-Clu1 complex	7	7	2.9924	Semi-strain specific	Non-essential	I	78	Non- and strain-specific
YFR009W	GCN20	Positive regulator of the Gcn2p kinase activity	47	putative Tub3-Gcn1-Gcn20-Gfa1-Mae1-Sam1-Clu1 complex	7	7	2.99082	Semi-strain specific	Non-essential	I	57	Non- and strain-specific
YLR180W	SAM1	S-adenosylmethionine synthetase	47	putative Tub3-Gcn1-Gcn20-Gfa1-Mae1-Sam1-Clu1 complex	7	7	2.80345	Strong strain-specific	Non-essential	W	111	Non- and strain-specific
YGL195W	GCN1	Positive regulator of the Gcn2p kinase activity	47	putative Tub3-Gcn1-Gcn20-Gfa1-Mae1-Sam1-Clu1 complex	7	7	3.20825	Non-specific	Non-essential	I	105	Non- and strain-specific
YKL104C	GFA1	Glutamine-fructose-6-phosphate amidotransferase	47	putative Tub3-Gcn1-Gcn20-Gfa1-Mae1-Sam1-Clu1 complex	7	7	2.416	Strong strain-specific	Essential	W	90	Non- and strain-specific
YMR012W	CLU1	Subunit of the eukaryotic translation initiation factor 3 (eIF3)	47	putative Tub3-Gcn1-Gcn20-Gfa1-Mae1-Sam1-Clu1 complex	7	7	2.40582	Strong strain-specific	Non-essential	I	96	Non- and strain-specific
YCR033W	SNT1	Subunit of the Set3C deacetylase complex	48	Set3C	7	7	3.26741	Non-specific	Non-essential	I	20	Non- and strain-specific
YKR029C	SET3	Defining member of the SET3 histone deacetylase complex	48	Set3C	7	7	2.89314	Strong strain-specific	Non-essential	W	25	Non- and strain-specific
YDR155C	CPR1	Cytoplasmic peptidyl-prolyl cis-trans isomerase (cyclophilin)	48	Set3C	7	7	2.79405	Strong strain-specific	Non-essential	III	73	Non- and strain-specific
YOL068C	HST1	NAD(+)-dependent histone deacetylase	48	Set3C	7	7	2.92795	Strong strain-specific	Non-essential	W	21	Non- and strain-specific
YIL112W	HOS4	Subunit of the Set3 complex	48	Set3C	7	7	2.65615	Strong strain-specific	Non-essential	II	23	Non- and strain-specific
YGL194C	HOS2	Histone deacetylase and subunit of Set3 and Rpd3L complexes	48	Set3C	7	7	2.15228	Strong strain-specific	Non-essential	I	19	Non- and strain-specific
YBR103W	SIF2	WD40 repeat-containing subunit of Set3C histone deacetylase complex	48	Set3C	7	7	2.71552	Strong strain-specific	Non-essential	I	34	Non- and strain-specific
YML105C	SEC65	Subunit of the signal recognition particle (SRP)	49	signal recognition particle	7	7	3.26773	Non-specific	Essential	I	25	Non- and strain-specific
YKL122C	SRP21	Subunit of the signal recognition particle (SRP)	49	signal recognition particle	7	7	3.18842	Non-specific	Essential	II	19	Non- and strain-specific
YDL092W	SRP14	Signal recognition particle (SRP) subunit	49	signal recognition particle	7	7	3.08454	Semi-strain specific	Essential	II	33	Non- and strain-specific
YPR088C	SRP54	Signal recognition particle (SRP) subunit (homolog of mammalian SRP54)	49	signal recognition particle	7	7	2.85764	Strong strain-specific	Essential	I	169	Non- and strain-specific
YPL210C	SRP72	Core component of the signal recognition particle (SRP)	49	signal recognition particle	7	7	3.19351	Non-specific	Essential	I	28	Non- and strain-specific
YDL051W	LHP1	RNA binding protein required for maturation of tRNA and U6 snRNA	49	signal recognition particle	7	7	2.62667	Strong strain-specific	Non-essential	I	52	Non- and strain-specific
YPL243W	SRP68	Core component of the signal recognition particle (SRP) complex	49	signal recognition particle	7	7	2.96306	Strong strain-specific	Essential	I	26	Non- and strain-specific
YER129W	SAK1	Upstream serine/threonine kinase for the SNF1 complex	50	snf1 protein kinase complex	7	7	1.6912	Strong strain-specific	Non-essential	W	29	Non- and strain-specific
YGL115W	SNF4	Activating gamma subunit of the AMP-activated Snf1p kinase complex	50	snf1 protein kinase complex	7	7	3.19573	Non-specific	Non-essential	I	59	Non- and strain-specific
YDR477W	SNF1	AMP-activated S/T protein kinase	50	snf1 protein kinase complex	7	7	3.18106	Non-specific	Non-essential	I	250	Non- and strain-specific
YGL208W	SIP2	One of three beta subunits of the Snf1 kinase complex	50	snf1 protein kinase complex	7	7	3.08075	Semi-strain specific	Non-essential	W	34	Non- and strain-specific
YER027C	GAL83	One of three possible beta-subunits of the Snf1 kinase complex	50	snf1 protein kinase complex	7	7	2.85986	Strong strain-specific	Non-essential	W	27	Non- and strain-specific
YDR028C	REG1	Regulatory subunit of type 1 protein phosphatase Glc7p	50	snf1 protein kinase complex	7	7	3.23466	Non-specific	Non-essential	W	58	Non- and strain-specific
YDR422C	SIP1	Alternate beta-subunit of the Snf1p kinase complex	50	snf1 protein kinase complex	7	7	3.04705	Semi-strain specific	Non-essential	III	20	Non- and strain-specific
YJL203W	PRP21	Subunit of the SF3a splicing factor complex	51	snRNP U2	7	7	3.24046	Non-specific	Essential	I	43	Non- and strain-specific
YMR288W	HSH155	U2-snRNP associated splicing factor	51	snRNP U2	7	7	3.0952	Semi-strain specific	Essential	I	50	Non- and strain-specific
YDL043C	PRP11	Subunit of the SF3a splicing factor complex	51	snRNP U2	7	7	3.19224	Non-specific	Essential	I	67	Non- and strain-specific
YDL030W	PRP9	Subunit of the SF3a splicing factor complex	51	snRNP U2	7	7	2.72618	Strong strain-specific	Essential	I	59	Non- and strain-specific
YML049C	RSE1	Protein involved in pre-mRNA splicing	51	snRNP U2	7	7	3.01596	Semi-strain specific	Essential	I	48	Non- and strain-specific
YMR240C	CUS1	Protein required for assembly of U2 snRNP into the spliceosome	51	snRNP U2	7	7	3.25714	Non-specific	Essential	I	48	Non- and strain-specific
YPL213W	LEA1	Component of U2 snRNP complex	51	snRNP U2	7	7	2.75294	Strong strain-specific	Essential	I	93	Non- and strain-specific
YNL004W	HRB1	Poly(A+) RNA-binding protein	52	TREX complex	6	8	3.19062	Non-specific	Non-essential	W	53	Non- and strain-specific
YDL084W	SUB2	Component of the TREX complex required for nuclear mRNA export	52	TREX complex	6	8	3.23444	Non-specific	Essential	I	58	Non- and strain-specific
YML062C	MFT1	Subunit of the THO complex	52	TREX complex	6	8	3.07616	Semi-strain specific	Non-essential	III	51	Non- and strain-specific
YDR138W	HPR1	Subunit of THO/TREX complexes	52	TREX complex	6	8	2.69498	Strong strain-specific	Non-essential	III	51	Non- and strain-specific
YDR381W	YRA1	Nuclear polyadenylated RNA-binding protein	52	TREX complex	6	8	3.2202	Non-specific	Essential	I	284	Non- and strain-specific
YNL139C	THO2	Subunit of the THO complex	52	TREX complex	6	8	2.80635	Strong strain-specific	Non-essential	I	29	Non- and strain-specific
YHL019C	APM2	Protein of unknown function	53	AP-1 adaptor complex	6	6	3.21045	Non-specific	Non-essential	III	15	Non- and strain-specific
YPR029C	APL4	Gamma-adaptin	53	AP-1 adaptor complex	6	6	2.78545	Strong strain-specific	Non-essential	I	37	Non- and strain-specific
YPL259C	APM1	Mu1-like medium subunit of the AP-1 complex	53	AP-1 adaptor complex	6	6	2.85708	Strong strain-specific	Non-essential	I	35	Non- and strain-specific
YKL135C	APL2	Beta-adaptin subunit of the clathrin-associated protein (AP-1) complex	53	AP-1 adaptor complex	6	6	2.49441	Strong strain-specific	Non-essential	III	41	Non- and strain-specific
YFL034W	MIL1	Predicted lipase	53	AP-1 adaptor complex	6	6	2.84941	Strong strain-specific	Non-essential	I	19	Non- and strain-specific
YLR170C	APS1	Small subunit of the clathrin-associated adaptor complex AP-1	53	AP-1 adaptor complex	6	6	3.02271	Semi-strain specific	Non-essential	I	21	Non- and strain-specific
YAL021C	CCR4	Component of the CCR4-NOT transcriptional complex	54	CCR4-NOT complex	6	6	3.23542	Non-specific	Non-essential	I	3037	Non- and strain-specific
YNR052C	POP2	RNase of the DEDD superfamily	54	CCR4-NOT complex	6	6	3.15839	Semi-strain specific	Essential	I	57	Non- and strain-specific
YER068W	MOT2	Ubiquitin-protein ligase subunit of the CCR4-NOT complex	54	CCR4-NOT complex	6	6	3.215	Non-specific	Non-essential	I	67	Non- and strain-specific
YCR093W	CDC39	Subunit of the CCR4-NOT1 core complex	54	CCR4-NOT complex	6	6	3.15785	Semi-strain specific	Essential	I	88	Non- and strain-specific
YNL288W	CAF40	Component of the CCR4-NOT transcriptional complex	54	CCR4-NOT complex	6	6	3.01058	Semi-strain specific	Non-essential	I	81	Non- and strain-specific
YGR134W	CAF130	Subunit of the CCR4-NOT transcriptional regulatory complex	54	CCR4-NOT complex	6	6	2.91935	Strong strain-specific	Non-essential	III	20	Non- and strain-specific
YOR217W	RFC1	Subunit of heteropentameric Replication factor C (RF-C)	55	Elg1 RFC-like complex	6	6	3.08015	Semi-strain specific	Essential	I	36	Non- and strain-specific
YNL290W	RFC3	Subunit of heteropentameric Replication factor C (RF-C)	55	Elg1 RFC-like complex	6	6	3.25876	Non-specific	Essential	I	54	Non- and strain-specific
YJR068W	RFC2	Subunit of heteropentameric Replication factor C (RF-C)	55	Elg1 RFC-like complex	6	6	3.08342	Semi-strain specific	Essential	I	52	Non- and strain-specific
YOL094C	RFC4	Subunit of heteropentameric Replication factor C (RF-C)	55	Elg1 RFC-like complex	6	6	2.8824	Strong strain-specific	Essential	I	44	Non- and strain-specific
YBR087W	RFC5	Subunit of heteropentameric Replication factor C (RF-C)	55	Elg1 RFC-like complex	6	6	2.80595	Strong strain-specific	Essential	I	45	Non- and strain-specific
YOR144C	ELG1	Subunit of an alternative replication factor C complex	55	Elg1 RFC-like complex	6	6	3.20986	Non-specific	Non-essential	I	28	Non- and strain-specific
YPL086C	ELP3	Subunit of Elongator complex	56	Elongator holoenzyme complex	6	6	3.08522	Semi-strain specific	Non-essential	I	25	Non- and strain-specific
YMR312W	ELP6	Subunit of hexameric RecA-like ATPase Elp456 Elongator subcomplex	56	Elongator holoenzyme complex	6	6	3.03336	Semi-strain specific	Non-essential	I	14	Non- and strain-specific
YPL101W	ELP4	Subunit of hexameric RecA-like ATPase Elp456 Elongator subcomplex	56	Elongator holoenzyme complex	6	6	3.19667	Non-specific	Non-essential	I	19	Non- and strain-specific
YGR200C	ELP2	Subunit of Elongator complex	56	Elongator holoenzyme complex	6	6	2.99006	Semi-strain specific	Non-essential	I	38	Non- and strain-specific
YLR384C	IKI3	Subunit of Elongator complex	56	Elongator holoenzyme complex	6	6	2.89193	Strong strain-specific	Non-essential	I	45	Non- and strain-specific
YHR187W	IKI1	Subunit of hexameric RecA-like ATPase Elp456 Elongator subcomplex	56	Elongator holoenzyme complex	6	6	2.94954	Strong strain-specific	NA	I	19	Non- and strain-specific
YLR208W	SEC13	Structural component of 3 complexes	57	nucleoporin Nup84 subcomplex	6	6	3.17831	Non-specific	Essential	I	107	Fully non-specific
YKL057C	NUP120	Subunit of the Nup84p subcomplex of the nuclear pore complex (NPC)	57	nucleoporin Nup84 subcomplex	6	6	3.23181	Non-specific	Non-essential	III	36	Fully non-specific
YJR042W	NUP85	Subunit of the Nup84p subcomplex of the nuclear pore complex (NPC)	57	nucleoporin Nup84 subcomplex	6	6	3.21981	Non-specific	Essential	II	34	Fully non-specific
YGL092W	NUP145	Essential protein with distinct roles in two nuclear pore subcomplexes	57	nucleoporin Nup84 subcomplex	6	6	3.24214	Non-specific	Essential	III	44	Fully non-specific
YDL116W	NUP84	Subunit of the Nup84p subcomplex of the nuclear pore complex (NPC)	57	nucleoporin Nup84 subcomplex	6	6	3.20468	Non-specific	Non-essential	I	67	Fully non-specific
YGL100W	SEH1	Subunit of the Nup84 nuclear pore and SEACAT subcomplexes	57	nucleoporin Nup84 subcomplex	6	6	3.25165	Non-specific	Non-essential	I	60	Fully non-specific
YGR078C	PAC10	Part of the heteromeric co-chaperone GimC/prefoldin complex	62	prefoldin complex	5	6	3.21571	Non-specific	Non-essential	I	19	Non- and strain-specific
YJL179W	PFD1	Subunit of heterohexameric prefoldin	62	prefoldin complex	5	6	3.05621	Semi-strain specific	Non-essential	I	21	Non- and strain-specific
YNL153C	GIM3	Subunit of the heterohexameric cochaperone prefoldin complex	62	prefoldin complex	5	6	2.91049	Strong strain-specific	Non-essential	I	29	Non- and strain-specific
YEL003W	GIM4	Subunit of the heterohexameric cochaperone prefoldin complex	62	prefoldin complex	5	6	2.91714	Strong strain-specific	Non-essential	I	26	Non- and strain-specific
YLR200W	YKE2	Subunit of the heterohexameric Gim/prefoldin protein complex	62	prefoldin complex	5	6	3.09809	Semi-strain specific	Non-essential	I	48	Non- and strain-specific
YNL099C	OCA1	Putative protein tyrosine phosphatase	58	putative Oca6-Oca5-Oca4-Oca3-Oca1-Oca2 complex	6	6	3.02206	Semi-strain specific	Non-essential	III	13	Fully strain-specific
YNL032W	SIW14	Tyrosine phosphatase involved in actin organization and endocytosis	58	putative Oca6-Oca5-Oca4-Oca3-Oca1-Oca2 complex	6	6	3.02887	Semi-strain specific	Non-essential	I	18	Fully strain-specific
YCR095C	OCA4	Cytoplasmic protein required for replication of Brome mosaic virus	58	putative Oca6-Oca5-Oca4-Oca3-Oca1-Oca2 complex	6	6	2.94362	Strong strain-specific	Non-essential	III	8	Fully strain-specific
YHL029C	OCA5	Cytoplasmic protein required for replication of Brome mosaic virus	58	putative Oca6-Oca5-Oca4-Oca3-Oca1-Oca2 complex	6	6	3.0431	Semi-strain specific	Non-essential	II	10	Fully strain-specific
YNL056W	OCA2	Protein of unknown function	58	putative Oca6-Oca5-Oca4-Oca3-Oca1-Oca2 complex	6	6	3.1161	Semi-strain specific	Non-essential	II	16	Fully strain-specific
YDR067C	OCA6	Cytoplasmic protein required for replication of Brome mosaic virus	58	putative Oca6-Oca5-Oca4-Oca3-Oca1-Oca2 complex	6	6	2.90671	Strong strain-specific	Non-essential	II	3	Fully strain-specific
YHR012W	VPS29	Subunit of the membrane-associated retromer complex	59	retromer complex	6	6	3.23928	Non-specific	Non-essential	I	24	Non- and strain-specific
YOR132W	VPS17	Subunit of the membrane-associated retromer complex	59	retromer complex	6	6	3.27516	Non-specific	Non-essential	I	29	Non- and strain-specific
YPL070W	MUK1	Guanine nucleotide exchange factor (GEF)	59	retromer complex	6	6	3.03767	Semi-strain specific	Non-essential	III	54	Non- and strain-specific
YOR069W	VPS5	Nexin-1 homolog	59	retromer complex	6	6	2.98794	Strong strain-specific	Non-essential	W	37	Non- and strain-specific
YJL154C	VPS35	Endosomal subunit of membrane-associated retromer complex	59	retromer complex	6	6	2.61631	Strong strain-specific	Non-essential	I	42	Non- and strain-specific
YJL053W	PEP8	Vacuolar protein component of the retromer	59	retromer complex	6	6	2.63897	Strong strain-specific	Non-essential	I	24	Non- and strain-specific
YLR314C	CDC3	Component of the septin ring that is required for cytokinesis	60	septin complex	6	6	3.26386	Non-specific	Essential	I	150	Non- and strain-specific
YJR092W	BUD4	Anillin-like protein involved in bud-site selection	60	septin complex	6	6	3.03299	Semi-strain specific	Non-essential	I	34	Non- and strain-specific
YDL225W	SHS1	Component of the septin ring that is required for cytokinesis	60	septin complex	6	6	2.64882	Strong strain-specific	Non-essential	III	47	Non- and strain-specific
YHR107C	CDC12	Component of the septin ring that is required for cytokinesis	60	septin complex	6	6	2.78252	Strong strain-specific	Essential	I	63	Non- and strain-specific
YCR002C	CDC10	Component of the septin ring, required for cytokinesis	60	septin complex	6	6	2.63355	Strong strain-specific	Non-essential	I	52	Non- and strain-specific
YJR076C	CDC11	Component of the septin ring that is required for cytokinesis	60	septin complex	6	6	2.6925	Strong strain-specific	Essential	I	75	Non- and strain-specific
YAL001C	TFC3	Subunit of RNA polymerase III transcription initiation factor complex	61	transcription factor TFIIIC complex	6	6	3.20949	Non-specific	Essential	I	32	Non- and strain-specific
YDR362C	TFC6	Subunit of RNA polymerase III transcription initiation factor complex	61	transcription factor TFIIIC complex	6	6	3.09517	Semi-strain specific	Essential	I	24	Non- and strain-specific
YBR123C	TFC1	Subunit of RNA polymerase III transcription initiation factor complex	61	transcription factor TFIIIC complex	6	6	3.08681	Semi-strain specific	Essential	I	22	Non- and strain-specific
YOR110W	TFC7	RNA pol III transcription initiation factor complex (TFIIIC) subunit	61	transcription factor TFIIIC complex	6	6	3.13649	Semi-strain specific	Essential	W	30	Non- and strain-specific
YPL007C	TFC8	Subunit of RNA polymerase III transcription initiation factor complex	61	transcription factor TFIIIC complex	6	6	2.88545	Strong strain-specific	Essential	II	16	Non- and strain-specific
YGR047C	TFC4	Subunit of RNA polymerase III transcription initiation factor complex	61	transcription factor TFIIIC complex	6	6	3.00323	Semi-strain specific	Essential	I	37	Non- and strain-specific
YPL050C	MNN9	Subunit of Golgi mannosyltransferase complex	63	alpha-1,6-mannosyltransferase complex	5	5	3.08225	Semi-strain specific	Non-essential	I	28	Fully strain-specific
YJR075W	HOC1	Alpha-1,6-mannosyltransferase	63	alpha-1,6-mannosyltransferase complex	5	5	3.05808	Semi-strain specific	Non-essential	I	19	Fully strain-specific
YEL036C	ANP1	Subunit of the alpha-1,6 mannosyltransferase complex	63	alpha-1,6-mannosyltransferase complex	5	5	3.08588	Semi-strain specific	Non-essential	I	29	Fully strain-specific
YDR245W	MNN10	Subunit of a Golgi mannosyltransferase complex	63	alpha-1,6-mannosyltransferase complex	5	5	2.61638	Strong strain-specific	Non-essential	I	23	Fully strain-specific
YJL183W	MNN11	Subunit of a Golgi mannosyltransferase complex	63	alpha-1,6-mannosyltransferase complex	5	5	2.80881	Strong strain-specific	Non-essential	I	25	Fully strain-specific
YOR123C	LEO1	Component of the Paf1 complex	64	Cdc73-Paf1 complex	5	5	3.26017	Non-specific	Non-essential	I	55	Non- and strain-specific
YGL244W	RTF1	Subunit of RNAPII-associated chromatin remodeling Paf1 complex	64	Cdc73-Paf1 complex	5	5	3.03606	Semi-strain specific	Non-essential	I	47	Non- and strain-specific
YLR418C	CDC73	Component of the Paf1p complex	64	Cdc73-Paf1 complex	5	5	3.02629	Semi-strain specific	Non-essential	I	78	Non- and strain-specific
YOL145C	CTR9	Component of the Paf1p complex involved in transcription elongation	64	Cdc73-Paf1 complex	5	5	3.02943	Semi-strain specific	NA	I	67	Non- and strain-specific
YBR279W	PAF1	Component of the Paf1p complex involved in transcription elongation	64	Cdc73-Paf1 complex	5	5	3.03667	Semi-strain specific	Non-essential	I	59	Non- and strain-specific
YHR089C	GAR1	Protein component of the H/ACA snoRNP pseudouridylase complex	65	core H-ACA snoRNP	5	5	3.26249	Non-specific	NA	I	110	Non- and strain-specific
YLR175W	CBF5	Pseudouridine synthase catalytic subunit of box H/ACA snoRNPs	65	core H-ACA snoRNP	5	5	3.20425	Non-specific	Essential	I	175	Non- and strain-specific
YDL208W	NHP2	Protein related to mammalian high mobility group (HMG) proteins	65	core H-ACA snoRNP	5	5	3.17068	Semi-strain specific	Essential	I	85	Non- and strain-specific
YHR072W-A	NOP10	Subunit of box H/ACA snoRNP complex	65	core H-ACA snoRNP	5	5	3.15877	Semi-strain specific	Essential	I	35	Non- and strain-specific
YNL308C	KRI1	Essential nucleolar protein required for 40S ribosome biogenesis	65	core H-ACA snoRNP	5	5	2.72316	Strong strain-specific	Essential	I	94	Non- and strain-specific
YOR299W	BUD7	Member of the ChAPs family (Chs5p-Arf1p-binding proteins)	66	exomer complex	5	5	2.99227	Semi-strain specific	Non-essential	W	16	Fully strain-specific
YKR027W	BCH2	Member of the ChAPs (Chs5p-Arf1p-binding proteins) family	66	exomer complex	5	5	2.71664	Strong strain-specific	Non-essential	W	17	Fully strain-specific
YJL099W	CHS6	Member of the ChAPs (Chs5p-Arf1p-binding proteins) family	66	exomer complex	5	5	3.01072	Semi-strain specific	Non-essential	W	15	Fully strain-specific
YMR237W	BCH1	Member of the ChAPs family (Chs5p-Arf1p-binding proteins)	66	exomer complex	5	5	2.02713	Strong strain-specific	Non-essential	W	25	Fully strain-specific
YLR330W	CHS5	Component of the exomer complex	66	exomer complex	5	5	3.02234	Semi-strain specific	Non-essential	I	46	Fully strain-specific
YJL029C	VPS53	Component of the GARP (Golgi-associated retrograde protein) complex	67	GARP complex	5	5	3.27151	Non-specific	Non-essential	I	28	Fully non-specific
YKR020W	VPS51	Component of the GARP (Golgi-associated retrograde protein) complex	67	GARP complex	5	5	3.23372	Non-specific	Non-essential	III	16	Fully non-specific
YJL034W	KAR2	ATPase involved in protein import into the ER	67	GARP complex	5	5	3.18614	Non-specific	Essential	I	139	Fully non-specific
YDR027C	VPS54	Component of the GARP (Golgi-associated retrograde protein) complex	67	GARP complex	5	5	3.18139	Non-specific	Non-essential	I	33	Fully non-specific
YDR484W	VPS52	Component of the GARP (Golgi-associated retrograde protein) complex	67	GARP complex	5	5	3.22708	Non-specific	Non-essential	I	23	Fully non-specific
YMR044W	IOC4	Member of a complex (Isw1b) with Isw1p and Ioc2p	68	ISW1 complex	5	5	3.08509	Semi-strain specific	Non-essential	II	19	Fully strain-specific
YPL082C	MOT1	Essential protein involved in regulation of transcription	68	ISW1 complex	5	5	3.0245	Semi-strain specific	Essential	I	127	Fully strain-specific
YLR095C	IOC2	Subunit of the Isw1b complex	68	ISW1 complex	5	5	2.89012	Strong strain-specific	Non-essential	III	20	Fully strain-specific
YBR245C	ISW1	ATPase subunit of imitation-switch (ISWI) class chromatin remodelers	68	ISW1 complex	5	5	2.66033	Strong strain-specific	Non-essential	V	1731	Fully strain-specific
YKR001C	VPS1	Dynamin-like GTPase required for vacuolar sorting	68	ISW1 complex	5	5	2.80187	Strong strain-specific	Non-essential	I	91	Fully strain-specific
YOL012C	HTZ1	Histone variant H2AZ	69	Kap114-Nap1 histone complex	5	5	3.2003	Non-specific	NA	I	109	Non- and strain-specific
YBL002W	HTB2	Histone H2B	69	Kap114-Nap1 histone complex	5	5	3.07246	Semi-strain specific	Non-essential	III	220	Non- and strain-specific
YBL003C	HTA2	Histone H2A	69	Kap114-Nap1 histone complex	5	5	3.08345	Semi-strain specific	Non-essential	III	280	Non- and strain-specific
YKR048C	NAP1	Histone chaperone	69	Kap114-Nap1 histone complex	5	5	2.91696	Strong strain-specific	Non-essential	I	150	Non- and strain-specific
YGL241W	KAP114	Karyopherin, responsible for nuclear import of specific proteins	69	Kap114-Nap1 histone complex	5	5	2.83267	Strong strain-specific	Non-essential	I	29	Non- and strain-specific
YBL097W	BRN1	Subunit of the condensin complex	70	nuclear condensin complex	5	5	3.30157	Non-specific	Essential	I	22	Non- and strain-specific
YDR325W	YCG1	Subunit of the condensin complex	70	nuclear condensin complex	5	5	3.20334	Non-specific	Essential	I	19	Non- and strain-specific
YLR086W	SMC4	Subunit of the condensin complex	70	nuclear condensin complex	5	5	3.2104	Non-specific	Essential	I	35	Non- and strain-specific
YFR031C	SMC2	Subunit of the condensin complex	70	nuclear condensin complex	5	5	3.03508	Semi-strain specific	Essential	I	38	Non- and strain-specific
YLR272C	YCS4	Subunit of the condensin complex	70	nuclear condensin complex	5	5	3.06945	Semi-strain specific	Essential	I	14	Non- and strain-specific
YJL041W	NSP1	FG-nucleoporin component of central core of the nuclear pore complex	71	nucleoporin Nup82 subcomplex	5	5	3.18041	Non-specific	Essential	I	80	Non- and strain-specific
YER107C	GLE2	RNA export factor associated with the nuclear pore complex (NPC)	71	nucleoporin Nup82 subcomplex	5	5	3.18537	Non-specific	Non-essential	I	42	Non- and strain-specific
YJL061W	NUP82	Linker nucleoporin component of the nuclear pore complex (NPC)	71	nucleoporin Nup82 subcomplex	5	5	3.13515	Semi-strain specific	Essential	II	60	Non- and strain-specific
YMR047C	NUP116	FG-nucleoporin component of central core of the nuclear pore complex	71	nucleoporin Nup82 subcomplex	5	5	3.25284	Non-specific	Essential	W	124	Non- and strain-specific
YIL115C	NUP159	FG-nucleoporin component of central core of the nuclear pore complex	71	nucleoporin Nup82 subcomplex	5	5	3.25813	Non-specific	Essential	III	57	Non- and strain-specific
YPR162C	ORC4	Subunit of the origin recognition complex (ORC)	72	origin recognition complex	5	6	3.13644	Semi-strain specific	Essential	W	27	Non- and strain-specific
YBR060C	ORC2	Subunit of the origin recognition complex (ORC)	72	origin recognition complex	5	6	3.21757	Non-specific	Essential	I	49	Non- and strain-specific
YLL004W	ORC3	Subunit of the origin recognition complex (ORC)	72	origin recognition complex	5	6	3.23602	Non-specific	Essential	II	42	Non- and strain-specific
YHR118C	ORC6	Subunit of the origin recognition complex (ORC)	72	origin recognition complex	5	6	3.05065	Semi-strain specific	Essential	III	41	Non- and strain-specific
YML065W	ORC1	Largest subunit of the origin recognition complex	72	origin recognition complex	5	6	2.95502	Strong strain-specific	Essential	W	325	Non- and strain-specific
YPR188C	MLC2	Regulatory light chain for the type II myosin Myo1p	73	putative Cmd1-Mlc1-Myo2-Myo1-Mlc2 complex	5	5	3.18395	Non-specific	Non-essential	II	13	Non- and strain-specific
YGL106W	MLC1	Essential light chain for Myo1p	73	putative Cmd1-Mlc1-Myo2-Myo1-Mlc2 complex	5	5	3.11096	Semi-strain specific	Essential	II	80	Non- and strain-specific
YOR326W	MYO2	Type V myosin motor involved in actin-based transport of cargos	73	putative Cmd1-Mlc1-Myo2-Myo1-Mlc2 complex	5	5	3.03793	Semi-strain specific	Essential	W	122	Non- and strain-specific
YBR109C	CMD1	Calmodulin	73	putative Cmd1-Mlc1-Myo2-Myo1-Mlc2 complex	5	5	2.98048	Strong strain-specific	Essential	I	132	Non- and strain-specific
YHR023W	MYO1	Type II myosin heavy chain	73	putative Cmd1-Mlc1-Myo2-Myo1-Mlc2 complex	5	5	2.84205	Strong strain-specific	Essential	I	161	Non- and strain-specific
YHR146W	CRP1	Protein that binds to cruciform DNA structures	77	putative Sok1-Rtn1-Crp1-Ids2-Pep4 complex	4	5	3.18125	Non-specific	Non-essential	W	16	Non- and strain-specific
YPL154C	PEP4	Vacuolar aspartyl protease (proteinase A)	77	putative Sok1-Rtn1-Crp1-Ids2-Pep4 complex	4	5	3.0785	Semi-strain specific	Non-essential	I	27	Non- and strain-specific
YJL146W	IDS2	Protein involved in modulation of Ime2p activity during meiosis	77	putative Sok1-Rtn1-Crp1-Ids2-Pep4 complex	4	5	3.01228	Semi-strain specific	Non-essential	III	20	Non- and strain-specific
YDR006C	SOK1	Protein of unknown function	77	putative Sok1-Rtn1-Crp1-Ids2-Pep4 complex	4	5	2.89409	Strong strain-specific	Non-essential	I	16	Non- and strain-specific
YKL152C	GPM1	Tetrameric phosphoglycerate mutase	74	putative Tdh3-Pgk1-Eno2-Fba1-Pgm1 complex	5	5	3.20987	Non-specific	Essential	II	77	Non- and strain-specific
YCR012W	PGK1	3-phosphoglycerate kinase	74	putative Tdh3-Pgk1-Eno2-Fba1-Pgm1 complex	5	5	3.00836	Semi-strain specific	Essential	I	90	Non- and strain-specific
YKL060C	FBA1	Fructose 1,6-bisphosphate aldolase	74	putative Tdh3-Pgk1-Eno2-Fba1-Pgm1 complex	5	5	3.15704	Semi-strain specific	Essential	I	72	Non- and strain-specific
YGR192C	TDH3	Glyceraldehyde-3-phosphate dehydrogenase (GAPDH), isozyme 3	74	putative Tdh3-Pgk1-Eno2-Fba1-Pgm1 complex	5	5	2.87234	Strong strain-specific	Non-essential	III	140	Non- and strain-specific
YHR174W	ENO2	Enolase II, a phosphopyruvate hydratase	74	putative Tdh3-Pgk1-Eno2-Fba1-Pgm1 complex	5	5	2.93606	Strong strain-specific	NA	W	126	Non- and strain-specific
YGL079W	KXD1	Subunit of the BLOC-1 complex involved in endosomal maturation	75	putative Vab2-Ydr357c-Ykl061w-YGL079w-Ynl086w complex	5	5	3.26715	Non-specific	Non-essential	I	30	Non- and strain-specific
YNL086W	SNN1	Subunit of the BLOC-1 complex involved in endosomal maturation	75	putative Vab2-Ydr357c-Ykl061w-YGL079w-Ynl086w complex	5	5	3.14457	Semi-strain specific	Non-essential	III	37	Non- and strain-specific
YDR357C	CNL1	Subunit of the BLOC-1 complex involved in endosomal maturation	75	putative Vab2-Ydr357c-Ykl061w-YGL079w-Ynl086w complex	5	5	2.66966	Strong strain-specific	Non-essential	III	21	Non- and strain-specific
YEL005C	VAB2	Subunit of the BLOC-1 complex involved in endosomal maturation	75	putative Vab2-Ydr357c-Ykl061w-YGL079w-Ynl086w complex	5	5	2.59069	Strong strain-specific	Non-essential	III	39	Non- and strain-specific
YKL061W	BLI1	Subunit of the BLOC-1 complex involved in endosomal maturation	75	putative Vab2-Ydr357c-Ykl061w-YGL079w-Ynl086w complex	5	5	2.72602	Strong strain-specific	Non-essential	III	41	Non- and strain-specific
YOL133W	HRT1	RING-H2 domain core subunit of multiple ubiquitin ligase complexes	76	SCF ubiquitin ligase complex	5	5	3.20237	Non-specific	Essential	I	80	Non- and strain-specific
YDR054C	CDC34	Ubiquitin-conjugating enzyme (E2)	76	SCF ubiquitin ligase complex	5	5	3.25291	Non-specific	Essential	I	56	Non- and strain-specific
YGL252C	RTG2	Sensor of mitochondrial dysfunction	76	SCF ubiquitin ligase complex	5	5	3.21035	Non-specific	Non-essential	I	38	Non- and strain-specific
YJL047C	RTT101	Cullin subunit of a Roc1p-dependent E3 ubiquitin ligase complex	76	SCF ubiquitin ligase complex	5	5	2.34689	Strong strain-specific	Non-essential	W	26	Non- and strain-specific
YDL132W	CDC53	Cullin	76	SCF ubiquitin ligase complex	5	5	2.84162	Strong strain-specific	Essential	II	69	Non- and strain-specific
YOL117W	RRI2	Subunit of the COP9 signalosome (CSN) complex	123	signalosome	3	5	2.03966	Strong strain-specific	Non-essential	III	39	Fully strain-specific
YDL216C	RRI1	Catalytic subunit of the COP9 signalosome (CSN) complex	123	signalosome	3	5	2.93238	Strong strain-specific	Non-essential	I	18	Fully strain-specific
YIL071C	PCI8	Possible shared subunit of Cop9 signalosome (CSN) and eIF3	123	signalosome	3	5	2.62814	Strong strain-specific	Non-essential	III	13	Fully strain-specific
YIR008C	PRI1	Subunit of DNA primase	78	alpha DNA polymerase:primase complex	4	4	2.82099	Strong strain-specific	Essential	I	22	Non- and strain-specific
YKL045W	PRI2	Subunit of DNA primase	78	alpha DNA polymerase:primase complex	4	4	2.9272	Strong strain-specific	Essential	I	18	Non- and strain-specific
YNL102W	POL1	Catalytic subunit of the DNA polymerase I alpha-primase complex	78	alpha DNA polymerase:primase complex	4	4	3.18997	Non-specific	Essential	I	50	Non- and strain-specific
YBL035C	POL12	B subunit of DNA polymerase alpha-primase complex	78	alpha DNA polymerase:primase complex	4	4	3.0983	Semi-strain specific	Essential	I	26	Non- and strain-specific
YML100W	TSL1	Large subunit of trehalose 6-phosphate synthase/phosphatase complex	79	alpha,alpha-trehalose-phosphate synthase complex _UDP-forming_	4	4	2.99112	Semi-strain specific	Non-essential	W	27	Non- and strain-specific
YBR126C	TPS1	Synthase subunit of trehalose-6-P synthase/phosphatase complex	79	alpha,alpha-trehalose-phosphate synthase complex _UDP-forming_	4	4	3.1821	Non-specific	Non-essential	I	57	Non- and strain-specific
YDR074W	TPS2	Phosphatase subunit of the trehalose-6-P synthase/phosphatase complex	79	alpha,alpha-trehalose-phosphate synthase complex _UDP-forming_	4	4	3.13429	Semi-strain specific	Non-essential	I	28	Non- and strain-specific
YMR261C	TPS3	Regulatory subunit of trehalose-6-phosphate synthase/phosphatase	79	alpha,alpha-trehalose-phosphate synthase complex _UDP-forming_	4	4	3.01859	Semi-strain specific	Non-essential	W	17	Non- and strain-specific
YJR058C	APS2	Small subunit of the clathrin-associated adaptor complex AP-2	80	AP-2 adaptor complex	4	4	3.20553	Non-specific	Non-essential	I	13	Non- and strain-specific
YBL037W	APL3	Alpha-adaptin	80	AP-2 adaptor complex	4	4	2.22265	Strong strain-specific	Non-essential	I	34	Non- and strain-specific
YOL062C	APM4	Cargo-binding mu subunit of AP-2	80	AP-2 adaptor complex	4	4	2.64743	Strong strain-specific	Non-essential	I	24	Non- and strain-specific
YJR005W	APL1	Beta-adaptin	80	AP-2 adaptor complex	4	4	2.93715	Strong strain-specific	Non-essential	III	23	Non- and strain-specific
YJL024C	APS3	Small subunit of the clathrin-associated adaptor complex AP-3	81	AP-3 adaptor complex	4	4	2.99163	Semi-strain specific	Non-essential	I	9	Fully strain-specific
YBR288C	APM3	Mu3-like subunit of the clathrin associated protein complex (AP-3)	81	AP-3 adaptor complex	4	4	3.00757	Semi-strain specific	Non-essential	II	17	Fully strain-specific
YGR261C	APL6	Beta3-like subunit of the yeast AP-3 complex	81	AP-3 adaptor complex	4	4	3.1328	Semi-strain specific	Non-essential	I	28	Fully strain-specific
YPL195W	APL5	Delta adaptin-like subunit of the clathrin associated protein complex	81	AP-3 adaptor complex	4	4	2.99043	Semi-strain specific	Non-essential	I	26	Fully strain-specific
YIL033C	BCY1	Regulatory subunit of the cyclic AMP-dependent protein kinase (PKA)	82	cAMP-dependent protein kinase complex	4	4	3.12519	Semi-strain specific	Non-essential	I	93	Fully strain-specific
YKL166C	TPK3	cAMP-dependent protein kinase catalytic subunit	82	cAMP-dependent protein kinase complex	4	4	2.11698	Strong strain-specific	Non-essential	W	113	Fully strain-specific
YPL203W	TPK2	cAMP-dependent protein kinase catalytic subunit	82	cAMP-dependent protein kinase complex	4	4	2.9401	Strong strain-specific	Non-essential	II	88	Fully strain-specific
YJL164C	TPK1	cAMP-dependent protein kinase catalytic subunit	82	cAMP-dependent protein kinase complex	4	4	3.07867	Semi-strain specific	Non-essential	W	308	Fully strain-specific
YOR250C	CLP1	Component of the cleavage and polyadenylation factor I (CF I)	83	cleavage factor I complex	4	4	3.06011	Semi-strain specific	Essential	I	23	Fully strain-specific
YMR061W	RNA14	Component of the cleavage and polyadenylation factor I (CF I)	83	cleavage factor I complex	4	4	2.98522	Strong strain-specific	Essential	I	46	Fully strain-specific
YGL044C	RNA15	Component of the cleavage and polyadenylation factor I (CF I)	83	cleavage factor I complex	4	4	2.6408	Strong strain-specific	Essential	I	35	Fully strain-specific
YDR228C	PCF11	mRNA 3' end processing factor	83	cleavage factor I complex	4	4	3.00681	Semi-strain specific	Essential	I	34	Fully strain-specific
YMR186W	HSC82	Cytoplasmic chaperone of the Hsp90 family	84	Cpr6-Hsc82-Sti1-Hsp82 complex	4	4	1.25702	Strong strain-specific	Non-essential	W	192	Non- and strain-specific
YPL240C	HSP82	Hsp90 chaperone	84	Cpr6-Hsc82-Sti1-Hsp82 complex	4	4	2.88286	Strong strain-specific	Non-essential	W	657	Non- and strain-specific
YOR027W	STI1	Hsp90 cochaperone	84	Cpr6-Hsc82-Sti1-Hsp82 complex	4	4	3.25254	Non-specific	Non-essential	I	67	Non- and strain-specific
YLR216C	CPR6	Peptidyl-prolyl cis-trans isomerase (cyclophilin)	84	Cpr6-Hsc82-Sti1-Hsp82 complex	4	4	3.02772	Semi-strain specific	Non-essential	I	90	Non- and strain-specific
YDL067C	COX9	Subunit VIIa of cytochrome c oxidase (Complex IV)	85	cytochome c oxidase complex, subunits IV, Va, VI and VIIa	4	4	3.20928	Non-specific	Non-essential	I	19	Non- and strain-specific
YGL187C	COX4	Subunit IV of cytochrome c oxidase	85	cytochome c oxidase complex, subunits IV, Va, VI and VIIa	4	4	3.15343	Semi-strain specific	NA	I	135	Non- and strain-specific
YHR051W	COX6	Subunit VI of cytochrome c oxidase (Complex IV)	85	cytochome c oxidase complex, subunits IV, Va, VI and VIIa	4	4	2.71981	Strong strain-specific	Non-essential	I	26	Non- and strain-specific
YNL052W	COX5A	Subunit Va of cytochrome c oxidase	85	cytochome c oxidase complex, subunits IV, Va, VI and VIIa	4	4	3.14616	Semi-strain specific	Non-essential	W	32	Non- and strain-specific
YBR094W	PBY1	Putative tubulin tyrosine ligase associated with P-bodies	86	Dcp1-Dcp2 decapping enzyme complex	4	4	2.99195	Semi-strain specific	Non-essential	I	14	Non- and strain-specific
YEL015W	EDC3	Non-essential conserved protein with a role in mRNA decapping	86	Dcp1-Dcp2 decapping enzyme complex	4	4	3.20668	Non-specific	Non-essential	I	54	Non- and strain-specific
YNL118C	DCP2	Catalytic subunit of Dcp1p-Dcp2p decapping enzyme complex	86	Dcp1-Dcp2 decapping enzyme complex	4	4	3.11418	Semi-strain specific	Essential	I	82	Non- and strain-specific
YOL149W	DCP1	Subunit of the Dcp1p-Dcp2p decapping enzyme complex	86	Dcp1-Dcp2 decapping enzyme complex	4	4	2.74633	Strong strain-specific	Essential	II	45	Non- and strain-specific
YHR164C	DNA2	Tripartite DNA replication factor	124	DNA replication factor A complex	3	4	3.00439	Semi-strain specific	Essential	I	22	Non- and strain-specific
YNL312W	RFA2	Subunit of heterotrimeric Replication Protein A (RPA)	124	DNA replication factor A complex	3	4	3.23465	Non-specific	Essential	I	60	Non- and strain-specific
YAR007C	RFA1	Subunit of heterotrimeric Replication Protein A (RPA)	124	DNA replication factor A complex	3	4	2.97476	Strong strain-specific	Essential	I	154	Non- and strain-specific
YJL184W	GON7	Component of the EKC/KEOPS protein complex	87	EKC-KEOPS protein complex	4	4	3.26729	Non-specific	Essential	III	25	Non- and strain-specific
YKR038C	KAE1	Highly conserved ATPase of HSP70/DnaK family	87	EKC-KEOPS protein complex	4	4	3.23867	Non-specific	Essential	I	12	Non- and strain-specific
YGR262C	BUD32	Protein kinase	87	EKC-KEOPS protein complex	4	4	3.04992	Semi-strain specific	Non-essential	I	45	Non- and strain-specific
YML036W	CGI121	Component of the EKC/KEOPS complex	87	EKC-KEOPS protein complex	4	4	2.96601	Strong strain-specific	Non-essential	I	10	Non- and strain-specific
YBR171W	SEC66	Non-essential subunit of Sec63 complex	88	endoplasmic reticulum Sec complex	4	4	2.63056	Strong strain-specific	Non-essential	I	30	Non- and strain-specific
YOR254C	SEC63	Essential subunit of Sec63 complex	88	endoplasmic reticulum Sec complex	4	4	3.24323	Non-specific	Essential	I	107	Non- and strain-specific
YLR292C	SEC72	Non-essential subunit of Sec63 complex	88	endoplasmic reticulum Sec complex	4	4	3.13112	Semi-strain specific	Non-essential	II	40	Non- and strain-specific
YPL094C	SEC62	Essential subunit of Sec63 complex	88	endoplasmic reticulum Sec complex	4	4	3.14079	Semi-strain specific	Essential	I	57	Non- and strain-specific
YDR121W	DPB4	Subunit of DNA pol epsilon and of ISW2 chromatin accessibility complex	89	epsilon DNA polymerase complex	4	4	3.05524	Semi-strain specific	Non-essential	I	32	Non- and strain-specific
YNL262W	POL2	Catalytic subunit of DNA polymerase (II) epsilon	89	epsilon DNA polymerase complex	4	4	3.18631	Non-specific	Essential	I	57	Non- and strain-specific
YPR175W	DPB2	Second largest subunit of DNA polymerase II (DNA polymerase epsilon)	89	epsilon DNA polymerase complex	4	4	3.15227	Semi-strain specific	Essential	I	56	Non- and strain-specific
YBR278W	DPB3	Third-largest subunit of DNA polymerase II (DNA polymerase epsilon)	89	epsilon DNA polymerase complex	4	4	2.86602	Strong strain-specific	Non-essential	W	22	Non- and strain-specific
YGL200C	EMP24	Component of the p24 complex	90	Erp1-Erp2-Emp24-Erv25 p24 complex	4	4	2.97305	Strong strain-specific	Non-essential	I	83	Fully strain-specific
YAR002C-A	ERP1	Member of the p24 family involved in ER to Golgi transport	90	Erp1-Erp2-Emp24-Erv25 p24 complex	4	4	3.17132	Semi-strain specific	Non-essential	W	69	Fully strain-specific
YML012W	ERV25	Member of the p24 family involved in ER to Golgi transport	90	Erp1-Erp2-Emp24-Erv25 p24 complex	4	4	2.93831	Strong strain-specific	Non-essential	I	92	Fully strain-specific
YAL007C	ERP2	Member of the p24 family involved in ER to Golgi transport	90	Erp1-Erp2-Emp24-Erv25 p24 complex	4	4	2.81335	Strong strain-specific	Non-essential	W	54	Fully strain-specific
YGR206W	MVB12	ESCRT-I subunit required to stabilize ESCRT-I core complex oligomers	91	ESCRT I complex	4	4	2.72266	Strong strain-specific	Non-essential	III	6	Non- and strain-specific
YCL008C	STP22	Component of the ESCRT-I complex	91	ESCRT I complex	4	4	3.21398	Non-specific	Non-essential	I	55	Non- and strain-specific
YLR119W	SRN2	Component of the ESCRT-I complex	91	ESCRT I complex	4	4	2.44395	Strong strain-specific	Non-essential	III	19	Non- and strain-specific
YPL065W	VPS28	Component of the ESCRT-I complex	91	ESCRT I complex	4	4	3.1313	Semi-strain specific	Non-essential	I	11	Non- and strain-specific
YOL139C	CDC33	mRNA cap binding protein and translation initiation factor eIF4E	92	eukaryotic translation initiation factor 4F complex	4	4	3.28082	Non-specific	Essential	I	122	Non- and strain-specific
YGR162W	TIF4631	Translation initiation factor eIF4G	92	eukaryotic translation initiation factor 4F complex	4	4	3.26926	Non-specific	Non-essential	W	337	Non- and strain-specific
YGL049C	TIF4632	Translation initiation factor eIF4G	92	eukaryotic translation initiation factor 4F complex	4	4	3.18525	Non-specific	Non-essential	W	66	Non- and strain-specific
YER165W	PAB1	Poly(A) binding protein	92	eukaryotic translation initiation factor 4F complex	4	4	2.99361	Semi-strain specific	Essential	I	225	Non- and strain-specific
YLR212C	TUB4	Gamma-tubulin	93	gamma-tubulin small complex, spindle pole body	4	4	3.14713	Semi-strain specific	Essential	I	29	Non- and strain-specific
YAL047C	SPC72	Gamma-tubulin small complex (gamma-TuSC) receptor	93	gamma-tubulin small complex, spindle pole body	4	4	3.18798	Non-specific	Essential	III	124	Non- and strain-specific
YHR172W	SPC97	Component of the microtubule-nucleating Tub4p (gamma-tubulin) complex	93	gamma-tubulin small complex, spindle pole body	4	4	3.11237	Semi-strain specific	Essential	I	30	Non- and strain-specific
YNL126W	SPC98	Component of the microtubule-nucleating Tub4p (gamma-tubulin) complex	93	gamma-tubulin small complex, spindle pole body	4	4	2.94042	Strong strain-specific	Essential	I	21	Non- and strain-specific
YDR489W	SLD5	Subunit of the GINS complex (Sld5p, Psf1p, Psf2p, Psf3p)	94	GINS complex	4	4	3.24269	Non-specific	Essential	I	48	Non- and strain-specific
YJL072C	PSF2	Subunit of the GINS complex (Sld5p, Psf1p, Psf2p, Psf3p)	94	GINS complex	4	4	3.00481	Semi-strain specific	Essential	I	23	Non- and strain-specific
YOL146W	PSF3	Subunit of the GINS complex (Sld5p, Psf1p, Psf2p, Psf3p)	94	GINS complex	4	4	3.18905	Non-specific	Essential	I	19	Non- and strain-specific
YDR013W	PSF1	Subunit of the GINS complex (Sld5p, Psf1p, Psf2p, Psf3p)	94	GINS complex	4	4	3.03415	Semi-strain specific	Essential	I	26	Non- and strain-specific
YDR434W	GPI17	Transmembrane protein	125	GPI-anchor transamidase complex	3	4	3.16609	Semi-strain specific	Essential	I	14	Non- and strain-specific
YDR331W	GPI8	ER membrane glycoprotein subunit of the GPI transamidase complex	125	GPI-anchor transamidase complex	3	4	3.18791	Non-specific	Essential	I	66	Non- and strain-specific
YHR188C	GPI16	Subunit of the glycosylphosphatidylinositol transamidase complex	125	GPI-anchor transamidase complex	3	4	2.53995	Strong strain-specific	Essential	I	13	Non- and strain-specific
YJR140C	HIR3	Subunit of the HIR complex	95	HIR complex	4	4	2.05317	Strong strain-specific	Non-essential	NA	22	Non- and strain-specific
YBR215W	HPC2	Subunit of the HIR complex	95	HIR complex	4	4	3.22847	Non-specific	Non-essential	I	23	Non- and strain-specific
YBL008W	HIR1	Subunit of the HIR complex	95	HIR complex	4	4	3.27698	Non-specific	Non-essential	II	23	Non- and strain-specific
YOR038C	HIR2	Subunit of HIR nucleosome assembly complex	95	HIR complex	4	4	3.17052	Semi-strain specific	Non-essential	III	25	Non- and strain-specific
YOL013C	HRD1	Ubiquitin-protein ligase involved in ER-associated degradation (ERAD)	96	Hrd1 ubiquitin ligase ERAD-L complex	4	4	2.47722	Strong strain-specific	Non-essential	I	66	Fully strain-specific
YLR207W	HRD3	ER membrane protein that plays a central role in ERAD	96	Hrd1 ubiquitin ligase ERAD-L complex	4	4	2.85958	Strong strain-specific	Non-essential	I	21	Fully strain-specific
YML029W	USA1	Scaffold subunit of the Hrd1p ubiquitin ligase	96	Hrd1 ubiquitin ligase ERAD-L complex	4	4	2.80995	Strong strain-specific	Non-essential	III	40	Fully strain-specific
YDR057W	YOS9	ER quality-control lectin	96	Hrd1 ubiquitin ligase ERAD-L complex	4	4	3.13297	Semi-strain specific	Non-essential	I	17	Fully strain-specific
YIR010W	DSN1	Essential component of the MIND kinetochore complex	97	MIND complex	4	4	3.29548	Non-specific	Essential	III	496	Non- and strain-specific
YAL034W-A	MTW1	Essential component of the MIND kinetochore complex	97	MIND complex	4	4	3.19012	Non-specific	Essential	I	47	Non- and strain-specific
YJR112W	NNF1	Essential component of the MIND kinetochore complex	97	MIND complex	4	4	2.84155	Strong strain-specific	Essential	I	103	Non- and strain-specific
YPL233W	NSL1	Essential component of the MIND kinetochore complex	97	MIND complex	4	4	2.72508	Strong strain-specific	Essential	II	38	Non- and strain-specific
YFR049W	YMR31	Subunit of the mitochondrial alpha-ketoglutarate dehydrogenase	98	mitochondrial oxoglutarate dehydrogenase complex	4	4	3.27239	Non-specific	Non-essential	I	16	Non- and strain-specific
YDR148C	KGD2	Dihydrolipoyl transsuccinylase	98	mitochondrial oxoglutarate dehydrogenase complex	4	4	3.21827	Non-specific	Non-essential	I	40	Non- and strain-specific
YIL125W	KGD1	Subunit of the mitochondrial alpha-ketoglutarate dehydrogenase complex	98	mitochondrial oxoglutarate dehydrogenase complex	4	4	3.03139	Semi-strain specific	Non-essential	I	48	Non- and strain-specific
YFL018C	LPD1	Dihydrolipoamide dehydrogenase	98	mitochondrial oxoglutarate dehydrogenase complex	4	4	2.67543	Strong strain-specific	Non-essential	W	35	Non- and strain-specific
YBL099W	ATP1	Alpha subunit of the F1 sector of mitochondrial F1F0 ATP synthase	99	mitochondrial proton-transporting ATP synthase complex	4	4	2.98773	Strong strain-specific	Non-essential	I	67	Non- and strain-specific
YKL016C	ATP7	Subunit d of the stator stalk of mitochondrial F1F0 ATP synthase	99	mitochondrial proton-transporting ATP synthase complex	4	4	3.20878	Non-specific	Non-essential	I	52	Non- and strain-specific
YDR298C	ATP5	Subunit 5 of the stator stalk of mitochondrial F1F0 ATP synthase	99	mitochondrial proton-transporting ATP synthase complex	4	4	3.11412	Semi-strain specific	Non-essential	I	20	Non- and strain-specific
YBR039W	ATP3	Gamma subunit of the F1 sector of mitochondrial F1F0 ATP synthase	99	mitochondrial proton-transporting ATP synthase complex	4	4	3.03215	Semi-strain specific	Non-essential	I	55	Non- and strain-specific
YER178W	PDA1	E1 alpha subunit of the pyruvate dehydrogenase (PDH) complex	100	mitochondrial pyruvate dehydrogenase complex	4	4	3.23996	Non-specific	Non-essential	I	41	Non- and strain-specific
YBR221C	PDB1	E1 beta subunit of the pyruvate dehydrogenase (PDH) complex	100	mitochondrial pyruvate dehydrogenase complex	4	4	3.10609	Semi-strain specific	Non-essential	I	62	Non- and strain-specific
YNL071W	LAT1	Dihydrolipoamide acetyltransferase component (E2) of the PDC	100	mitochondrial pyruvate dehydrogenase complex	4	4	3.21933	Non-specific	Non-essential	I	30	Non- and strain-specific
YGR193C	PDX1	E3-binding protein of the mitochondrial pyruvate dehydrogenase complex	100	mitochondrial pyruvate dehydrogenase complex	4	4	2.84061	Strong strain-specific	Non-essential	I	17	Non- and strain-specific
YER018C	SPC25	Component of the kinetochore-associated Ndc80 complex	101	Ndc80 complex	4	4	3.13616	Semi-strain specific	Essential	III	118	Fully strain-specific
YMR117C	SPC24	Component of the kinetochore-associated Ndc80 complex	101	Ndc80 complex	4	4	3.09097	Semi-strain specific	Essential	I	100	Fully strain-specific
YIL144W	NDC80	Component of the kinetochore-associated Ndc80 complex	101	Ndc80 complex	4	4	2.76124	Strong strain-specific	Essential	I	93	Fully strain-specific
YOL069W	NUF2	Component of the kinetochore-associated Ndc80 complex	101	Ndc80 complex	4	4	3.11911	Semi-strain specific	Essential	I	125	Fully strain-specific
YNL251C	NRD1	RNA-binding subunit of Nrd1 complex	102	Nrd1-Nab3-Sen1 termination complex	4	4	3.17626	Semi-strain specific	Essential	I	152	Non- and strain-specific
YPL190C	NAB3	RNA-binding protein, subunit of Nrd1 complex (Nrd1p-Nab3p-Sen1p)	102	Nrd1-Nab3-Sen1 termination complex	4	4	3.27835	Non-specific	Essential	I	123	Non- and strain-specific
YLR430W	SEN1	ATP-dependent 5' to 3' RNA/DNA and DNA helicase	102	Nrd1-Nab3-Sen1 termination complex	4	4	3.15086	Semi-strain specific	Essential	I	61	Non- and strain-specific
YMR239C	RNT1	Nuclear dsRNA-specific ribonuclease (RNase III)	102	Nrd1-Nab3-Sen1 termination complex	4	4	2.8238	Strong strain-specific	Essential	I	38	Non- and strain-specific
YGL172W	NUP49	FG-nucleoporin component of central core of the nuclear pore complex	103	nucleoporin Nsp1 subcomplex	4	4	3.25905	Non-specific	Essential	I	52	Non- and strain-specific
YJL041W	NSP1	FG-nucleoporin component of central core of the nuclear pore complex	103	nucleoporin Nsp1 subcomplex	4	4	3.18041	Non-specific	Essential	I	80	Non- and strain-specific
YGR119C	NUP57	FG-nucleoporin component of central core of the nuclear pore complex	103	nucleoporin Nsp1 subcomplex	4	4	3.26523	Non-specific	Essential	I	69	Non- and strain-specific
YFR002W	NIC96	Linker nucleoporin component of the nuclear pore complex (NPC)	103	nucleoporin Nsp1 subcomplex	4	4	2.73865	Strong strain-specific	Essential	I	55	Non- and strain-specific
YPL120W	VPS30	Subunit of phosphatidylinositol (PtdIns) 3-kinase complexes I and II	104	phosphatidylinositol 3-kinase complex II	4	4	3.16944	Semi-strain specific	Essential	I	70	Non- and strain-specific
YBR097W	VPS15	Serine/threonine protein kinase involved in vacuolar protein sorting	104	phosphatidylinositol 3-kinase complex II	4	4	2.54729	Strong strain-specific	Non-essential	I	55	Non- and strain-specific
YLR240W	VPS34	Phosphatidylinositol (PI) 3-kinase that synthesizes PI-3-phosphate	104	phosphatidylinositol 3-kinase complex II	4	4	3.25025	Non-specific	Essential	I	74	Non- and strain-specific
YLR360W	VPS38	Part of a Vps34p phosphatidylinositol 3-kinase complex	104	phosphatidylinositol 3-kinase complex II	4	4	3.20578	Non-specific	Non-essential	III	9	Non- and strain-specific
YOR039W	CKB2	Beta' regulatory subunit of casein kinase 2 (CK2)	105	protein kinase CK2 complex	4	4	3.31366	Non-specific	Non-essential	I	70	Non- and strain-specific
YIL035C	CKA1	Alpha catalytic subunit of casein kinase 2 (CK2)	105	protein kinase CK2 complex	4	4	2.71161	Strong strain-specific	Non-essential	III	187	Non- and strain-specific
YOR061W	CKA2	Alpha' catalytic subunit of casein kinase 2 (CK2)	105	protein kinase CK2 complex	4	4	2.9563	Strong strain-specific	Non-essential	I	149	Non- and strain-specific
YGL019W	CKB1	Beta regulatory subunit of casein kinase 2 (CK2)	105	protein kinase CK2 complex	4	4	3.16997	Semi-strain specific	Non-essential	I	84	Non- and strain-specific
YDR267C	CIA1	Component of cytosolic iron-sulfur protein assembly (CIA) machinery	106	putative Cia1-Yhr122w-Met18-Nar1 complex	4	4	2.94649	Strong strain-specific	Essential	I	15	Non- and strain-specific
YIL128W	MET18	Component of cytosolic iron-sulfur protein assembly (CIA) machinery	106	putative Cia1-Yhr122w-Met18-Nar1 complex	4	4	3.16589	Semi-strain specific	Non-essential	I	29	Non- and strain-specific
YNL240C	NAR1	Subunit of the cytosolic iron-sulfur (FeS) protein assembly machinery	106	putative Cia1-Yhr122w-Met18-Nar1 complex	4	4	3.187	Non-specific	Essential	I	10	Non- and strain-specific
YHR122W	CIA2	Component of cytosolic iron-sulfur protein assembly (CIA) machinery	106	putative Cia1-Yhr122w-Met18-Nar1 complex	4	4	2.28178	Strong strain-specific	Essential	I	8	Non- and strain-specific
YDL018C	ERP3	Protein with similarity to Emp24p and Erv25p	107	putative Emp24-Erv25-Erp3-Erp5 complex	4	4	3.16174	Semi-strain specific	Non-essential	III	62	Fully strain-specific
YGL200C	EMP24	Component of the p24 complex	107	putative Emp24-Erv25-Erp3-Erp5 complex	4	4	2.97305	Strong strain-specific	Non-essential	I	83	Fully strain-specific
YML012W	ERV25	Member of the p24 family involved in ER to Golgi transport	107	putative Emp24-Erv25-Erp3-Erp5 complex	4	4	2.93831	Strong strain-specific	Non-essential	I	92	Fully strain-specific
YHR110W	ERP5	Protein with similarity to Emp24p and Erv25p	107	putative Emp24-Erv25-Erp3-Erp5 complex	4	4	2.91987	Strong strain-specific	Non-essential	III	31	Fully strain-specific
YDL060W	TSR1	Protein required for processing of 20S pre-rRNA in the cytoplasm	108	putative Hrr25-Ltv1-Rio2-Tsr1 complex	4	4	2.722	Strong strain-specific	Essential	I	70	Fully strain-specific
YKL143W	LTV1	Component of the GSE complex	108	putative Hrr25-Ltv1-Rio2-Tsr1 complex	4	4	3.12862	Semi-strain specific	Non-essential	II	72	Fully strain-specific
YPL204W	HRR25	Conserved casein kinase	108	putative Hrr25-Ltv1-Rio2-Tsr1 complex	4	4	3.14099	Semi-strain specific	Essential	I	237	Fully strain-specific
YNL207W	RIO2	Essential serine kinase involved in the processing of 20S pre-rRNA	108	putative Hrr25-Ltv1-Rio2-Tsr1 complex	4	4	3.02346	Semi-strain specific	Essential	I	124	Fully strain-specific
YCL011C	GBP2	Poly(A+) RNA-binding protein	109	putative Kem1-Gbp2-Sro9-Sbp1 complex	4	4	3.25791	Non-specific	Non-essential	W	56	Non- and strain-specific
YCL037C	SRO9	Cytoplasmic RNA-binding protein	109	putative Kem1-Gbp2-Sro9-Sbp1 complex	4	4	3.1303	Semi-strain specific	Non-essential	W	871	Non- and strain-specific
YGL173C	XRN1	Evolutionarily-conserved 5'-3' exonuclease	109	putative Kem1-Gbp2-Sro9-Sbp1 complex	4	4	2.29117	Strong strain-specific	Non-essential	I	130	Non- and strain-specific
YHL034C	SBP1	Protein that binds eIF4G and has a role in repression of translation	109	putative Kem1-Gbp2-Sro9-Sbp1 complex	4	4	3.22618	Non-specific	Non-essential	W	1084	Non- and strain-specific
YAL010C	MDM10	Subunit of both the ERMES and the SAM complex	110	putative Mdm10-Mpm1-Tom40-Yhm2 complex	4	4	3.20024	Non-specific	Non-essential	I	17	Non- and strain-specific
YJL066C	MPM1	Mitochondrial intermembrane space protein of unknown function	110	putative Mdm10-Mpm1-Tom40-Yhm2 complex	4	4	3.10669	Semi-strain specific	Non-essential	II	29	Non- and strain-specific
YMR241W	YHM2	Citrate and oxoglutarate carrier protein	110	putative Mdm10-Mpm1-Tom40-Yhm2 complex	4	4	2.85443	Strong strain-specific	Non-essential	I	36	Non- and strain-specific
YMR203W	TOM40	Component of the TOM (translocase of outer membrane) complex	110	putative Mdm10-Mpm1-Tom40-Yhm2 complex	4	4	2.97632	Strong strain-specific	Essential	I	49	Non- and strain-specific
YGR086C	PIL1	Eisosome core component	111	putative Pkh1-Mrp8-Pil1-Lsp1 complex	4	4	3.1335	Semi-strain specific	Non-essential	II	129	Fully strain-specific
YKL142W	MRP8	Protein of unknown function	111	putative Pkh1-Mrp8-Pil1-Lsp1 complex	4	4	2.25855	Strong strain-specific	Non-essential	II	47	Fully strain-specific
YDR490C	PKH1	Serine/threonine protein kinase	111	putative Pkh1-Mrp8-Pil1-Lsp1 complex	4	4	2.97871	Strong strain-specific	Non-essential	W	28	Fully strain-specific
YPL004C	LSP1	Eisosome core component	111	putative Pkh1-Mrp8-Pil1-Lsp1 complex	4	4	2.77891	Strong strain-specific	Non-essential	III	120	Fully strain-specific
YER117W	RPL23B	Ribosomal 60S subunit protein L23B	112	putative Rpl23a-Rpl23b-Bcp1-Rkm1 complex	4	4	3.0872	Semi-strain specific	Non-essential	W	36	Fully strain-specific
YDR361C	BCP1	Essential protein involved in nuclear export of Mss4p	112	putative Rpl23a-Rpl23b-Bcp1-Rkm1 complex	4	4	2.96018	Strong strain-specific	Essential	I	27	Fully strain-specific
YPL208W	RKM1	SET-domain lysine-N-methyltransferase	112	putative Rpl23a-Rpl23b-Bcp1-Rkm1 complex	4	4	2.92762	Strong strain-specific	Non-essential	III	11	Fully strain-specific
YBL087C	RPL23A	Ribosomal 60S subunit protein L23A	112	putative Rpl23a-Rpl23b-Bcp1-Rkm1 complex	4	4	2.87229	Strong strain-specific	Non-essential	W	78	Fully strain-specific
YLR221C	RSA3	Protein with a likely role in ribosomal maturation	113	putative Rsa3-Urb1-Urb2-Nop8 complex	4	4	3.11741	Semi-strain specific	Non-essential	II	30	Fully strain-specific
YKL014C	URB1	Protein required for the normal accumulation of 25S and 5.8S rRNAs	113	putative Rsa3-Urb1-Urb2-Nop8 complex	4	4	2.96772	Strong strain-specific	Essential	I	100	Fully strain-specific
YOL144W	NOP8	Nucleolar protein required for 60S ribosomal subunit biogenesis	113	putative Rsa3-Urb1-Urb2-Nop8 complex	4	4	2.9246	Strong strain-specific	Essential	II	25	Fully strain-specific
YJR041C	URB2	Protein required for normal metabolism of the rRNA primary transcript	113	putative Rsa3-Urb1-Urb2-Nop8 complex	4	4	2.66736	Strong strain-specific	Essential	I	38	Fully strain-specific
YGR161C	RTS3	Putative component of the protein phosphatase type 2A complex	114	putative Sit4-Sap185-Rts3-Hrk1 complex	4	4	3.19073	Non-specific	Non-essential	III	19	Non- and strain-specific
YOR267C	HRK1	Protein kinase	114	putative Sit4-Sap185-Rts3-Hrk1 complex	4	4	2.95774	Strong strain-specific	Non-essential	III	76	Non- and strain-specific
YJL098W	SAP185	Protein that forms a complex with the Sit4p protein phosphatase	114	putative Sit4-Sap185-Rts3-Hrk1 complex	4	4	2.34571	Strong strain-specific	Non-essential	W	74	Non- and strain-specific
YDL047W	SIT4	Ceramide-activated, type 2A-related serine-threonine phosphatase	114	putative Sit4-Sap185-Rts3-Hrk1 complex	4	4	2.54316	Strong strain-specific	Non-essential	I	80	Non- and strain-specific
YDR293C	SSD1	Translational repressor with a role in polar growth and wall integrity	115	putative Ssd1-Psy4-Pph3-Psy2 complex	4	4	2.92451	Strong strain-specific	Non-essential	I	107	Fully strain-specific
YNL201C	PSY2	Subunit of protein phosphatase PP4 complex	115	putative Ssd1-Psy4-Pph3-Psy2 complex	4	4	3.04549	Semi-strain specific	Non-essential	I	35	Fully strain-specific
YDR075W	PPH3	Catalytic subunit of protein phosphatase PP4 complex	115	putative Ssd1-Psy4-Pph3-Psy2 complex	4	4	2.72465	Strong strain-specific	Non-essential	I	31	Fully strain-specific
YBL046W	PSY4	Regulatory subunit of protein phosphatase PP4	115	putative Ssd1-Psy4-Pph3-Psy2 complex	4	4	2.89374	Strong strain-specific	Non-essential	II	16	Fully strain-specific
YOR007C	SGT2	Glutamine-rich cytoplasmic cochaperone	116	putative Ybr137w-Sgt2-Mdy2-Yor164c complex	4	4	2.79969	Strong strain-specific	Non-essential	I	41	Fully strain-specific
YOR164C	GET4	Protein involved in inserting tail-anchored proteins into ER membranes	116	putative Ybr137w-Sgt2-Mdy2-Yor164c complex	4	4	3.06675	Semi-strain specific	Non-essential	I	17	Fully strain-specific
YBR137W	YBR137W	Protein with a role in ER delivery of tail-anchored membrane proteins	116	putative Ybr137w-Sgt2-Mdy2-Yor164c complex	4	4	2.22111	Strong strain-specific	Non-essential	I	12	Fully strain-specific
YOL111C	MDY2	Protein involved in inserting tail-anchored proteins into ER membranes	116	putative Ybr137w-Sgt2-Mdy2-Yor164c complex	4	4	2.96591	Strong strain-specific	Non-essential	II	28	Fully strain-specific
YIL034C	CAP2	Beta subunit of the capping protein heterodimer (Cap1p and Cap2p)	126	putative Yer071c-Aim21-Cap1-Cap2 complex	3	4	2.97506	Strong strain-specific	Non-essential	I	26	Fully strain-specific
YIR003W	AIM21	Protein of unknown function	126	putative Yer071c-Aim21-Cap1-Cap2 complex	3	4	2.92766	Strong strain-specific	Non-essential	III	20	Fully strain-specific
YKL007W	CAP1	Alpha subunit of the capping protein heterodimer (Cap1p and Cap2p)	126	putative Yer071c-Aim21-Cap1-Cap2 complex	3	4	2.80444	Strong strain-specific	Non-essential	I	26	Fully strain-specific
YCR060W	TAH1	Component of conserved R2TP complex (Rvb1-Rvb2-Tah1-Pih1)	117	R2TP complex	4	4	3.18579	Non-specific	Non-essential	I	18	Non- and strain-specific
YHR034C	PIH1	Component of the conserved R2TP complex (Rvb1-Rvb2-Tah1-Pih1)	117	R2TP complex	4	4	3.12497	Semi-strain specific	Non-essential	II	26	Non- and strain-specific
YPL235W	RVB2	ATP-dependent DNA helicase, also known as reptin	117	R2TP complex	4	4	3.19954	Non-specific	Essential	I	380	Non- and strain-specific
YDR190C	RVB1	ATP-dependent DNA helicase, also known as pontin	117	R2TP complex	4	4	3.13746	Semi-strain specific	Essential	I	480	Non- and strain-specific
YPR181C	SEC23	GTPase-activating protein, stimulates the GTPase activity of Sar1p	118	Sec24-Sfb2-Sec16-Sec23 complex	4	4	3.24647	Non-specific	Essential	I	125	Non- and strain-specific
YIL109C	SEC24	Component of the Sec23p-Sec24p heterodimer of the COPII vesicle coat	118	Sec24-Sfb2-Sec16-Sec23 complex	4	4	3.23295	Non-specific	Essential	W	119	Non- and strain-specific
YPL085W	SEC16	COPII vesicle coat protein required for ER transport vesicle budding	118	Sec24-Sfb2-Sec16-Sec23 complex	4	4	3.1475	Semi-strain specific	Essential	I	42	Non- and strain-specific
YNL049C	SFB2	Component of the Sec23p-Sfb2p heterodimer of the COPII vesicle coat	118	Sec24-Sfb2-Sec16-Sec23 complex	4	4	2.7772	Strong strain-specific	Non-essential	W	21	Non- and strain-specific
YLR398C	SKI2	Ski complex component and putative RNA helicase	119	Ski complex	4	4	3.26815	Non-specific	Non-essential	I	37	Non- and strain-specific
YGL213C	SKI8	Ski complex component and WD-repeat protein	119	Ski complex	4	4	3.00182	Semi-strain specific	Essential	II	41	Non- and strain-specific
YKL023W	YKL023W	Putative protein of unknown function	119	Ski complex	4	4	2.85906	Strong strain-specific	Non-essential	IV	40	Non- and strain-specific
YPR189W	SKI3	Ski complex component and TPR protein	119	Ski complex	4	4	3.05943	Semi-strain specific	Non-essential	I	48	Non- and strain-specific
YDR529C	QCR7	Subunit 7 of ubiquinol cytochrome-c reductase (Complex III)	120	subunit VII of the cytochrome bc1 complex	4	4	3.14457	Semi-strain specific	Non-essential	I	23	Non- and strain-specific
YPR191W	QCR2	Subunit 2 of ubiquinol cytochrome-c reductase (Complex III)	120	subunit VII of the cytochrome bc1 complex	4	4	3.28344	Non-specific	Non-essential	I	55	Non- and strain-specific
YBL045C	COR1	Core subunit of the ubiquinol-cytochrome c reductase complex	120	subunit VII of the cytochrome bc1 complex	4	4	3.24894	Non-specific	Non-essential	III	117	Non- and strain-specific
YDL189W	RBS1	Protein involved in assembly of the RNA polymerase III (Pol III) comp	120	subunit VII of the cytochrome bc1 complex	4	4	2.84667	Strong strain-specific	Non-essential	I	25	Non- and strain-specific
YBL050W	SEC17	Alpha-SNAP cochaperone	121	Tlg1 SNARE complex	4	4	2.82191	Strong strain-specific	Essential	I	43	Non- and strain-specific
YDR468C	TLG1	Essential t-SNARE that mediates fusion of vesicles with the late Golgi	121	Tlg1 SNARE complex	4	4	3.12066	Semi-strain specific	Essential	I	53	Non- and strain-specific
YOL018C	TLG2	Syntaxin-like t-SNARE	121	Tlg1 SNARE complex	4	4	3.18816	Non-specific	Non-essential	I	65	Non- and strain-specific
YGL095C	VPS45	Protein of the Sec1p/Munc-18 family	121	Tlg1 SNARE complex	4	4	2.96967	Strong strain-specific	Non-essential	I	22	Non- and strain-specific
YOR270C	VPH1	Subunit a of vacuolar-ATPase V0 domain	122	vacuolar proton-transporting V-type ATPase, V0 domain	4	4	3.19558	Non-specific	Non-essential	I	56	Non- and strain-specific
YLR447C	VMA6	Subunit d of the V0 integral membrane domain of V-ATPase	122	vacuolar proton-transporting V-type ATPase, V0 domain	4	4	2.88863	Strong strain-specific	Non-essential	I	47	Non- and strain-specific
YKL119C	VPH2	Integral membrane protein required for V-ATPase function	122	vacuolar proton-transporting V-type ATPase, V0 domain	4	4	3.06202	Semi-strain specific	Non-essential	I	14	Non- and strain-specific
YPR149W	NCE102	Protein of unknown function	122	vacuolar proton-transporting V-type ATPase, V0 domain	4	4	3.13208	Semi-strain specific	Non-essential	W	17	Non- and strain-specific
YDR022C	ATG31	Autophagy-specific protein required for autophagosome formation	127	Atg11-Atg17-Atg29-Cis1 complex	3	4	3.22592	Non-specific	Non-essential	III	24	Non- and strain-specific
YLR423C	ATG17	Scaffold protein responsible for phagophore assembly site organization	127	Atg11-Atg17-Atg29-Cis1 complex	3	4	3.08598	Semi-strain specific	Essential	I	129	Non- and strain-specific
YPR049C	ATG11	Adapter protein for pexophagy and the Cvt targeting pathway	127	Atg11-Atg17-Atg29-Cis1 complex	3	4	2.1779	Strong strain-specific	Non-essential	I	70	Non- and strain-specific
YML102W	CAC2	Subunit of chromatin assembly factor I (CAF-1), with Rlf2p and Msi1p	128	CAF-1 complex	3	3	2.78704	Strong strain-specific	Non-essential	I	31	Non- and strain-specific
YBR195C	MSI1	Subunit of chromatin assembly factor I (CAF-1)	128	CAF-1 complex	3	3	3.21384	Non-specific	Non-essential	III	17	Non- and strain-specific
YPR018W	RLF2	Largest subunit (p90) of the Chromatin Assembly Complex (CAF-1)	128	CAF-1 complex	3	3	3.07074	Semi-strain specific	Non-essential	I	57	Non- and strain-specific
YKL139W	CTK1	Catalytic (alpha) subunit of C-terminal domain kinase I (CTDK-I)	129	carboxy-terminal domain protein kinase complex	3	3	3.12079	Semi-strain specific	Essential	I	67	Fully strain-specific
YML112W	CTK3	Gamma subunit of C-terminal domain kinase I	129	carboxy-terminal domain protein kinase complex	3	3	3.0023	Semi-strain specific	Non-essential	II	16	Fully strain-specific
YJL006C	CTK2	Beta subunit of C-terminal domain kinase I (CTDK-I)	129	carboxy-terminal domain protein kinase complex	3	3	2.42561	Strong strain-specific	Non-essential	II	36	Fully strain-specific
YBL021C	HAP3	Subunit of the Hap2p/3p/4p/5p CCAAT-binding complex	130	CCAAT-binding factor complex	3	3	3.26925	Non-specific	Non-essential	I	12	Non- and strain-specific
YGL237C	HAP2	Subunit of the Hap2p/3p/4p/5p CCAAT-binding complex	130	CCAAT-binding factor complex	3	3	3.25479	Non-specific	Non-essential	I	47	Non- and strain-specific
YOR358W	HAP5	Subunit of the Hap2p/3p/4p/5p CCAAT-binding complex	130	CCAAT-binding factor complex	3	3	3.05263	Semi-strain specific	Non-essential	I	16	Non- and strain-specific
YDL126C	CDC48	AAA ATPase	131	Cdc48-Ufd1-Npl4 complex	3	3	3.19735	Non-specific	Essential	I	153	Fully non-specific
YBR170C	NPL4	Substrate-recruiting cofactor of the Cdc48p-Npl4p-Ufd1p segregase	131	Cdc48-Ufd1-Npl4 complex	3	3	3.24203	Non-specific	Non-essential	I	36	Fully non-specific
YGR048W	UFD1	Substrate-recruiting cofactor of the Cdc48p-Npl4p-Ufd1p segregase	131	Cdc48-Ufd1-Npl4 complex	3	3	3.19049	Non-specific	Essential	I	42	Fully non-specific
YLR005W	SSL1	Subunit of the core form of RNA polymerase transcription factor TFIIH	132	core TFIIH complex	3	3	3.30093	Non-specific	Essential	I	29	Non- and strain-specific
YPR056W	TFB4	Subunit of TFIIH complex	132	core TFIIH complex	3	3	3.11634	Semi-strain specific	Essential	I	45	Non- and strain-specific
YDR311W	TFB1	Subunit of TFIIH and nucleotide excision repair factor 3 complexes	132	core TFIIH complex	3	3	2.15688	Strong strain-specific	Essential	I	41	Non- and strain-specific
YHR191C	CTF8	Subunit of a complex with Ctf18p	133	Ctf18 RFC-like complex	3	3	3.25246	Non-specific	Non-essential	I	11	Non- and strain-specific
YMR078C	CTF18	Subunit of a complex with Ctf8p	133	Ctf18 RFC-like complex	3	3	3.16025	Semi-strain specific	Non-essential	I	26	Non- and strain-specific
YCL016C	DCC1	Subunit of a complex with Ctf8p and Ctf18p	133	Ctf18 RFC-like complex	3	3	2.7826	Strong strain-specific	Non-essential	I	9	Non- and strain-specific
YJR006W	POL31	Subunit of DNA polymerase delta (polymerase III)	134	delta DNA polymerase complex	3	3	2.96638	Strong strain-specific	Essential	I	12	Non- and strain-specific
YDL102W	POL3	Catalytic subunit of DNA polymerase delta	134	delta DNA polymerase complex	3	3	3.19229	Non-specific	Essential	I	13	Non- and strain-specific
YJR043C	POL32	Third subunit of DNA polymerase delta	134	delta DNA polymerase complex	3	3	3.07967	Semi-strain specific	Non-essential	III	22	Non- and strain-specific
YKL191W	DPH2	Protein required for synthesis of diphthamide	135	Dph1-Dph2-Dph3 complex	3	3	3.1641	Semi-strain specific	Non-essential	I	15	Non- and strain-specific
YBL071W-A	KTI11	Zn-ribbon protein that co-purifies with Dph1 and Dph2	135	Dph1-Dph2-Dph3 complex	3	3	3.25193	Non-specific	Non-essential	I	24	Non- and strain-specific
YIL103W	DPH1	Protein required for synthesis of diphthamide	135	Dph1-Dph2-Dph3 complex	3	3	2.98243	Strong strain-specific	Non-essential	I	24	Non- and strain-specific
YLR417W	VPS36	Component of the ESCRT-II complex	136	ESCRT II complex	3	3	3.22743	Non-specific	Non-essential	I	16	Non- and strain-specific
YPL002C	SNF8	Component of the ESCRT-II complex	136	ESCRT II complex	3	3	2.98964	Semi-strain specific	Non-essential	I	20	Non- and strain-specific
YJR102C	VPS25	Component of the ESCRT-II complex	136	ESCRT II complex	3	3	2.92709	Strong strain-specific	Non-essential	I	11	Non- and strain-specific
YAL003W	EFB1	Translation elongation factor 1 beta	137	eukaryotic translation elongation factor 1 complex	3	4	3.05257	Semi-strain specific	Essential	I	34	Fully strain-specific
YPL048W	CAM1	One of two isoforms of the gamma subunit of eEF1B	137	eukaryotic translation elongation factor 1 complex	3	4	3.11709	Semi-strain specific	Non-essential	IV	38	Fully strain-specific
YKL081W	TEF4	Gamma subunit of translational elongation factor eEF1B	137	eukaryotic translation elongation factor 1 complex	3	4	3.0849	Semi-strain specific	Non-essential	IV	86	Fully strain-specific
YER083C	GET2	Subunit of the GET complex	138	GET complex	3	3	3.30789	Non-specific	Non-essential	III	11	Non- and strain-specific
YDL100C	GET3	Guanine nucleotide exchange factor for Gpa1p	138	GET complex	3	3	3.1697	Semi-strain specific	Non-essential	I	73	Non- and strain-specific
YGL020C	GET1	Subunit of the GET complex	138	GET complex	3	3	2.61548	Strong strain-specific	Non-essential	I	6	Non- and strain-specific
YGL097W	SRM1	Nucleotide exchange factor for Gsp1p	139	Gsp1-Prp20 complex	3	3	2.97743	Strong strain-specific	Essential	I	41	Fully strain-specific
YOR185C	GSP2	GTP binding protein (mammalian Ranp homolog)	139	Gsp1-Prp20 complex	3	3	2.20169	Strong strain-specific	Non-essential	W	34	Fully strain-specific
YLR293C	GSP1	Ran GTPase	139	Gsp1-Prp20 complex	3	3	3.06377	Semi-strain specific	Essential	W	94	Fully strain-specific
YNL021W	HDA1	Putative catalytic subunit of a class II histone deacetylase complex	140	HDA complex	3	3	3.13692	Semi-strain specific	Non-essential	I	29	Fully strain-specific
YDR295C	HDA2	Subunit of the HDA1 histone deacetylase complex	140	HDA complex	3	3	2.41301	Strong strain-specific	Non-essential	III	117	Fully strain-specific
YPR179C	HDA3	Subunit of the HDA1 histone deacetylase complex	140	HDA complex	3	3	3.11512	Semi-strain specific	Non-essential	II	16	Fully strain-specific
YGL105W	ARC1	Protein that binds tRNA and methionyl- and glutamyl-tRNA synthetases	141	methionyl glutamyl tRNA synthetase complex	3	3	3.26374	Non-specific	Non-essential	I	77	Non- and strain-specific
YGL245W	GUS1	Glutamyl-tRNA synthetase (GluRS)	141	methionyl glutamyl tRNA synthetase complex	3	3	3.03052	Semi-strain specific	Essential	I	108	Non- and strain-specific
YGR264C	MES1	Methionyl-tRNA synthetase	141	methionyl glutamyl tRNA synthetase complex	3	3	2.96391	Strong strain-specific	Essential	I	32	Non- and strain-specific
YHR193C	EGD2	Alpha subunit of the nascent polypeptide-associated complex (NAC)	142	nascent polypeptide-associated complex	3	3	3.28999	Non-specific	Non-essential	I	64	Non- and strain-specific
YPL037C	EGD1	Subunit beta1 of the nascent polypeptide-associated complex (NAC)	142	nascent polypeptide-associated complex	3	3	3.17457	Semi-strain specific	Non-essential	W	54	Non- and strain-specific
YDR252W	BTT1	Heterotrimeric nascent polypeptide-associated complex beta3 subunit	142	nascent polypeptide-associated complex	3	3	2.5267	Strong strain-specific	Non-essential	W	24	Non- and strain-specific
YDL040C	NAT1	Subunit of protein N-terminal acetyltransferase NatA	143	NatA complex	3	3	2.38663	Strong strain-specific	Non-essential	I	45	Fully strain-specific
YOR253W	NAT5	Subunit of protein N-terminal acetyltransferase NatA	143	NatA complex	3	3	2.89726	Strong strain-specific	Non-essential	I	13	Fully strain-specific
YHR013C	ARD1	Subunit of protein N-terminal acetyltransferase NatA	143	NatA complex	3	3	2.75537	Strong strain-specific	Non-essential	I	42	Fully strain-specific
YPR051W	MAK3	Catalytic subunit of the NatC type N-terminal acetyltransferase (NAT)	144	NatC complex	3	3	3.00188	Semi-strain specific	Non-essential	I	11	Fully strain-specific
YCR020C-A	MAK31	Non-catalytic subunit of N-terminal acetyltransferase of the NatC type	144	NatC complex	3	3	2.59647	Strong strain-specific	Non-essential	III	16	Fully strain-specific
YEL053C	MAK10	Non-catalytic subunit of the NatC N-terminal acetyltransferase	144	NatC complex	3	3	2.85043	Strong strain-specific	Non-essential	I	11	Fully strain-specific
YJL074C	SMC3	Subunit of the multiprotein cohesin complex	145	nuclear cohesin complex	3	4	3.25462	Non-specific	Essential	I	73	Non- and strain-specific
YFL008W	SMC1	Subunit of the multiprotein cohesin complex	145	nuclear cohesin complex	3	4	2.90911	Strong strain-specific	Essential	I	54	Non- and strain-specific
YIL026C	IRR1	Subunit of the cohesin complex	145	nuclear cohesin complex	3	4	3.07139	Semi-strain specific	Essential	I	29	Non- and strain-specific
YPL022W	RAD1	Single-stranded DNA endonuclease (with Rad10p)	146	nucleotide-excision repair factor 1 complex	3	3	3.20339	Non-specific	Non-essential	I	45	Non- and strain-specific
YML095C	RAD10	Single-stranded DNA endonuclease (with Rad1p)	146	nucleotide-excision repair factor 1 complex	3	3	3.00563	Semi-strain specific	Non-essential	I	22	Non- and strain-specific
YAL027W	SAW1	5'- and 3'-flap DNA binding protein	146	nucleotide-excision repair factor 1 complex	3	3	2.73261	Strong strain-specific	Non-essential	III	38	Non- and strain-specific
YLR335W	NUP2	Nucleoporin involved in nucleocytoplasmic transport	147	Nup60-Nup2 nuclear pore complex	3	3	3.11109	Semi-strain specific	Non-essential	III	52	Non- and strain-specific
YAR002W	NUP60	FG-nucleoporin component of central core of the nuclear pore complex	147	Nup60-Nup2 nuclear pore complex	3	3	2.72457	Strong strain-specific	Non-essential	II	53	Non- and strain-specific
YLR347C	KAP95	Karyopherin beta	147	Nup60-Nup2 nuclear pore complex	3	3	3.20772	Non-specific	Essential	I	129	Non- and strain-specific
YBR173C	UMP1	Chaperone required for correct maturation of the 20S proteasome	148	Pba1-Pba2 complex	3	3	3.22364	Non-specific	Non-essential	I	32	Non- and strain-specific
YKL206C	ADD66	Protein involved in 20S proteasome assembly	148	Pba1-Pba2 complex	3	3	2.83551	Strong strain-specific	Non-essential	II	16	Non- and strain-specific
YLR199C	PBA1	Protein involved in 20S proteasome assembly	148	Pba1-Pba2 complex	3	3	2.91637	Strong strain-specific	Non-essential	III	19	Non- and strain-specific
YOL001W	PHO80	Cyclin	149	Pho80-Pho81-Pho85 CDK-cyclin complex	3	3	2.49331	Strong strain-specific	Non-essential	I	23	Fully strain-specific
YGR233C	PHO81	Cyclin-dependent kinase (CDK) inhibitor	149	Pho80-Pho81-Pho85 CDK-cyclin complex	3	3	2.16904	Strong strain-specific	Non-essential	I	30	Fully strain-specific
YPL031C	PHO85	Cyclin-dependent kinase	149	Pho80-Pho81-Pho85 CDK-cyclin complex	3	3	3.15095	Semi-strain specific	Non-essential	I	465	Fully strain-specific
YLR019W	PSR2	Plasma membrane phosphatase involved in the general stress response	150	Psr2-Psr1-Whi2 complex	3	3	3.01277	Semi-strain specific	Non-essential	W	22	Fully strain-specific
YLL010C	PSR1	Plasma membrane associated protein phosphatase	150	Psr2-Psr1-Whi2 complex	3	3	2.24807	Strong strain-specific	Non-essential	W	10	Fully strain-specific
YOR043W	WHI2	Protein required for full activation of the general stress response	150	Psr2-Psr1-Whi2 complex	3	3	2.89466	Strong strain-specific	Non-essential	I	20	Fully strain-specific
YMR120C	ADE17	Enzyme of 'de novo' purine biosynthesis	151	putative Ade16-Ade17-Sol2 complex	3	3	3.21329	Non-specific	Non-essential	W	46	Non- and strain-specific
YLR028C	ADE16	Enzyme of 'de novo' purine biosynthesis	151	putative Ade16-Ade17-Sol2 complex	3	3	2.28195	Strong strain-specific	Non-essential	W	21	Non- and strain-specific
YCR073W-A	SOL2	Protein with a possible role in tRNA export	151	putative Ade16-Ade17-Sol2 complex	3	3	2.74935	Strong strain-specific	Non-essential	W	29	Non- and strain-specific
YPR171W	BSP1	Adapter that links synaptojanins to the cortical actin cytoskeleton	152	putative Crn1-Inp52-Bsp1 complex	3	3	3.08958	Semi-strain specific	Non-essential	III	40	Fully strain-specific
YLR429W	CRN1	Coronin	152	putative Crn1-Inp52-Bsp1 complex	3	3	3.05888	Semi-strain specific	Non-essential	I	107	Fully strain-specific
YNL106C	INP52	Polyphosphatidylinositol phosphatase	152	putative Crn1-Inp52-Bsp1 complex	3	3	3.04548	Semi-strain specific	Non-essential	W	30	Fully strain-specific
YDL209C	CWC2	Member of the NineTeen Complex (NTC)	153	putative Cwc2-Spp382-Ntr2 complex	3	3	3.06415	Semi-strain specific	Essential	I	54	Non- and strain-specific
YKR022C	NTR2	Essential protein that forms a dimer with Ntr1p	153	putative Cwc2-Spp382-Ntr2 complex	3	3	3.22318	Non-specific	Essential	III	58	Non- and strain-specific
YLR424W	SPP382	Essential protein that forms a dimer with Ntr2p	153	putative Cwc2-Spp382-Ntr2 complex	3	3	3.17885	Non-specific	Essential	I	67	Non- and strain-specific
YAL042W	ERV46	Protein localized to COPII-coated vesicles	154	putative Erv46-Erv41-Ero1 complex	3	3	3.20966	Non-specific	Non-essential	I	33	Non- and strain-specific
YML130C	ERO1	Thiol oxidase required for oxidative protein folding in the ER	154	putative Erv46-Erv41-Ero1 complex	3	3	3.21385	Non-specific	Essential	I	16	Non- and strain-specific
YML067C	ERV41	Protein localized to COPII-coated vesicles	154	putative Erv46-Erv41-Ero1 complex	3	3	3.03	Semi-strain specific	Non-essential	I	45	Non- and strain-specific
YNL135C	FPR1	Peptidyl-prolyl cis-trans isomerase (PPIase)	181	putative Fap1-Fpr1-Yil161w complex	2	3	3.06806	Semi-strain specific	Non-essential	II	68	Fully strain-specific
YNL023C	FAP1	Protein that binds to Fpr1p	181	putative Fap1-Fpr1-Yil161w complex	2	3	3.06269	Semi-strain specific	Non-essential	I	25	Fully strain-specific
YFL038C	YPT1	Rab family GTPase	155	putative Gdi1-Ypt6-Ypt1 complex	3	3	3.25252	Non-specific	Essential	II	75	Non- and strain-specific
YLR262C	YPT6	Rab family GTPase	155	putative Gdi1-Ypt6-Ypt1 complex	3	3	3.00066	Semi-strain specific	Non-essential	I	40	Non- and strain-specific
YER136W	GDI1	GDP dissociation inhibitor	155	putative Gdi1-Ypt6-Ypt1 complex	3	3	3.1376	Semi-strain specific	Essential	I	23	Non- and strain-specific
YJL033W	HCA4	DEAD box RNA helicase	156	putative Hca4-Esf1-Esf2 complex	3	3	3.2098	Non-specific	Essential	I	94	Non- and strain-specific
YDR365C	ESF1	Nucleolar protein involved in pre-rRNA processing	156	putative Hca4-Esf1-Esf2 complex	3	3	3.29939	Non-specific	Essential	I	76	Non- and strain-specific
YNR054C	ESF2	Essential nucleolar protein involved in pre-18S rRNA processing	156	putative Hca4-Esf1-Esf2 complex	3	3	2.68392	Strong strain-specific	Essential	I	44	Non- and strain-specific
YBR034C	HMT1	Nuclear SAM-dependent mono- and asymmetric methyltransferase	157	putative Hmt1-Scd6-Psp2 complex	3	3	3.12874	Semi-strain specific	Non-essential	I	184	Non- and strain-specific
YPR129W	SCD6	Repressor of translation initiation	157	putative Hmt1-Scd6-Psp2 complex	3	3	2.96184	Strong strain-specific	Non-essential	I	77	Non- and strain-specific
YML017W	PSP2	Asn rich cytoplasmic protein that contains RGG motifs	157	putative Hmt1-Scd6-Psp2 complex	3	3	3.25494	Non-specific	Non-essential	III	27	Non- and strain-specific
YLR371W	ROM2	Guanine nucleotide exchange factor (GEF) for Rho1p and Rho2p	158	putative Ipp1-Ack1-Rom2 complex	3	3	3.11302	Semi-strain specific	Essential	W	38	Fully strain-specific
YBR011C	IPP1	Cytoplasmic inorganic pyrophosphatase (PPase)	158	putative Ipp1-Ack1-Rom2 complex	3	3	3.16063	Semi-strain specific	Essential	I	60	Fully strain-specific
YDL203C	ACK1	Protein that functions in the cell wall integrity pathway	158	putative Ipp1-Ack1-Rom2 complex	3	3	2.84965	Strong strain-specific	Non-essential	III	23	Fully strain-specific
YBR011C	IPP1	Cytoplasmic inorganic pyrophosphatase (PPase)	159	putative Ipp1-Tus1-Ypl066w complex	3	3	3.16063	Semi-strain specific	Essential	I	60	Fully strain-specific
YPL066W	RGL1	Regulator of Rho1p signaling, cofactor of Tus1p	159	putative Ipp1-Tus1-Ypl066w complex	3	3	2.6958	Strong strain-specific	Non-essential	III	13	Fully strain-specific
YLR425W	TUS1	Guanine nucleotide exchange factor (GEF) that modulates Rho1p activity	159	putative Ipp1-Tus1-Ypl066w complex	3	3	2.68693	Strong strain-specific	Non-essential	I	14	Fully strain-specific
YLR337C	VRP1	Verprolin, proline-rich actin-associated protein	160	putative Las17-Sla1-Vrp1 complex	3	3	3.25115	Non-specific	Non-essential	I	30	Non- and strain-specific
YOR181W	LAS17	Actin assembly factor	160	putative Las17-Sla1-Vrp1 complex	3	3	3.22736	Non-specific	Essential	I	143	Non- and strain-specific
YBL007C	SLA1	Cytoskeletal protein binding protein	160	putative Las17-Sla1-Vrp1 complex	3	3	3.13605	Semi-strain specific	Non-essential	I	183	Non- and strain-specific
YGL099W	LSG1	Putative GTPase involved in 60S ribosomal subunit biogenesis	161	putative Lsg1-Nmd3-Rei1 complex	3	3	3.24877	Non-specific	Essential	I	80	Non- and strain-specific
YHR170W	NMD3	Protein involved in nuclear export of the large ribosomal subunit	161	putative Lsg1-Nmd3-Rei1 complex	3	3	3.24275	Non-specific	Essential	I	84	Non- and strain-specific
YBR267W	REI1	Cytoplasmic pre-60S factor	161	putative Lsg1-Nmd3-Rei1 complex	3	3	2.76166	Strong strain-specific	Non-essential	III	34	Non- and strain-specific
YDR001C	NTH1	Neutral trehalase, degrades trehalose	162	putative Nth1-Bmh1-Bmh2 complex	3	3	3.08945	Semi-strain specific	Non-essential	W	25	Fully strain-specific
YDR099W	BMH2	14-3-3 protein, minor isoform	162	putative Nth1-Bmh1-Bmh2 complex	3	3	2.98192	Strong strain-specific	Non-essential	W	140	Fully strain-specific
YER177W	BMH1	14-3-3 protein, major isoform	162	putative Nth1-Bmh1-Bmh2 complex	3	3	2.91445	Strong strain-specific	Non-essential	W	143	Fully strain-specific
YKR079C	TRZ1	tRNA 3'-end processing endonuclease tRNase Z	163	putative Nuc1-Trz1-Ymr099c complex	3	3	3.22219	Non-specific	Essential	I	19	Non- and strain-specific
YJL208C	NUC1	Major mitochondrial nuclease	163	putative Nuc1-Trz1-Ymr099c complex	3	3	3.04661	Semi-strain specific	Non-essential	I	22	Non- and strain-specific
YMR099C	YMR099C	Glucose-6-phosphate 1-epimerase (hexose-6-phosphate mutarotase)	163	putative Nuc1-Trz1-Ymr099c complex	3	3	3.16742	Semi-strain specific	Non-essential	I	18	Non- and strain-specific
YOR032C	HMS1	bHLH protein with similarity to myc-family transcription factors	164	putative Nup170-Nup53-Hms1 complex	3	3	1.98026	Strong strain-specific	Non-essential	NA	9	Non- and strain-specific
YBL079W	NUP170	Subunit of inner ring of nuclear pore complex (NPC)	164	putative Nup170-Nup53-Hms1 complex	3	3	3.19521	Non-specific	Non-essential	W	50	Non- and strain-specific
YMR153W	NUP53	FG-nucleoporin component of central core of nuclear pore complex (NPC)	164	putative Nup170-Nup53-Hms1 complex	3	3	2.62224	Strong strain-specific	Non-essential	W	57	Non- and strain-specific
YPR031W	NTO1	Subunit of the NuA3 histone acetyltransferase complex	182	putative Sas3-Nto1-Ylr455w complex	2	3	2.11408	Strong strain-specific	Non-essential	I	17	Fully strain-specific
YLR455W	PDP3	Component of the NuA3b histone acetyltransferase complex	182	putative Sas3-Nto1-Ylr455w complex	2	3	2.70417	Strong strain-specific	Non-essential	III	39	Fully strain-specific
YDR328C	SKP1	Evolutionarily conserved kinetochore protein	165	putative Skp1-Ypt52-Ymr258c complex	3	3	3.2319	Non-specific	Essential	I	132	Non- and strain-specific
YKR014C	YPT52	Endosomal Rab family GTPase	165	putative Skp1-Ypt52-Ymr258c complex	3	3	2.75884	Strong strain-specific	Non-essential	IV	44	Non- and strain-specific
YMR258C	ROY1	GTPase inhibitor with similarity to F-box proteins	165	putative Skp1-Ypt52-Ymr258c complex	3	3	2.83827	Strong strain-specific	Non-essential	III	6	Non- and strain-specific
YML114C	TAF8	TFIID subunit (65 kDa)	166	putative Taf8-Taf14-Taf2 TFIID subcomplex	3	3	3.25857	Non-specific	Essential	I	23	Non- and strain-specific
YPL129W	TAF14	Subunit of TFIID, TFIIF, INO80, SWI/SNF, and NuA3 complexes	166	putative Taf8-Taf14-Taf2 TFIID subcomplex	3	3	3.1583	Semi-strain specific	Non-essential	W	122	Non- and strain-specific
YCR042C	TAF2	TFIID subunit (150 kDa)	166	putative Taf8-Taf14-Taf2 TFIID subcomplex	3	3	2.60235	Strong strain-specific	NA	I	41	Non- and strain-specific
YLR310C	CDC25	Membrane bound guanine nucleotide exchange factor	167	putative Ybr225w-Mds3-Cdc25 complex	3	3	3.03528	Semi-strain specific	Essential	W	65	Fully strain-specific
YBR225W	YBR225W	Putative protein of unknown function	167	putative Ybr225w-Mds3-Cdc25 complex	3	3	2.7909	Strong strain-specific	Non-essential	III	25	Fully strain-specific
YGL197W	MDS3	Putative component of the TOR regulatory pathway	167	putative Ybr225w-Mds3-Cdc25 complex	3	3	2.64897	Strong strain-specific	Non-essential	W	28	Fully strain-specific
YDR032C	PST2	Protein with similarity to a family of flavodoxin-like proteins	168	putative Ycp4-Rfs1-Pst2 complex	3	3	3.26133	Non-specific	Non-essential	W	59	Non- and strain-specific
YBR052C	RFS1	Protein of unknown function	168	putative Ycp4-Rfs1-Pst2 complex	3	3	3.01658	Semi-strain specific	Non-essential	W	37	Non- and strain-specific
YCR004C	YCP4	Protein of unknown function	168	putative Ycp4-Rfs1-Pst2 complex	3	3	2.74099	Strong strain-specific	Non-essential	III	18	Non- and strain-specific
YGR071C	ENV11	Protein proposed to be involved in vacuolar functions	169	putative Ygr071c-Vid22-Tbf1 complex	3	3	2.45634	Strong strain-specific	Non-essential	W	13	Fully strain-specific
YLR373C	VID22	Glycosylated integral membrane protein localized to plasma membrane	169	putative Ygr071c-Vid22-Tbf1 complex	3	3	2.70437	Strong strain-specific	Non-essential	W	15	Fully strain-specific
YPL128C	TBF1	Telobox-containing general regulatory factor	169	putative Ygr071c-Vid22-Tbf1 complex	3	3	2.69146	Strong strain-specific	Essential	I	20	Fully strain-specific
YDR202C	RAV2	Subunit of RAVE complex (Rav1p, Rav2p, Skp1p)	170	RAVE complex	3	3	3.21616	Non-specific	Non-essential	III	12	Fully non-specific
YJR033C	RAV1	Subunit of RAVE complex (Rav1p, Rav2p, Skp1p)	170	RAVE complex	3	3	3.22947	Non-specific	Non-essential	I	18	Fully non-specific
YDR328C	SKP1	Evolutionarily conserved kinetochore protein	170	RAVE complex	3	3	3.2319	Non-specific	Essential	I	132	Fully non-specific
YGR180C	RNR4	Ribonucleotide-diphosphate reductase (RNR) small subunit	171	ribonucleoside-diphosphate reductase complex	3	3	3.14117	Semi-strain specific	Non-essential	W	58	Non- and strain-specific
YOR230W	WTM1	Transcriptional modulator	171	ribonucleoside-diphosphate reductase complex	3	3	3.01197	Semi-strain specific	Non-essential	V	29	Non- and strain-specific
YJL026W	RNR2	Ribonucleotide-diphosphate reductase (RNR), small subunit	171	ribonucleoside-diphosphate reductase complex	3	3	3.22832	Non-specific	Essential	W	48	Non- and strain-specific
YGR285C	ZUO1	Ribosome-associated chaperone	172	ribosome-associated complex	3	3	3.21824	Non-specific	Non-essential	I	75	Fully non-specific
YHR064C	SSZ1	Hsp70 protein that interacts with Zuo1p (a DnaJ homolog)	172	ribosome-associated complex	3	3	3.20719	Non-specific	Non-essential	I	98	Fully non-specific
YJL080C	SCP160	Essential RNA-binding G protein effector of mating response pathway	172	ribosome-associated complex	3	3	3.1929	Non-specific	Non-essential	I	238	Fully non-specific
YOR138C	RUP1	Protein that regulates ubiquitination of Rsp5p	173	Rsp5-Ubp2-Rup1 deubiquitinating enzyme complex	3	3	3.07224	Semi-strain specific	Non-essential	II	16	Non- and strain-specific
YER125W	RSP5	NEDD4 family E3 ubiquitin ligase	173	Rsp5-Ubp2-Rup1 deubiquitinating enzyme complex	3	3	3.19105	Non-specific	Essential	I	355	Non- and strain-specific
YOR124C	UBP2	Ubiquitin-specific protease	173	Rsp5-Ubp2-Rup1 deubiquitinating enzyme complex	3	3	2.85058	Strong strain-specific	Non-essential	I	45	Non- and strain-specific
YOR048C	RAT1	Nuclear 5' to 3' single-stranded RNA exonuclease	174	Rtt103-Rai1-Rat1 complex	3	3	3.10602	Semi-strain specific	Essential	I	39	Fully strain-specific
YDR289C	RTT103	Protein involved in transcription termination by RNA polymerase II	174	Rtt103-Rai1-Rat1 complex	3	3	2.83163	Strong strain-specific	Non-essential	I	26	Fully strain-specific
YGL246C	RAI1	Nuclear protein with decapping endonuclease activity	174	Rtt103-Rai1-Rat1 complex	3	3	3.06703	Semi-strain specific	Non-essential	I	57	Fully strain-specific
YBR130C	SHE3	Protein adaptor between Myo4p and the She2p-mRNA complex	175	She2-She3-Myo4 complex	3	3	2.86304	Strong strain-specific	Non-essential	III	43	Fully strain-specific
YAL029C	MYO4	Type V myosin motor involved in actin-based transport of cargos	175	She2-She3-Myo4 complex	3	3	2.56599	Strong strain-specific	Non-essential	W	47	Fully strain-specific
YKL130C	SHE2	RNA-binding protein that binds specific mRNAs and interacts with She3p	175	She2-She3-Myo4 complex	3	3	2.7391	Strong strain-specific	Non-essential	III	82	Fully strain-specific
YKR072C	SIS2	Negative regulatory subunit of protein phosphatase 1 (Ppz1p)	176	Sis2-Ykl088w-Vhs3 complex	3	3	3.2321	Non-specific	Non-essential	W	23	Non- and strain-specific
YOR054C	VHS3	Negative regulatory subunit of protein phosphatase 1 Ppz1p	176	Sis2-Ykl088w-Vhs3 complex	3	3	3.01566	Semi-strain specific	Non-essential	W	30	Non- and strain-specific
YKL088W	CAB3	Subunit of PPCDC and CoA-SPC complexes involved in CoA biosynthesis	176	Sis2-Ykl088w-Vhs3 complex	3	3	3.23714	Non-specific	Essential	III	32	Non- and strain-specific
YEL019C	MMS21	Highly conserved SUMO E3 ligase subunit of SMC5-SMC6 complex	177	Smc5-Smc6 complex	3	4	2.88225	Strong strain-specific	Essential	I	16	Fully strain-specific
YOL034W	SMC5	Subunit of the SMC5-SMC6 complex	177	Smc5-Smc6 complex	3	4	3.16681	Semi-strain specific	Essential	I	42	Fully strain-specific
YDL105W	NSE4	Component of the SMC5-SMC6 complex	177	Smc5-Smc6 complex	3	4	3.13585	Semi-strain specific	Essential	I	14	Fully strain-specific
YPL049C	DIG1	MAP kinase-responsive inhibitor of the Ste12p transcription factor	178	Ste12-Dig1-Dig2 complex	3	3	3.11271	Semi-strain specific	Non-essential	W	72	Fully strain-specific
YHR084W	STE12	Transcription factor that is activated by a MAPK signaling cascade	178	Ste12-Dig1-Dig2 complex	3	3	2.95811	Strong strain-specific	Non-essential	I	50	Fully strain-specific
YDR480W	DIG2	MAP kinase-responsive inhibitor of the Ste12p transcription factor	178	Ste12-Dig1-Dig2 complex	3	3	3.04455	Semi-strain specific	Non-essential	W	41	Fully strain-specific
YPR025C	CCL1	Cyclin associated with protein kinase Kin28p	179	TFIIK complex	3	3	3.15719	Semi-strain specific	Essential	I	29	Fully strain-specific
YDL108W	KIN28	Serine/threonine protein kinase, subunit of transcription factor TFIIH	179	TFIIK complex	3	3	2.88973	Strong strain-specific	Essential	I	58	Fully strain-specific
YDR460W	TFB3	Subunit of TFIIH and nucleotide excision repair factor 3 complexes	179	TFIIK complex	3	3	3.07287	Semi-strain specific	Essential	I	26	Fully strain-specific
YJL050W	MTR4	ATP-dependent 3'-5' RNA helicase of the DExD/H family	183	TRAMP complex	2	3	3.0724	Semi-strain specific	Essential	I	70	Fully strain-specific
YOL115W	PAP2	Non-canonical poly(A) polymerase	183	TRAMP complex	2	3	2.97477	Strong strain-specific	Non-essential	W	42	Fully strain-specific
YMR140W	SIP5	Protein of unknown function	180	ubiquitin conjugating enzyme complex	3	3	3.16588	Semi-strain specific	Non-essential	I	40	Fully strain-specific
YDR092W	UBC13	E2 ubiquitin-conjugating enzyme	180	ubiquitin conjugating enzyme complex	3	3	2.79927	Strong strain-specific	Non-essential	I	28	Fully strain-specific
YGL087C	MMS2	Ubiquitin-conjugating enzyme variant	180	ubiquitin conjugating enzyme complex	3	3	3.00656	Semi-strain specific	Non-essential	I	15	Fully strain-specific
YMR308C	PSE1	Karyopherin/importin that interacts with the nuclear pore complex	184	Ulp1 nuclear pore complex	2	3	3.23531	Non-specific	Essential	I	126	Fully non-specific
YLR347C	KAP95	Karyopherin beta	184	Ulp1 nuclear pore complex	2	3	3.20772	Non-specific	Essential	I	129	Fully non-specific
YJL005W	CYR1	Adenylate cyclase	185	adenylyl cyclase complex	2	2	2.65355	Strong strain-specific	Essential	I	44	Non- and strain-specific
YNL138W	SRV2	CAP (cyclase-associated protein)	185	adenylyl cyclase complex	2	2	3.29935	Non-specific	Essential	I	59	Non- and strain-specific
YER090W	TRP2	Anthranilate synthase	186	anthranilate synthase complex	2	2	3.10714	Semi-strain specific	Non-essential	I	31	Fully strain-specific
YKL211C	TRP3	Indole-3-glycerol-phosphate synthase	186	anthranilate synthase complex	2	2	2.99976	Semi-strain specific	Non-essential	I	36	Fully strain-specific
YPL153C	RAD53	DNA damage response protein kinase	187	Asf1-Rad53 complex	2	2	3.23078	Non-specific	Essential	II	149	Non- and strain-specific
YJL115W	ASF1	Nucleosome assembly factor	187	Asf1-Rad53 complex	2	2	3.01084	Semi-strain specific	Non-essential	I	97	Non- and strain-specific
YOR026W	BUB3	Kinetochore checkpoint WD40 repeat protein	188	Bub1-Bub3 kinase complex	2	2	3.11815	Semi-strain specific	Non-essential	III	20	Fully strain-specific
YGR188C	BUB1	Protein kinase involved in the cell cycle checkpoint into anaphase	188	Bub1-Bub3 kinase complex	2	2	2.93856	Strong strain-specific	Non-essential	W	25	Fully strain-specific
YLR226W	BUR2	Cyclin for the Sgv1p (Bur1p) protein kinase	189	Bur1-Bur2 CDK-cyclin complex	2	2	3.29378	Non-specific	Non-essential	III	15	Non- and strain-specific
YPR161C	SGV1	Cyclin (Bur2p)-dependent protein kinase	189	Bur1-Bur2 CDK-cyclin complex	2	2	2.78909	Strong strain-specific	Essential	I	93	Non- and strain-specific
YKL019W	RAM2	Alpha subunit of farnesyltransferase and geranylgeranyltransferase-I	190	CAAX-protein geranylgeranyltransferase complex	2	2	3.19137	Non-specific	Essential	I	12	Fully non-specific
YGL155W	CDC43	Beta subunit of geranylgeranyltransferase type I	190	CAAX-protein geranylgeranyltransferase complex	2	2	3.19041	Non-specific	Essential	I	20	Fully non-specific
YKL190W	CNB1	Calcineurin B	191	calcineurin complex	2	2	3.2172	Non-specific	Non-essential	I	15	Non- and strain-specific
YML057W	CMP2	Calcineurin A	191	calcineurin complex	2	2	2.98061	Strong strain-specific	Non-essential	W	56	Non- and strain-specific
YOR303W	CPA1	Small subunit of carbamoyl phosphate synthetase	192	carbamoyl-phosphate synthase complex	2	2	3.08551	Semi-strain specific	Non-essential	I	16	Fully strain-specific
YJR109C	CPA2	Large subunit of carbamoyl phosphate synthetase	192	carbamoyl-phosphate synthase complex	2	2	2.8997	Strong strain-specific	Non-essential	I	34	Fully strain-specific
YDL165W	CDC36	Component of the CCR4-NOT core complex, involved in mRNA decapping	193	CCR4-NOT Not2-Not5 subcomplex	2	2	2.92044	Strong strain-specific	Essential	I	44	Fully strain-specific
YPR072W	NOT5	Component of the CCR4-NOT core complex, involved in mRNA decapping	193	CCR4-NOT Not2-Not5 subcomplex	2	2	2.74056	Strong strain-specific	Non-essential	III	53	Fully strain-specific
YBL058W	SHP1	UBX domain-containing substrate adaptor for Cdc48p	194	Cdc48-Shp1 complex	2	2	3.28713	Non-specific	Essential	I	55	Fully non-specific
YDL126C	CDC48	AAA ATPase	194	Cdc48-Shp1 complex	2	2	3.19735	Non-specific	Essential	I	153	Fully non-specific
YGR167W	CLC1	Clathrin light chain	195	Clathrin	2	2	3.22503	Non-specific	Non-essential	I	49	Fully non-specific
YGL206C	CHC1	Clathrin heavy chain	195	Clathrin	2	2	3.19664	Non-specific	Essential	I	83	Fully non-specific
YKL074C	MUD2	Protein involved in early pre-mRNA splicing	196	commitment complex 2	2	2	2.18816	Strong strain-specific	Non-essential	II	72	Fully strain-specific
YLR116W	MSL5	Component of commitment complex	196	commitment complex 2	2	2	3.13295	Semi-strain specific	Essential	I	58	Fully strain-specific
YNL273W	TOF1	Subunit of a replication-pausing checkpoint complex	197	Csm3-Tof1 complex	2	2	3.07478	Semi-strain specific	Non-essential	I	28	Fully strain-specific
YMR048W	CSM3	Replication fork associated factor	197	Csm3-Tof1 complex	2	2	2.57173	Strong strain-specific	Non-essential	I	37	Fully strain-specific
YBR112C	CYC8	General transcriptional co-repressor	198	Cyc8-Tup1 corepressor complex	2	2	3.19649	Non-specific	Essential	I	64	Fully non-specific
YCR084C	TUP1	General repressor of transcription	198	Cyc8-Tup1 corepressor complex	2	2	3.22337	Non-specific	Non-essential	I	87	Fully non-specific
YLR270W	DCS1	Non-essential hydrolase involved in mRNA decapping	199	Dcs1-Dcs2 heterodimer	2	2	3.02563	Semi-strain specific	Non-essential	W	19	Fully strain-specific
YOR173W	DCS2	m(7)GpppX pyrophosphatase regulator	199	Dcs1-Dcs2 heterodimer	2	2	3.00127	Semi-strain specific	Non-essential	W	9	Fully strain-specific
YDR141C	DOP1	Golgi-localized, leucine-zipper domain containing protein	200	Dop1-Mon2 complex	2	2	3.06895	Semi-strain specific	Essential	I	25	Non- and strain-specific
YNL297C	MON2	Protein with a role in endocytosis and vacuole integrity	200	Dop1-Mon2 complex	2	2	3.21432	Non-specific	Non-essential	I	14	Non- and strain-specific
YHL002W	HSE1	Subunit of the endosomal Vps27p-Hse1p complex	201	ESCRT-0 complex	2	2	1.83165	Strong strain-specific	Non-essential	I	59	Fully strain-specific
YNR006W	VPS27	Endosomal protein that forms a complex with Hse1p	201	ESCRT-0 complex	2	2	3.05034	Semi-strain specific	Non-essential	I	31	Fully strain-specific
YGL207W	SPT16	Subunit of the heterodimeric FACT complex (Spt16p-Pob3p)	202	FACT complex	2	2	3.08432	Semi-strain specific	Essential	I	184	Fully strain-specific
YML069W	POB3	Subunit of the heterodimeric FACT complex (Spt16p-Pob3p)	202	FACT complex	2	2	2.91604	Strong strain-specific	Essential	I	75	Fully strain-specific
YPL231W	FAS2	Alpha subunit of fatty acid synthetase	203	fatty acid synthase complex	2	2	3.11152	Semi-strain specific	Essential	I	60	Fully strain-specific
YKL182W	FAS1	Beta subunit of fatty acid synthetase	203	fatty acid synthase complex	2	2	2.96627	Strong strain-specific	Essential	I	72	Fully strain-specific
YDL099W	BUG1	Cis-golgi localized protein involved in ER to Golgi transport	204	Grh1-Bug1 complex	2	2	3.00498	Semi-strain specific	Non-essential	III	17	Fully strain-specific
YDR517W	GRH1	Acetylated cis-Golgi protein, involved in ER to Golgi transport	204	Grh1-Bug1 complex	2	2	3.14829	Semi-strain specific	Non-essential	I	18	Fully strain-specific
YMR192W	GYL1	Putative GTPase activating protein (GAP) with a role in exocytosis	205	Gyl1-Gyp5 complex	2	2	2.9438	Strong strain-specific	Non-essential	W	27	Fully strain-specific
YPL249C	GYP5	GTPase-activating protein (GAP) for yeast Rab family members	205	Gyl1-Gyp5 complex	2	2	3.01305	Semi-strain specific	Non-essential	W	62	Fully strain-specific
YHR005C	GPA1	Subunit of the G protein involved in pheromone response	206	heterotrimeric G-protein complex	2	2	3.25012	Non-specific	Non-essential	III	31	Non- and strain-specific
YOR212W	STE4	G protein beta subunit	206	heterotrimeric G-protein complex	2	2	2.51044	Strong strain-specific	Non-essential	I	40	Non- and strain-specific
YLR178C	TFS1	Inhibitor of carboxypeptidase Y (Prc1p), and Ras GAP (Ira2p)	207	Ic-CPY complex	2	2	3.18865	Non-specific	Non-essential	III	24	Non- and strain-specific
YMR297W	PRC1	Vacuolar carboxypeptidase Y (proteinase C, CPY)	207	Ic-CPY complex	2	2	2.90638	Strong strain-specific	Non-essential	II	29	Non- and strain-specific
YGL133W	ITC1	Subunit of ATP-dependent Isw2p-Itc1p chromatin remodeling complex	208	Isw2-Itc1 complex	2	2	2.74706	Strong strain-specific	Non-essential	W	40	Fully strain-specific
YOR304W	ISW2	ATP-dependent DNA translocase involved in chromatin remodeling	208	Isw2-Itc1 complex	2	2	2.84419	Strong strain-specific	Non-essential	I	38	Fully strain-specific
YHR102W	KIC1	Protein kinase of the PAK/Ste20 family, required for cell integrity	209	Kic1-Sog2 complex	2	2	3.14151	Semi-strain specific	NA	NA	25	Fully strain-specific
YOR353C	SOG2	Key component of the RAM signaling network	209	Kic1-Sog2 complex	2	2	2.8059	Strong strain-specific	Essential	I	11	Fully strain-specific
YMR106C	YKU80	Subunit of telomeric Ku complex (Yku70p-Yku80p)	210	Ku70:Ku80 complex	2	2	3.17307	Semi-strain specific	Non-essential	I	87	Fully strain-specific
YMR284W	YKU70	Subunit of the telomeric Ku complex (Yku70p-Yku80p)	210	Ku70:Ku80 complex	2	2	2.69961	Strong strain-specific	Non-essential	I	30	Fully strain-specific
YER017C	AFG3	Mitochondrial inner membrane m-AAA protease component	211	m-AAA complex	2	2	2.92938	Strong strain-specific	Non-essential	IV	15	Fully strain-specific
YMR089C	YTA12	Mitochondrial inner membrane m-AAA protease component	211	m-AAA complex	2	2	2.5149	Strong strain-specific	Non-essential	IV	16	Fully strain-specific
YGL086W	MAD1	Coiled-coil protein involved in spindle-assembly checkpoint	212	Mad1-Mad2 complex	2	2	2.93363	Strong strain-specific	Non-essential	I	57	Fully strain-specific
YJL030W	MAD2	Component of the spindle-assembly checkpoint complex	212	Mad1-Mad2 complex	2	2	2.65247	Strong strain-specific	Non-essential	I	47	Fully strain-specific
YLR182W	SWI6	Transcription cofactor	213	MBF transcription complex	2	2	2.99586	Semi-strain specific	Essential	III	46	Fully strain-specific
YDL056W	MBP1	Transcription factor	213	MBF transcription complex	2	2	3.11457	Semi-strain specific	Non-essential	III	25	Fully strain-specific
YOR136W	IDH2	Subunit of mitochondrial NAD(+)-dependent isocitrate dehydrogenase	214	mitochondrial isocitrate dehydrogenase complex _NAD_	2	2	2.87904	Strong strain-specific	Non-essential	I	61	Fully strain-specific
YNL037C	IDH1	Subunit of mitochondrial NAD(+)-dependent isocitrate dehydrogenase	214	mitochondrial isocitrate dehydrogenase complex _NAD_	2	2	3.1106	Semi-strain specific	Non-essential	I	38	Fully strain-specific
YLR163C	MAS1	Beta subunit of the mitochondrial processing protease (MPP)	215	mitochondrial processing peptidase complex	2	2	3.00824	Semi-strain specific	Essential	I	21	Fully strain-specific
YHR024C	MAS2	Alpha subunit of the mitochondrial processing protease (MPP)	215	mitochondrial processing peptidase complex	2	2	2.94131	Strong strain-specific	Essential	I	12	Fully strain-specific
YLL041C	SDH2	Iron-sulfur protein subunit of succinate dehydrogenase	216	mitochondrial respiratory chain complex II	2	2	3.27341	Non-specific	Non-essential	I	20	Non- and strain-specific
YKL148C	SDH1	Flavoprotein subunit of succinate dehydrogenase	216	mitochondrial respiratory chain complex II	2	2	2.90963	Strong strain-specific	Non-essential	W	14	Non- and strain-specific
YDR369C	XRS2	Protein required for DNA repair	217	Mre11 complex	2	2	2.47152	Strong strain-specific	Non-essential	III	29	Fully strain-specific
YMR224C	MRE11	Nuclease subunit of the MRX complex with Rad50p and Xrs2p	217	Mre11 complex	2	2	3.16969	Semi-strain specific	Non-essential	I	38	Fully strain-specific
YPL228W	CET1	RNA 5'-triphosphatase involved in mRNA 5' capping	218	mRNA capping enzyme complex	2	2	3.27759	Non-specific	Essential	W	20	Non- and strain-specific
YGL130W	CEG1	Guanylyltransferase involved in mRNA 5' capping	218	mRNA capping enzyme complex	2	2	2.33074	Strong strain-specific	Essential	I	28	Non- and strain-specific
YNL082W	PMS1	ATP-binding protein required for mismatch repair	219	MutLalpha complex	2	2	3.14889	Semi-strain specific	Non-essential	I	10	Fully strain-specific
YMR167W	MLH1	Protein required for mismatch repair in mitosis and meiosis	219	MutLalpha complex	2	2	3.07696	Semi-strain specific	Non-essential	I	23	Fully strain-specific
YOL090W	MSH2	Protein that binds to DNA mismatches	220	MutSalpha complex	2	2	3.2539	Non-specific	Non-essential	I	49	Non- and strain-specific
YDR097C	MSH6	Protein required for mismatch repair in mitosis and meiosis	220	MutSalpha complex	2	2	3.01912	Semi-strain specific	Non-essential	I	45	Non- and strain-specific
YOL090W	MSH2	Protein that binds to DNA mismatches	221	MutSBeta complex	2	2	3.2539	Non-specific	Non-essential	I	49	Non- and strain-specific
YCR092C	MSH3	Mismatch repair protein	221	MutSBeta complex	2	2	2.74657	Strong strain-specific	Non-essential	I	22	Non- and strain-specific
YLR139C	SLS1	Mitochondrial membrane protein	222	Nam1-Sls1 complex	2	2	3.08302	Semi-strain specific	Non-essential	III	15	Fully strain-specific
YDL044C	MTF2	Mitochondrial protein that interacts with mitochondrial RNA polymerase	222	Nam1-Sls1 complex	2	2	3.16333	Semi-strain specific	Non-essential	II	16	Fully strain-specific
YPR131C	NAT3	Catalytic subunit of the NatB N-terminal acetyltransferase	223	NatB complex	2	2	3.27039	Non-specific	Non-essential	I	13	Non- and strain-specific
YOL076W	MDM20	Non-catalytic subunit of the NatB N-terminal acetyltransferase	223	NatB complex	2	2	2.84987	Strong strain-specific	Non-essential	I	10	Non- and strain-specific
YPL046C	ELC1	Elongin C, conserved among eukaryotes	224	NEF4 complex	2	2	3.17502	Semi-strain specific	Non-essential	I	19	Fully strain-specific
YJR052W	RAD7	Nucleotide excision repair (NER) protein	224	NEF4 complex	2	2	2.32115	Strong strain-specific	Non-essential	I	18	Fully strain-specific
YEL037C	RAD23	Protein with ubiquitin-like N terminus	225	nucleotide-excision repair factor 2 complex	2	2	2.58054	Strong strain-specific	Non-essential	I	79	Fully strain-specific
YER162C	RAD4	Protein that recognizes and binds damaged DNA (with Rad23p) during NER	225	nucleotide-excision repair factor 2 complex	2	2	2.68797	Strong strain-specific	Non-essential	I	36	Fully strain-specific
YKL025C	PAN3	Essential subunit of the Pan2p-Pan3p poly(A)-ribonuclease complex	226	PAN complex	2	2	3.07888	Semi-strain specific	Non-essential	I	20	Fully strain-specific
YGL094C	PAN2	Catalytic subunit of the Pan2p-Pan3p poly(A)-ribonuclease complex	226	PAN complex	2	2	2.53246	Strong strain-specific	Non-essential	I	11	Fully strain-specific
YIR006C	PAN1	Part of actin cytoskeleton-regulatory complex Pan1p-Sla1p-End3p	227	Pan1-End3 complex	2	2	3.2593	Non-specific	Essential	I	48	Non- and strain-specific
YNL084C	END3	EH domain-containing protein involved in endocytosis	227	Pan1-End3 complex	2	2	2.94009	Strong strain-specific	Non-essential	I	118	Non- and strain-specific
YIL050W	PCL7	Pho85p cyclin of the Pho80p subfamily	228	Pcl7-Pho85 CDK-cyclin complex	2	2	3.0261	Semi-strain specific	Non-essential	W	15	Fully strain-specific
YPL031C	PHO85	Cyclin-dependent kinase	228	Pcl7-Pho85 CDK-cyclin complex	2	2	3.15095	Semi-strain specific	Non-essential	I	465	Fully strain-specific
YFL022C	FRS2	Alpha subunit of cytoplasmic phenylalanyl-tRNA synthetase	229	phenylalanine-tRNA ligase complex	2	2	3.13896	Semi-strain specific	Essential	I	28	Non- and strain-specific
YLR060W	FRS1	Beta subunit of cytoplasmic phenylalanyl-tRNA synthetase	229	phenylalanine-tRNA ligase complex	2	2	3.19697	Non-specific	Essential	I	31	Non- and strain-specific
YER149C	PEA2	Coiled-coil 12S polarisome subunit	230	polarisome	2	2	3.19115	Non-specific	Non-essential	III	26	Non- and strain-specific
YLL021W	SPA2	Component of the polarisome	230	polarisome	2	2	3.05275	Semi-strain specific	Non-essential	W	48	Non- and strain-specific
YGR231C	PHB2	Subunit of the prohibitin complex (Phb1p-Phb2p)	231	prohibitin complex	2	2	2.61032	Strong strain-specific	Non-essential	I	37	Fully strain-specific
YGR132C	PHB1	Subunit of the prohibitin complex (Phb1p-Phb2p)	231	prohibitin complex	2	2	2.74217	Strong strain-specific	Non-essential	I	33	Fully strain-specific
YKL019W	RAM2	Alpha subunit of farnesyltransferase and geranylgeranyltransferase-I	232	protein farnesyltransferase complex	2	2	3.19137	Non-specific	Essential	I	12	Non- and strain-specific
YDL090C	RAM1	Beta subunit of the CAAX farnesyltransferase (FTase)	232	protein farnesyltransferase complex	2	2	2.43761	Strong strain-specific	Non-essential	I	10	Non- and strain-specific
YHL011C	PRS3	5-phospho-ribosyl-1(alpha)-pyrophosphate synthetase	233	Prs1-Prs3 heterodimer	2	2	2.92879	Strong strain-specific	Non-essential	III	33	Fully strain-specific
YKL181W	PRS1	5-phospho-ribosyl-1(alpha)-pyrophosphate synthetase	233	Prs1-Prs3 heterodimer	2	2	3.16904	Semi-strain specific	Non-essential	I	47	Fully strain-specific
YNL141W	AAH1	Adenine deaminase (adenine aminohydrolase)	234	putatie Saf1-Aah1 complex	2	2	2.35156	Strong strain-specific	Non-essential	I	13	Fully strain-specific
YBR280C	SAF1	F-Box protein involved in proteasome-dependent degradation of Aah1p	234	putatie Saf1-Aah1 complex	2	2	3.09197	Semi-strain specific	Non-essential	I	10	Fully strain-specific
YLR429W	CRN1	Coronin	235	putative Abp1-Crn1 complex	2	2	3.05888	Semi-strain specific	Non-essential	I	107	Fully strain-specific
YCR088W	ABP1	Actin-binding protein of the cortical actin cytoskeleton	235	putative Abp1-Crn1 complex	2	2	3.01675	Semi-strain specific	Non-essential	I	54	Fully strain-specific
YOR212W	STE4	G protein beta subunit	236	putative Ark1-Ste4 complex	2	2	2.51044	Strong strain-specific	Non-essential	I	40	Fully strain-specific
YDR264C	AKR1	Palmitoyl transferase involved in protein palmitoylation	236	putative Ark1-Ste4 complex	2	2	2.92174	Strong strain-specific	Non-essential	W	56	Fully strain-specific
YDR375C	BCS1	Protein translocase and chaperone required for Complex III assembly	237	putative Aro3-Bcs1 complex	2	2	3.27273	Non-specific	Non-essential	I	14	Fully non-specific
YDR035W	ARO3	3-deoxy-D-arabino-heptulosonate-7-phosphate (DAHP) synthase	237	putative Aro3-Bcs1 complex	2	2	3.19484	Non-specific	Non-essential	III	10	Fully non-specific
YPR145W	ASN1	Asparagine synthetase	238	putative Asn1-Asn2 isozyme complex	2	2	3.23975	Non-specific	Non-essential	W	19	Non- and strain-specific
YGR124W	ASN2	Asparagine synthetase	238	putative Asn1-Asn2 isozyme complex	2	2	3.16479	Semi-strain specific	Non-essential	W	21	Non- and strain-specific
YFR021W	ATG18	Phosphoinositide binding protein	239	putative Atg18-Atg2 complex	2	2	3.04181	Semi-strain specific	Essential	I	48	Fully strain-specific
YNL242W	ATG2	Peripheral membrane protein required for autophagic vesicle formation	239	putative Atg18-Atg2 complex	2	2	2.65249	Strong strain-specific	Essential	I	37	Fully strain-specific
YBL071W-A	KTI11	Zn-ribbon protein that co-purifies with Dph1 and Dph2	240	putative Ats1-Kti11 complex	2	2	3.25193	Non-specific	Non-essential	I	24	Non- and strain-specific
YAL020C	ATS1	Protein required for modification of wobble nucleosides in tRNA	240	putative Ats1-Kti11 complex	2	2	3.12369	Semi-strain specific	Non-essential	I	9	Non- and strain-specific
YHR208W	BAT1	Mitochondrial branched-chain amino acid (BCAA) aminotransferase	241	putative Bat1-Bat2 complex	2	2	3.18025	Non-specific	Non-essential	W	28	Non- and strain-specific
YJR148W	BAT2	Cytosolic branched-chain amino acid (BCAA) aminotransferase	241	putative Bat1-Bat2 complex	2	2	2.95813	Strong strain-specific	Non-essential	W	20	Non- and strain-specific
YAL060W	BDH1	NAD-dependent (R,R)-butanediol dehydrogenase	242	putative Bdh1-Bdh2 complex	2	2	3.14482	Semi-strain specific	Non-essential	V	14	Fully strain-specific
YAL061W	BDH2	Putative medium-chain alcohol dehydrogenase with similarity to BDH1	242	putative Bdh1-Bdh2 complex	2	2	2.97185	Strong strain-specific	Non-essential	IV	7	Fully strain-specific
YAL041W	CDC24	Guanine nucleotide exchange factor (GEF) for Cdc42p	243	putative Boi2-Cdc24 complex	2	2	3.23253	Non-specific	Essential	I	46	Non- and strain-specific
YER114C	BOI2	Protein implicated in polar growth, functionally redundant with Boi1p	243	putative Boi2-Cdc24 complex	2	2	2.94503	Strong strain-specific	Non-essential	W	67	Non- and strain-specific
YOR304C-A	BIL1	Protein that binds Bud6p and has a role in actin cable assembly	244	putative Bud6-Yor304c-a complex	2	2	2.91348	Strong strain-specific	Non-essential	III	31	Fully strain-specific
YLR319C	BUD6	Actin- and formin-interacting protein	244	putative Bud6-Yor304c-a complex	2	2	2.38543	Strong strain-specific	Non-essential	I	44	Fully strain-specific
YBR202W	MCM7	Component of the Mcm2-7 hexameric helicase complex	245	putative Cdc47-Erg26 complex	2	2	2.97362	Strong strain-specific	Essential	I	70	Fully strain-specific
YGL001C	ERG26	C-3 sterol dehydrogenase	245	putative Cdc47-Erg26 complex	2	2	3.0346	Semi-strain specific	Essential	I	31	Fully strain-specific
YNL241C	ZWF1	Glucose-6-phosphate dehydrogenase (G6PD)	246	putative Cin8-Zwf1 complex	2	2	3.19068	Non-specific	Essential	I	11	Non- and strain-specific
YEL061C	CIN8	Kinesin motor protein	246	putative Cin8-Zwf1 complex	2	2	3.03264	Semi-strain specific	Non-essential	III	34	Non- and strain-specific
YDR079C-A	TFB5	Component of RNA polymerase II general transcription factor TFIIH	247	putative core TFIIH Tfb5-Tfb2 subcomplex	2	2	3.14155	Semi-strain specific	Non-essential	I	17	Fully strain-specific
YPL122C	TFB2	Subunit of TFIIH and nucleotide excision repair factor 3 complexes	247	putative core TFIIH Tfb5-Tfb2 subcomplex	2	2	2.11177	Strong strain-specific	Essential	I	25	Fully strain-specific
YNL192W	CHS1	Chitin synthase I	248	putative Cox20-Chs1 complex	2	2	2.6436	Strong strain-specific	Non-essential	II	23	Fully strain-specific
YDR231C	COX20	Mitochondrial inner membrane protein	248	putative Cox20-Chs1 complex	2	2	2.6852	Strong strain-specific	Non-essential	II	244	Fully strain-specific
YIL001W	YIL001W	Putative protein of unknown function	249	putative Cul3-Yil001w complex	2	2	2.18396	Strong strain-specific	Non-essential	I	9	Fully strain-specific
YGR003W	CUL3	Ubiquitin-protein ligase	249	putative Cul3-Yil001w complex	2	2	2.21892	Strong strain-specific	Non-essential	II	13	Fully strain-specific
YAR035W	YAT1	Outer mitochondrial carnitine acetyltransferase	250	putative Cyc3-Yat1 complex	2	2	3.18345	Non-specific	Non-essential	I	6	Fully non-specific
YAL039C	CYC3	Cytochrome c heme lyase (holocytochrome c synthase)	250	putative Cyc3-Yat1 complex	2	2	3.24839	Non-specific	Non-essential	I	12	Fully non-specific
YER143W	DDI1	DNA damage-inducible v-SNARE binding protein	251	putative Ddi1-Pmt4 complex	2	2	3.20542	Non-specific	Non-essential	I	33	Non- and strain-specific
YJR143C	PMT4	Protein O-mannosyltransferase	251	putative Ddi1-Pmt4 complex	2	2	3.10438	Semi-strain specific	NA	I	12	Non- and strain-specific
YKL078W	DHR2	Predominantly nucleolar DEAH-box ATP-dependent RNA helicase	252	putative Dhr2-Ubp10 complex	2	2	3.22126	Non-specific	Essential	I	21	Non- and strain-specific
YNL186W	UBP10	Ubiquitin-specific protease, deubiquitinates Ub-protein moieties	252	putative Dhr2-Ubp10 complex	2	2	3.0397	Semi-strain specific	NA	II	151	Non- and strain-specific
YPR048W	TAH18	Conserved NAPDH-dependent diflavin reductase	253	putative Dre2-Tah18 complex	2	2	3.2712	Non-specific	Essential	I	18	Non- and strain-specific
YKR071C	DRE2	Component of the cytosolic Fe-S protein assembly (CIA) machinery	253	putative Dre2-Tah18 complex	2	2	2.84844	Strong strain-specific	Essential	I	26	Non- and strain-specific
YKL149C	DBR1	RNA lariat debranching enzyme	254	putative Drn1-Dbr1 complex	2	2	2.54542	Strong strain-specific	Non-essential	I	9	Fully strain-specific
YGR093W	DRN1	Splicing factor that modulates turnover of branched RNAs by Dbr1p	254	putative Drn1-Dbr1 complex	2	2	2.8879	Strong strain-specific	Non-essential	I	13	Fully strain-specific
YLR436C	ECM30	Protein of unknown function	255	putative Ecm30-Ubp15 complex	2	2	3.15248	Semi-strain specific	Non-essential	III	19	Fully strain-specific
YMR304W	UBP15	Ubiquitin-specific protease involved in protein deubiquitination	255	putative Ecm30-Ubp15 complex	2	2	3.08681	Semi-strain specific	Non-essential	I	90	Fully strain-specific
YBL047C	EDE1	Scaffold protein involved in the formation of early endocytic sites	256	putative Ede1-Syp1 complex	2	2	3.22599	Non-specific	Non-essential	I	57	Non- and strain-specific
YCR030C	SYP1	Negative regulator of WASP-Arp23 complex	256	putative Ede1-Syp1 complex	2	2	3.1709	Semi-strain specific	Non-essential	I	55	Non- and strain-specific
YGR271C-A	EFG1	Essential protein required for maturation of 18S rRNA	257	putative Efg1-Bud22 complex	2	2	3.23494	Non-specific	NA	I	53	Non- and strain-specific
YMR014W	BUD22	Protein required for rRNA maturation and ribosomal subunit biogenesis	257	putative Efg1-Bud22 complex	2	2	3.07759	Semi-strain specific	Non-essential	I	20	Non- and strain-specific
YHR072W	ERG7	Lanosterol synthase	258	putative Erg7-Erg27 complex	2	2	3.26097	Non-specific	Essential	I	24	Non- and strain-specific
YLR100W	ERG27	3-keto sterol reductase	258	putative Erg7-Erg27 complex	2	2	3.08772	Semi-strain specific	Essential	I	29	Non- and strain-specific
YMR246W	FAA4	Long chain fatty acyl-CoA synthetase	259	putative Faa4-Ygl082w complex	2	2	2.78106	Strong strain-specific	Non-essential	W	63	Fully strain-specific
YGL082W	YGL082W	Putative protein of unknown function	259	putative Faa4-Ygl082w complex	2	2	2.2698	Strong strain-specific	Non-essential	W	10	Fully strain-specific
YJL155C	FBP26	Fructose-2,6-bisphosphatase, required for glucose metabolism	260	putative Fbp26-Ylr345w complex	2	2	2.07011	Strong strain-specific	Non-essential	II	10	Fully strain-specific
YLR345W	YLR345W	Similar to 6-phosphofructo-2-kinase enzymes	260	putative Fbp26-Ylr345w complex	2	2	3.05307	Semi-strain specific	Non-essential	II	26	Fully strain-specific
YAL053W	FLC2	Putative calcium channel involved in calcium release under hypotonic	261	putative Flc2-Pdr5 complex	2	2	3.24059	Non-specific	Non-essential	W	34	Non- and strain-specific
YOR153W	PDR5	Plasma membrane ATP-binding cassette (ABC) transporter	261	putative Flc2-Pdr5 complex	2	2	2.89102	Strong strain-specific	Non-essential	IV	86	Non- and strain-specific
YAL053W	FLC2	Putative calcium channel involved in calcium release under hypotonic	262	putative Flc2-Tcb3 complex	2	2	3.24059	Non-specific	Non-essential	W	34	Non- and strain-specific
YML072C	TCB3	Cortical ER protein involved in ER-plasma membrane tethering	262	putative Flc2-Tcb3 complex	2	2	2.9435	Strong strain-specific	Non-essential	III	86	Non- and strain-specific
YIL098C	FMC1	Mitochondrial matrix protein	263	putative Fmc1-Atp12 complex	2	2	3.14405	Semi-strain specific	Non-essential	I	11	Fully strain-specific
YJL180C	ATP12	Assembly factor for F1 sector of mitochondrial F1F0 ATP synthase	263	putative Fmc1-Atp12 complex	2	2	2.7124	Strong strain-specific	Non-essential	I	12	Fully strain-specific
YNL209W	SSB2	Cytoplasmic ATPase that is a ribosome-associated molecular chaperone	264	putative Fpr3-Ssb2 complex	2	2	2.96425	Strong strain-specific	Non-essential	W	2057	Fully strain-specific
YML074C	FPR3	Nucleolar peptidyl-prolyl cis-trans isomerase (PPIase)	264	putative Fpr3-Ssb2 complex	2	2	3.12655	Semi-strain specific	Non-essential	W	72	Fully strain-specific
YER110C	KAP123	Karyopherin beta	265	putative Fun19-Kap123 complex	2	2	3.15871	Semi-strain specific	Non-essential	I	146	Fully strain-specific
YAL034C	FUN19	Non-essential protein of unknown function	265	putative Fun19-Kap123 complex	2	2	3.09786	Semi-strain specific	Non-essential	W	11	Fully strain-specific
YAL062W	GDH3	NADP(+)-dependent glutamate dehydrogenase	266	putative Gdh1-Gdh3 isozyme complex	2	2	3.24909	Non-specific	Non-essential	W	16	Fully non-specific
YOR375C	GDH1	NADP(+)-dependent glutamate dehydrogenase	266	putative Gdh1-Gdh3 isozyme complex	2	2	3.23915	Non-specific	Non-essential	W	32	Fully non-specific
YGR173W	RBG2	Protein with a role in translation	267	putative Gir2-Rbg2 complex	2	2	3.15958	Semi-strain specific	Non-essential	I	22	Fully strain-specific
YDR152W	GIR2	Highly-acidic RWD domain-containing cytoplasmic protein	267	putative Gir2-Rbg2 complex	2	2	2.86103	Strong strain-specific	Non-essential	I	22	Fully strain-specific
YDR517W	GRH1	Acetylated cis-Golgi protein, involved in ER to Golgi transport	268	putative Grh1-Fmp38 complex	2	2	3.14829	Semi-strain specific	Non-essential	I	18	Non- and strain-specific
YOR205C	GEP3	Protein required for mitochondrial ribosome small subunit biogenesis	268	putative Grh1-Fmp38 complex	2	2	3.24625	Non-specific	Non-essential	II	7	Non- and strain-specific
YLR258W	GSY2	Glycogen synthase	269	putative Gsy1-Gsy2 complex	2	2	3.24089	Non-specific	Non-essential	W	57	Non- and strain-specific
YFR015C	GSY1	Glycogen synthase	269	putative Gsy1-Gsy2 complex	2	2	2.61281	Strong strain-specific	Non-essential	W	27	Non- and strain-specific
YNL280C	ERG24	C-14 sterol reductase	270	putative Heh2-Erg24 complex	2	2	3.09848	Semi-strain specific	Essential	I	17	Fully strain-specific
YDR458C	HEH2	Inner nuclear membrane (INM) protein	270	putative Heh2-Erg24 complex	2	2	2.21785	Strong strain-specific	Non-essential	W	14	Fully strain-specific
YLR248W	RCK2	Protein kinase involved in response to oxidative and osmotic stress	271	putative Hog1-Rck2 complex	2	2	3.03155	Semi-strain specific	Non-essential	W	83	Fully strain-specific
YLR113W	HOG1	Mitogen-activated protein kinase involved in osmoregulation	271	putative Hog1-Rck2 complex	2	2	2.52831	Strong strain-specific	Non-essential	I	256	Fully strain-specific
YPR035W	GLN1	Glutamine synthetase (GS)	272	putative Hsp42-Gln1 complex	2	2	3.19325	Non-specific	Essential	I	40	Fully non-specific
YDR171W	HSP42	Small heat shock protein (sHSP) with chaperone activity	272	putative Hsp42-Gln1 complex	2	2	3.21865	Non-specific	Non-essential	III	83	Fully non-specific
YDR171W	HSP42	Small heat shock protein (sHSP) with chaperone activity	273	putative Hsp42-Sis1 complex	2	2	3.21865	Non-specific	Non-essential	III	83	Non- and strain-specific
YNL007C	SIS1	Type II HSP40 co-chaperone that interacts with the HSP70 protein Ssa1p	273	putative Hsp42-Sis1 complex	2	2	2.95239	Strong strain-specific	Essential	I	78	Non- and strain-specific
YPR174C	YPR174C	Protein of unknown function	274	putative Kap123-Ypr174c complex	2	2	3.09936	Semi-strain specific	Non-essential	W	24	Fully strain-specific
YER110C	KAP123	Karyopherin beta	274	putative Kap123-Ypr174c complex	2	2	3.15871	Semi-strain specific	Non-essential	I	146	Fully strain-specific
YOR098C	NUP1	FG-nucleoporin component of central core of the nuclear pore complex	275	putative Kap95-Nup1 nuclear pore subcomplex	2	2	3.25845	Non-specific	Essential	III	67	Fully non-specific
YLR347C	KAP95	Karyopherin beta	275	putative Kap95-Nup1 nuclear pore subcomplex	2	2	3.20772	Non-specific	Essential	I	129	Fully non-specific
YOL031C	SIL1	Nucleotide exchange factor for the ER lumenal Hsp70 chaperone Kar2p	276	putative Kex2-Sil1 complex	2	2	3.02443	Semi-strain specific	Non-essential	I	5	Fully strain-specific
YNL238W	KEX2	Kexin, a subtilisin-like protease (proprotein convertase)	276	putative Kex2-Sil1 complex	2	2	3.12012	Semi-strain specific	Non-essential	I	27	Fully strain-specific
YOR108W	LEU9	Alpha-isopropylmalate synthase II (2-isopropylmalate synthase)	277	putative Leu4-Leu9 isozyme complex	2	2	3.01421	Semi-strain specific	Non-essential	W	14	Fully strain-specific
YNL104C	LEU4	Alpha-isopropylmalate synthase (2-isopropylmalate synthase)	277	putative Leu4-Leu9 isozyme complex	2	2	2.81598	Strong strain-specific	Non-essential	W	29	Fully strain-specific
YDL182W	LYS20	Homocitrate synthase isozyme and functions in DNA repair	278	putative Lys20-Lys21 isozyme complex	2	2	2.96033	Strong strain-specific	Non-essential	W	41	Fully strain-specific
YDL131W	LYS21	Homocitrate synthase isozyme	278	putative Lys20-Lys21 isozyme complex	2	2	3.13083	Semi-strain specific	Non-essential	W	32	Fully strain-specific
YLR244C	MAP1	Methionine aminopeptidase	279	putative Map1-Ybr030w complex	2	2	3.06572	Semi-strain specific	Non-essential	I	24	Fully strain-specific
YBR030W	RKM3	Ribosomal lysine methyltransferase	279	putative Map1-Ybr030w complex	2	2	2.64073	Strong strain-specific	Non-essential	II	6	Fully strain-specific
YBR185C	MBA1	Membrane-associated mitochondrial ribosome receptor	280	putative Mba1-Ste50 complex	2	2	2.60324	Strong strain-specific	Non-essential	II	19	Fully strain-specific
YCL032W	STE50	Adaptor protein for various signaling pathways	280	putative Mba1-Ste50 complex	2	2	3.14276	Semi-strain specific	Non-essential	I	101	Fully strain-specific
YPL023C	MET12	Protein with MTHFR activity in vitro	281	putative Met13-Met12 isozyme complex	2	2	3.10819	Semi-strain specific	Non-essential	I	13	Fully strain-specific
YGL125W	MET13	Major isozyme of methylenetetrahydrofolate reductase	281	putative Met13-Met12 isozyme complex	2	2	3.08715	Semi-strain specific	Non-essential	I	6	Fully strain-specific
YGL125W	MET13	Major isozyme of methylenetetrahydrofolate reductase	282	putative Met13-Yml082w complex	2	2	3.08715	Semi-strain specific	Non-essential	I	6	Fully strain-specific
YML082W	YML082W	Putative protein predicted to have carbon-sulfur lyase activity	282	putative Met13-Yml082w complex	2	2	2.95798	Strong strain-specific	Non-essential	W	7	Fully strain-specific
YCL043C	PDI1	Protein disulfide isomerase	283	putative Mnl1-Pdi1 complex	2	2	3.23947	Non-specific	Essential	W	46	Non- and strain-specific
YHR204W	MNL1	Alpha-1,2-specific exomannosidase of the endoplasmic reticulum	283	putative Mnl1-Pdi1 complex	2	2	2.95375	Strong strain-specific	Non-essential	I	10	Non- and strain-specific
YIL106W	MOB1	Component of the mitotic exit network	284	putative Mob1-Dbf20 complex	2	2	3.19173	Non-specific	Essential	I	45	Non- and strain-specific
YPR111W	DBF20	Ser/Thr kinase involved in late nuclear division	284	putative Mob1-Dbf20 complex	2	2	2.79862	Strong strain-specific	Non-essential	W	19	Non- and strain-specific
YCL017C	NFS1	Cysteine desulfurase	285	putative Nfs1-Isd11 complex	2	2	3.18298	Non-specific	Essential	I	30	Non- and strain-specific
YER048W-A	ISD11	Cysteine desulfurase (Nfs1p) activator	285	putative Nfs1-Isd11 complex	2	2	2.72059	Strong strain-specific	Essential	I	13	Non- and strain-specific
YGR010W	NMA2	Nicotinic acid mononucleotide adenylyltransferase	286	putative Nma2-Nma1 complex	2	2	3.18513	Non-specific	Non-essential	W	11	Non- and strain-specific
YLR328W	NMA1	Nicotinic acid mononucleotide adenylyltransferase	286	putative Nma2-Nma1 complex	2	2	2.94641	Strong strain-specific	Non-essential	W	17	Non- and strain-specific
YEL043W	YEL043W	Predicted cytoskeleton protein involved in intracellular signaling	287	putative Nnf2-Yel043w complex	2	2	3.24447	Non-specific	Non-essential	II	45	Non- and strain-specific
YGR089W	NNF2	Protein that exhibits physical and genetic interactions with Rpb8p	287	putative Nnf2-Yel043w complex	2	2	2.87258	Strong strain-specific	Non-essential	II	83	Non- and strain-specific
YHR195W	NVJ1	Nuclear envelope protein	288	putative Nvj1-Tos4 complex	2	2	2.74056	Strong strain-specific	Non-essential	III	15	Fully strain-specific
YLR183C	TOS4	Putative transcription factor, contains Forkhead Associated domain	288	putative Nvj1-Tos4 complex	2	2	3.14346	Semi-strain specific	Non-essential	W	11	Fully strain-specific
YAR042W	SWH1	Protein similar to mammalian oxysterol-binding protein	289	putative Osh2-Swh1 complex	2	2	3.29029	Non-specific	Non-essential	W	28	Fully non-specific
YDL019C	OSH2	Member of an oxysterol-binding protein family with seven members	289	putative Osh2-Swh1 complex	2	2	3.22328	Non-specific	Non-essential	W	35	Fully non-specific
YJL002C	OST1	Alpha subunit of the oligosaccharyltransferase complex of the ER lumen	290	putative Ost1-Stt3 complex	2	2	2.74423	Strong strain-specific	Essential	I	41	Non- and strain-specific
YGL022W	STT3	Subunit of the oligosaccharyltransferase complex of the ER lumen	290	putative Ost1-Stt3 complex	2	2	3.18799	Non-specific	Essential	I	26	Non- and strain-specific
YPL171C	OYE3	Conserved NADPH oxidoreductase containing flavin mononucleotide (FMN)	291	putative Oye2-Oye3 complex	2	2	3.17446	Semi-strain specific	Non-essential	I	11	Fully strain-specific
YHR179W	OYE2	Conserved NADPH oxidoreductase containing flavin mononucleotide (FMN)	291	putative Oye2-Oye3 complex	2	2	3.15934	Semi-strain specific	Non-essential	I	44	Fully strain-specific
YER089C	PTC2	Type 2C protein phosphatase (PP2C)	292	putative Paa1-Ptc2 complex	2	2	2.92758	Strong strain-specific	Non-essential	W	19	Fully strain-specific
YDR071C	PAA1	Polyamine acetyltransferase	292	putative Paa1-Ptc2 complex	2	2	2.83859	Strong strain-specific	Non-essential	I	38	Fully strain-specific
YBL105C	PKC1	Protein serine/threonine kinase	293	putative Pck1-Eno1 complex	2	2	3.08095	Semi-strain specific	Essential	I	87	Fully strain-specific
YGR254W	ENO1	Enolase I, a phosphopyruvate hydratase	293	putative Pck1-Eno1 complex	2	2	3.1173	Semi-strain specific	NA	W	51	Fully strain-specific
YPL031C	PHO85	Cyclin-dependent kinase	294	putative Pcl8-Pho85 CDK-cyclin complex	2	2	3.15095	Semi-strain specific	Non-essential	I	465	Fully strain-specific
YPL219W	PCL8	Cyclin	294	putative Pcl8-Pho85 CDK-cyclin complex	2	2	3.14836	Semi-strain specific	Non-essential	W	10	Fully strain-specific
YEL058W	PCM1	Essential N-acetylglucosamine-phosphate mutase	295	putative Pcm1-Mgs1 complex	2	2	3.27304	Non-specific	Essential	I	8	Non- and strain-specific
YNL218W	MGS1	Protein with DNA-dependent ATPase and ssDNA annealing activities	295	putative Pcm1-Mgs1 complex	2	2	2.81071	Strong strain-specific	Non-essential	I	22	Non- and strain-specific
YMR293C	HER2	Subunit of the trimeric GatFAB AmidoTransferase(AdT) complex	296	putative Pet112-Ymr293c complex	2	2	3.17546	Semi-strain specific	Non-essential	I	6	Fully strain-specific
YBL080C	PET112	Subunit of the trimeric GatFAB AmidoTransferase(AdT) complex	296	putative Pet112-Ymr293c complex	2	2	2.89987	Strong strain-specific	Non-essential	I	7	Fully strain-specific
YNL214W	PEX17	Membrane peroxin of the peroxisomal importomer complex	297	putative Pex14-Pex17 complex	2	2	3.00844	Semi-strain specific	Non-essential	III	18	Fully strain-specific
YGL153W	PEX14	Central component of the peroxisomal importomer complex	297	putative Pex14-Pex17 complex	2	2	2.46025	Strong strain-specific	Non-essential	I	65	Fully strain-specific
YMR177W	MMT1	Putative metal transporter involved in mitochondrial iron accumulation	298	putative Pex5-Mmt1 complex	2	2	3.07614	Semi-strain specific	Non-essential	W	7	Fully strain-specific
YDR244W	PEX5	Peroxisomal membrane signal receptor for peroxisomal matrix proteins	298	putative Pex5-Mmt1 complex	2	2	2.80866	Strong strain-specific	Non-essential	II	31	Fully strain-specific
YGL167C	PMR1	High affinity Ca2+/Mn2+ P-type ATPase	299	putative Pmr1-Psd1 complex	2	2	3.07528	Semi-strain specific	Non-essential	I	46	Non- and strain-specific
YNL169C	PSD1	Phosphatidylserine decarboxylase of the mitochondrial inner membrane	299	putative Pmr1-Psd1 complex	2	2	3.24621	Non-specific	Non-essential	I	13	Non- and strain-specific
YIL153W	RRD1	Peptidyl-prolyl cis/trans-isomerase	300	putative Psy2-Rrd1 complex	2	2	2.8905	Strong strain-specific	Non-essential	I	53	Fully strain-specific
YNL201C	PSY2	Subunit of protein phosphatase PP4 complex	300	putative Psy2-Rrd1 complex	2	2	3.04549	Semi-strain specific	Non-essential	I	35	Fully strain-specific
YBL056W	PTC3	Type 2C protein phosphatase (PP2C)	301	putative Ptc3-Paa1 complex	2	2	2.95748	Strong strain-specific	Non-essential	W	31	Fully strain-specific
YDR071C	PAA1	Polyamine acetyltransferase	301	putative Ptc3-Paa1 complex	2	2	2.83859	Strong strain-specific	Non-essential	I	38	Fully strain-specific
YDR186C	SND1	Protein involved in SRP-independent targeting of substrates to the ER	302	putative Ptc4-Ydr186c complex	2	2	3.26992	Non-specific	Non-essential	III	16	Fully non-specific
YBR125C	PTC4	Cytoplasmic type 2C protein phosphatase (PP2C)	302	putative Ptc4-Ydr186c complex	2	2	3.21352	Non-specific	Non-essential	III	15	Fully non-specific
YOR323C	PRO2	Gamma-glutamyl phosphate reductase	303	putative Ptc6-Pro2 complex	2	2	3.14911	Semi-strain specific	Non-essential	I	20	Fully strain-specific
YCR079W	PTC6	Mitochondrial type 2C protein phosphatase (PP2C)	303	putative Ptc6-Pro2 complex	2	2	3.03776	Semi-strain specific	Non-essential	I	36	Fully strain-specific
YMR079W	SEC14	Phosphatidylinositol/phosphatidylcholine transfer protein	304	putative Ptc7-Sec14 complex	2	2	3.10053	Semi-strain specific	Essential	W	24	Fully strain-specific
YHR076W	PTC7	Type 2C serine/threonine protein phosphatase (PP2C)	304	putative Ptc7-Sec14 complex	2	2	2.95037	Strong strain-specific	Non-essential	I	95	Fully strain-specific
YLR142W	PUT1	Proline oxidase	305	putative Put1-Ymr315w complex	2	2	3.17051	Semi-strain specific	Non-essential	I	4	Fully strain-specific
YMR315W	YMR315W	Protein with NADP(H) oxidoreductase activity	305	putative Put1-Ymr315w complex	2	2	2.51916	Strong strain-specific	Non-essential	I	21	Fully strain-specific
YGL062W	PYC1	Pyruvate carboxylase isoform	306	putative Pyc1-Pyc2 isozyme complex	2	2	2.39221	Strong strain-specific	Non-essential	W	27	Fully strain-specific
YBR218C	PYC2	Pyruvate carboxylase isoform	306	putative Pyc1-Pyc2 isozyme complex	2	2	3.06623	Semi-strain specific	Non-essential	W	21	Fully strain-specific
YBR260C	RGD1	GTPase-activating protein (RhoGAP) for Rho3p and Rho4p	307	putative Rgd1-Fyv8 complex	2	2	3.27056	Non-specific	Non-essential	I	30	Non- and strain-specific
YGR196C	FYV8	Protein of unknown function	307	putative Rgd1-Fyv8 complex	2	2	2.25076	Strong strain-specific	Non-essential	III	10	Non- and strain-specific
YCR028C-A	RIM1	ssDNA-binding protein essential for mitochondrial genome maintenance	308	putative Rim1-Rad52 complex	2	2	3.2742	Non-specific	Non-essential	I	85	Fully non-specific
YML032C	RAD52	Protein that stimulates strand exchange	308	putative Rim1-Rad52 complex	2	2	3.19514	Non-specific	Non-essential	I	55	Fully non-specific
YGR214W	RPS0A	Ribosomal 40S subunit protein S0A	309	putative Rps0a-Rps0b complex	2	2	3.03076	Semi-strain specific	Non-essential	W	87	Fully strain-specific
YLR048W	RPS0B	Protein component of the small (40S) ribosomal subunit	309	putative Rps0a-Rps0b complex	2	2	2.96542	Strong strain-specific	Non-essential	W	57	Fully strain-specific
YCL031C	RRP7	Essential protein involved in rRNA processing and ribosome biogenesis	310	putative Rrp7-Ifh1 complex	2	2	3.28829	Non-specific	Essential	I	69	Non- and strain-specific
YLR223C	IFH1	Coactivator, regulates transcription of ribosomal protein (RP) genes	310	putative Rrp7-Ifh1 complex	2	2	3.03317	Semi-strain specific	Essential	W	40	Non- and strain-specific
YER043C	SAH1	S-adenosyl-L-homocysteine hydrolase	311	putative Sah1-Caf16 complex	2	2	3.13907	Semi-strain specific	Essential	I	39	Fully strain-specific
YFL028C	CAF16	Part of evolutionarily-conserved CCR4-NOT regulatory complex	311	putative Sah1-Caf16 complex	2	2	3.0531	Semi-strain specific	Non-essential	I	10	Fully strain-specific
YOR229W	WTM2	Transcriptional modulator	312	putative Sas5-Wtm2 complex	2	2	3.19939	Non-specific	Non-essential	W	23	Non- and strain-specific
YOR213C	SAS5	Subunit of the SAS complex (Sas2p, Sas4p, Sas5p)	312	putative Sas5-Wtm2 complex	2	2	2.76613	Strong strain-specific	Non-essential	W	19	Non- and strain-specific
YIL074C	SER33	3-phosphoglycerate dehydrogenase and alpha-ketoglutarate reductase	313	putative Ser3-Ser33 isozyme complex	2	2	3.21664	Non-specific	Non-essential	W	22	Non- and strain-specific
YER081W	SER3	3-phosphoglycerate dehydrogenase and alpha-ketoglutarate reductase	313	putative Ser3-Ser33 isozyme complex	2	2	2.90234	Strong strain-specific	Non-essential	W	30	Non- and strain-specific
YLR403W	SFP1	Regulates transcription of ribosomal protein and biogenesis genes	314	putative Sfp1-Mrs6 complex	2	2	3.28008	Non-specific	Non-essential	I	31	Fully non-specific
YOR370C	MRS6	Rab escort protein	314	putative Sfp1-Mrs6 complex	2	2	3.2652	Non-specific	Essential	I	25	Fully non-specific
YGR250C	RIE1	Putative RNA binding protein	315	putative Sgn1-Ygr250c complex	2	2	2.19826	Strong strain-specific	Non-essential	III	42	Fully strain-specific
YIR001C	SGN1	Cytoplasmic RNA-binding protein	315	putative Sgn1-Ygr250c complex	2	2	2.70158	Strong strain-specific	Non-essential	I	35	Fully strain-specific
YFR024C-A	LSB3	Protein containing a C-terminal SH3 domain	316	putative Sla2-Lsb3 complex	2	2	3.17653	Semi-strain specific	Non-essential	W	125	Non- and strain-specific
YNL243W	SLA2	Adaptor protein that links actin to clathrin and endocytosis	316	putative Sla2-Lsb3 complex	2	2	3.21969	Non-specific	Essential	I	67	Non- and strain-specific
YGR006W	PRP18	Splicing factor and component of snRNP U5	317	putative Slu7-Prp18 complex	2	2	3.20446	Non-specific	Non-essential	I	15	Non- and strain-specific
YDR088C	SLU7	RNA splicing factor	317	putative Slu7-Prp18 complex	2	2	3.0529	Semi-strain specific	Essential	I	24	Non- and strain-specific
YDR320C	SWA2	Auxilin-like protein involved in vesicular transport	318	putative Slx5-Swa2 complex	2	2	3.14943	Semi-strain specific	Non-essential	I	15	Fully strain-specific
YDL013W	SLX5	Subunit of the Slx5-Slx8 SUMO-targeted Ub ligase (STUbL) complex	318	putative Slx5-Swa2 complex	2	2	3.15875	Semi-strain specific	Non-essential	III	62	Fully strain-specific
YLR025W	SNF7	One of four subunits of the ESCRT-III complex	319	putative Snf7-Vps4 complex	2	2	3.21804	Non-specific	Non-essential	I	90	Non- and strain-specific
YPR173C	VPS4	AAA-ATPase involved in multivesicular body (MVB) protein sorting	319	putative Snf7-Vps4 complex	2	2	3.13333	Semi-strain specific	Non-essential	I	31	Non- and strain-specific
YPR069C	SPE3	Spermidine synthase	320	putative Spe3-Spe4 complex	2	2	3.06441	Semi-strain specific	Non-essential	I	15	Fully strain-specific
YLR146C	SPE4	Spermine synthase	320	putative Spe3-Spe4 complex	2	2	3.10112	Semi-strain specific	Non-essential	III	5	Fully strain-specific
YIL143C	SSL2	Component of RNA polymerase transcription factor TFIIH holoenzyme	321	putative Ssl2-Yor352w complex	2	2	3.19915	Non-specific	Essential	I	35	Non- and strain-specific
YOR352W	TFB6	Subunit of TFIIH complex	321	putative Ssl2-Yor352w complex	2	2	3.0059	Semi-strain specific	Non-essential	II	11	Non- and strain-specific
YPL184C	MRN1	RNA-binding protein that may be involved in translational regulation	322	putative Ste23-Mrn1 complex	2	2	3.15724	Semi-strain specific	Non-essential	I	13	Fully strain-specific
YLR389C	STE23	Metalloprotease	322	putative Ste23-Mrn1 complex	2	2	2.67724	Strong strain-specific	Non-essential	I	13	Fully strain-specific
YOR279C	RFM1	Component of the Sum1p-Rfm1p-Hst1p complex	323	putative Sum1-Rfm1 complex	2	2	3.11945	Semi-strain specific	Non-essential	III	6	Fully strain-specific
YDR310C	SUM1	Transcriptional repressor that regulates middle-sporulation genes	323	putative Sum1-Rfm1 complex	2	2	3.07474	Semi-strain specific	Non-essential	III	35	Fully strain-specific
YML081W	TDA9	Transcription factor that regulates acetate production	324	putative Tao3-Yml081w complex	2	2	3.04495	Semi-strain specific	Non-essential	W	10	Fully strain-specific
YIL129C	TAO3	Component of the RAM signaling network	324	putative Tao3-Yml081w complex	2	2	3.16397	Semi-strain specific	Essential	I	23	Fully strain-specific
YJR009C	TDH2	Glyceraldehyde-3-phosphate dehydrogenase (GAPDH), isozyme 2	325	putative Tdh1-Tdh2 isozyme complex	2	2	3.25537	Non-specific	Non-essential	III	89	Non- and strain-specific
YJL052W	TDH1	Glyceraldehyde-3-phosphate dehydrogenase (GAPDH), isozyme 1	325	putative Tdh1-Tdh2 isozyme complex	2	2	1.85797	Strong strain-specific	Non-essential	III	55	Non- and strain-specific
YJL138C	TIF2	Translation initiation factor eIF4A	326	putative Tif1-Tif2 complex	2	2	3.13051	Semi-strain specific	Non-essential	W	89	Fully strain-specific
YKR059W	TIF1	Translation initiation factor eIF4A	326	putative Tif1-Tif2 complex	2	2	3.15567	Semi-strain specific	Non-essential	W	68	Fully strain-specific
YPR074C	TKL1	Transketolase	327	putative Tkl2-Tkl1 isozyme complex	2	2	3.22207	Non-specific	Non-essential	W	37	Non- and strain-specific
YBR117C	TKL2	Transketolase	327	putative Tkl2-Tkl1 isozyme complex	2	2	3.13779	Semi-strain specific	Non-essential	W	4	Non- and strain-specific
YER007C-A	TMA20	Protein of unknown function that associates with ribosomes	328	putative Tma20-Tma22 complex	2	2	3.27905	Non-specific	Non-essential	I	14	Non- and strain-specific
YJR014W	TMA22	Protein of unknown function	328	putative Tma20-Tma22 complex	2	2	2.30221	Strong strain-specific	Non-essential	I	21	Non- and strain-specific
YHR117W	TOM71	Mitochondrial outer membrane protein	329	putative Tom71-Ylr072w complex	2	2	3.21525	Non-specific	Non-essential	W	35	Non- and strain-specific
YLR072W	LAM6	Sterol transporter that transfers sterols between membranes	329	putative Tom71-Ylr072w complex	2	2	3.08919	Semi-strain specific	Non-essential	W	35	Non- and strain-specific
YDL112W	TRM3	2'-O-ribose methyltransferase	330	putative Trm3-Fas1 complex	2	2	2.6246	Strong strain-specific	Non-essential	II	16	Fully strain-specific
YKL182W	FAS1	Beta subunit of fatty acid synthetase	330	putative Trm3-Fas1 complex	2	2	2.96627	Strong strain-specific	Essential	I	72	Fully strain-specific
YPL183C	RTT10	WD40 domain-containing protein involved in endosomal recycling	331	putative Trm7-Rtt10 complex	2	2	2.76261	Strong strain-specific	Non-essential	I	12	Fully strain-specific
YBR061C	TRM7	2'-O-ribose methyltransferase	331	putative Trm7-Rtt10 complex	2	2	2.85266	Strong strain-specific	Non-essential	I	9	Fully strain-specific
YBR061C	TRM7	2'-O-ribose methyltransferase	332	putative Trm7-Ymr259c complex	2	2	2.85266	Strong strain-specific	Non-essential	I	9	Fully strain-specific
YMR259C	TRM732	Protein involved in 2'-O-methylation of C32 of substrate tRNAs	332	putative Trm7-Ymr259c complex	2	2	2.50624	Strong strain-specific	Non-essential	I	11	Fully strain-specific
YDR353W	TRR1	Cytoplasmic thioredoxin reductase	333	putative Trr1-Trr2 complex	2	2	3.2297	Non-specific	Essential	W	31	Non- and strain-specific
YHR106W	TRR2	Mitochondrial thioredoxin reductase	333	putative Trr1-Trr2 complex	2	2	3.11157	Semi-strain specific	Non-essential	W	11	Non- and strain-specific
YKL210W	UBA1	Ubiquitin activating enzyme (E1)	334	putative Uba1-Ydr415c complex	2	2	3.16814	Semi-strain specific	Essential	I	61	Fully strain-specific
YDR415C	YDR415C	Putative aminopeptidase	334	putative Uba1-Ydr415c complex	2	2	2.65024	Strong strain-specific	Non-essential	I	5	Fully strain-specific
YBR082C	UBC4	Ubiquitin-conjugating enzyme (E2)	335	putative Ubc4-Ufd4 complex	2	2	3.25936	Non-specific	Non-essential	W	75	Non- and strain-specific
YKL010C	UFD4	Ubiquitin-protein ligase (E3)	335	putative Ubc4-Ufd4 complex	2	2	2.46359	Strong strain-specific	Non-essential	I	46	Non- and strain-specific
YOL087C	DUF1	Ubiquitin-binding protein of unknown function	336	putative Ubp13-Yol087c complex	2	2	3.10911	Semi-strain specific	Non-essential	I	28	Fully strain-specific
YBL067C	UBP13	Ubiquitin-specific protease that cleaves Ub-protein fusions	336	putative Ubp13-Yol087c complex	2	2	3.05151	Semi-strain specific	Non-essential	W	63	Fully strain-specific
YGR019W	UGA1	Gamma-aminobutyrate (GABA) transaminase	337	putative Uga1-Ndt80 complex	2	2	3.1724	Semi-strain specific	Non-essential	I	6	Fully strain-specific
YHR124W	NDT80	Meiosis-specific transcription factor	337	putative Uga1-Ndt80 complex	2	2	2.5437	Strong strain-specific	Non-essential	I	7	Fully strain-specific
YML106W	URA5	Major orotate phosphoribosyltransferase (OPRTase) isozyme	338	putative Ura5-Ura10 isozyme complex	2	2	3.00978	Semi-strain specific	Non-essential	W	19	Fully strain-specific
YMR271C	URA10	Minor orotate phosphoribosyltransferase (OPRTase) isozyme	338	putative Ura5-Ura10 isozyme complex	2	2	3.12345	Semi-strain specific	Non-essential	W	5	Fully strain-specific
YEL013W	VAC8	Phosphorylated and palmitoylated vacuolar membrane protein	339	putative Vac8-Nce102 complex	2	2	3.05648	Semi-strain specific	Non-essential	I	47	Fully strain-specific
YPR149W	NCE102	Protein of unknown function	339	putative Vac8-Nce102 complex	2	2	3.13208	Semi-strain specific	Non-essential	W	17	Fully strain-specific
YEL002C	WBP1	Beta subunit of the oligosaccharyl transferase glycoprotein complex	340	putative Wbp1-Swp1 complex	2	2	3.06926	Semi-strain specific	Essential	I	65	Fully strain-specific
YMR149W	SWP1	Delta subunit of the oligosaccharyl transferase glycoprotein complex	340	putative Wbp1-Swp1 complex	2	2	3.10493	Semi-strain specific	Essential	I	77	Fully strain-specific
YNL260C	LTO1	Essential protein that forms a complex with Rli1p and Yae1p	341	putative Yae1-Ynl260c complex	2	2	3.01892	Semi-strain specific	Essential	III	10	Non- and strain-specific
YJR067C	YAE1	Protein that forms a complex with Lto1p and Rli1p	341	putative Yae1-Ynl260c complex	2	2	3.20409	Non-specific	Essential	III	4	Non- and strain-specific
YJL141C	YAK1	Serine-threonine protein kinase	342	putative Yak1-Ypl247c complex	2	2	3.18789	Non-specific	Non-essential	I	72	Non- and strain-specific
YPL247C	YPL247C	Putative protein of unknown function	342	putative Yak1-Ypl247c complex	2	2	2.77283	Strong strain-specific	Non-essential	I	13	Non- and strain-specific
YML070W	DAK1	Dihydroxyacetone kinase	343	putative Ybt1-Dak1 complex	2	2	3.13683	Semi-strain specific	Non-essential	I	10	Fully strain-specific
YLL048C	YBT1	Transporter of the ATP-binding cassette (ABC) family	343	putative Ybt1-Dak1 complex	2	2	3.02482	Semi-strain specific	Non-essential	W	29	Fully strain-specific
YEL041W	YEF1	ATP-NADH kinase	344	putative Yef1-Utr1 complex	2	2	3.1165	Semi-strain specific	Non-essential	W	15	Fully strain-specific
YJR049C	UTR1	ATP-NADH kinase	344	putative Yef1-Utr1 complex	2	2	3.17145	Semi-strain specific	Essential	W	12	Fully strain-specific
YER140W	EMP65	Integral membrane protein of the ER	345	putative Yer140w-Slp1 complex	2	2	2.84339	Strong strain-specific	Non-essential	I	5	Fully strain-specific
YOR154W	SLP1	Glycosylated integral ER membrane protein of unknown function	345	putative Yer140w-Slp1 complex	2	2	3.00636	Semi-strain specific	Non-essential	I	8	Fully strain-specific
YLR410W	VIP1	Inositol hexakisphosphate and inositol heptakisphosphate kinase	346	putative Ygr017w-Vip1 complex	2	2	3.14022	Semi-strain specific	Non-essential	I	50	Fully strain-specific
YGR017W	YGR017W	Putative protein of unknown function	346	putative Ygr017w-Vip1 complex	2	2	2.70883	Strong strain-specific	Non-essential	II	20	Fully strain-specific
YMR031C	EIS1	Component of the eisosome required for proper eisosome assembly	347	putative Ygr130c-Ymr031c complex	2	2	2.74476	Strong strain-specific	Non-essential	W	46	Fully strain-specific
YGR130C	YGR130C	Component of the eisosome with unknown function	347	putative Ygr130c-Ymr031c complex	2	2	2.76505	Strong strain-specific	Non-essential	III	113	Fully strain-specific
YNL009W	IDP3	Peroxisomal NADP-dependent isocitrate dehydrogenase	348	putative Ygr283c-Idp3 complex	2	2	2.85023	Strong strain-specific	Non-essential	W	14	Fully strain-specific
YGR283C	YGR283C	Putative methyltransferase	348	putative Ygr283c-Idp3 complex	2	2	2.76408	Strong strain-specific	Non-essential	W	13	Fully strain-specific
YMR310C	YMR310C	Putative methyltransferase	349	putative Ygr283c-Ymr310c complex	2	2	3.19993	Non-specific	Non-essential	W	14	Non- and strain-specific
YGR283C	YGR283C	Putative methyltransferase	349	putative Ygr283c-Ymr310c complex	2	2	2.76408	Strong strain-specific	Non-essential	W	13	Non- and strain-specific
YLR304C	ACO1	Aconitase	350	putative Yhb1-Aco1 complex	2	2	3.05005	Semi-strain specific	Non-essential	I	55	Fully strain-specific
YGR234W	YHB1	Nitric oxide oxidoreductase	350	putative Yhb1-Aco1 complex	2	2	2.90548	Strong strain-specific	Non-essential	I	70	Fully strain-specific
YER125W	RSP5	NEDD4 family E3 ubiquitin ligase	351	putative Yhr131c-Rsp5 complex	2	2	3.19105	Non-specific	Essential	I	355	Non- and strain-specific
YHR131C	YHR131C	Putative protein of unknown function	351	putative Yhr131c-Rsp5 complex	2	2	2.68453	Strong strain-specific	Non-essential	W	20	Non- and strain-specific
YKL033W	TTI1	Subunit of the ASTRA complex, involved in chromatin remodeling	352	putative Yjr136c-Ykl033w complex	2	2	3.0129	Semi-strain specific	Essential	I	12	Fully strain-specific
YJR136C	TTI2	Subunit of the ASTRA complex, involved in chromatin remodeling	352	putative Yjr136c-Ykl033w complex	2	2	2.81903	Strong strain-specific	Essential	III	8	Fully strain-specific
YKL088W	CAB3	Subunit of PPCDC and CoA-SPC complexes involved in CoA biosynthesis	353	putative Ykl088w-Ppz1 complex	2	2	3.23714	Non-specific	Essential	III	32	Non- and strain-specific
YML016C	PPZ1	Serine/threonine protein phosphatase Z, isoform of Ppz2p	353	putative Ykl088w-Ppz1 complex	2	2	3.05632	Semi-strain specific	Non-essential	W	73	Non- and strain-specific
YML119W	YML119W	Putative protein of unknown function	354	putative Yll032c-Yml119w complex	2	2	1.5896	Strong strain-specific	Non-essential	III	8	Fully strain-specific
YLL032C	YLL032C	Protein of unknown function	354	putative Yll032c-Yml119w complex	2	2	2.42971	Strong strain-specific	Non-essential	I	13	Fully strain-specific
YMR104C	YPK2	Protein kinase similar to S/T protein kinase Ypk1p	355	putative Ypk1-Ypk2 complex	2	2	1.86477	Strong strain-specific	Non-essential	W	36	Fully strain-specific
YKL126W	YPK1	S/T protein kinase	355	putative Ypk1-Ypk2 complex	2	2	2.86321	Strong strain-specific	Non-essential	W	65	Fully strain-specific
YFL038C	YPT1	Rab family GTPase	356	putative Ypt1-Dss4 complex	2	2	3.25252	Non-specific	Essential	II	75	Fully non-specific
YPR017C	DSS4	Guanine nucleotide dissociation stimulator for Sec4p	356	putative Ypt1-Dss4 complex	2	2	3.26156	Non-specific	Non-essential	II	20	Fully non-specific
YJL031C	BET4	Alpha subunit of Type II geranylgeranyltransferase	357	Rab-protein geranylgeranyltransferase complex	2	2	3.12311	Semi-strain specific	Essential	I	9	Fully strain-specific
YPR176C	BET2	Beta subunit of Type II geranylgeranyltransferase	357	Rab-protein geranylgeranyltransferase complex	2	2	3.17204	Semi-strain specific	Essential	I	11	Fully strain-specific
YPL096W	PNG1	Conserved peptide N-glycanase	358	Rad23-Png1 complex	2	2	2.71414	Strong strain-specific	Non-essential	I	9	Fully strain-specific
YEL037C	RAD23	Protein with ubiquitin-like N terminus	358	Rad23-Png1 complex	2	2	2.58054	Strong strain-specific	Non-essential	I	79	Fully strain-specific
YCR066W	RAD18	E3 ubiquitin ligase	359	Rad6-Rad18 complex	2	2	3.06421	Semi-strain specific	Non-essential	I	26	Fully strain-specific
YGL058W	RAD6	Ubiquitin-conjugating enzyme (E2)	359	Rad6-Rad18 complex	2	2	3.02236	Semi-strain specific	Non-essential	I	52	Fully strain-specific
YDL042C	SIR2	Conserved NAD+ dependent histone deacetylase of the Sirtuin family	360	RENT complex	2	2	3.26755	Non-specific	Non-essential	W	74	Fully non-specific
YJL076W	NET1	Core subunit of the RENT complex	360	RENT complex	2	2	3.19366	Non-specific	Essential	W	85	Fully non-specific
YOL067C	RTG1	Transcription factor (bHLH) involved in interorganelle communication	361	Rtg1-Rtg3 bHLH-Zip complex	2	2	3.29787	Non-specific	Non-essential	II	13	Fully non-specific
YBL103C	RTG3	bHLH/Zip transcription factor for retrograde (RTG) and TOR pathways	361	Rtg1-Rtg3 bHLH-Zip complex	2	2	3.27027	Non-specific	Non-essential	II	50	Fully non-specific
YLL002W	RTT109	Histone acetyltransferase	362	Rtt109-Vps75 complex	2	2	2.98915	Strong strain-specific	Non-essential	I	20	Fully strain-specific
YNL246W	VPS75	NAP family histone chaperone	362	Rtt109-Vps75 complex	2	2	2.27938	Strong strain-specific	Essential	I	29	Fully strain-specific
YCR009C	RVS161	Amphiphysin-like lipid raft protein	363	Rvs161-Rvs167 complex	2	2	3.01485	Semi-strain specific	Non-essential	I	82	Fully strain-specific
YDR388W	RVS167	Calmodulin-binding actin-associated protein	363	Rvs161-Rvs167 complex	2	2	3.08779	Semi-strain specific	Non-essential	I	211	Fully strain-specific
YOL072W	THP1	Nuclear pore-associated protein	364	Sac3-Thp1 complex	2	2	3.27595	Non-specific	Non-essential	II	30	Non- and strain-specific
YDR159W	SAC3	mRNA export factor	364	Sac3-Thp1 complex	2	2	2.99317	Semi-strain specific	Non-essential	II	83	Non- and strain-specific
YER111C	SWI4	DNA binding component of the SBF complex (Swi4p-Swi6p)	365	SBF transcription complex	2	2	3.26541	Non-specific	Essential	III	26	Non- and strain-specific
YLR182W	SWI6	Transcription cofactor	365	SBF transcription complex	2	2	2.99586	Semi-strain specific	Essential	III	46	Non- and strain-specific
YER120W	SCS2	Integral ER membrane protein, regulates phospholipid metabolism	366	Scs2-Opi1 complex	2	2	3.17894	Non-specific	Non-essential	W	79	Non- and strain-specific
YHL020C	OPI1	Transcriptional regulator of a variety of genes	366	Scs2-Opi1 complex	2	2	3.01542	Semi-strain specific	Non-essential	I	26	Non- and strain-specific
YMR296C	LCB1	Component of serine palmitoyltransferase	367	serine C-palmitoyltransferase complex	2	2	3.14222	Semi-strain specific	Essential	I	15	Fully strain-specific
YDR062W	LCB2	Component of serine palmitoyltransferase	367	serine C-palmitoyltransferase complex	2	2	2.90142	Strong strain-specific	Essential	I	27	Fully strain-specific
YFR040W	SAP155	Protein required for function of the Sit4p protein phosphatase	368	Sit4-Sap155 complex	2	2	3.21899	Non-specific	Non-essential	W	29	Non- and strain-specific
YDL047W	SIT4	Ceramide-activated, type 2A-related serine-threonine phosphatase	368	Sit4-Sap155 complex	2	2	2.54316	Strong strain-specific	Non-essential	I	80	Non- and strain-specific
YKR028W	SAP190	Protein that forms a complex with the Sit4p protein phosphatase	369	Sit4-Sap190 complex	2	2	2.83086	Strong strain-specific	Non-essential	W	18	Fully strain-specific
YDL047W	SIT4	Ceramide-activated, type 2A-related serine-threonine phosphatase	369	Sit4-Sap190 complex	2	2	2.54316	Strong strain-specific	Non-essential	I	80	Fully strain-specific
YDR425W	SNX41	Sorting nexin	370	Snx4-Snx41 heterodimer	2	2	2.74305	Strong strain-specific	Non-essential	III	37	Fully strain-specific
YJL036W	SNX4	Sorting nexin	370	Snx4-Snx41 heterodimer	2	2	3.16946	Semi-strain specific	Non-essential	I	44	Fully strain-specific
YJR104C	SOD1	Cytosolic copper-zinc superoxide dismutase	371	Sod1-Css1 heterodimer	2	2	3.1414	Semi-strain specific	Non-essential	I	37	Fully strain-specific
YMR038C	CCS1	Copper chaperone for superoxide dismutase Sod1p	371	Sod1-Css1 heterodimer	2	2	3.10531	Semi-strain specific	Non-essential	I	11	Fully strain-specific
YBR152W	SPP381	mRNA splicing factor, component of U4/U6.U5 tri-snRNP	372	Spp381-Prp38 complex	2	2	3.01154	Semi-strain specific	Essential	III	32	Fully strain-specific
YGR075C	PRP38	Unique component of the U4/U6.U5 tri-snRNP particle	372	Spp381-Prp38 complex	2	2	2.92735	Strong strain-specific	Essential	III	19	Fully strain-specific
YGR116W	SPT6	Nucleosome remodeling protein	373	Spt6-Spn1 elongator factor complex	2	2	2.65135	Strong strain-specific	Essential	I	43	Fully strain-specific
YPR133C	SPN1	Protein involved in RNA polymerase II transcription	373	Spt6-Spn1 elongator factor complex	2	2	2.25673	Strong strain-specific	Essential	I	26	Fully strain-specific
YOR232W	MGE1	Mitochondrial matrix cochaperone	374	Ssc1-Mge1 complex	2	2	3.18734	Non-specific	Essential	I	54	Non- and strain-specific
YJR045C	SSC1	Hsp70 family ATPase	374	Ssc1-Mge1 complex	2	2	3.13271	Semi-strain specific	Essential	W	569	Non- and strain-specific
YLR006C	SSK1	Cytoplasmic phosphorelay intermediate osmosensor and regulator	375	Ssk1-Ssk2 complex	2	2	2.53817	Strong strain-specific	Non-essential	I	21	Fully strain-specific
YNR031C	SSK2	MAP kinase kinase kinase of HOG1 mitogen-activated signaling pathway	375	Ssk1-Ssk2 complex	2	2	2.42969	Strong strain-specific	Non-essential	W	39	Fully strain-specific
YLR362W	STE11	Signal transducing MEK kinase	376	Ste11-Ste50 complex	2	2	3.15424	Semi-strain specific	Non-essential	I	58	Fully strain-specific
YCL032W	STE50	Adaptor protein for various signaling pathways	376	Ste11-Ste50 complex	2	2	3.14276	Semi-strain specific	Non-essential	I	101	Fully strain-specific
YGR244C	LSC2	Beta subunit of succinyl-CoA ligase	377	succinyl-CoA ligase	2	2	2.98683	Strong strain-specific	Non-essential	I	10	Fully strain-specific
YOR142W	LSC1	Alpha subunit of succinyl-CoA ligase	377	succinyl-CoA ligase	2	2	2.93976	Strong strain-specific	Non-essential	I	20	Fully strain-specific
YPR180W	AOS1	Subunit of heterodimeric nuclear SUMO activating enzyme E1 with Uba2p	378	SUMO activating enzyme complex	2	2	3.02353	Semi-strain specific	Essential	I	13	Fully strain-specific
YDR390C	UBA2	Subunit of heterodimeric nuclear SUMO activating enzyme E1 with Aos1p	378	SUMO activating enzyme complex	2	2	2.59563	Strong strain-specific	Essential	I	17	Fully strain-specific
YJR045C	SSC1	Hsp70 family ATPase	379	Tim44-Ssc1 heterodimer	2	2	3.13271	Semi-strain specific	Essential	W	569	Fully strain-specific
YIL022W	TIM44	Essential component of the TIM23 complex	379	Tim44-Ssc1 heterodimer	2	2	3.07679	Semi-strain specific	Essential	I	35	Fully strain-specific
YJR066W	TOR1	PIK-related protein kinase and rapamycin target	380	TORC1 complex	2	2	3.146	Semi-strain specific	Non-essential	W	123	Fully strain-specific
YHR186C	KOG1	Subunit of TORC1	380	TORC1 complex	2	2	3.00342	Semi-strain specific	Essential	I	82	Fully strain-specific
YOR194C	TOA1	TFIIA large subunit	381	transcription factor TFIIA complex	2	2	3.06525	Semi-strain specific	Essential	I	14	Non- and strain-specific
YKL058W	TOA2	TFIIA small subunit	381	transcription factor TFIIA complex	2	2	3.21956	Non-specific	Essential	I	28	Non- and strain-specific
YKL028W	TFA1	TFIIE large subunit	382	transcription factor TFIIE complex	2	2	3.16186	Semi-strain specific	Essential	I	47	Non- and strain-specific
YKR062W	TFA2	TFIIE small subunit	382	transcription factor TFIIE complex	2	2	3.18	Non-specific	Essential	I	34	Non- and strain-specific
YDR172W	SUP35	Translation termination factor eRF3	383	translation release factor complex	2	2	3.29555	Non-specific	Essential	I	192	Non- and strain-specific
YBR143C	SUP45	Polypeptide release factor (eRF1) in translation termination	383	translation release factor complex	2	2	2.31774	Strong strain-specific	Essential	I	67	Non- and strain-specific
YNR046W	TRM112	Protein involved in methylation of tRNA, rRNA, and translation factors	384	Trm112-Trm11 complex	2	2	3.26371	Non-specific	Essential	I	73	Non- and strain-specific
YOL124C	TRM11	Catalytic subunit of adoMet-dependent tRNA methyltransferase complex	384	Trm112-Trm11 complex	2	2	3.165	Semi-strain specific	Non-essential	I	5	Non- and strain-specific
YNR046W	TRM112	Protein involved in methylation of tRNA, rRNA, and translation factors	385	Trm9-Trm112 complex	2	2	3.26371	Non-specific	Essential	I	73	Non- and strain-specific
YML014W	TRM9	tRNA methyltransferase	385	Trm9-Trm112 complex	2	2	3.00515	Semi-strain specific	Non-essential	I	6	Non- and strain-specific
YNL062C	GCD10	Subunit of tRNA (1-methyladenosine) methyltransferase with Gcd14p	386	tRNA _m1A_ methyltransferase complex	2	2	3.10995	Semi-strain specific	Essential	I	14	Non- and strain-specific
YJL125C	GCD14	Subunit of tRNA (1-methyladenosine) methyltransferase	386	tRNA _m1A_ methyltransferase complex	2	2	3.25231	Non-specific	Essential	I	11	Non- and strain-specific
YDL201W	TRM8	Noncatalytic subunit of a tRNA methyltransferase complex	387	tRNA methyltransferase complex	2	2	3.26943	Non-specific	Non-essential	I	14	Non- and strain-specific
YDR165W	TRM82	Catalytic subunit of a tRNA methyltransferase complex	387	tRNA methyltransferase complex	2	2	3.07109	Semi-strain specific	Non-essential	I	11	Non- and strain-specific
YPL083C	SEN54	Subunit of the tRNA splicing endonuclease	388	tRNA-intron endonuclease complex	2	2	3.12299	Semi-strain specific	Essential	I	5	Fully strain-specific
YLR105C	SEN2	Subunit of the tRNA splicing endonuclease	388	tRNA-intron endonuclease complex	2	2	2.58232	Strong strain-specific	Essential	I	17	Fully strain-specific
YNR051C	BRE5	Ubiquitin protease cofactor	389	Ubp3-Bre5 complex	2	2	3.2333	Non-specific	Non-essential	I	394	Fully non-specific
YER151C	UBP3	Ubiquitin-specific protease involved in transport and osmotic response	389	Ubp3-Bre5 complex	2	2	3.20718	Non-specific	Non-essential	I	454	Fully non-specific
YNL325C	FIG4	Phosphatidylinositol 3,5-bisphosphate (PtdIns[3,5]P) phosphatase	390	Vac14-Fig4 complex	2	2	3.16217	Semi-strain specific	Non-essential	I	12	Fully strain-specific
YLR386W	VAC14	Enzyme regulator	390	Vac14-Fig4 complex	2	2	2.78403	Strong strain-specific	Non-essential	I	32	Fully strain-specific
YOR036W	PEP12	Target membrane receptor (t-SNARE)	391	Vti1-Pep12 complex	2	2	3.23081	Non-specific	Essential	II	54	Non- and strain-specific
YMR197C	VTI1	Protein involved in cis-Golgi membrane traffic	391	Vti1-Pep12 complex	2	2	3.09387	Semi-strain specific	Essential	I	50	Non- and strain-specific
